# Supplementary material for: Small molecules and heat treatments reverse vernalization via epigenetic modification in Arabidopsis
Source: Commun Biol. 2025 Jan 22;8:108. doi: 10.1038/s42003-025-07553-7 (PMC11754793; doi:10.1038/s42003-025-07553-7)
Supplement: Supplementary file 3 — Supplementary Data 1-8 [file 42003_2025_7553_MOESM3_ESM.zip]

Archive with 20 entries (19 files):
- Supplementary Data/
- __MACOSX/._Supplementary Data
- Supplementary Data/Supplementary_Data_7.xlsx
- __MACOSX/Supplementary Data/._Supplementary_Data_7.xlsx
- Supplementary Data/Supplementary_Data_6.xlsx
- __MACOSX/Supplementary Data/._Supplementary_Data_6.xlsx
- Supplementary Data/.DS_Store
- __MACOSX/Supplementary Data/._.DS_Store
- Supplementary Data/Supplementary_Data_1.xlsx
- __MACOSX/Supplementary Data/._Supplementary_Data_1.xlsx
- Supplementary Data/Supplementary_Data_3.xlsx
- __MACOSX/Supplementary Data/._Supplementary_Data_3.xlsx
- Supplementary Data/Supplementary_Data_2.xlsx
- __MACOSX/Supplementary Data/._Supplementary_Data_2.xlsx
- Supplementary Data/Supplementary_Data_5.xlsx
- __MACOSX/Supplementary Data/._Supplementary_Data_5.xlsx
- Supplementary Data/Supplementary_Data_4.xlsx
- __MACOSX/Supplementary Data/._Supplementary_Data_4.xlsx
- Supplementary Data/Supplementary_Data_8.xlsx
- __MACOSX/Supplementary Data/._Supplementary_Data_8.xlsx
