# Supplementary material for: Small molecules and heat treatments reverse vernalization via epigenetic modification in Arabidopsis
Source: Commun Biol. 2025 Jan 22;8:108. doi: 10.1038/s42003-025-07553-7 (PMC11754793; doi:10.1038/s42003-025-07553-7)
Supplement: Supplementary file 3 — Supplementary Data 1-8 [file 42003_2025_7553_MOESM3_ESM.zip › Supplementary Data/Supplementary_Data_7.xlsx]

## Sheet: Sheet1
		Primers for qPCR	Sequence
		PP2A (Fw)	5’-TATCGGATGACGATTCTTCGTGCAG-3’
		PP2A (Rv)	5’-GCTTGGTCGACTATCGGAATGAGAG-3’
		FLC (Fw)	5’-CCGAACTCATGTTGAAGCTTGTTGAG-3’
		FLC (Rv)	5’-CGGAGATTTGTCCAGCAGGTG-3’
		Primers for ChIP-qPCR	Sequence
		FLC-promoter (Fw)	5’-ACTATGTAGGCACGACTTTGGTAAC-3’
		FLC-promoter (Rv)	5’-TGCAGAAAGAACCTCCACTCTAC-3’
		FLC-p1 (Fw)	5’-GTCGCTCTTCTCGTCGTCTC-3’
		FLC-p1 (Rv)	5’-AGGGGGAACAAATGAAAACC-3’
		FLC-p2 (Fw)	5’-TTCCTATCTTTGCTGTGGACCT-3’
		FLC-p2 (Rv)	5’-GAATCGCAATCGATAACCAGA-3’
		FLC-p3 (Fw)	5’-GTTTCCAGTGGCCTTTTCAA-3’
		FLC-p3 (Rv)	5’-GACCAGGCTGGAGAGATGAC-3’
		FLC-p4 (Fw)	5’-CTTTTTCATGGGCAGGATCA-3’
		FLC-p4 (Rv)	5’-TGACATTTGATCCCACAAGC-3’
		FLC-3’UTR (Fw)	5’-TTGTAAAGTCCGATGGAGACG-3’
		FLC-3’UTR (Rv)	5’-ACTCGGCGAGAAAGTTTGTG-3’
		STM First exon (Fw)	5′-GCCCATCATGACATCACATC -3′
		STM First exon (Rv)	5′-GGGAACTACTTTGTTGGTGGTG -3′
