# Supplementary material for: Small molecules and heat treatments reverse vernalization via epigenetic modification in Arabidopsis
Source: Commun Biol. 2025 Jan 22;8:108. doi: 10.1038/s42003-025-07553-7 (PMC11754793; doi:10.1038/s42003-025-07553-7)
Supplement: Supplementary file 3 — Supplementary Data 1-8 [file 42003_2025_7553_MOESM3_ESM.zip › Supplementary Data/Supplementary_Data_6.xlsx]

## Sheet: ChIP-seq.GO
GO:0042545	GO:0045490	GO:2001141	GO:0006355	GO:1903506	GO:0051252	GO:0019219	GO:1901362	GO:0097659	GO:0006351
cell wall modification	pectin catabolic process	regulation of RNA biosynthetic process	regulation of transcription, DNA-templated	regulation of nucleic acid-templated transcription	regulation of RNA metabolic process	regulation of nucleobase-containing compound metabolic process	organic cyclic compound biosynthetic process	nucleic acid-templated transcription	transcription, DNA-templated
18	14	111	111	111	112	112	135	113	113
AT4G02300	AT4G02300	AT1G64380	AT1G64380	AT1G64380	AT1G64380	AT1G64380	AT1G64380	AT1G64380	AT1G64380
AT5G02260	AT2G36700	AT3G10470	AT3G10470	AT3G10470	AT3G10470	AT3G10470	AT3G10470	AT3G10470	AT3G10470
AT4G23100	AT3G24670	AT3G50890	AT3G50890	AT3G50890	AT3G50890	AT3G50890	AT3G50890	AT3G50890	AT3G50890
AT2G36700	AT5G19730	AT5G06710	AT5G06710	AT5G06710	AT5G06710	AT5G06710	AT5G06710	AT5G06710	AT5G06710
AT5G47500	AT1G30350	AT2G29060	AT2G29060	AT2G29060	AT2G29060	AT2G29060	AT4G25530	AT2G29060	AT2G29060
AT5G19730	AT5G27870	AT2G36080	AT2G36080	AT2G36080	AT2G36080	AT2G36080	AT2G36080	AT2G36080	AT2G36080
AT3G29030	AT5G26810	AT5G37800	AT5G37800	AT5G37800	AT5G37800	AT5G37800	AT5G37800	AT5G37800	AT5G37800
AT5G26810	AT5G20860	AT1G19510	AT1G19510	AT1G19510	AT1G19510	AT1G19510	AT1G19510	AT1G19510	AT1G19510
AT5G20860	AT5G47500	AT1G17760	AT1G17760	AT1G17760	AT1G17760	AT1G17760	AT1G17760	AT1G17760	AT1G17760
AT3G57510	AT3G43270	AT4G05100	AT4G05100	AT4G05100	AT4G05100	AT4G05100	AT4G05100	AT4G05100	AT4G05100
AT3G43270	AT1G11590	AT5G43650	AT5G43650	AT5G43650	AT5G43650	AT5G43650	AT5G43650	AT5G43650	AT5G43650
AT2G36100	AT5G07430	AT4G36870	AT4G36870	AT4G36870	AT4G36870	AT4G36870	AT4G36870	AT4G36870	AT4G36870
AT5G27870	AT3G49220	AT3G61910	AT3G61910	AT3G61910	AT3G61910	AT3G61910	AT3G61910	AT3G61910	AT3G61910
AT1G11590	AT3G07970	AT2G27230	AT2G27230	AT2G27230	AT2G27230	AT2G27230	AT2G27230	AT2G27230	AT2G27230
AT1G24100		AT1G12610	AT1G12610	AT1G12610	AT1G12610	AT1G12610	AT1G12610	AT1G12610	AT1G12610
AT5G07430		AT1G48000	AT1G48000	AT1G48000	AT1G48000	AT1G48000	AT2G29065	AT2G29065	AT2G29065
AT3G49220		AT1G19180	AT1G19180	AT1G19180	AT1G19180	AT1G19180	AT1G48000	AT1G48000	AT1G48000
AT3G07970		AT5G07160	AT5G07160	AT5G07160	AT5G07160	AT5G07160	AT1G19180	AT1G19180	AT1G19180
		AT2G31180	AT2G31180	AT2G31180	AT2G31180	AT2G31180	AT5G07160	AT5G07160	AT5G07160
		AT1G18860	AT1G18860	AT1G18860	AT1G18860	AT1G18860	AT2G31180	AT2G31180	AT2G31180
		AT5G62165	AT5G62165	AT5G62165	AT5G62165	AT5G62165	AT4G32880	AT1G18860	AT1G18860
		AT1G60280	AT1G60280	AT1G60280	AT1G60280	AT1G60280	AT1G18860	AT5G62165	AT5G62165
		AT1G69690	AT1G69690	AT1G69690	AT1G69690	AT1G69690	AT5G62165	AT1G60280	AT1G60280
		AT5G41315	AT5G41315	AT5G41315	AT5G41315	AT5G41315	AT1G60280	AT1G69690	AT1G69690
		AT2G32370	AT2G32370	AT2G32370	AT2G32370	AT2G32370	AT1G69690	AT5G41315	AT5G41315
		AT4G13480	AT4G13480	AT4G13480	AT4G13480	AT4G13480	AT5G41315	AT2G32370	AT2G32370
		AT4G18390	AT4G18390	AT4G18390	AT4G18390	AT4G18390	AT3G44720	AT4G13480	AT4G13480
		AT1G60040	AT1G60040	AT1G60040	AT1G60040	AT1G60040	AT2G32370	AT4G18390	AT4G18390
		AT5G41410	AT5G41410	AT5G41410	AT5G41410	AT5G41410	AT4G13480	AT1G60040	AT1G60040
		AT1G62085	AT1G62085	AT1G62085	AT1G22760	AT1G22760	AT1G12740	AT5G41410	AT5G41410
		AT1G62300	AT1G62300	AT1G62300	AT1G62085	AT1G62085	AT4G18390	AT1G62085	AT1G62085
		AT1G32030	AT1G32030	AT1G32030	AT1G62300	AT1G62300	AT1G60040	AT1G62300	AT1G62300
		AT1G59530	AT1G59530	AT1G59530	AT1G32030	AT1G32030	AT5G41410	AT1G32030	AT1G32030
		AT1G23810	AT1G23810	AT1G23810	AT1G59530	AT1G59530	AT4G26150	AT1G59530	AT1G59530
		AT3G62100	AT3G62100	AT3G62100	AT1G23810	AT1G23810	AT1G62085	AT1G23810	AT1G23810
		AT5G64530	AT5G64530	AT5G64530	AT3G62100	AT3G62100	AT1G62300	AT3G62100	AT3G62100
		AT5G51590	AT5G51590	AT5G51590	AT5G64530	AT5G64530	AT1G32030	AT5G64530	AT5G64530
		AT1G11510	AT1G11510	AT1G11510	AT5G51590	AT5G51590	AT1G59530	AT5G51590	AT5G51590
		AT1G56160	AT1G56160	AT1G56160	AT1G11510	AT1G11510	AT1G23810	AT1G11510	AT1G11510
		AT2G30280	AT2G30280	AT2G30280	AT1G56160	AT1G56160	AT2G28850	AT1G56160	AT1G56160
		AT2G33710	AT2G33710	AT2G33710	AT2G30280	AT2G30280	AT3G62100	AT2G30280	AT2G30280
		AT3G22830	AT3G22830	AT3G22830	AT2G33710	AT2G33710	AT5G64530	AT2G33710	AT2G33710
		AT1G69310	AT1G69310	AT1G69310	AT3G22830	AT3G22830	AT5G51590	AT3G22830	AT3G22830
		AT1G34650	AT1G34650	AT1G34650	AT1G69310	AT1G69310	AT1G11510	AT1G69310	AT1G69310
		AT3G11260	AT3G11260	AT3G11260	AT1G34650	AT1G34650	AT1G56160	AT1G34650	AT1G34650
		AT2G28510	AT2G28510	AT2G28510	AT3G11260	AT3G11260	AT2G30280	AT3G11260	AT3G11260
		AT5G10140	AT5G10140	AT5G10140	AT2G28510	AT2G28510	AT5G22500	AT2G28510	AT2G28510
		AT1G55110	AT1G55110	AT1G55110	AT5G10140	AT5G10140	AT2G33710	AT5G10140	AT5G10140
		AT1G09530	AT1G09530	AT1G09530	AT1G55110	AT1G55110	AT3G22830	AT1G55110	AT1G55110
		AT5G15160	AT5G15160	AT5G15160	AT1G09530	AT1G09530	AT1G69310	AT1G09530	AT1G09530
		AT2G31230	AT2G31230	AT2G31230	AT5G15160	AT5G15160	AT1G34650	AT5G15160	AT5G15160
		AT3G44350	AT3G44350	AT3G44350	AT2G31230	AT2G31230	AT5G45340	AT2G31230	AT2G31230
		AT1G18710	AT1G18710	AT1G18710	AT3G44350	AT3G44350	AT3G11260	AT3G44350	AT3G44350
		AT1G74080	AT1G74080	AT1G74080	AT1G18710	AT1G18710	AT2G28510	AT1G18710	AT1G18710
		AT1G68360	AT1G68360	AT1G68360	AT1G74080	AT1G74080	AT5G10140	AT1G74080	AT1G74080
		AT3G49610	AT3G49610	AT3G49610	AT1G68360	AT1G68360	AT1G55110	AT1G68360	AT1G68360
		AT1G46264	AT1G46264	AT1G46264	AT3G49610	AT3G49610	AT1G09530	AT3G49610	AT3G49610
		AT1G30950	AT1G30950	AT1G30950	AT1G46264	AT1G46264	AT5G15160	AT1G46264	AT1G46264
		AT1G06070	AT1G06070	AT1G06070	AT1G30950	AT1G30950	AT2G31230	AT1G30950	AT1G30950
		AT3G49690	AT3G49690	AT3G49690	AT1G06070	AT1G06070	AT3G49760	AT1G06070	AT1G06070
		AT1G63030	AT1G63030	AT1G63030	AT3G49690	AT3G49690	AT3G44350	AT3G49690	AT3G49690
		AT5G23650	AT5G23650	AT5G23650	AT1G63030	AT1G63030	AT1G18710	AT1G63030	AT1G63030
		AT3G27920	AT3G27920	AT3G27920	AT5G23650	AT5G23650	AT4G32810	AT5G23650	AT5G23650
		AT5G43540	AT5G43540	AT5G43540	AT3G27920	AT3G27920	AT1G68360	AT3G27920	AT3G27920
		AT1G34670	AT1G34670	AT1G34670	AT5G43540	AT5G43540	AT3G49610	AT5G43540	AT5G43540
		AT5G04280	AT5G04280	AT5G04280	AT1G34670	AT1G34670	AT1G46264	AT1G34670	AT1G34670
		AT1G26790	AT1G26790	AT1G26790	AT5G04280	AT5G04280	AT1G30950	AT5G04280	AT5G04280
		AT2G46790	AT2G46790	AT2G46790	AT1G26790	AT1G26790	AT1G06070	AT3G59600	AT3G59600
		AT1G26945	AT1G26945	AT1G26945	AT2G46790	AT2G46790	AT5G63560	AT1G26790	AT1G26790
		AT2G28160	AT2G28160	AT2G28160	AT1G26945	AT1G26945	AT3G49690	AT2G46790	AT2G46790
		AT4G32880	AT4G32880	AT4G32880	AT2G28160	AT2G28160	AT1G63030	AT1G26945	AT1G26945
		AT3G45260	AT3G45260	AT3G45260	AT4G32880	AT4G32880	AT5G04230	AT2G28160	AT2G28160
		AT5G13910	AT5G13910	AT5G13910	AT3G45260	AT3G45260	AT5G23650	AT4G32880	AT4G32880
		AT2G30250	AT2G30250	AT2G30250	AT5G13910	AT5G13910	AT2G29060	AT3G45260	AT3G45260
		AT3G58120	AT3G58120	AT3G58120	AT2G30250	AT2G30250	AT3G27920	AT5G13910	AT5G13910
		AT5G65410	AT5G65410	AT5G65410	AT3G58120	AT3G58120	AT4G23690	AT2G30250	AT2G30250
		AT1G28360	AT1G28360	AT1G28360	AT5G65410	AT5G65410	AT5G43540	AT3G58120	AT3G58120
		AT3G02150	AT3G02150	AT3G02150	AT1G28360	AT1G28360	AT4G11180	AT5G65410	AT5G65410
		AT4G37750	AT4G37750	AT4G37750	AT3G02150	AT3G02150	AT1G34670	AT1G28360	AT1G28360
		AT3G53820	AT3G53820	AT3G53820	AT4G37750	AT4G37750	AT2G37040	AT3G02150	AT3G02150
		AT3G13810	AT3G13810	AT3G13810	AT3G53820	AT3G53820	AT3G59600	AT4G37750	AT4G37750
		AT1G26610	AT1G26610	AT1G26610	AT3G13810	AT3G13810	AT4G23100	AT3G53820	AT3G53820
		AT1G30970	AT1G30970	AT1G30970	AT1G26610	AT1G26610	AT5G24160	AT3G13810	AT3G13810
		AT1G53160	AT1G53160	AT1G53160	AT1G30970	AT1G30970	AT1G26790	AT1G26610	AT1G26610
		AT4G25530	AT4G25530	AT4G25530	AT1G53160	AT1G53160	AT2G46790	AT1G30970	AT1G30970
		AT1G32770	AT1G32770	AT1G32770	AT4G25530	AT4G25530	AT2G28670	AT1G53160	AT1G53160
		AT1G14440	AT1G14440	AT1G14440	AT1G32770	AT1G32770	AT1G26945	AT4G25530	AT4G25530
		AT1G48150	AT1G48150	AT1G48150	AT1G14440	AT1G14440	AT2G28160	AT1G32770	AT1G32770
		AT5G35600	AT5G35600	AT5G35600	AT1G48150	AT1G48150	AT1G32100	AT1G14440	AT1G14440
		AT1G56380	AT1G56380	AT1G56380	AT5G35600	AT5G35600	AT3G45260	AT1G48150	AT1G48150
		AT5G42630	AT5G42630	AT5G42630	AT1G56380	AT1G56380	AT5G13910	AT5G35600	AT5G35600
		AT5G05790	AT5G05790	AT5G05790	AT5G42630	AT5G42630	AT2G30250	AT1G56380	AT1G56380
		AT3G04430	AT3G04430	AT3G04430	AT5G05790	AT5G05790	AT4G25080	AT5G42630	AT5G42630
		AT3G49760	AT3G49760	AT3G49760	AT3G04430	AT3G04430	AT1G74080	AT5G05790	AT5G05790
		AT1G56650	AT1G56650	AT1G56650	AT3G49760	AT3G49760	AT3G58120	AT3G04430	AT3G04430
		AT3G15510	AT3G15510	AT3G15510	AT1G56650	AT1G56650	AT5G65410	AT3G49760	AT3G49760
		AT1G60300	AT1G60300	AT1G60300	AT3G15510	AT3G15510	AT1G28360	AT1G56650	AT1G56650
		AT5G11590	AT5G11590	AT5G11590	AT1G60300	AT1G60300	AT3G02150	AT3G15510	AT3G15510
		AT5G22380	AT5G22380	AT5G22380	AT5G11590	AT5G11590	AT4G37750	AT1G60300	AT1G60300
		AT5G02030	AT5G02030	AT5G02030	AT5G22380	AT5G22380	AT3G53820	AT5G11590	AT5G11590
		AT1G73805	AT1G73805	AT1G73805	AT5G02030	AT5G02030	AT3G13810	AT5G22380	AT5G22380
		AT1G08320	AT1G08320	AT1G08320	AT1G73805	AT1G73805	AT1G26610	AT5G02030	AT5G02030
		AT2G31070	AT2G31070	AT2G31070	AT1G08320	AT1G08320	AT1G30970	AT1G73805	AT1G73805
		AT1G32240	AT1G32240	AT1G32240	AT2G31070	AT2G31070	AT1G53160	AT1G08320	AT1G08320
		AT4G29930	AT4G29930	AT4G29930	AT1G32240	AT1G32240	AT1G32770	AT2G31070	AT2G31070
		AT1G52890	AT1G52890	AT1G52890	AT4G29930	AT4G29930	AT1G14440	AT1G32240	AT1G32240
		AT4G30180	AT4G30180	AT4G30180	AT1G52890	AT1G52890	AT1G48150	AT4G29930	AT4G29930
		AT1G29010	AT1G29010	AT1G29010	AT4G30180	AT4G30180	AT5G35600	AT1G52890	AT1G52890
		AT1G56460	AT1G56460	AT1G56460	AT1G29010	AT1G29010	AT5G04280	AT4G30180	AT4G30180
		AT5G17260	AT5G17260	AT5G17260	AT1G56460	AT1G56460	AT1G56380	AT1G29010	AT1G29010
		AT1G60340	AT1G60340	AT1G60340	AT5G17260	AT5G17260	AT5G42630	AT1G56460	AT1G56460
					AT1G60340	AT1G60340	AT5G05790	AT5G17260	AT5G17260
							AT3G04430	AT1G60340	AT1G60340
							AT4G36220
							AT1G56650
							AT3G15510
							AT1G60300
							AT5G11590
							AT5G22380
							AT1G25220
							AT5G02030
							AT1G73805
							AT1G31070
							AT1G08320
							AT2G31070
							AT1G32240
							AT3G44540
							AT4G29930
							AT1G52890
							AT4G30180
							AT3G13730
							AT1G29010
							AT1G56460
							AT5G17260
							AT1G60340
