# Supplementary material for: Small molecules and heat treatments reverse vernalization via epigenetic modification in Arabidopsis
Source: Commun Biol. 2025 Jan 22;8:108. doi: 10.1038/s42003-025-07553-7 (PMC11754793; doi:10.1038/s42003-025-07553-7)
Supplement: Supplementary file 3 — Supplementary Data 1-8 [file 42003_2025_7553_MOESM3_ESM.zip › Supplementary Data/Supplementary_Data_1.xlsx]

## Sheet: V vs DVR06 10microM UP
	Symbol	Full name	V_1	V_2	V_3	V_4	V_5	V_6	V_7	V_8	V_9	V_10	V_11	V_12	DVR06_10microM_1	DVR06_10microM_2	DVR06_10microM_3	DVR06_10microM_4	DVR06_10microM_5	DVR06_10microM_6	DVR06_10microM_7	DVR06_10microM_8	DVR06_10microM_9	DVR06_10microM_10	DVR06_10microM_11	DVR06_10microM_12
AT1G02205	CER1	Fatty acid hydroxylase superfamily	35.8164	35.5476	29.0797	48.6638	29.5042	35.1062	35.4894	14.9611	24.5292	55.7321	29.5247	57.416	76.3326	58.4351	92.1887	85.8414	63.779	58.4476	64.597	58.5492	66.0292	67.0834	66.8393	82.0102
AT1G02220	NAC003	NAC domain containing protein 3	45.404	41.893	40.6511	35.8465	51.4434	44.4101	59.2117	77.0733	32.9012	49.3362	50.6725	35.8498	47.5044	55.5012	94.2171	69.7003	68.1736	54.392	75.429	68.6195	60.9591	70.4727	80.0684	80.8656
AT1G02340	HFR1	basic helix-loop-helix (bHLH) DNA-binding superfamily protein	5.38265	11.1138	1.45968	13.9088	13.9927	14.3996	11.8272	16.4944	13.8721	8.0181	14.0263	17.845	11.164	19.3151	11.1319	29.5142	23.4371	25.781	16.0138	16.6303	27.1859	23.1338	22.1832	20.0232
AT1G02730	CSLD5	cellulose synthase-like D5	194.201	212.303	222.642	215.811	217.788	167.821	265.301	227.908	211.318	245.59	220.676	243.872	252.968	273.032	283.614	289.365	324.714	229.021	289.687	277.655	304.447	320.858	312.075	369.592
AT1G02750	AT1G02750	Drought-responsive family protein	62.7869	102.447	98.6262	72.4964	68.2472	101.028	82.8118	100.199	99.6391	85.3089	97.8469	62.0077	142.549	132.021	167.693	136.22	105.164	134.406	140.126	96.1258	93.0522	102.505	163.382	133.977
AT1G02816	AT1G02816	pectinesterase (Protein of unknown function, DUF538)	223.981	244.86	206.566	225.747	203.872	238.373	176.437	231.241	226.799	214.369	236.45	246.38	253.032	268.493	260.314	292.518	216.762	297.957	297.474	314.954	270.539	294.852	292.609	321.874
AT1G02820	LEA3	Late embryogenesis abundant 3 (LEA3) family protein	240.263	292.497	171.562	302.195	200.555	342.486	241.756	276.816	164.432	230.213	356.645	348.954	621.004	561.931	383.896	377.057	265.463	522.569	468.364	398.62	405.824	460.13	557.447	315.472
AT1G03410	2A6	2-oxoglutarate (2OG) and Fe(II)-dependent oxygenase superfamily protein	15.0865	8.75447	23.7178	8.77643	11.4639	14.6999	8.92656	5.66043	31.4158	18.5865	0	16.9497	2.94204	20.9515	38.5469	26.322	38.1579	23.6038	21.455	21.3597	29.0434	17.022	36.751	26.2213
AT1G03610	AT1G03610	plant/protein (DUF789)	83.6571	75.9372	60.955	63.5946	97.9568	76.3723	89.7685	73.4437	67.6133	57.526	81.203	82.5006	105.087	93.6572	148.917	77.1637	107.378	124.375	107.481	97.0614	81.3448	95.839	149.289	108.18
AT1G03660	AT1G03660	Ankyrin-repeat containing protein	16.534	10.9065	4.22059	14.8725	14.9779	7.27935	13.8369	3.57119	4.08512	11.1735	5.98228	11.1841	13.915	21.2452	13.163	12.703	20.1522	18.3746	9.35042	21.8961	19.3768	13.4273	11.187	26.5224
AT1G03950	VPS2.3	vacuolar protein sorting-associated protein 2.3	81.1746	66.2722	67.3587	53.8019	94.3587	67.1103	92.4655	67.8733	60.7022	60.6252	66.2532	59.8445	86.0246	77.8887	94.1929	95.0344	117.503	91.4463	81.5935	90.3373	68.8896	98.0253	86.7464	85.9227
AT1G04000	AT1G04000	hypothetical protein	96.8654	108.936	102.542	115.337	124.895	109.382	86.721	95.7767	132.8	115.452	83.6735	98.7305	138.925	159.666	127.62	196.558	129.53	157.527	130.315	145.45	134.987	150.272	151.7	144.684
AT1G04290	AT1G04290	Thioesterase superfamily protein	328.415	301.384	241.402	358.97	307.261	286.289	319.802	352.054	302.791	318.199	353.291	312.643	437.289	380.735	341.597	408.504	295.822	428.961	402.099	429.572	431.113	419.162	318.85	446.544
AT1G04425	AT1G04425		33.9032	38.8766	20.9511	33.8135	36.2719	28.9704	44.3129	30.1439	35.9487	42.43	26.0015	37.535	89.4951	100.369	75.9632	113.976	105.564	70.3139	85.9753	54.3331	60.9978	112.317	79.031	76.6359
AT1G04503	AT1G04503		968.981	765.582	846.211	781.303	793.048	681.37	966.023	939.174	1002.6	945.644	870.333	867.575	1097.23	1128.92	1125.11	1173.86	1305.79	1059.77	1008.04	1072.18	999.958	1178.71	1219.7	1153.96
AT1G04733	U2.11		177.376	193.026	281.389	227.027	149.831	167.508	305.392	213.289	218.103	264.813	180.477	203.399	285.866	321.953	292.588	302.1	268.366	346.471	344.185	272.456	332.216	258.622	317.855	321.09
AT1G04810	AT1G04810	26S proteasome regulatory complex, non-ATPase subcomplex, Rpn2/Psmd1 subunit	176.657	142.327	158.83	136.292	190.407	133.393	125.175	179.862	152.676	166.974	148.261	111.76	141.286	163.15	185.361	221.727	213.288	185.073	184.482	151.245	212.679	164.721	205.164	261.363
AT1G05070	AT1G05070	transmembrane protein, putative (DUF1068)	115.837	119.633	174.892	152.166	144.169	183.587	191.348	181.02	139.322	184.88	147.339	149.868	226.175	219.127	253.24	188.007	157.515	213.04	180.141	210.407	218.681	176.039	243.008	197.663
AT1G05340	AT1G05340	cysteine-rich TM module stress tolerance protein	47.6914	64.27	55.9525	47.7512	78.96	54.6693	53.2466	54.4402	30.3535	29.611	53.2333	52.4006	53.2985	68.6802	54.6857	84.4623	120.826	95.1884	73.6006	46.624	72.3504	68.0304	74.8624	98.8532
AT1G05540	AT1G05540	hypothetical protein (DUF295)	36.7326	21.1145	32.1321	29.8077	43.828	10.5319	24.6421	20.1905	17.7922	13.7976	27.9869	28.0341	47.5116	30.39	49.6416	52.7428	47.844	19.0315	52.7396	33.1734	39.7497	29.6437	37.8163	33.307
AT1G05680	UGT74E2	Uridine diphosphate glycosyltransferase 74E2	29.5025	115.195	40.5668	20.9895	41.2612	67.9228	44.3389	39.1929	46.7053	86.7373	35.5056	48.3818	60.747	70.5922	69.8829	97.1277	19.7884	168.697	77.0772	109.873	84.3458	74.9427	111.255	77.7777
AT1G05820	SPPL5	SIGNAL PEPTIDE PEPTIDASE-LIKE 5	8.06975	5.29287	9.74343	10.9305	8.29284	8.29196	2.91073	21.6494	10.7497	14.3985	12.3072	5.07635	16.3581	23.2372	19.2435	19.0218	23.4363	29.1967	20.3687	14.4777	19.3665	28.2027	6.96278	18.6988
AT1G06180	MYB13	myb domain protein 13	77.662	110.003	71.3497	125.245	105.36	93.9805	75.8575	109.985	117.987	104.337	121.469	107.438	161.869	128.375	96.6591	124.637	147.756	175.693	136.481	159.547	115.825	140.921	112.662	100.456
AT1G06227	AT1G06227		15.7065	22.9209	16.4486	12.0061	36.3016	17.5696	15.7531	19.9512	19.8961	9.27888	19.2064	20.4492	36.225	36.611	36.4668	39.6939	15.5617	28.6166	53.0417	30.9186	38.695	23.8349	34.9573	34.1408
AT1G06430	FTSH8	FTSH protease 8	321.231	462.871	413.309	498.186	436.564	508.72	403.273	492.309	402.952	333.547	465.513	326.077	519.59	589.84	491.256	520.631	349.731	760.77	581.518	666.288	581.693	576.706	561.462	462.547
AT1G06475	AT1G06475	transmembrane protein	22.7892	22.2285	33.4433	35.2921	5.6933	31.1951	22.5991	24.6563	29.9471	39.7674	9.0064	26.8025	27.5541	57.1084	35.1589	55.152	57.7798	36.3071	44.3753	40.4293	48.6304	65.3578	35.3644	64.5331
AT1G06690	AT1G06690	NAD(P)-linked oxidoreductase superfamily protein	316.435	322.309	330.922	348.076	200.865	360.487	270.125	304.122	309.835	340.968	396.817	319.668	424.536	475.639	351.625	458.016	266.547	555.75	362.814	416.004	385.76	381.699	438.701	394.878
AT1G07167	AT1G07167		17.0017	11.463	11.3212	21.845	28.7906	18.5517	13.7785	17.7796	19.2155	14.6893	14.7608	17.0249	27.3193	46.0248	19.7744	14.8505	30.0363	23.6319	27.1607	29.711	26.3577	36.4343	10.994	28.1996
AT1G07180	NDA1	alternative NAD(P)H dehydrogenase 1	259.729	236.954	225.93	336.074	247.164	341.417	231.801	315.563	253.405	224.758	355.418	209.667	371.708	446.185	347.539	348.348	265.005	415.265	359.381	377.828	360.946	387.94	410.591	189.158
AT1G07350	SR45a	RNA-binding (RRM/RBD/RNP motifs) family protein	140.575	121.59	116.001	116.39	128.877	181.372	98.5312	165.336	143.717	140.198	135.217	117.217	152.632	164.719	176.538	214.337	227.483	235.204	165.483	191.663	186.347	174.57	168.859	161.381
AT1G07400	AT1G07400	HSP20-like chaperones superfamily protein	3.96546	6.72187	17.8535	12.9409	14.1064	16.4767	10.8167	23.0022	16.1238	31.8327	14.838	6.00123	16.795	25.4221	4.03266	49.5469	20.8542	20.0699	28.4139	47.048	50.3868	23.2605	23.3722	82.3862
AT1G07870	AT1G07870	Protein kinase superfamily protein	17.8057	29.9359	17.5979	26.8168	15.4749	27.7537	16.7491	19.0041	29.5478	24.6053	20.0235	13.7311	36.4414	40.5374	55.759	36.9629	43.6301	25.7431	16.3794	54.691	19.689	36.122	9.3454	52.2846
AT1G08050	AT1G08050	Zinc finger (C3HC4-type RING finger) family protein	13.1681	12.3139	10.5362	16.8763	27.4117	14.4212	15.7945	10.1335	5.49847	6.95589	11.2845	13.2917	19.6155	13.5703	28.3644	31.6493	32.0054	17.0248	22.7244	19.9636	26.5668	36.7757	29.6755	29.2344
AT1G08477	AT1G08477		318.822	225.593	309.428	387.719	255.935	297.926	342.003	343.454	384.119	287.816	356.738	343.736	576.927	565.132	427.177	436.191	343.866	732.558	387.12	478.465	384.217	707.047	570.242	456.693
AT1G08560	SYP111	syntaxin of plants 111	231.765	183.78	249.981	272.039	215.635	176.751	200.515	193.91	253.641	277.234	189.606	248.749	416.467	381.063	262.465	344.502	333.505	299.664	192.612	282.891	292.595	399.924	374.997	342.886
AT1G09070	SRC2	soybean gene regulated by cold-2	563.516	447.002	794.843	418.303	613.235	494.549	787.438	662.732	489.607	426.753	595.109	724.385	934.591	632.663	1211.46	567.898	721.235	920.629	1059.64	725.285	559.094	580.299	921.805	626.608
AT1G09100	RPT5B	26S proteasome AAA-ATPase subunit RPT5B	93.47	58.5231	119.317	88.5081	76.3394	84.662	89.7184	53.8764	126.444	90.8643	97.8209	76.428	107.448	125.166	116.484	115.119	121.685	107.876	125.46	101.508	111.41	131.108	103.091	134.921
AT1G09140	SR30	SERINE-ARGININE PROTEIN 30	216.42	196.368	223.572	169.303	275.775	209.53	236.683	199.173	199.759	219.886	232.114	208.544	242.177	262.355	307.931	268.833	315.448	301.367	270.499	322.603	289.775	258.724	226.438	306.706
AT1G09240	NAS3	nicotianamine synthase 3	17.4907	6.94538	38.8863	25.8142	15.4157	15.5552	11.7816	42.447	15.7034	14.7613	6.6682	23.1148	50.3628	33.7443	43.5638	39.0546	16.4043	21.664	38.3284	39.556	31.0827	41.9224	25.9376	26.1774
AT1G09500	AT1G09500	NAD(P)-binding Rossmann-fold superfamily protein	49.3461	91.992	70.1449	58.7026	31.1251	52.7702	68.1726	87.4585	79.8525	71.849	96.4184	44.8899	193.768	140.043	125.748	126.753	45.5783	180.447	116.811	181.422	154.702	157.186	142.951	81.9252
AT1G09800	AT1G09800	Pseudouridine synthase family protein	288.787	266.085	351.194	256.878	203.195	188.446	337.196	290.493	236.442	336.594	213.345	219.347	282.982	298.041	366.212	345.455	298.695	444.294	395.136	319.758	331.682	260.598	478.733	293.062
AT1G10682	AT1G10682		1032.6	1159.21	1024.12	956.996	1824.26	982.631	993.906	955.714	966.285	1099.39	963.141	1016.43	1131.9	1188.13	1262.06	1573.98	2262.68	1557.72	1161.21	1433.36	1495.99	1192.62	1508.1	1231.5
AT1G11190	BFN1	bifunctional nuclease i	6.22256	4.03314	14.4986	8.94294	1.42256	9.2606	13.8556	7.80353	5.87803	13.2335	3.33699	6.75822	13.8876	10.1924	27.3613	15.8552	24.6582	14.0769	11.5537	15.4861	21.3117	22.1474	24.8505	10.6777
AT1G11480	AT1G11480	eukaryotic translation initiation factor-like protein	76.8997	120.003	111.665	143.148	135.601	114.127	132.156	107.996	120.648	127.822	128.338	95.7078	150.702	125.131	148.898	151.013	148.283	153.448	138.142	156.381	152.963	144.38	149.199	149.32
AT1G11600	CYP77B1	cytochrome P450, family 77, subfamily B, polypeptide 1	104.927	77.8566	119.092	93.4995	91.4994	54.7083	135.173	74.8596	116.526	105.668	71.2258	158.988	169.99	156.398	153.964	195.246	166.87	113.008	126.611	125.781	146.426	163.31	132.004	142.394
AT1G11700	AT1G11700	senescence regulator (Protein of unknown function, DUF584)	144.737	119.375	136.767	123.353	155.585	161.939	182.59	170.939	156.338	115.84	136.902	107.423	206.175	169.591	179.28	183.768	196.058	264.776	189.05	191.755	226.015	209.344	144.413	226.65
AT1G12775	AT1G12775	Pentatricopeptide repeat (PPR) superfamily protein	3.48489	10.9889	6.94176	9.95062	13.9171	8.30788	12.8335	10.0429	7.31463	14.4384	14.9944	12.2144	32.0931	10.0068	17.2154	24.2695	18.9189	13.0643	23.628	31.6434	24.8233	15.2507	18.2755	18.3863
AT1G13080	CYP71B2	cytochrome P450, family 71, subfamily B, polypeptide 2	141.841	111.552	105.466	107.414	117.036	90.9587	116.358	119.718	123.185	105.559	92.223	109.012	123.094	151.789	128.636	165.753	116.898	188.52	152.572	148.665	122.982	144.656	125.786	98.194
AT1G13090	CYP71B28	cytochrome P450, family 71, subfamily B, polypeptide 28	95.7016	113.906	136.878	114.363	123.983	136.087	151.938	89.2643	87.1009	102.249	94.0239	110.262	152.431	136.952	170.178	169.98	166.28	159.213	163.808	112.623	117.113	126.799	91.0216	158.542
AT1G13480	AT1G13480	hypothetical protein (DUF1262)	17.1535	12.2095	24.5161	8.97181	10.62	10.3532	15.8058	9.0186	4.76322	6.92167	12.2291	9.84424	24.9636	10.6669	20.2554	31.6282	68.8881	11.3038	17.1698	17.7497	14.5543	22.8583	18.8273	13.3332
AT1G13650	AT1G13650	hypothetical protein	150.479	99.594	94.6853	146.108	126.283	80.7034	65.9612	141.948	106.968	124.415	126.629	89.997	175.513	195.663	212.724	194.283	129.123	221.718	188.79	155.467	156.577	161.574	192.772	85.646
AT1G13990	AT1G13990	plant/protein	47.3765	90.6387	61.1353	73.557	58.6962	50.6998	102.688	56.8592	71.2468	48.5357	54.8238	50.3442	81.6915	74.7614	121.563	77.4568	59.6739	141.141	125.04	72.9504	97.0374	84.4435	106.581	95.249
AT1G14430	AT1G14430	glyoxal oxidase-related protein	55.3517	55.9673	25.249	47.74	62.8847	40.3499	28.5132	39.1493	67.2882	53.774	58.633	52.6253	79.5971	66.4761	46.5788	113.931	71.4045	66.5063	60.2432	65.131	69.4703	74.0492	76.964	108.502
AT1G14540	PER4	Peroxidase superfamily protein	9.29845	10.8185	9.78934	7.96351	1.44211	24.3479	5.89091	1.35469	10.0149	7.90627	4.21146	11.0604	17.6153	8.72831	14.1645	61.1134	142.792	34.1551	33.9561	16.8555	22.0224	28.6345	9.16482	26.1846
AT1G15010	AT1G15010	mediator of RNA polymerase II transcription subunit	2.80193	2.7581	10.8807	3.00842	14.7216	2.14698	6.03166	4.52866	1.90253	2.39429	7.92629	11.6768	7.07142	13.5747	7.0815	39.9266	20.4325	10.0221	13.6174	15.4037	16.2038	1.23439	21.7693	14.141
AT1G15860	AT1G15860	defective in cullin neddylation protein (DUF298)	194.492	187.19	207.211	205.859	195.607	202.313	240.64	210.427	214.667	220.92	182.733	195.24	265.609	246.513	258.411	257.993	297.932	304.633	283.936	265.861	220.301	273.989	399.27	227.054
AT1G15940	AT1G15940	Tudor/PWWP/MBT superfamily protein	63.2759	75.8109	47.4924	70.6145	93.29	71.2285	74.9411	70.1215	86.7545	63.01	75.9431	77.2059	88.4537	85.1484	105.348	105.55	100.044	101.913	87.238	105.648	108.718	87.1107	56.1786	97.548
AT1G16730	UP6	hypothetical protein	96.0273	68.1959	69.0925	105.387	96.027	112.368	89.7106	96.7258	100.912	99.81	103.03	99.213	144.895	143.508	176.259	140.463	89.6136	220.086	164.9	116.998	120.027	174.194	136.124	72.6561
AT1G16820	AT1G16820	vacuolar ATP synthase catalytic subunit-related / V-ATPase-related / vacuolar proton pump-like protein	62.7509	79.254	83.0532	57.5386	66.3826	63.2211	62.2313	51.4042	51.7906	116.175	44.4544	53.9341	92.1073	87.2839	95.2476	89.1853	66.9089	76.3379	96.5714	100.087	76.4233	70.9939	133.276	77.6814
AT1G17100	HBP1	SOUL heme-binding family protein	1379.57	1171.19	1187.19	1658.93	1228.25	1292.89	1317.32	1798.76	1658.12	1778.52	1711.38	1634.06	2464.12	2455.08	1628.21	2079.64	1620.54	1943.22	1602.96	2377.23	1848.94	2494.53	1830.87	2492.43
AT1G17380	JAZ5	jasmonate-zim-domain protein 5	9.02435	4.398	14.1447	13.9312	14.1235	6.34454	23.7281	8.04208	21.9509	27.6035	20.2392	14.4394	41.4561	21.2755	17.2025	45.4003	18.8203	140.665	68.0847	14.7335	33.6745	16.0055	46.4028	14.8612
AT1G17780	AT1G17780	transmembrane protein	58.6588	55.3588	37.7223	42.8248	74.6689	56.7775	53.2136	89.1225	80.3219	59.0311	59.2964	64.5671	66.6998	86.3066	73.9376	60.1555	105.682	80.1857	104.942	73.9298	74.7168	90.3343	101.687	80.0358
AT1G17960	AT1G17960	Threonyl-tRNA synthetase	6.90672	5.40442	24.5256	12.9187	32.8412	6.29871	9.84358	4.70707	11.396	4.73371	8.62493	10.5872	18.0459	15.3367	19.2424	13.7762	17.0465	51.392	31.2623	19.881	18.4759	23.6974	14.4395	12.1705
AT1G18070	AT1G18070	Translation elongation factor EF1A/initiation factor IF2gamma family protein	474.806	429.485	388.353	518.185	453.944	476.155	429.502	500.335	468.525	397.509	433.426	432.318	502.309	546.873	547.154	653.749	604.373	625.094	576.841	556.261	621.566	433.3	494.326	637.895
AT1G18290	AT1G18290	DUF4228 domain protein	8.59573	14.5091	8.71497	14.8989	20.7065	25.4926	7.85251	16.5151	7.99099	12.3647	4.128	9.74776	30.2867	23.9476	8.09026	24.2744	20.6611	14.7094	25.8288	20.9475	23.9408	12.3615	41.1467	14.4248
AT1G18710	MYB47	myb domain protein 47	7.9383	6.91703	19.5203	22.8463	21.0292	10.4645	34.6215	18.9164	24.8667	23.4237	14.7311	18.9332	38.0817	32.6914	54.7113	36.9754	26.705	28.1308	32.9819	39.6545	45.832	52.5602	31.3025	44.4886
AT1G18773	AT1G18773	acyl thioesterase-like protein	22.3584	20.3447	17.8296	11.9565	9.61599	21.5391	16.7706	16.6324	12.7455	9.19332	13.0202	11.5656	17.1304	18.1034	24.3114	23.234	25.9455	22.2229	21.5392	27.4262	32.3573	20.6952	14.6985	22.3674
AT1G19020	AT1G19020	CDP-diacylglycerol-glycerol-3-phosphate 3-phosphatidyltransferase	77.5234	72.5609	107.751	60.7204	50.8819	64.1253	111.513	70.2355	81.676	66.4326	90.0901	108.664	111.416	72.7206	126.453	100.374	154.102	183.121	202.435	90.6191	120.631	69.1299	166.818	77.1377
AT1G19050	ARR7	response regulator 7	143.564	117.843	124.99	165.005	136.903	125.935	97.5513	126.794	149.402	134.589	112.384	106.488	183.803	153.1	168.14	205.893	177.42	249.053	193.338	155.508	246.395	144.147	168.341	112.479
AT1G19530	AT1G19530	DNA polymerase epsilon catalytic subunit A	73.5107	76.4894	91.9429	57.6946	98.7054	33.2863	101.711	80.6934	43.5264	27.4997	19.5245	44.4512	120.309	128.536	163.045	143.534	117.052	56.9669	135.278	101.409	90.8075	97.2345	47.0533	57.2651
AT1G19700	BEL10	BEL1-like homeodomain 10	129.59	112.712	120.552	134.239	126.479	123.873	92.6145	122.378	102.465	133.459	172.185	144.408	149.393	162.204	145.438	165.801	111.42	179.052	156.22	168.669	162.539	195.508	213.868	154.178
AT1G20140	SK4	SKP1-like 4	59.0662	50.7765	78.3004	74.3215	96.501	59.9575	73.9816	51.4055	75.2101	62.8821	44.2037	48.3282	77.6413	75.0328	84.6279	92.9281	94.3247	91.8977	80.422	101.178	68.2686	95.5656	74.3373	91.6
AT1G20350	TIM17-1	translocase inner membrane subunit 17-1	3.58695	12.1754	7.83386	14.889	8.35719	19.4195	9.8454	16.4594	15.6424	6.91047	14.9598	4.90644	23.1281	24.4496	32.422	13.7876	8.07553	55.3085	30.3078	30.6931	21.2848	16.2879	17.2227	15.6587
AT1G20390	AT1G20390		47.522	29.2182	21.1082	9.03516	39.3929	39.0108	16.7051	23.4678	18.5258	22.5826	35.1172	24.3806	51.1206	36.3953	90.1718	42.3022	66.8873	75.3418	75.3774	61.6556	50.4089	53.5401	55.4324	45.0591
AT1G20830	MCD1	multiple chloroplast division site 1	115.32	108.07	114.332	116.365	167.966	116.659	150.926	119.051	90.0736	117.865	120.528	118.623	172.402	150.903	177.269	156.289	161.851	166.486	128.104	138.908	133.483	149.706	139.576	121.517
AT1G21250	WAK1	cell wall-associated kinase	40.0218	51.6748	72.1444	97.2908	44.7881	25.0638	99.7615	40.3699	64.415	68.2351	33.6738	43.3576	57.0958	69.2825	81.0316	144.595	73.1084	230.496	74.0318	71.9533	214.48	62.8981	113.788	104.078
AT1G21410	SKP2A	F-box/RNI-like superfamily protein	44.5759	68.6778	81.7778	49.7893	51.9136	66.0991	107.601	59.1534	81.2727	67.4007	74.1991	91.3502	104.322	115.458	107.37	79.2645	80.9098	146.513	116.254	77.3826	85.8104	120.071	108.206	94.2537
AT1G21520	AT1G21520	hypothetical protein	45.6651	60.6026	49.9118	32.8801	69.7384	68.9007	39.4188	40.2343	52.8266	47.1808	59.527	21.0449	47.186	57.1019	75.961	115.047	62.3293	173.304	62.6874	76.1855	141.89	39.0225	91.6876	149.191
AT1G21525	AT1G21525		14.1045	13.2489	16.1844	14.885	3.80913	18.4	1.91734	0.23018	7.28529	27.3055	11.3549	4.25195	8.9224	47.8757	24.2915	71.7421	9.98897	22.8184	26.6139	55.0622	128.107	15.5688	49.8086	184.564
AT1G21550	AT1G21550	Calcium-binding EF-hand family protein	5.08128	12.0562	9.72907	2.27658	10.5457	3.22394	14.8276	23.781	10.7137	4.69467	10.4815	12.3013	11.1672	6.96913	22.286	13.7707	13.554	22.3798	24.7058	30.5683	25.6277	20.9849	29.7256	27.851
AT1G21910	DREB26	Integrase-type DNA-binding superfamily protein	218.409	113.776	198.048	98.5612	177.875	123.028	264.426	166.818	81.7341	109.325	223.721	238.812	440.934	210.542	399.113	122.647	188.116	207.483	527.368	357.693	125.576	127.41	373.417	249.043
AT1G23130	AT1G23130	Polyketide cyclase/dehydrase and lipid transport superfamily protein	895.904	607.042	1147.08	715.26	597.496	689.924	1164.63	1064.81	909.904	512.199	858.295	1183.67	1282.71	1129.73	1486.55	918.739	686.898	1478.51	1674.65	988.988	942.775	1186.9	1711.19	1329.74
AT1G23730	BCA3	beta carbonic anhydrase 3	185.423	152.862	151.545	154.479	184.853	180.863	177.178	155.71	172.999	218.474	208.764	169.386	251.301	272.752	191.412	195.051	211.437	240.892	175.414	197.865	246.921	237.132	320.429	152.125
AT1G24070	CSLA10	cellulose synthase-like A10	19.9867	19.9584	33.0547	20.9094	25.782	14.6108	48.4624	32.0303	36.6598	21.4514	8.36213	21.7462	65.3686	27.4176	71.9407	72.7396	38.7402	31.2617	25.368	21.3034	29.689	79.7888	27.8595	30.996
AT1G24147	AT1G24147	transmembrane protein	65.3099	24.1993	53.4561	58.6002	27.3621	26.0003	54.2791	32.5096	61.2533	49.2445	38.2955	27.9767	73.5032	81.0433	66.8431	101.336	59.9048	67.9005	54.8112	106.594	202.088	40.4832	54.9815	96.1603
AT1G24267	AT1G24267	bZIP transcription factor, putative (DUF1664)	158.776	161.303	149.932	155.119	132.446	145.524	160.771	124.751	133.338	149.155	137.769	118.674	231.127	163.162	171.177	212.238	195.07	202.015	184.484	165.419	202.765	198.533	166.64	188.785
AT1G24300	AT1G24300	GYF domain-containing protein	52.0798	66.6296	73.5024	87.4921	91.1634	103.012	73.929	88.8238	71.4232	81.9016	97.9418	71.4904	95.9377	101.341	96.2244	101.331	115.334	95.2316	112.93	105.718	124.456	71.6586	100.548	87.2778
AT1G25098	AT1G25098		711.971	726.778	692.858	712.269	781.176	667.505	716.905	638.507	684.558	593.464	655.963	631.281	1022.73	1032.17	1102.04	975.656	1288.43	1349.25	1170.1	1220.63	1008.02	1054.65	801.549	1067.15
AT1G25250	IDD16	indeterminate(ID)-domain 16	12.7997	13.6896	16.8587	16.9026	16.4237	5.33806	13.7835	18.8174	25.1588	17.026	12.987	23.6424	30.2433	19.4816	38.4998	25.3493	29.3101	21.6024	16.2516	30.8227	34.6554	33.7298	30.9388	42.9196
AT1G26450	AT1G26450	Carbohydrate-binding X8 domain superfamily protein	59.5781	75.1938	96.774	88.5116	116.645	104.087	83.3376	98.8304	78.2443	69.8548	90.7385	107.431	142.473	109.775	141.81	117.326	192.172	117.231	132.424	159.56	141.091	152.006	105.448	123.67
AT1G26790	AT1G26790	Dof-type zinc finger DNA-binding family protein	21.7082	11.5321	7.64484	32.7115	16.5012	28.6898	8.81456	8.12053	18.277	21.2363	23.7221	20.4372	41.2354	69.6258	34.4299	50.6763	17.7848	88.6152	25.4027	45.1948	34.7786	68.3684	41.6392	27.6094
AT1G27385	AT1G27385	phosphoribosylformylglycinamidine synthase	114.893	180.865	141.444	195.812	187.255	183.198	126.002	200.674	166.975	141.868	146.461	141.368	233.618	212.586	174.285	186.891	183.903	197.201	210.118	252.088	182.772	213.062	206.291	142.884
AT1G27770	ACA1	autoinhibited Ca2+-ATPase 1	147.29	112.371	147.929	159.109	173.081	112.702	218.219	163.372	151.849	142.612	178.138	139.185	213.481	158.379	293.763	247.084	252.239	222.921	287.91	169.346	228.377	170.611	229.115	172.162
AT1G28240	AT1G28240	strawberry notch protein (DUF616)	109.644	86.7803	69.2712	90.4775	57.8363	66.193	74.9088	100.912	87.1018	88.5839	89.0487	82.5823	94.1415	89.9993	103.316	94.0215	130.621	137.992	121.933	107.979	101.02	89.9557	113.444	90.9118
AT1G28600	AT1G28600	GDSL-like Lipase/Acylhydrolase superfamily protein	616.438	455.666	517.116	543.02	464.863	406.878	616.461	619.664	631.67	683.254	529.224	505.648	1047.15	796.467	697.847	989.231	631.918	900.477	937.537	911.43	750.619	908.856	827.458	653.209
AT1G28660	AT1G28660	GDSL-like Lipase/Acylhydrolase superfamily protein	178.079	211.693	187.072	201.15	230.329	165.293	168.567	236.525	211.691	224.294	196.137	154.821	282.676	292.215	227.894	262.523	341.442	359.294	268.38	328.146	300.974	289.737	280.131	254.292
AT1G29020	AT1G29020	Calcium-binding EF-hand family protein	33.389	21.7761	16.7767	14.7436	14.2503	16.5523	13.7702	16.7578	18.258	21.2446	15.6192	21.8371	30.5446	29.2646	61.8175	22.2311	53.7431	14.2677	20.7328	25.4962	40.3601	36.4778	31.9217	27.2676
AT1G29600	AT1G29600	Zinc finger C-x8-C-x5-C-x3-H type family protein	13.494	14.6862	6.82388	21.3782	12.9793	13.4414	17.7691	8.02885	11.9665	16.7643	15.7424	20.3172	22.9747	31.9264	34.4456	20.1089	34.482	18.5878	11.8053	23.2464	23.2602	38.5405	22.2971	50.678
AT1G29700	AT1G29700	Metallo-hydrolase/oxidoreductase superfamily protein	230.677	287.419	217.995	296.225	217.994	266.248	218.582	280.074	258.119	195.562	308.196	228.432	394.596	347.75	290.347	263.007	242.609	334.706	296.565	264.618	306.986	347.762	390.661	285.966
AT1G30500	NF-YA7	nuclear factor Y, subunit A7	21.0845	47.9974	44.6536	36.7776	23.7383	25.9067	33.5214	34.4522	29.5052	41.3172	29.5798	30.0071	78.9127	76.4565	86.108	82.333	31.8992	109.501	44.6051	51.989	49.1931	73.8042	59.7771	77.4013
AT1G31170	SRX	sulfiredoxin	130.741	108.056	128.683	115.351	131.013	110.651	107.446	120.356	107.235	113.494	137.065	129.27	156.486	150.666	217.718	130.991	115.205	186.536	186.398	151.957	127.694	135.371	114.838	139.908
AT1G31335	AT1G31335	transmembrane protein	264.901	183.282	285.104	212.843	224.822	170.477	222.832	280.952	229.007	232.237	224.135	221.55	329.525	337.085	250.189	342.172	342.274	262.586	313.391	248.167	275.151	349.116	280.705	365.399
AT1G31540	AT1G31540	Disease resistance protein (TIR-NBS-LRR class) family	78.4758	51.5194	41.4407	39.8497	58.4612	38.3447	56.0227	72.9465	51.0033	41.7611	58.8463	52.9822	93.5747	71.8914	97.2925	97.1488	108.801	118.333	90.5373	106.708	87.6798	60.7024	101.368	76.7536
AT1G31760	AT1G31760	SWIB/MDM2 domain superfamily protein	56.2319	85.0583	76.3944	75.5585	58.7862	67.1062	69.0171	72.2319	64.6799	62.9806	61.8354	76.0884	69.1526	71.2609	112.446	95.0291	100.3	81.6946	96.0083	82.6923	80.5871	80.7883	105.036	81.2798
AT1G31940	AT1G31940	cystic fibrosis transmembrane conductance regulator	157.227	127.839	161.572	145.207	147.751	121.919	162.722	176.487	130.174	140.323	135.113	149.549	208.046	218.114	181.311	184.811	162.923	180.335	175.868	148.956	160.508	180.506	189.075	205.522
AT1G32050	SCAMP5	SCAMP family protein	825.489	695.175	841.253	743.466	773.552	688.561	712.552	750.161	819.566	789.806	691.741	786.999	1055.94	836.574	948.645	970.694	1042.48	1032.98	958.421	864.747	987.001	894.629	894.732	857.256
AT1G32170	XTH30	xyloglucan endotransglucosylase/hydrolase 30	78.422	71.6465	97.6655	87.5214	112.056	78.5287	73.9048	92.2708	91.6174	97.5483	100.446	96.8064	109.881	102.863	108.376	181.514	172.088	100.65	114.388	129.947	119.159	76.9603	135.636	133.877
AT1G32450	NRT1.5	nitrate transporter 1.5	380.167	381.632	472.904	424.661	633.516	445.886	433.851	332.885	455.162	522.572	428.213	362.253	425.718	417.913	630.052	570.25	781.42	454.805	555.536	617.893	607.868	508.033	511.42	464.792
AT1G32900	GBSS1	UDP-Glycosyltransferase superfamily protein	467.98	380.426	448.859	496.234	323.559	454.129	491.082	483.554	415.907	376.079	549.827	379.414	874.493	926.157	995.708	815.263	549.431	1118.71	891.449	589.779	573.075	1133.41	862.5	344.61
AT1G33560	ADR1	Disease resistance protein (CC-NBS-LRR class) family	64.3581	66.1814	61.9833	72.5785	41.5043	72.1999	40.3395	64.5563	87.8147	93.7775	67.1726	70.8604	113.718	76.1387	104.332	96.0597	89.5954	92.0158	101.65	108.968	99.7789	93.5573	114.4	97.6315
AT1G33720	CYP76C6	cytochrome P450, family 76, subfamily C, polypeptide 6	8.12325	13.1578	6.96155	9.94629	2.63574	6.27306	17.8139	13.208	10.7211	9.03255	11.3898	10.1024	46.2828	23.2669	36.471	36.9291	22.7415	16.8367	37.0787	22.2072	34.5289	24.8574	31.1361	29.4334
AT1G33790	AT1G33790	jacalin lectin family protein	36.6704	32.3475	48.0319	31.8672	64.9348	43.3298	27.5438	27.0466	55.6752	38.2546	65.0562	30.7475	80.3129	95.4064	102.317	89.7719	76.3994	63.1012	64.7682	74.9847	81.1811	70.4912	91.819	69.6184
AT1G33960	AIG1	P-loop containing nucleoside triphosphate hydrolases superfamily protein	15.1504	10.2137	22.4419	39.5782	7.35235	3.28017	14.7825	10.1976	13.5554	28.6545	16.6154	3.89931	29.2056	62.4924	13.146	73.8253	10.0391	6.68913	23.2326	62.5745	151.544	15.0071	59.7507	92.5837
AT1G34245	EPF2	Putative membrane lipoprotein	41.3519	25.3076	37.1443	33.8449	43.3055	45.3568	42.4006	41.5124	31.5336	45.5805	43.674	60.2577	50.2995	52.9531	57.7359	86.4882	60.842	41.5653	35.5549	51.8724	68.2941	78.1479	48.4544	54.1923
AT1G35140	PHI-1	Phosphate-responsive 1 family protein	130.459	89.944	145.801	82.6059	118.049	90.9866	131.17	142.02	62.8428	108.947	134.509	165.195	331.415	223.934	244.117	178.532	164.372	171.838	383.221	307.898	111.331	144.684	239.867	178.879
AT1G35230	AGP5	arabinogalactan protein 5	9.87826	9.93475	11.5244	11.9301	16.1879	4.26053	12.8266	10.0739	15.643	20.9151	12.2435	2.84183	39.0456	21.5485	34.4395	48.5042	22.5623	15.896	17.4386	12.4963	78.8243	12.9304	32.1129	69.0101
AT1G35710	AT1G35710	kinase family with leucine-rich repeat domain-containing protein	22.6704	18.6782	26.7186	25.8386	13.2385	14.5844	27.6044	27.6481	33.585	35.5005	23.5728	7.47785	33.3849	29.092	59.7665	82.2566	61.9352	51.6051	58.6122	23.5579	99.455	33.5874	43.0768	60.9105
AT1G36622	AT1G36622	transmembrane protein	26.0238	21.7318	12.2102	9.00523	9.69945	31.7119	7.82526	37.0254	7.6492	23.3892	16.5227	16.9082	34.951	20.921	23.2896	31.682	30.6742	38.9306	21.7873	21.1403	20.7523	55.1681	35.4414	35.1127
AT1G44790	AT1G44790	ChaC-like family protein	151.651	210.663	197.582	224.728	203.737	185.259	221.877	205.534	226.204	185.285	217.26	229.954	298.264	234.999	270.114	224.995	252.415	294.335	251.286	246.866	243.306	255.796	254.83	344.993
AT1G46554	AT1G46554		30.8572	32.576	25.6989	21.9021	19.003	18.6917	24.6387	35.281	31.6494	25.8324	24.3883	22.3722	38.0178	28.8367	59.7795	45.3899	35.4369	42.228	40.7022	46.1565	42.7125	35.786	29.3296	33.168
AT1G47550	SEC3A	exocyst complex component sec3A	178.743	156.148	185.463	143.26	241.377	178.99	176.395	194.563	190.599	182.62	159.965	148.881	210.829	205.29	222.345	203.842	264.602	216.745	208.278	219.168	232.646	196.115	262.595	204.213
AT1G48240	NPSN12	Putative plant snare 12	119.92	115.138	107.227	103.452	170.141	118.669	102.111	104.661	119.96	97.8264	96.6537	120.034	143.189	157.547	136.74	133.087	165.426	136.54	133.635	150.89	137.953	126.145	202.843	112.169
AT1G49245	AT1G49245	Prefoldin chaperone subunit family protein	123.547	90.1374	136.827	105.44	130.962	89.9581	104.488	123.354	123.038	115.596	137.158	117.984	177.688	135.423	149.912	134.156	153.182	155.92	144.006	131.231	144.349	160.128	134.478	136.56
AT1G49450	AT1G49450	Transducin/WD40 repeat-like superfamily protein	17.4254	19.5721	15.836	16.922	21.0442	21.6312	13.7663	25.357	18.1993	24.499	16.4973	21.022	23.6869	16.3063	22.275	45.3427	55.6316	31.7808	10.7637	26.561	39.6914	31.6661	29.6077	52.0548
AT1G50120	AT1G50120	immunoglobulin	123.798	94.5642	128.058	109.376	84.5973	91.9321	105.528	84.7594	93.6922	108.77	102.94	100.192	101.415	137.415	116.481	126.742	156.757	143.385	141.225	131.076	151.538	114.229	89.4473	108.495
AT1G50732	AT1G50732	transmembrane protein	359.269	254.302	283.714	333.886	295.14	262.459	296.576	356.915	271.41	309.654	314.022	353.099	448.059	463.008	302.675	393.786	285.846	332.089	283.198	480.504	428.226	473.174	533.869	374.106
AT1G51340	AT1G51340	MATE efflux family protein	19.6476	6.78121	26.1226	7.01617	9.63656	11.4372	19.7456	14.5179	18.5108	13.5624	18.4038	22.277	21.228	25.6852	27.3472	19.06	29.9619	36.2109	27.1933	30.7996	39.3478	28.5358	15.9067	34.9991
AT1G51860	AT1G51860	Leucine-rich repeat protein kinase family protein	40.0596	34.7343	51.6338	47.714	31.9427	42.3271	40.4104	52.0472	48.3192	49.2473	37.4044	40.8439	70.5924	49.7209	71.9225	72.8374	53.7251	38.1513	77.7073	64.9768	67.177	67.4801	42.4926	73.7855
AT1G51950	IAA18	indole-3-acetic acid inducible 18	247.062	238.288	176.186	177.056	179.34	185.855	187.321	212.319	214.826	208.666	204.113	201.092	283.919	260.979	262.341	292.633	313.906	343.746	323.291	235.971	287.147	258.731	242.321	261.186
AT1G52000	AT1G52000	Mannose-binding lectin superfamily protein	55.9639	26.0565	121.423	77.6123	78.4309	51.8012	122.451	74.5299	92.1813	63.0487	83.3414	55.8166	421.335	249.72	460.731	516	296.658	848.137	322.894	194.509	363.599	461.123	505.992	271.613
AT1G52030	MBP2	myrosinase-binding protein 2	10.3328	12.3666	11.4324	13.9216	16.3078	10.3884	24.7368	4.75622	15.3806	9.15306	9.46588	23.4226	25.0407	28.6029	55.7183	81.1558	43.9399	82.8252	41.9505	25.6653	73.9465	29.9327	34.8596	18.4027
AT1G52040	MBP1	myrosinase-binding protein 1	29.6602	28.6636	48.1365	61.5005	29.5474	14.7127	40.4371	23.705	41.4014	45.8095	45.5441	37.2097	179.699	98.3101	197.502	275.598	116.292	199.783	95.0495	116.088	198.503	235.756	186.301	291.462
AT1G52100	AT1G52100	Mannose-binding lectin superfamily protein	444.74	593.874	356.954	601.653	441.593	635.644	281.871	486.095	496.793	835.922	677.101	571.409	802.362	905.117	582.713	800.49	617.204	1058.61	777.498	1062.7	802.892	775.074	882.556	816.122
AT1G52342	AT1G52342	hypothetical protein	460.944	328.832	272.577	376.37	294.146	237.525	263.193	428.919	345.73	335.77	493.985	428.828	626.79	552.863	353.206	467.857	346.628	691.118	387.464	643.075	427.598	522.062	504.482	620.369
AT1G52400	BGLU18	beta glucosidase 18	579.284	220.774	587.001	768.617	517.479	256.398	786.341	490.571	657.317	638.756	500.506	625.071	641.574	580.561	1039.44	1405.24	754.498	1090.01	677.811	614.935	972.621	872.163	1065.65	871.387
AT1G52410	TSA1	TSK-associating protein 1	92.7142	54.4877	82.703	71.5965	67.9876	53.8124	99.6886	66.7855	87.6822	72.899	46.7994	44.7915	98.06	86.6288	127.618	194.164	130.886	211.933	112.182	80.7967	151.689	101.815	113.998	91.082
AT1G52590	AT1G52590	Putative thiol-disulfide oxidoreductase DCC	252.788	206.946	187.043	155.035	219.943	236.577	145.854	221.127	165.397	197.507	206.757	217.042	294.381	237.102	232.457	218.917	167.14	392.348	270.942	264.284	230.4	269.358	288.114	278.794
AT1G52780	AT1G52780	PII, uridylyltransferase (DUF2921)	92.6947	75.397	114.71	92.4995	87.9943	126.727	76.8548	112.102	114.218	97.6305	86.2378	89.224	137.799	107.127	120.533	96.1699	161.566	127.165	127.717	173.683	147.808	108.889	124.488	125.892
AT1G53625	AT1G53625	hypothetical protein	7.39063	13.5741	5.00165	7.01128	8.47015	28.5866	17.7675	17.6825	8.65419	40.4188	5.86381	16.6484	37.7435	20.2555	26.3201	49.6356	136.577	50.1274	34.3113	24.611	53.2786	56.3614	44.4007	55.0703
AT1G53887	AT1G53887	hypothetical protein	52.6751	40.3605	30.7998	56.9851	33.6778	22.0064	37.9273	32.179	60.7148	18.9298	39.5619	31.2687	51.6987	72.846	75.3231	72.0222	55.0544	37.3051	30.4717	50.1046	42.6287	49.214	67.1302	80.3628
AT1G54575	AT1G54575	hypothetical protein	61.0708	58.5973	91.2589	42.8072	48.1978	51.6388	57.1947	79.505	49.3427	20.7875	57.6287	38.7836	129.809	82.0794	116.494	78.2007	76.7401	120.577	81.7217	65.335	65.7031	144.182	78.5839	128.86
AT1G55210	AT1G55210	Disease resistance-responsive (dirigent-like protein) family protein	768.452	521.968	720.258	697.52	635.36	455.932	821.266	749.149	799.471	773.816	674.199	669.738	916.364	941.415	1022.93	1042.02	941.651	908.586	869.34	873.697	927.274	1064.86	813.467	962.577
AT1G55910	ZIP11	zinc transporter 11 precursor	127.563	122.965	118.594	164.046	131.277	112.655	147.913	196.988	142.492	160.269	158.893	115.337	179.628	197.466	156.995	161.605	156.214	219.992	129.46	211.312	175.063	189.14	152.843	199.643
AT1G56170	NF-YC2	nuclear factor Y, subunit C2	1.87025	19.0852	33.5123	9.42234	0.371479	6.35008	32.4606	14.3444	48.9909	15.5532	6.84766	23.1625	51.5275	50.156	26.8128	46.5631	9.99498	40.8571	47.5744	11.0026	17.6863	52.9801	30.9092	56.5039
AT1G56420	AT1G56420	antigenic heat-stable protein	66.0594	36.0451	47.9108	38.8173	48.0141	34.2018	37.4267	41.28	46.5174	59.1998	59.577	46.0183	70.5512	60.1685	75.9759	56.0026	60.5343	73.4419	68.9001	46.5198	56.7596	70.7716	76.7608	53.2071
AT1G56510	WRR4	Disease resistance protein (TIR-NBS-LRR class)	33.6542	69.4363	50.346	54.7194	67.8068	39.4255	60.1393	69.9426	82.5623	71.6308	62.838	67.91	97.8266	81.6089	70.8939	97.1672	70.8721	110.188	130.515	100.173	93.0875	74.6417	96.4921	70.9691
AT1G56520	AT1G56520	Disease resistance protein (TIR-NBS-LRR class) family	8.53329	24.4959	30.3293	30.7901	28.0162	28.826	27.6232	24.4787	25.1945	17.0658	32.4993	14.1851	34.6865	32.0352	27.3401	36.9669	21.5334	42.3836	32.9325	41.916	52.0144	40.9658	37.2394	43.2816
AT1G56560	A/N-InvA	Plant neutral invertase family protein	81.7296	83.0153	64.5876	76.5659	85.2857	85.5572	65.0463	67.9434	80.3573	85.1022	53.8257	58.5151	106.211	85.1516	84.0665	65.5501	119.038	97.8348	99.4725	87.123	93.4118	87.7794	94.7336	113.668
AT1G56660	AT1G56660	MAEBL domain protein	181.74	150.335	173.655	243.583	204.83	255.682	154.752	210.081	231.35	185.242	197.967	194.728	315.769	205.234	199.542	267.175	238.94	218.793	264.926	298.383	304.252	252.001	248.526	294.838
AT1G57790	AT1G57790	F-box family protein	25.6118	32.9532	19.1886	33.7987	35.0473	28.9344	33.5326	30.0717	33.6956	25.9692	41.249	33.6613	33.555	44.482	31.3894	28.5841	54.4738	52.7603	65.0437	61.4091	58.7929	46.3167	21.0412	43.5877
AT1G58290	HEMA1	Glutamyl-tRNA reductase family protein	1217.64	1174.79	1009.7	1063.11	1345.28	947.607	823.254	1118.45	900.508	892.852	883.307	931.418	1488.96	1865.81	1146.3	1465.97	1137.5	1538.76	1260.15	1121.01	1249.37	1934.21	1017.28	1139.62
AT1G58360	AAP1	amino acid permease 1	223.608	142.073	219.99	219.799	178.272	206.47	245.559	247.738	236.957	214.379	230.351	230.503	317.064	365.317	273.481	369.293	239.332	362.897	276.273	285.439	272.381	347.289	289.269	262.562
AT1G58807	AT1G58807	Disease resistance protein (CC-NBS-LRR class) family	199.577	160.816	170.031	225.394	226.626	190.151	179.403	201.572	220.488	164.061	202.659	190.197	243.199	238.565	224.963	218.924	263.268	272.663	249.016	269.424	272.21	244.598	231.447	241.854
AT1G58848	AT1G58848	Disease resistance protein (CC-NBS-LRR class) family	98.064	144.427	121.886	146.088	152.896	169.252	129.8	202.476	164.776	140.934	191.689	131.598	209.3	199.804	172.653	180.523	236.795	253.841	189.455	205.471	223.194	208.374	170.09	172.33
AT1G59124	AT1G59124	Disease resistance protein (CC-NBS-LRR class) family	199.577	160.816	170.031	225.394	226.626	190.151	179.403	201.572	220.488	164.061	202.659	190.197	243.199	238.565	224.963	218.924	263.268	272.663	249.016	269.424	272.21	244.598	231.447	241.854
AT1G59990	EMB3108	DEA(D/H)-box RNA helicase family protein	197.486	165.483	117.575	166.085	173.889	194.953	161.693	142.583	178.016	177.217	157.798	195.566	186.729	227.794	159.014	234.417	254.759	200.888	200.396	186.322	265.686	213.733	192.173	225.99
AT1G60060	AT1G60060	Serine/threonine-protein kinase WNK (With No Lysine)-like protein	11.8273	5.51143	9.59475	8.98339	14.0658	12.4127	16.7828	6.82766	24.6689	24.2609	11.265	16.0923	19.7592	18.4028	23.298	23.2304	17.0103	22.2775	25.6815	24.1907	23.0672	24.3428	24.6631	20.0939
AT1G60190	PUB19	ARM repeat superfamily protein	6.34697	6.34425	11.6603	4.0123	5.99938	7.25767	11.8579	13.132	9.18897	0.18079	16.9167	8.1313	22.6773	11.0016	10.1209	12.7035	6.66001	32.995	19.1394	20.8294	10.4287	25.9062	17.192	13.1381
AT1G60260	BGLU5	beta glucosidase 5	24.7079	60.9736	61.3044	63.6146	66.521	35.2944	61.151	74.0981	79.4849	51.71	38.1118	46.6582	84.6758	70.9268	69.9788	70.7743	95.6395	83.7052	94.627	57.517	65.125	50.0216	86.2235	78.7134
AT1G60650	AtRZ-1b	RNA-binding (RRM/RBD/RNP motifs) family protein with retrovirus zinc finger-like domain-containing protein	67.694	76.2127	79.7534	77.1612	101.581	69.2676	62.0554	97.6367	88.6734	111.78	85.5111	87.8695	86.5398	124.897	97.2363	96.1241	118.659	93.5265	106.31	107.934	107.561	109.897	91.4921	103.496
AT1G60690	AT1G60690	NAD(P)-linked oxidoreductase superfamily protein	30.3005	35.879	44.3736	50.6811	50.1839	49.4533	41.4028	47.7	45.1222	39.2816	42.7413	34.0821	64.7217	70.9321	58.7479	44.4109	82.5561	55.4782	79.8257	43.211	43.4524	54.9174	60.1643	58.8308
AT1G61300	AT1G61300	LRR and NB-ARC domains-containing disease resistance protein	95.9535	96.7434	95.78	109.357	68.359	87.7897	78.8347	106.6	109.544	105.356	106.469	86.6535	105.712	99.239	163.097	81.3988	131.016	133.798	124.395	122.281	133.717	134.039	98.6143	113.019
AT1G61470	AT1G61470	Polynucleotidyl transferase, ribonuclease H-like superfamily protein	14.0304	12.3501	17.9077	11.9457	12.9361	12.4092	15.7906	21.8785	15.4028	9.14684	13.0726	6.10153	24.9689	19.158	37.4958	24.2819	17.8838	17.1739	20.4396	34.9197	19.1655	16.4729	16.744	20.106
AT1G61667	AT1G61667	serine protease, putative (Protein of unknown function, DUF538)	77.2771	96.2144	75.2846	90.3914	84.6246	81.5377	106.564	77.9093	103.796	58.6966	78.5697	48.3599	124.771	98.0978	101.288	110.882	103.898	147.328	110.821	102.516	120.48	78.6855	106.484	81.6012
AT1G61800	GPT2	glucose-6-phosphate/phosphate translocator 2	11.7743	8.26287	44.1798	41.6453	2.87072	21.7039	34.5792	55.4837	21.9994	23.4798	11.0503	3.49086	65.3434	27.9964	90.1532	82.3277	16.5757	223.057	54.5765	34.5696	38.2843	77.951	75.4038	20.9687
AT1G61820	BGLU46	beta glucosidase 46	52.1839	51.3277	45.1339	56.6535	56.0717	51.5779	53.2578	38.0651	47.9911	50.4861	47.9601	41.1018	72.9293	54.6967	81.0394	51.8068	94.1748	62.5446	86.755	69.4241	68.2318	43.5661	73.6858	86.5938
AT1G61890	AT1G61890	MATE efflux family protein	92.0786	80.4609	140.572	116.341	166.604	101.212	122.291	104.617	110.653	102.224	78.1951	114.944	171.4	152.607	156.998	217.359	146.88	214.369	211.01	166.372	144.164	132.115	141.46	144.925
AT1G62030	AT1G62030	Cysteine/Histidine-rich C1 domain family protein	34.1785	17.4309	24.0274	17.9218	36.864	14.5627	18.7147	12.5219	28.7831	23.5089	13.7641	16.5501	39.7582	41.661	19.2298	52.7435	41.6426	48.9406	26.3844	35.3389	44.275	34.4532	52.4201	37.6982
AT1G62170	AT1G62170	Serine protease inhibitor (SERPIN) family protein	88.407	41.9122	77.0699	87.746	87.6347	34.3361	63.2438	98.54	61.134	64.9203	81.8185	67.8115	144.962	144.575	139.066	138.964	75.6828	167.41	101.698	153.136	64.1568	183.332	165.787	84.3783
AT1G62180	2024-04-02	5'adenylylphosphosulfate reductase 2	1267.31	825.473	911.298	900.593	884.909	664.966	987.008	1128.21	884.454	826.417	998.512	917.078	1607.04	1473.84	1354.78	1287.42	913.807	1867.4	1232.62	1425.17	1153.42	1967.15	1264.87	1100.23
AT1G62300	WRKY6	WRKY family transcription factor	73.4466	87.6382	65.4852	63.6788	49.6054	85.5598	76.9149	86.3001	78.2466	70.7607	86.5419	61.8386	79.103	111.013	56.7051	85.5233	113.698	95.2906	108.436	119.855	91.079	95.5763	118.993	105.689
AT1G62500	AT1G62500	Bifunctional inhibitor/lipid-transfer protein/seed storage 2S albumin superfamily protein	191.452	190.337	220.893	180.05	207.297	200.295	250.498	213.554	260.156	226.379	208.416	231.78	280.493	296.124	337.309	266.037	263.927	300.826	287.426	300.125	276.674	276.609	213.762	389.784
AT1G63090	PP2-A11	phloem protein 2-A11	115.991	131.129	153.604	133.37	117.302	150.745	86.6788	145.504	110.41	122.116	158.901	165.533	252.373	197.673	198.53	182.726	148.268	177.673	278.293	237.679	173.701	188.502	191.082	181.293
AT1G64105	NAC027	NAC domain containing protein 27	61.2798	49.4624	87.4538	51.3276	51.7459	54.759	87.8578	57.8855	60.2585	60.607	46.904	55.212	83.6947	107.377	96.4177	54.9884	66.0325	81.0831	94.745	64.0999	92.5373	79.1604	82.6966	55.8029
AT1G64370	AT1G64370	filaggrin-like protein	570.231	392.34	831.566	540.016	664.873	606.096	1026.72	837.792	728.818	400.045	679.428	828.201	880.171	866.386	1470.76	947.889	1078.96	1397.11	1108.75	859.591	868.466	988.665	1040	1045
AT1G64460	AT1G64460	phosphatidylinositol 4-kinase gamma-like protein	31.1271	26.2956	50.9426	29.8663	46.5708	28.0414	48.3717	26.9473	29.3367	42.5034	32.1891	44.8813	42.728	54.6472	55.7113	55.9672	67.1586	56.5349	53.184	38.7957	83.7008	33.5497	73.8217	33.491
AT1G64660	MGL	methionine gamma-lyase	39.4146	21.0485	29.4221	16.9481	16.6848	18.6695	23.6568	23.4689	37.5877	21.4254	20.8506	23.2456	24.4085	40.5134	54.7145	35.9124	18.9435	17.4729	37.3004	38.5221	36.9723	52.8987	41.1852	37.5911
AT1G64810	APO1	APO RNA-binding protein (DUF794)	71.2181	98.7326	72.5332	90.4829	97.012	86.3088	110.506	62.6257	74.424	107.393	76.722	76.5497	100.796	122.38	98.2466	116.119	95.9098	187.017	107.545	98.1896	103.625	116.808	107.19	81.6584
AT1G64900	CYP89A2	cytochrome P450, family 89, subfamily A, polypeptide 2	226.999	313.924	277.804	228.192	248.202	303.268	271.183	246.881	222.554	191.09	238.061	218.158	334.358	305.443	426.219	312.614	270.272	420.31	366.427	302.009	310.935	350.586	379.435	252.218
AT1G64950	CYP89A5	cytochrome P450, family 89, subfamily A, polypeptide 5	241.831	270.656	267.023	268.414	212.194	269.354	249.452	280.258	312.897	258.438	238.886	244.897	378.101	401.1	360.804	358.033	314.45	477.36	471.452	375.749	353.913	419.055	424.397	438.264
AT1G65370	AT1G65370	TRAF-like family protein	49.1374	32.6658	87.7747	41.8027	68.656	30.145	74.0495	36.997	46.3315	60.3958	37.2905	42.3723	96.0285	108.122	125.079	81.3574	112.052	88.0073	88.3737	86.0482	98.4414	92.3552	73.4712	98.7305
AT1G65490	AT1G65490	transmembrane protein	1120.84	771.346	790.135	953.724	1047.11	752.621	770.051	1126.91	815.763	748.717	1080.37	1321.34	2409.34	2207.03	1611.57	1674.6	1554.26	2175.76	1918.12	2156	1545.48	2091.14	1913.32	1772.95
AT1G65560	AT1G65560	Zinc-binding dehydrogenase family protein	48.5341	51.7588	50.3823	56.6937	50.5724	33.2698	55.1992	76.3645	69.8996	91.3606	76.1878	46.5921	85.4469	88.009	65.8323	76.047	59.1992	90.1937	74.7454	82.5799	74.4305	72.5857	89.1392	78.78
AT1G65845	AT1G65845	transmembrane protein	178.584	180.394	154.853	221.751	294.238	234.191	187.315	169.504	227.811	235.604	197.065	206.543	391.253	317.271	313.071	261.2	375.986	236.955	298.797	368.838	299.23	224.79	363.957	297.621
AT1G66070	AT1G66070	Translation initiation factor eIF3 subunit	313.12	254.06	223.05	254.623	307.736	264.069	305.838	325.568	278.569	282.451	299.235	310.557	394.109	341.42	283.777	347.451	345.929	333.529	334.026	339.833	375.805	375.297	399.852	418.219
AT1G66180	AT1G66180	Eukaryotic aspartyl protease family protein	303.434	291.888	394.262	235.766	445.152	303.479	457.64	257.158	268.261	273.904	244.061	270.458	498.668	303.224	677.2	378.099	518.793	433.595	525.279	359.362	340.469	341.962	450.359	263.078
AT1G66400	CML23	calmodulin like 23	121.903	62.7171	114.1	65.6467	72.5622	42.5447	77.9219	61.3097	46.5599	47.493	52.1095	67.416	159.321	85.6788	135.706	67.6696	74.0875	69.9953	173.138	114.451	66.2717	78.8791	105.519	89.6066
AT1G66500	AT1G66500	Pre-mRNA cleavage complex II	43.0329	58.9778	45.3082	21.9598	58.1126	55.5468	41.7738	37.9142	19.869	43.3055	32.0963	45.0599	70.5174	40.6737	84.7426	56.0058	50.0883	58.5885	139.536	61.7524	66.2911	54.5075	59.0546	40.5878
AT1G66840	PMI2	PLASTID MOVEMENT IMPAIRED protein (DUF827)	81.9153	126.81	100.051	147.105	139.001	113.57	62.0574	140.878	123.889	88.9462	131.898	110.218	144.293	158.152	122.939	135.204	146.54	180.194	134.817	185.839	155.067	162.659	101.64	151.663
AT1G66880	AT1G66880	Protein kinase superfamily protein	37.8467	65.425	61.2147	57.6551	33.2394	53.6474	57.9501	48.9988	71.1284	49.4374	47.9173	33.579	59.3847	67.4634	78.0001	73.9097	76.8715	60.9611	53.4752	64.0295	96.4326	46.9807	66.4704	75.0857
AT1G67120	AT1G67120	midasin-like protein	49.8529	48.1268	50.4329	56.6829	49.3707	69.0072	65.1085	48.1795	67.6555	64.9199	51.3949	50.7759	111.815	45.5634	79.0079	90.784	88.6153	66.4384	68.0572	79.3045	99.4627	61.259	44.4206	87.9435
AT1G67360	AT1G67360	Rubber elongation factor protein (REF)	352.859	191.071	323.11	327.14	190.223	224.148	330.371	324.467	338.123	241.987	281.722	261.275	425.729	283.274	359.582	438.211	363.49	439.13	296.784	397.538	315.428	469.514	347.534	377.47
AT1G67820	AT1G67820	Protein phosphatase 2C family protein	12.1234	13.6088	16.9046	15.907	26.4532	21.5402	19.7509	10.2028	6.9939	4.81014	13.9187	19.4762	22.105	39.7008	23.292	35.866	40.757	26.9616	21.7105	13.52	31.6762	27.1757	15.8317	32.7303
AT1G67860	AT1G67860	transmembrane protein	30.2397	37.0181	60.7671	41.7699	34.0136	25.9931	40.4147	48.7689	62.9342	18.4511	38.3117	60.8015	51.6736	45.6477	125.633	62.3464	42.7516	170.27	89.0521	42.248	52.6665	58.9323	72.1866	70.6397
AT1G67865	AT1G67865	hypothetical protein	43.1737	20.6535	48.9211	39.7918	36.5017	50.4704	64.1911	46.6135	43.5164	27.2799	36.5252	51.1387	46.6793	58.5386	73.9465	41.2691	37.9482	135.231	102.134	75.902	50.731	48.2586	70.8044	64.748
AT1G67880	AT1G67880	beta-1,4-N-acetylglucosaminyltransferase family protein	92.5582	33.1253	46.6354	64.655	88.6108	67.1036	78.912	68.9519	75.0084	56.3307	82.2121	72.7051	94.3129	125.922	62.7851	108.749	109.423	92.8668	116.203	94.7823	65.7242	98.9369	95.2295	101.061
AT1G68410	AT1G68410	Protein phosphatase 2C family protein	107.598	89.5639	61.6594	72.6518	115.586	102.948	90.7017	115.305	111.192	107.495	70.3997	85.4167	143.638	108.848	107.364	136.199	110.774	115.954	112.111	131.004	147.519	101.997	108.316	107.221
AT1G68440	AT1G68440	transmembrane protein	658.996	560.669	538.136	616.351	774.472	597.753	525.398	718.151	627.673	636.42	876.364	724.057	1140.11	1050.53	793.1	934.109	1067.46	916.584	871.56	1220.36	862.084	888.583	1224.56	996.269
AT1G68540	TKPR2	NAD(P)-binding Rossmann-fold superfamily protein	48.811	55.9235	42.4372	62.5884	37.763	45.4449	47.341	55.3943	35.245	51.5609	48.8683	46.5814	56.0744	69.1685	47.5964	81.2623	58.7825	85.7978	68.909	56.3099	59.6891	61.1664	47.4264	77.2678
AT1G68570	AT1G68570	Major facilitator superfamily protein	152.414	93.7968	120.622	129.253	117.154	116.654	112.386	123.401	108.781	114.527	122.079	130.933	187.469	202.549	126.604	137.318	118.263	156.597	128.198	159.76	133.957	226.456	212.249	125.106
AT1G69570	AT1G69570	Dof-type zinc finger DNA-binding family protein	15.0052	23.2819	45.0968	2.37395	21.1969	36.8986	18.1374	41.5983	20.3553	20.3135	25.352	12.2029	63.9156	30.0085	47.6069	32.7978	29.8734	67.6655	88.1343	52.7895	49.6495	31.1864	36.3826	33.3554
AT1G69588	CLE45	CLAVATA3/ESR-RELATED 45	7.91256	10.8431	7.92378	11.6435	5.93781	4.22763	14.8391	6.77978	8.59096	12.2173	5.10204	11.7585	22.7539	13.4334	15.1923	10.5979	26.6865	18.8553	20.1487	12.2287	15.9976	10.0551	12.9657	11.9711
AT1G69840	AT1G69840	SPFH/Band 7/PHB domain-containing membrane-associated protein family	153.361	108.568	213.639	129.307	142.848	145.48	202.256	111.585	147.436	112.019	121.96	111.34	187	161.665	192.453	167.951	150.067	211.651	302.089	184.049	197.596	171.164	202.914	180.066
AT1G69870	NRT1.7	nitrate transporter 1.7	280.169	176.374	242.458	252.614	180.836	233.363	312.628	322.091	313.665	261.435	301.106	276.379	396.618	358.696	338.308	352.736	264.987	376.689	362.125	388.851	333.169	351.359	513.054	397.288
AT1G70000	AT1G70000	myb-like transcription factor family protein	154.309	180.179	167.504	188.895	162.946	164.196	149.822	204.427	194.848	198.48	264.038	166.675	259.196	223.361	269.527	257.665	250.622	304.447	268.131	249.408	232.55	279.725	353.471	222.608
AT1G70250	AT1G70250	receptor serine/threonine kinase	29.9347	20.5639	30.8223	50.6638	65.9757	29.022	39.4357	47.6122	38.041	31.6249	38.3617	51.4462	60.8708	54.9412	65.8405	63.3687	80.5895	71.8181	88.7676	55.2109	84.1861	50.5563	37.8633	42.8596
AT1G70570	AT1G70570	anthranilate phosphoribosyltransferase	97.0247	113.752	110	106.413	131.972	86.8364	109.449	105.678	114.635	93.3227	119.631	104.565	123.103	139.276	116.477	149.912	165.556	144.891	151.454	150.849	150.371	122.359	150.526	110.956
AT1G70700	TIFY7	TIFY domain/Divergent CCT motif family protein	64.9019	43.5214	61.2365	54.711	86.0358	45.5446	43.5938	97.0077	57.9423	48.3926	54.9003	49.4026	73.5282	69.2668	70.8986	100.269	65.1749	129.509	84.4711	73.7465	63.9316	68.4706	101.01	63.8669
AT1G70985	AT1G70985	hydroxyproline-rich glycoprotein family protein	172.361	130.906	103.541	121.334	118.359	140.272	108.426	113.558	110.326	94.5824	151.166	124.772	210.881	182.726	143.827	162.629	115.6	215.431	151.753	151.04	141.729	176.508	209.056	110.317
AT1G71340	GDPD4	PLC-like phosphodiesterases superfamily protein	111.655	120.606	158.004	121.48	188.391	184.533	143.955	153.371	133.32	126.974	152.714	141.141	223.118	192.214	248.224	171.094	218.334	272.625	232.711	234.832	182.222	190.594	181.676	176.747
AT1G71480	AT1G71480	Nuclear transport factor 2 (NTF2) family protein	178.697	215.498	194.028	217.629	193.635	228.082	176.939	211.048	213.729	167.787	242.322	231.217	290.846	277.263	325.473	234.527	202.7	262.529	248.416	256.436	233.024	289.778	246.291	231.434
AT1G71880	SUC1	sucrose-proton symporter 1	413.857	315.557	261.201	395.982	426.006	311.818	318.94	401.637	374.063	294.968	378.888	361.606	541.985	373.585	397.867	505.704	432.55	384.183	418.986	459.253	443.551	352.876	481.067	462.497
AT1G71960	ABCG25	ATP-binding casette family G25	25.7312	28.9391	17.5542	11.0053	18.9214	31.8378	32.5959	33.0169	13.8588	22.4816	10.1655	32.5851	26.8726	32.6315	52.6823	48.5435	31.9164	46.3963	33.0095	25.6027	46.486	51.7303	44.3428	39.9915
AT1G72510	AT1G72510	DUF1677 family protein (DUF1677)	398.212	365.283	321.389	341.139	435.228	312.371	348.896	385.801	299.313	408.995	463.423	402.607	474.148	475.336	497.655	501.784	487.915	602.46	477.733	461.716	437.121	484.08	459.845	505.803
AT1G72770	HAB1	HYPERSENSITIVE TO ABA1	118.751	142.724	102.999	143.652	146.207	154.439	97.5634	88.2356	127.238	107.177	118.462	102.148	192.423	164.363	135.711	144.979	121.604	217.188	138.188	163.07	181.705	187.825	133.586	176.232
AT1G73020	AT1G73020	anoctamin-like protein	75.9629	64.0824	54.2121	46.7488	59.4915	42.3894	37.4195	48.9347	44.0109	58.1581	36.4283	24.3653	51.7168	75.3212	64.8232	79.1779	63.7895	78.3516	53.5003	87.886	44.0528	62.9926	75.8656	101.457
AT1G73325	AT1G73325	Kunitz family trypsin and protease inhibitor protein	61.8251	34.1188	44.9476	68.587	25.283	42.4871	86.8696	79.6785	72.2383	69.4059	61.9704	69.9371	144.627	119.375	112.433	183.587	34.7761	119.334	120.94	89.4649	99.4131	130.637	114.651	81.6746
AT1G74100	SOT16	sulfotransferase 16	398.184	393.743	513.024	416.703	337.512	376.846	542.406	440.29	481.562	358.155	393.252	472.046	481.355	472.176	756.577	535.427	630.302	646.498	651.4	436.619	542.752	495.587	473.519	550.36
AT1G74360	AT1G74360	Leucine-rich repeat protein kinase family protein	1.06888	4.10379	6.07421	16.8362	8.26402	15.3273	7.87532	9.97942	8.28794	2.47347	10.5201	13.9872	11.2868	17.2477	20.2616	20.0504	20.114	33.8249	12.6383	10.1051	25.3036	17.8045	11.2804	2.88164
AT1G74430	MYB95	myb domain protein 95	20.3226	26.6033	41.5706	20.702	28.4639	29.1961	40.0384	30.1121	21.9439	35.2492	31.9968	28.7342	37.242	43.528	50.9408	64.3892	51.1543	70.5669	77.7794	44.2708	32.6159	37.9412	34.3385	36.9799
AT1G74810	BOR5	HCO3- transporter family	0.842014	5.08853	2.47992	11.8872	9.26591	6.21242	6.89926	5.62981	10.2575	11.0378	7.88752	4.001	26.0348	14.7246	13.1607	26.3584	13.6258	35.3192	21.406	10.1413	9.47636	29.8744	25.5661	5.25321
AT1G75040	PR5	pathogenesis-related protein 5	62.49	43.7236	87.3228	74.5534	57.574	66.049	72.9881	37.1968	50.5439	97.0327	58.3456	74.9986	193.039	166.307	165.101	159.497	159.285	201.738	183.236	186.15	130.525	182.599	206.187	211.414
AT1G75280	AT1G75280	NmrA-like negative transcriptional regulator family protein	323.139	274.971	402.229	348.161	227.572	299.309	399.486	289.216	279.105	247.057	340.271	248.483	551.956	372.506	669.28	395.892	234.337	752.025	478.023	348.621	307.746	479.998	528.663	377.896
AT1G75750	GASA1	GAST1 protein homolog 1	2567.75	4257.44	2963.77	4164.9	4427.5	4966.97	2741.51	4022.96	3829.41	3964.06	5254.59	5113	5869.02	5928.81	3146.38	5542.11	4120.16	6536.53	5176.65	6800.17	6234.12	5073.77	6627	5765.67
AT1G76050	AT1G76050	Pseudouridine synthase family protein	77.6339	90.7469	91.3116	79.9429	113.201	107.627	91.4434	100.664	84.4885	105.724	102.258	80.3598	115.798	135.376	105.336	109.226	131.845	121.111	147.289	115.618	129.634	114.087	131.438	98.5086
AT1G76130	AMY2	alpha-amylase-like 2	42.8098	24.108	25.3717	51.6574	27.3114	51.4532	59.2508	40.0506	53.3585	14.0046	49.932	41.0752	65.5874	64.9155	68.8842	63.3539	34.6974	58.7883	61.0501	54.6029	42.9913	92.3057	68.923	33.5884
AT1G76680	OPR1	12-oxophytodienoate reductase 1	451.317	686.941	772.827	446.607	528.098	553.314	659.338	515.079	567.113	696.794	641.885	639.517	721.972	596.035	1229.84	627.352	714.565	1032.49	904.388	699.763	531.831	739.902	876.9	756.581
AT1G76955	AT1G76955	Expressed protein	36.4151	40.3917	59.0183	33.8407	39.8591	26.669	62.6723	60.0167	42.0506	22.8369	33.9028	24.0951	67.0438	25.8481	80.0276	82.3277	29.3545	126.931	68.981	66.1317	51.4464	93.8995	66.3713	50.9823
AT1G78570	RHM1	rhamnose biosynthesis 1	1473.55	948.65	1143.53	1611.02	1384.67	1063.38	1169.49	1564.63	1760.16	1898.49	1350.32	1250.01	2074.63	1935.22	1456.5	2095.34	1741.54	1745.96	1203.54	1899.56	1808.05	2214.8	1838.17	1847.34
AT1G78580	TPS1	trehalose-6-phosphate synthase	118.421	71.5581	92.3153	88.5039	85.5311	73.3844	102.588	79.0808	93.3073	66.503	91.6569	79.1297	75.5792	98.0567	126.622	118.261	118.497	105.617	80.7382	129.797	133.501	100.411	113.929	108.204
AT1G78865	AT1G78865		42.0449	37.183	36.5026	45.7466	41.2593	36.5022	52.7783	70.5429	40.3377	49.3136	44.2182	53.1509	53.5548	61.6726	76.9901	46.178	86.3053	62.7667	74.405	74.4476	47.4606	63.9977	37.5168	69.5439
AT1G78970	LUP1	lupeol synthase 1	51.0487	47.4264	45.3101	50.6753	39.9008	34.1529	53.2964	40.0827	50.0302	37.1524	33.8751	19.9902	59.5078	47.4586	82.0582	51.7894	136.645	66.8839	63.3503	55.2077	57.9189	42.5116	60.9217	39.5314
AT1G79245	AT1G79245		375.335	432.634	364.434	404.266	439.562	418.711	373.048	427.566	408.491	336.817	387.525	369.109	594.506	384.151	678.988	541.197	615.762	652.244	711.201	593.639	550.732	517.741	582.203	409.876
AT1G80130	AT1G80130	Tetratricopeptide repeat (TPR)-like superfamily protein	59.8337	23.1408	85.1727	30.8937	27.4413	18.8659	106.773	90.0696	43.2822	21.6798	18.7432	41.9112	163.659	82.1556	176.266	98.2452	54.1149	365.597	156.885	72.0632	77.9629	151.014	99.6267	30.6186
AT2G01020	AT2G01020		253.117	247.344	233.121	322.884	173.492	214.697	202.252	248.39	215.003	285.327	236.2	179.641	285.614	310.471	271.899	356.654	284.113	311.019	282.994	295.427	341.1	305.553	406.876	336.525
AT2G01480	AT2G01480	O-fucosyltransferase family protein	34.328	39.672	43.315	48.733	46.944	45.4195	52.2659	67.413	55.1804	63.6646	32.8975	62.7658	61.1193	58.5608	73.9469	76.0094	87.3912	51.1602	83.3373	75.8932	63.9944	42.3649	47.7757	79.6231
AT2G01890	PAP8	purple acid phosphatase 8	107.841	90.8166	84.0904	88.5287	150.146	89.8408	73.8922	85.7811	98.5118	89.8641	92.4256	103.112	102.099	150.3	144.838	148.786	158.976	161.737	127.999	119.158	121.457	169.604	150.622	124.878
AT2G03550	AT2G03550	alpha/beta-Hydrolases superfamily protein	163.586	173.102	179.067	186.971	215.21	144.69	237.702	190.168	261.554	166.259	187.218	191.682	296.028	190.9	234.366	209.149	282.444	271.332	207.5	244.572	203.172	253.715	194.574	300.456
AT2G03710	2024-09-04	K-box region and MADS-box transcription factor family protein	12.0654	24.5877	22.0437	25.8573	26.0321	19.7086	30.5903	40.646	15.3337	32.9481	33.3507	26.5657	56.3987	29.9483	39.4959	49.6395	37.618	49.2572	65.1839	51.7522	52.4573	55.5869	24.0006	78.977
AT2G04230	AT2G04230	FBD, F-box and Leucine Rich Repeat domains containing protein	32.9991	30.5132	25.6105	32.7966	29.3054	29.9179	25.614	28.9275	26.5176	19.3513	18.9665	46.5513	36.5482	62.8836	38.4857	52.8026	46.6272	57.827	40.8261	20.2188	53.6344	36.1276	51.9157	34.4313
AT2G04350	LACS8	AMP-dependent synthetase and ligase family protein	137.048	162.185	97.1977	136.238	121.929	124.884	108.411	149.932	132.011	192.277	141.384	95.3093	142.822	167.046	185.365	185.856	163.865	191.728	204.506	152.211	190.83	215.905	208.544	122.925
AT2G04460	AT2G04460		31.4964	36.8722	43.5559	91.2094	34.1395	13.699	37.4563	55.1683	19.6188	32.7144	48.1759	26.1693	143.883	101.745	100.274	98.2426	50.9246	95.0407	114.191	112.351	105.901	171.357	75.0754	127.832
AT2G04790	AT2G04790	PTB domain engulfment adapter	132.119	137.227	114.328	161.059	134.705	134.198	112.128	150.33	128.801	122.435	172.146	147.847	187.181	238.481	139.768	178.739	142.539	210.852	149.835	241.058	182.578	203.047	190.098	233.649
AT2G05630	ATG8D	Ubiquitin-like superfamily protein	81.5598	98.3023	137.847	95.5014	113.532	87.8148	113.391	124.338	95.5363	119.919	98.4679	133.924	127.35	127.736	135.73	138.3	157.969	153.73	86.5734	115.859	131.012	123.13	162.162	172.278
AT2G07671	AT2G07671	ATP synthase subunit C family protein	217.803	118.767	186.293	225.678	174.544	175.495	195.251	192.301	163.014	161.887	211.288	161.01	254.806	233.494	224.432	313.6	286.372	290.138	297.683	250.184	263.974	179.592	330.578	307.811
AT2G07786	AT2G07786		9.83106	9.91683	12.4603	13.9009	2.66312	15.3851	5.87627	1.40088	16.5208	10.1541	11.3474	20.2742	17.2374	26.4123	26.3428	25.3168	20.7436	14.7612	12.7299	20.9225	24.8591	8.95891	24.0332	23.3745
AT2G14285	AT2G14285	Small nuclear ribonucleoprotein family protein	120.815	105.852	151.971	122.318	124.148	126.942	121.269	123.459	114.217	99.032	161.702	124.86	218.263	153.926	140.785	180.58	160.518	193.22	165.287	162.384	160.116	176.195	195.527	187.834
AT2G15020	AT2G15020	hypothetical protein	150.423	195.43	126.427	188.935	209.267	194.197	133.052	216.543	212.077	116.069	235.058	152.586	223.184	334.128	245.122	252.407	151.148	453.703	165.842	259.739	227.647	338.724	256.424	186.416
AT2G15880	AT2G15880	Leucine-rich repeat (LRR) family protein	17.7059	72.9512	35.5536	32.8154	40.7502	49.2734	31.5444	10.5329	29.5638	23.802	20.6905	22.5358	66.7484	42.5314	88.1273	47.614	95.4054	107.314	177.758	65.1906	51.6701	35.9667	98.8018	97.3731
AT2G16367	AT2G16367		47.1931	16.0358	45.1567	90.3002	13.6077	22.9676	51.2822	38.0453	32.8557	123.785	35.55	58.8163	565.604	503.766	452.767	640.876	101.057	1082.77	356.979	213.287	275.823	986.555	558.236	185.909
AT2G16430	PAP10	purple acid phosphatase 10	217.499	234.691	192.397	214.794	166.572	177.632	210.031	209.014	201.351	242.061	183.925	189.467	255.619	330.986	272.889	271.461	197.008	256.981	255.871	280.345	289.966	294.433	307.335	235.49
AT2G16586	AT2G16586	transmembrane protein	167.01	114.754	157.822	209.668	152.211	146.363	171.755	177.799	142.097	213.645	167.381	155.516	213.71	236.481	239.895	265.079	203.954	440.922	225.201	243.206	268.391	228.665	216.47	242.924
AT2G16880	AT2G16880	Pentatricopeptide repeat (PPR) superfamily protein	19.7365	37.8479	40.0047	25.9042	37.4677	28.9936	46.3924	42.1496	29.363	24.9699	52.7333	42.173	65.855	54.6698	54.6988	57.0125	57.6104	40.0782	43.2095	56.9508	37.4322	72.522	21.8293	54.0414
AT2G17220	Kin3	Protein kinase superfamily protein	81.3423	69.1391	69.838	62.545	123.438	80.542	94.6822	82.3303	83.8942	77.5497	104.947	90.4545	119.166	122.82	115.469	107.908	145.557	154.1	136.675	103.725	116.325	112.463	101.195	116.04
AT2G17705	AT2G17705	methionine-S-oxide reductase	52.5236	40.9192	50.5213	37.8429	62.9847	37.309	69.0912	40.2851	69.5291	54.9302	53.247	49.5206	90.792	57.6801	82.0529	76.022	97.6507	83.9009	55.7281	70.5127	48.4177	71.7071	36.2663	64.8168
AT2G17710	AT2G17710	Big1	70.7046	83.6852	72.8593	53.7404	95.3801	70.1347	40.3438	69.9727	45.8033	66.202	60.1194	56.2849	80.1279	97.2735	73.9352	84.4993	94.3617	82.5747	88.2447	111.007	92.9667	85.417	114.426	57.0704
AT2G17790	VPS35A	vacuolar protein sorting-associated 35A-like protein	110.919	75.3515	93.9865	92.4849	70.6641	97.0087	89.2346	87.9882	90.6618	123.113	124.214	88.6429	109.071	106.694	129.656	124.611	148.143	103.127	126.979	108.09	163.404	138.855	88.7749	99.0236
AT2G18120	SRS4	SHI-related sequence 4	20.2809	25.8121	14.7289	24.8754	22.4441	26.8312	16.7035	26.7157	17.6958	47.613	41.3852	39.0661	49.7837	37.6074	31.399	50.6786	8.3928	68.5313	37.5722	66.8345	47.4404	64.8119	52.5422	42.4764
AT2G18600	AT2G18600	Ubiquitin-conjugating enzyme family protein	20.4682	33.0967	18.5822	11.9797	18.7978	6.39089	26.6684	24.2944	28.9755	14.7567	19.1857	11.8304	24.4641	17.7149	49.6472	27.4946	39.3152	34.9951	45.9888	29.8472	46.299	46.1161	16.9785	29.5899
AT2G18660	PNP-A	plant natriuretic peptide A	13.2364	2.87441	6.15725	6.97027	3.71755	4.20974	3.9115	3.52132	10.121	13.23	22.4471	4.58735	9.94757	35.9272	3.01906	40.1148	12.8798	93.8552	5.2032	20.1294	89.9423	16.8638	24.1142	74.8047
AT2G18690	AT2G18690	transmembrane protein	191.016	133.644	131.175	163.06	137.577	119.682	130.133	104.9	150.597	150.391	142.201	126.329	136.868	196.218	139.77	153.176	299.068	217.619	170.971	144.575	234.322	130.436	237.086	152.065
AT2G19310	AT2G19310	HSP20-like chaperones superfamily protein	310.097	275.152	282.713	340.49	369.709	373.429	316.499	375.5	315.862	341.745	321.288	382.137	392.058	410.694	345.402	407.532	462.511	612.186	364.753	495.804	392.579	418.526	405.324	568.413
AT2G19570	CDA1	cytidine deaminase 1	127.31	77.6887	123.803	93.5163	132.003	106.159	94.0097	132.491	125.383	120.757	91.4313	79.7347	128.951	135.026	153.206	178.788	119.646	137.792	183.912	147.251	145.206	79.4681	168.316	143.079
AT2G20110	AT2G20110	Tesmin/TSO1-like CXC domain-containing protein	10.5059	11.8364	7.04218	8.94313	7.09556	2.17491	13.8553	9.92674	7.56003	4.6335	3.33645	9.71779	10.5364	17.5252	13.1655	12.6898	11.276	11.7078	9.2815	5.73689	20.1556	33.9233	14.5126	11.916
AT2G20340	AAS	Pyridoxal phosphate (PLP)-dependent transferases superfamily protein	39.843	57.4447	45.0266	55.6882	64.2217	39.3811	50.2647	44.7051	62.3342	49.4993	60.286	86.0302	95.743	88.6988	88.1178	181.866	78.4337	113.188	81.7436	82.8094	89.5672	94.8552	93.2467	107.958
AT2G20410	AT2G20410	RNA-binding ASCH domain protein	93.39	157.37	133.947	138.429	94.1379	116.871	124.22	144.419	132.824	195.814	137.877	108.152	155.279	166.558	113.755	199.541	163.229	201.96	162.969	169.69	151.029	181.142	169.19	154.204
AT2G20560	AT2G20560	DNAJ heat shock family protein	32.6107	28.5871	34.5444	34.8118	47.6796	34.0839	31.5277	33.4367	32.6012	40.2978	41.1233	38.05	54.5332	37.8973	42.5318	52.8272	73.0163	93.5742	55.5011	62.7372	51.159	59.6643	64.2642	54.2173
AT2G20740	AT2G20740	Tetraspanin family protein	124.152	129.774	144.531	171.317	151.026	150.681	138.021	156.7	144.952	161.62	168.514	136.485	197.951	136.908	184.349	156.355	239.021	214.967	212.639	196.06	202.727	168.685	135.692	203.253
AT2G20870	AT2G20870	cell wall protein precursor	26.1329	20.4068	20.0271	33.7691	13.4623	28.9825	48.3814	36.6625	29.4121	67.5294	46.5041	45.7403	50.2834	68.747	69.8989	42.3008	38.1955	37.4365	40.0001	68.153	54.8808	107.559	64.1766	50.7749
AT2G21050	LAX2	like AUXIN RESISTANT 2	78.1145	84.0042	148.63	82.6024	140.061	75.515	148.986	127.633	116.983	117.719	102.871	85.5336	163.173	152.115	187.399	153.136	171.967	144.401	151.656	153.165	139.081	137.584	137.739	174.947
AT2G21650	MEE3	Homeodomain-like superfamily protein	74.1681	44.6003	33.2777	60.4564	61.9577	51.6509	49.272	62.1476	107.815	35.1821	36.3108	54.8217	86.7491	138.652	96.7639	90.8369	41.737	89.6546	109.495	88.2436	73.7515	139.401	118.384	64.9643
AT2G22000	PROPEP6	elicitor peptide 6 precursor	34.8751	40.4148	39.8848	41.7818	46.7015	38.2175	39.4318	48.72	48.4894	37.1279	25.8983	43.5744	43.5466	49.2955	45.5743	65.4403	50.4721	41.6338	54.3196	49.9726	73.7089	67.4305	50.216	67.8103
AT2G22330	CYP79B3	cytochrome P450, family 79, subfamily B, polypeptide 3	166.451	199.979	239.603	239.629	339.565	201.549	208.998	199.17	206.354	193.054	155.294	233.134	210.441	269.586	268.053	396.351	398.481	363.134	290.788	293.054	330.811	217.332	202.996	246.118
AT2G22540	SVP	K-box region and MADS-box transcription factor family protein	208.969	229.998	266.518	152.283	295.425	173.538	247.545	211.434	176.637	169.563	200.563	184.83	276.205	309.251	276.527	212.325	328.141	309.604	273.641	217.264	254.554	227.354	201.274	286.738
AT2G22870	EMB2001	P-loop containing nucleoside triphosphate hydrolases superfamily protein	153.582	130.194	163.387	127.316	122.041	164.824	186.439	87.299	135.671	154.746	150.08	152.871	199.703	184.535	137.744	249.219	188.238	174.711	164.235	156.613	162.1	176.909	160.883	225.239
AT2G23100	AT2G23100	Cysteine/Histidine-rich C1 domain family protein	22.2733	21.9641	24.0396	31.7493	8.62647	44.2507	18.7166	8.17273	9.92579	27.8348	14.665	19.3968	57.1862	33.6257	26.3271	44.2761	29.4777	39.929	24.1088	47.1559	30.1887	34.0498	36.969	28.5038
AT2G23420	NAPRT2	nicotinate phosphoribosyltransferase 2	171.885	178.93	140.483	197.112	181.481	166.241	126.127	192.281	196.451	183.994	247.322	184.829	270.998	215.723	187.368	266.091	218.318	314.869	199.43	206.184	230.888	255.119	243.786	223.555
AT2G23530	AT2G23530	Zinc-finger domain of monoamine-oxidase A repressor R1	11.0516	7.58744	6.03855	10.9335	6.05682	5.26028	15.8223	11.0883	18.3732	12.2681	11.3859	5.74568	19.1486	15.6795	5.05211	20.0499	9.30068	16.6452	15.8976	13.3323	29.303	27.3394	15.3173	16.5115
AT2G23590	MES8	methyl esterase 8	30.0077	24.1043	29.9036	58.5823	34.1632	24.9553	25.5693	67.0862	42.8485	36.1682	56.1801	48.6307	69.635	72.0871	59.7575	69.693	22.5416	86.4412	39.0101	80.2287	64.7549	77.3672	52.3622	94.4741
AT2G23985	AT2G23985	hypothetical protein	38.2275	63.7851	63.7147	44.1375	49.3592	59.2741	76.3984	46.9484	48.3297	49.9701	60.3303	61.707	74.2793	64.9418	93.5038	92.6008	79.8145	78.5672	91.1524	67.7573	44.5551	60.2843	70.0752	62.9531
AT2G24600	AT2G24600	Ankyrin repeat family protein	27.2924	16.4062	26.3905	17.933	16.661	19.6731	23.6621	21.148	48.4985	13.758	30.7419	17.053	58.5218	25.6851	41.0008	49.6093	44.0777	49.5785	29.8771	45.1352	56.0486	18.5665	69.8459	34.3897
AT2G24762	GDU4	glutamine dumper 4	264.683	156.501	273.902	177.08	261.557	141.646	282.058	223.406	197.797	219.894	203.838	184.901	386.849	235.228	356.533	281.352	403.646	378.853	275.176	348.274	278.332	260.84	238.93	288.533
AT2G25060	ENODL14	early nodulin-like protein 14	669.457	500.766	625.335	604.668	532.856	548.932	695.192	635.942	630.109	773.703	599.994	714.883	828.826	799.295	838.776	783.411	777.34	690.055	809.304	724.189	783.21	891.308	700.676	959.041
AT2G25625	AT2G25625	histone deacetylase-like protein	32.6999	70.8694	80.0538	83.4774	62.1931	31.2412	63.0884	73.2796	91.0196	55.1996	68.9485	82.9374	63.9936	94.091	121.563	87.6726	93.1882	91.0609	92.785	82.7541	86.8947	128.474	87.4789	90.6147
AT2G26080	GLDP2	glycine decarboxylase P-protein 2	1884.95	2025.71	1554.45	2788.93	2165.12	2241.44	1543.98	2389.56	2463.22	2262.66	2620.86	2184.66	3028.58	3095.4	2027.6	3103.95	2446.5	3074.18	2219.18	3099.25	2962.75	2917.25	2625	2851.57
AT2G26400	ARD3	acireductone dioxygenase 3	19.2623	9.34515	31.2157	21.982	23.3657	8.44893	13.7577	23.7761	13.9786	28.1077	35.3442	22.2204	32.5218	33.5623	39.5038	55.9773	82.0968	9.84859	47.6612	33.3606	20.4997	103.329	73.7877	120.96
AT2G26740	SEH	soluble epoxide hydrolase	368.598	363.975	399.215	387.397	347.755	398.306	319.801	399.445	341.319	305.348	436.474	300.511	496.189	537.364	630.402	560.603	486.325	834.424	643.425	571.628	584.815	529.028	584.388	498.84
AT2G26820	PP2-A3	phloem protein 2-A3	11.4064	6.55553	7.8242	13.9054	15.0888	13.4012	4.88222	13.2847	7.22872	22.0031	12.2329	12.7682	9.46917	13.9351	20.2586	20.0665	14.4862	8.08768	15.9868	19.8338	33.6358	20.3628	40.3406	26.6934
AT2G27420	AT2G27420	Cysteine proteinases superfamily protein	147.956	205.76	143.243	285.29	111.949	231.077	142.893	267.43	203.087	152.945	291.054	209.542	338.743	393.666	253.219	274.607	175.321	410.211	275.178	317.264	234.069	417.615	360.867	214.689
AT2G27660	AT2G27660	Cysteine/Histidine-rich C1 domain family protein	43.4235	34.7811	43.4278	42.7692	44.5304	70.8581	32.4852	37.9699	38.6088	55.8487	34.7203	50.9825	81.2627	70.9111	65.8334	69.723	85.2039	49.5637	78.0194	70.5855	96.6011	57.9197	124.558	70.6871
AT2G28360	AT2G28360	SIT4 phosphatase-associated family protein	31.6256	55.5053	48.7526	44.73	47.4103	33.118	47.3589	28.106	32.3042	30.6153	39.2398	42.4529	56.3566	46.3056	58.7516	54.9182	61.1748	52.3711	41.046	49.661	76.1144	57.234	61.0984	39.2413
AT2G28570	AT2G28570	hypothetical protein	39.0173	72.1078	27.9742	51.6453	50.3202	56.9495	43.3633	61.9291	50.484	31.7594	59.7422	25.7541	59.2466	64.0025	88.1265	66.5785	124.809	59.7926	151.272	61.9353	75.7233	82.418	92.3623	61.5918
AT2G28990	AT2G28990	Leucine-rich repeat protein kinase family protein	13.3613	12.3833	10.5049	18.857	25.2476	16.4611	19.7626	18.7215	5.4467	13.4978	8.56297	7.45819	24.8345	18.2012	20.253	32.6959	33.8502	26.3041	23.8008	19.9549	25.8428	31.106	25.5813	16.8121
AT2G29330	TRI	tropinone reductase	39.0993	64.0492	61.4889	37.8323	38.9083	64.8166	37.4806	48.9228	46.4378	54.8541	31.1162	52.0059	65.3418	64.5121	105.367	56.0128	84.7217	52.8042	57.9041	58.5235	55.1127	63.105	89.0721	65.9066
AT2G29370	AT2G29370	NAD(P)-binding Rossmann-fold superfamily protein	19.3132	31.0352	30.466	22.8631	8.63331	16.595	14.7477	15.7631	9.1053	23.5093	42.5389	19.3596	33.6883	18.9801	61.8058	30.6743	21.3866	63.0557	57.1923	53.7407	38.0975	46.746	40.3108	27.4985
AT2G29420	GSTU7	glutathione S-transferase tau 7	203.727	323.107	219.662	183.096	234.062	283.428	194.012	145.145	197.02	254.63	179.449	236.426	296.006	305.471	316.33	365.808	299.098	356.007	360.193	319.294	289.645	327.861	382.14	371.35
AT2G29720	CTF2B	FAD/NAD(P)-binding oxidoreductase family protein	27.4513	21.4615	23.7101	24.8995	43.0135	20.7999	34.5183	31.1803	49.9539	40.1936	39.4299	30.1	41.1164	54.8494	22.2657	32.8063	70.0254	66.6566	54.1947	35.4956	67.4017	34.4066	51.3056	72.1865
AT2G30250	WRKY25	WRKY DNA-binding protein 25	62.4761	50.8165	56.5999	68.6074	81.6478	57.8692	57.771	67.7937	68.0073	67.3061	71.6325	71.6554	76.7818	66.8397	98.2585	73.962	99.4815	124.013	109.304	85.947	87.9392	62.226	79.1665	73.1944
AT2G31060	EMB2785	elongation factor family protein	126.984	133.886	91.7935	115.404	157.839	146.516	186.456	126.896	179.576	143.585	131.661	116.636	160.416	134.765	240.284	157.381	141.847	159.969	163.037	190.851	203.136	171.009	212.963	150.805
AT2G32190	AT2G32190	cysteine-rich/transmembrane domain A-like protein	38.1466	44.4406	31.0081	41.7128	22.562	16.7144	31.5473	31.1659	19.0948	47.802	29.6138	29.6779	36.8481	31.2794	55.9842	58.0754	84.6489	55.6649	69.7511	44.5316	38.0132	45.6557	67.6842	78.0644
AT2G32210	AT2G32210	cysteine-rich/transmembrane domain A-like protein	38.9908	23.594	38.4261	25.8716	19.0682	18.7222	25.6163	27.835	24.9193	14.9533	24.3275	57.2417	52.3069	28.4987	55.7159	44.3735	50.8222	59.313	64.0488	32.2116	51.8373	35.2145	59.2918	45.9344
AT2G32500	AT2G32500	Stress responsive alpha-beta barrel domain protein	300.074	296.265	272.284	266.584	272.79	308.515	269.177	251.458	248.54	228.029	278.933	308.858	398.439	360.406	330.206	335.838	223.03	452.237	387.929	389.87	300.877	323.998	361.818	315.382
AT2G32540	CSLB04	cellulose synthase-like B4	160.029	157.45	145.89	202.551	233.76	150.86	128.092	251.896	183.038	227.483	208.58	245.028	305.007	296.967	209.663	232.364	231.35	337.831	227.68	281.939	219.13	262.584	326.868	172.411
AT2G32550	AT2G32550	Cell differentiation, Rcd1-like protein	32.1684	24.976	23.6945	47.6538	21.4491	43.1933	20.6433	35.5232	28.7141	31.4794	45.6885	38.3356	51.27	72.8692	50.6434	68.5877	25.363	45.8105	50.9666	55.0645	62.6419	61.43	47.6205	42.6503
AT2G32560	AT2G32560	F-box family protein	198.76	176.635	196.089	160.143	173.415	145.684	224.871	187.925	186.236	173.444	228.429	189.859	222.71	196.842	262.392	214.403	225.78	226.286	243.126	246.715	239.526	223.479	253.668	228.171
AT2G33110	VAMP723	vesicle-associated membrane protein 723	25.7352	31.2058	28.4007	17.2989	22.1699	17.6376	14.7389	22.2708	24.4904	11.6261	25.2271	35.0481	28.7429	32.9318	41.3223	44.0595	33.0741	24.9611	30.6783	30.9364	44.7158	23.7787	50.8618	39.1001
AT2G33210	HSP60-2	heat shock protein 60-2	291.228	266.07	239.269	270.512	283.275	318.588	277.071	296.792	270.915	298.335	253.701	277.313	316.62	341.958	345.399	413.89	419.056	388.113	418.431	396.561	418.294	362.861	339.452	359.942
AT2G33620	AT2G33620	AT hook motif DNA-binding family protein	153.088	98.9044	141.057	117.388	167.114	136.229	163.73	169.684	124.107	153.56	80.986	147.901	192.839	195.256	236.861	174.334	161.063	185.013	224.86	147.89	194.693	258.344	211.372	145.367
AT2G33770	PHO2	phosphate 2	126.725	137.753	157.79	146.219	198.666	150.754	203.189	220.713	188.269	181.609	101.633	149.541	267.569	252.774	213.718	278.758	231.537	293.818	187.121	236.914	247.191	295.105	176.356	235.272
AT2G33855	AT2G33855	transmembrane protein	326.436	305.322	262.428	327.467	343.164	277.815	342.777	376.826	356.709	433.512	429.435	407.967	546.201	450.378	348.766	405.859	415.508	499.754	337.628	411.761	358.701	496.268	369.111	526.27
AT2G34510	AT2G34510	choice-of-anchor C domain protein, putative (Protein of unknown function, DUF642)	255.404	186.693	184.285	196.932	266.472	213.656	245.564	185.914	210.641	186.448	205.803	225.35	281.34	207.117	328.576	303.076	357.726	261.941	396.394	221.737	301.934	270.832	295.752	258.953
AT2G34610	AT2G34610	cotton fiber protein	12.8187	9.74261	11.5187	6.99447	3.82408	8.32464	14.8139	10.079	19.0251	20.9226	4.14791	14.9986	17.2467	19.3501	12.1461	27.4133	24.3817	24.9601	24.6917	16.6214	24.8858	16.0118	9.68432	20.0049
AT2G35290	AT2G35290	hypothetical protein	7.60127	17.0759	27.9513	13.9392	9.6493	10.4287	13.784	17.7453	15.971	28.701	18.3887	12.1501	40.2033	26.3471	40.7502	23.2711	25.4036	31.8932	52.318	32.9903	23.846	19.3011	35.1463	10.0826
AT2G35340	MEE29	helicase domain-containing protein	3.18855	8.57014	16.3377	7.96096	7.11603	4.21868	6.88657	5.68911	15.194	2.45836	14.1875	6.68534	4.40135	14.0789	18.2328	29.489	17.3614	20.8882	21.3294	21.9172	14.2404	16.3166	11.3521	22.1139
AT2G37240	AT2G37240	Thioredoxin superfamily protein	315.402	346.714	263.941	328.713	346.475	346.725	307.532	428.792	333.628	332.144	391.817	351.908	479.553	497.68	403.204	443.473	315.988	489.778	375.998	480.313	420.578	607.628	505.525	388.393
AT2G37430	ZAT11	C2H2 and C2HC zinc fingers superfamily protein	29.1158	12.4032	29.9374	14.9123	7.31876	20.5051	13.7981	5.62676	6.24149	23.2133	2.33327	8.83891	44.9083	16.0294	21.2567	70.6065	22.3065	42.2413	31.9005	32.0981	43.4909	79.1087	20.1743	44.5746
AT2G37750	AT2G37750	hypothetical protein	159.73	170.776	131.358	160.106	251.782	150.722	147.886	157.917	115.243	164.868	131.527	140.147	211.148	204.596	200.556	249.166	227.1	253.414	224.954	163.29	132.515	157.962	173.217	237.436
AT2G37760	AKR4C8	NAD(P)-linked oxidoreductase superfamily protein	126.322	221.312	243.399	169.103	134.009	217.695	169.556	250.847	213.258	180.768	216.948	201.898	283.66	286.605	220.015	237.648	196.702	265.883	301.861	287.47	273.671	294.485	254.593	310.97
AT2G37770	ChlAKR	NAD(P)-linked oxidoreductase superfamily protein	21.8638	65.8256	28.9861	39.7839	18.1453	38.2214	26.8741	51.4786	37.9774	57.0045	55.2713	43.7714	75.8949	49.4365	79.0115	60.2339	42.1551	99.4929	90.1728	61.3166	43.9984	92.1078	96.4567	67.1381
AT2G38210	PDX1L4	putative PDX1-like protein 4	240.984	233.062	209.389	191.867	268.106	175.066	218.286	356.446	219.865	244.937	269.124	273.482	456.534	390.652	249.729	329.148	298.294	375.207	234.493	443.469	307.51	338.785	381.632	375.566
AT2G38230	PDX1.1	pyridoxine biosynthesis 1.1	1292.99	1320.2	1168.39	1537.6	1184.5	1414.71	1144.32	1740.88	1494.35	1228.15	1713.32	1643.59	2360.43	2190.03	1610.97	1882.41	1449.06	2374.56	1722.9	2348.75	1822.34	2148.59	1982.33	2246.3
AT2G38400	AGT3	alanine:glyoxylate aminotransferase 3	11.8249	13.4886	18.8258	11.9468	17.4241	14.4347	16.7829	10.1545	11.2116	12.4063	10.3657	14.6406	30.1494	19.0862	27.3528	10.5975	38.5536	19.6488	20.4726	14.5313	40.888	12.1873	16.9828	28.0113
AT2G38530	LTP2	lipid transfer protein 2	638.392	748.734	677.535	647.463	1044.36	426.645	963.479	764.985	796.456	712.498	630.977	936.748	1139.89	1032.56	936.749	1104.22	1308.3	797.106	967.471	858.448	830.293	1135.34	952.14	1019.61
AT2G38600	AT2G38600	HAD superfamily, subfamily IIIB acid phosphatase	6.1211	7.37136	7.99337	11.8939	9.29936	11.2594	9.87856	6.71929	5.54641	1.32499	10.5907	2.51148	6.16163	15.8183	9.10812	14.7951	17.5349	10.7905	7.1247	19.7207	16.8113	18.7727	18.6506	36.3913
AT2G39170	AT2G39170	MEF2BNB-like protein	179.905	123.895	113.346	147.148	151.95	150.57	106.44	123.516	132.863	120.177	106.23	109.043	152.989	162.935	178.277	213.241	147.953	149.958	138.31	169.829	161.101	146.494	120.83	221.457
AT2G39310	JAL22	jacalin-related lectin 22	349.249	311.769	415.312	355.969	595.001	264.482	424.032	413.171	381.757	355.54	329.304	354.574	640.316	522.59	653.182	662.162	1036.43	1329.19	709.899	513.757	674.717	507.398	745.018	597.766
AT2G39330	JAL23	jacalin-related lectin 23	4.74578	7.42725	13.5536	4.99775	5.98089	2.1766	12.8582	8.8726	23.058	2.45036	4.22907	5.27972	10.9954	5.26618	64.873	47.3955	14.123	44.0371	34.7643	11.3249	22.6569	11.3067	41.4935	13.4346
AT2G39420	AT2G39420	alpha/beta-Hydrolases superfamily protein	110.812	83.9982	111.732	95.5015	103.146	116.577	117.354	114.466	102.866	111.067	130.204	104.535	145.562	129.4	158.015	225.866	158.356	192.195	100.151	143.314	151.314	133.698	180.051	140.137
AT2G39510	UMAMIT14	nodulin MtN21 /EamA-like transporter family protein	93.7447	47.2902	147.083	61.6729	33.4232	12.7681	101.687	84.1639	79.1082	65.1166	21.2604	49.5798	179.502	119.492	248.208	176.284	97.4811	56.1175	125.718	77.5454	122.356	201.404	117.903	105.12
AT2G39950	AT2G39950	flocculation protein	56.0599	85.8303	98.5934	87.5167	95.9168	96.9508	61.058	95.5276	97.1971	72.0567	114.6	92.2716	143.066	155.193	145.858	148.909	186.622	142.915	124.745	182.633	135.642	163.294	116.928	148.195
AT2G40460	AT2G40460	Major facilitator superfamily protein	54.5274	61.5264	83.6316	78.5298	58.7782	48.6864	92.9051	81.1683	69.458	49.6996	68.0368	72.7775	127.603	100.71	132.696	125.664	124.16	152.495	132.203	90.6084	112.739	128.311	113.354	102.607
AT2G40750	WRKY54	WRKY DNA-binding protein 54	20.5318	18.9924	27.437	24.8845	36.0963	11.5836	42.474	23.4496	36.3211	29.1885	51.1923	23.4858	35.2684	36.8904	63.8281	27.5319	47.4273	30.3792	50.7677	34.3548	44.5051	61.4809	64.9253	57.2391
AT2G41010	CAMBP25	calmodulin (CAM)-binding protein of 25 kDa	111.016	70.5632	133.609	62.3937	94.8655	101.097	110.475	85.7579	74.1897	76.5529	115.4	94.6248	176.859	123.777	177.526	126.759	99.8275	123.632	199.541	178.183	92.0637	129.493	160.744	112.143
AT2G41110	CAM2	calmodulin 2	703.007	501.32	526.89	663.645	432.586	517.955	527.64	429.006	501.166	464.766	602.861	602.006	920.04	599.515	574.628	711.722	567.034	629.092	714.559	595.084	698.153	696.407	669.19	625.762
AT2G41250	AT2G41250	Haloacid dehalogenase-like hydrolase (HAD) superfamily protein	140.024	195.768	211.957	169.034	173.372	169.318	136.988	201.105	179.744	169.533	210.587	217.19	245.686	267.946	208.655	165.878	191.129	279.47	233.183	257.647	205.414	202.755	291.855	178.046
AT2G41410	AT2G41410	Calcium-binding EF-hand family protein	678.553	477.425	640.671	415.332	644.199	408.52	753.486	548.897	459.626	516.312	612.401	595.776	990.644	807.705	945.948	636.876	789.742	876.843	1172.68	736.908	653.64	750.471	882.792	721.123
AT2G41420	WIH2	proline-rich family protein	620.392	582.483	728.138	693.928	705.655	589.268	575.815	682.689	697.79	689.827	688.502	694.417	902.29	644.592	852.014	762.486	705.796	915.036	898.825	838.401	796.657	808.892	915.883	838.357
AT2G41480	AT2G41480	peroxidase superfamily protein	10.1545	8.90523	14.239	12.7104	21.8351	6.31493	16.7909	7.97726	20.5536	8.0381	14.9048	9.71534	28.4051	12.9169	13.1574	43.1739	41.284	28.113	17.1952	27.4442	10.7085	15.6794	14.8455	28.01
AT2G41630	TFIIB	transcription factor IIB	259.404	284.425	298.841	289.403	263.593	286.964	330.978	263.716	340.774	350.863	293.934	266.967	367.459	297.804	382.883	410.539	382.887	366.274	323.766	426.177	373.462	337.862	374	401.88
AT2G41640	AT2G41640	Glycosyltransferase family 61 protein	44.0677	47.2264	42.6667	20.96	15.812	44.8803	42.4138	58.3811	36.4913	21.7122	49.9807	35.7551	64.6305	45.2321	116.523	50.7352	40.6509	75.1496	120.71	85.2196	42.1152	24.161	51.7361	37.0947
AT2G41905	AT2G41905	transmembrane protein	66.0052	23.3311	48.6389	66.5847	51.6448	55.729	60.1622	64.3078	57.3008	45.0984	61.1693	61.6102	87.6021	123.054	75.9593	91.8893	65.6754	139.502	88.7012	131.787	83.934	97.0616	85.5276	60.6232
AT2G41940	ZFP8	zinc finger protein 8	184.497	131.694	131.089	189.944	141.89	165.766	174.332	204.958	179.456	143.899	117.512	157.03	233.828	197.249	200.486	255.408	228.47	278.129	297.442	230.345	281.989	261.402	211.732	266.834
AT2G42110	AT2G42110	hypothetical protein	108.884	81.4665	115.144	80.2329	94.8046	65.2089	119.387	82.4199	64.0698	103.052	88.0768	86.2336	137.702	127.151	100.27	129.88	160.931	97.1949	92.069	145.209	101.89	162.022	83.8219	109.56
AT2G42540	COR15A	cold-regulated 15a	64.6762	68.0501	141.682	67.6811	40.5528	50.8437	240.416	119.602	46.9737	60.9846	47.5316	112.768	343.586	113.985	346.449	211.227	152.29	243.444	266.6	165.558	185.523	244.513	122.103	243.193
AT2G42840	PDF1	protodermal factor 1	1752.53	1498.6	2114.11	1707.23	2035.43	1795.03	2026.66	1853.64	1943.61	2009.11	1494.02	2477.84	2447.14	2682.15	2334.23	2697.41	2722.09	2189.14	2425.96	2146.28	2340.11	2959.07	2339.89	3067.28
AT2G42890	ML2	MEI2-like 2	35.6907	41.2637	37.2889	47.6698	37.4487	35.0958	39.4574	34.5076	35.0544	39.1925	27.7582	16.9286	47.9451	34.4316	43.55	62.2634	55.0767	69.1414	37.6487	66.9193	51.1074	32.3692	68.5033	41.4345
AT2G43290	MSS3	Calcium-binding EF-hand family protein	219.05	252.759	321.343	237.726	327.443	227.224	295.216	297.887	280.803	289.402	268.603	308.197	494.795	355.608	462.375	368.579	492.221	326.101	491.714	304.651	298.354	368.007	410.277	301.617
AT2G43530	AT2G43530	scorpion toxin-like knottin superfamily protein	138.145	111.842	134.913	123.321	118.376	83.8373	162.773	113.574	152.552	137.886	137.056	95.4926	160.408	137.833	200.564	209.046	150.329	218.454	174.242	141.244	180.892	143.625	208.052	170.562
AT2G43570	CHI	chitinase	20.2186	28.0737	33.9129	18.9381	29.2288	32.9252	27.6093	29.9342	22.589	33.4771	25.6301	19.526	35.1906	36.7701	39.4967	49.6346	129.5	31.1259	82.7104	21.3426	26.5252	28.4063	55.1699	56.1999
AT2G45680	TCP9	TCP family transcription factor	68.4429	54.6113	46.5778	84.4967	85.2919	50.7684	84.8288	81.0598	87.2143	77.3844	100.709	65.8182	154.477	137.465	136.737	153.073	78.7946	145.05	134.507	81.0385	105.449	158.444	94.1422	111.935
AT2G46100	AT2G46100	Nuclear transport factor 2 (NTF2) family protein	256.447	362.141	297.055	306.382	311.408	304.516	355.01	282.615	311.449	271.729	370.931	333.061	428.885	385.157	509.511	342.216	296.768	547.026	457.972	363.697	367.448	405.53	327.286	364.803
AT2G46600	AT2G46600	Calcium-binding EF-hand family protein	841.045	576.932	867.826	616.642	712.863	498.818	1060.14	787.119	711.491	571.404	732.613	864.926	1297.5	1035.46	1596.37	1211.28	969.569	1296.05	1618.6	1188.59	1026.84	1185.83	1275.88	1181.93
AT2G46680	HB-7	homeobox 7	95.297	130.384	145.054	79.6233	106.631	81.7068	114.391	121.013	94.2635	91.1038	107.29	123.616	148.795	154.228	197.529	155.258	159.879	215.448	189.787	140.092	128.416	206.487	148.791	117.008
AT2G46735	AT2G46735	death domain associated protein	132.275	177.464	179.206	148.202	152.381	176.458	131.079	207.566	164.028	138.272	231.633	171.603	228.536	246.643	218.789	189.688	157.368	276.492	208.288	225.828	210.47	264.651	205.837	193.15
AT2G46870	NGA1	AP2/B3-like transcriptional factor family protein	61.4714	61.0675	73.9409	42.8054	79.1442	35.3075	48.2773	70.8878	56.4016	68.2491	55.8064	40.034	77.9839	78.071	74.9505	66.5832	75.4037	108.814	77.0577	91.3599	78.5531	95.0065	104.21	80.0562
AT2G47390	AT2G47390	Prolyl oligopeptidase family protein	507.284	503.632	521.594	531.94	520.249	590.294	559.955	568.361	578.909	541.292	487.428	513.215	692.608	635.738	600.742	767.66	741.076	704.273	645.568	753.563	683.529	649.468	621.722	657.165
AT2G47440	AT2G47440	Tetratricopeptide repeat (TPR)-like superfamily protein	179.737	167.863	119.252	165.091	221.874	232.943	157.734	130.471	208.413	182.768	111.266	144.195	249.417	238.618	215.98	230.657	227.563	276.293	237.562	205.068	207.487	261.714	248.515	180.408
AT3G01290	HIR2	SPFH/Band 7/PHB domain-containing membrane-associated protein family	554.802	622.235	429.252	496.724	586.779	536.532	444.018	507.464	429.346	523.772	523.346	528.44	653.569	681.026	606.19	691.01	977.891	590.628	779.793	738.226	731.383	548.93	871.88	690.847
AT3G01320	SNL1	SIN3-like 1	54.8671	87.5703	68.2123	66.6489	74.9057	70.2662	80.8771	94.1687	56.6546	70.7376	85.6815	58.5893	80.01	93.3187	107.851	95.0482	100.91	79.0816	97.248	112.182	99.2418	82.4704	104.153	84.8657
AT3G01330	DEL3	DP-E2F-like protein 3	30.3018	21.4126	27.3772	22.9154	45.2314	35.0332	23.6219	26.8259	32.0733	29.2472	32.307	46.2333	37.0101	51.3385	56.6305	46.4675	38.6664	58.5941	37.5372	37.6037	44.5225	44.2039	30.41	59.3528
AT3G01420	DOX1	Peroxidase superfamily protein	400.468	410.725	320.71	395.833	464.538	358.344	519.739	576.838	389.145	537.961	314.524	447.65	595.376	648.325	739.385	779.656	1456.19	759.126	759.17	625.464	623.799	685.287	668.095	793.38
AT3G01600	NAC044	NAC domain containing protein 44	18.1831	12.0986	7.86398	9.95026	18.3613	7.29493	16.8129	5.75745	4.84346	6.88512	6.85716	13.6998	10.424	16.4698	12.1487	20.0497	19.2146	15.7957	20.2294	17.6231	15.0636	27.3462	17.2506	14.2686
AT3G01660	AT3G01660	S-adenosyl-L-methionine-dependent methyltransferases superfamily protein	58.8182	58.7451	53.7171	98.4129	93.4399	87.657	66.0208	90.9903	98.3552	87.418	77.619	76.8411	110.168	116.636	89.1285	100.344	108.264	99.9752	72.9005	117.777	112.7	119.053	67.356	156.588
AT3G01670	SEOa	sieve element occlusion protein	28.0966	30.4061	28.3964	22.8986	15.6221	15.6532	25.6222	41.7854	43.0369	10.531	28.8254	35.5086	37.0674	40.0975	50.652	37.895	37.9346	48.7582	36.376	29.9742	34.2452	52.1352	38.6453	66.1669
AT3G01800	AT3G01800	Ribosome recycling factor	93.4166	73.9581	89.5992	98.4229	83.2439	65.1931	80.8308	81.296	101.167	78.6902	85.4621	117.486	99.1317	115.019	111.42	123.533	115.87	105.578	106.412	114.547	150.866	90.4481	104.577	88.5844
AT3G01890	AT3G01890	SWIB/MDM2 domain superfamily protein	39.2244	28.6742	28.1383	35.8105	30.5909	47.3408	38.4542	50.7948	25.2644	34.8745	48.2158	44.0382	45.255	42.5039	54.6968	63.3357	33.962	70.5583	42.1593	73.2171	58.7983	38.2113	72.0211	68.9549
AT3G02120	AT3G02120	hydroxyproline-rich glycoprotein family protein	382.9	315.862	407.263	442.522	408.448	364.267	449.746	426.9	399.161	453.718	361.141	435.984	581.59	575.465	415.223	490.019	507.143	411.816	421.567	530.987	563.104	602.766	441.393	568.77
AT3G02535	AT3G02535		25.1345	11.6395	24.0614	10.0047	13.1718	18.611	14.7522	37.1611	15.6515	22.3936	22.752	28.7277	27.9831	25.4391	38.4965	33.79	38.5969	12.6396	39.345	33.0401	32.0235	34.4444	43.8748	31.7758
AT3G02550	LBD41	LOB domain-containing protein 41	191.481	176.073	225.023	137.278	204.409	56.1598	242.714	177.737	97.311	98.1459	193.029	123.879	277.446	255.475	299.831	152.184	460.119	124.363	353.395	259.521	158.849	196.505	313.675	257.534
AT3G03250	UGP1	UDP-GLUCOSE PYROPHOSPHORYLASE 1	738.895	758.026	797.4	795.574	659.59	729.8	751.894	811.883	854.083	772.114	865.992	789.415	1121.36	816.994	1057.71	1048.02	907.269	1230.73	995.236	1000.09	1003.31	1250.88	1096.82	910.95
AT3G04030	MYR2	Homeodomain-like superfamily protein	5.2736	11.0531	10.6016	13.9025	18.4109	9.33349	11.833	10.0723	26.9692	9.07902	3.26273	5.61235	23.367	26.4541	26.3433	15.8689	17.17	19.8635	20.3455	7.98609	12.4775	24.6682	36.8489	9.84842
AT3G04750	AT3G04750	Tetratricopeptide repeat (TPR)-like superfamily protein	15.6415	16.0657	14.0479	18.8884	22.1063	23.6242	19.7297	14.5856	19.9804	12.5343	14.7412	21.226	26.4508	22.6621	21.2647	25.361	42.6131	32.896	18.4063	42.5965	21.7673	24.4085	26.3254	25.9458
AT3G04870	ZDS	zeta-carotene desaturase	451.31	605.32	406.763	569.399	498.881	515.904	413.123	585.359	471.307	478.446	556.945	484.256	620.883	710.417	621.888	640.452	506.069	753.64	551.119	697.026	623.168	606.909	556.471	594.728
AT3G05320	AT3G05320	O-fucosyltransferase family protein	25.7554	18.6952	32.2191	22.8756	22.3203	18.6551	14.7385	20.1309	28.5942	23.5732	22.6682	27.5979	50.7839	42.3534	36.4592	47.5078	24.7965	42.0759	59.4606	25.6403	51.493	36.2247	72.1608	33.2556
AT3G05370	RLP31	receptor like protein 31	16.3754	20.9091	7.57329	24.8448	20.0204	21.6829	15.735	26.5426	37.002	23.5371	16.4278	32.0313	39.8486	31.2662	38.4915	25.4014	50.6678	29.8615	63.7228	28.8114	31.737	41.5969	22.0757	38.7549
AT3G05945	AT3G05945		109.273	109.117	95.5863	109.4	161.886	120.703	113.392	101.844	102.119	92.2565	108.628	122.1	134.825	105.628	133.701	147.84	207.719	152.787	123.544	114.794	130.835	129.381	187.683	141.124
AT3G06355	AT3G06355		5631.12	5525.42	5561.03	8338.09	3856.97	4714.55	5202	6230.09	4906.17	5809.84	5433.27	4162.89	7303.22	7675.51	6747.56	8692.34	6631.5	9038.72	8369.92	7076.07	7430.02	7294.97	9373.24	7439.86
AT3G06433	AT3G06433		13.3333	27.6612	40.7921	25.048	69.2938	28.8474	38.4508	48.7221	61.4605	37.7873	36.5628	53.4113	56.3417	79.0815	36.4507	63.3509	57.4017	79.8494	57.3964	51.2807	55.5569	53.544	62.1142	48.4984
AT3G07360	PUB9	plant U-box 9	148.338	151.104	180.709	138.287	157.043	190.854	207.974	170.15	189.654	159.435	188.105	166.988	223.345	212.797	285.876	190.148	269.751	301.61	265.807	220.614	229.449	219.48	236.065	190.935
AT3G07555	AT3G07555		77.3992	60.664	66.3195	106.321	65.8374	53.8693	87.7799	83.0359	111.861	66.408	74.0899	87.4929	96.6946	103.344	119.53	114.016	96.2877	104.89	116.352	111.22	97.4622	91.3029	137.859	78.1025
AT3G07700	AT3G07700	Protein kinase superfamily protein	188.907	211.766	226.375	206.845	190.927	189.958	164.614	234.351	190.679	148.484	266.696	175.994	286.056	247.132	209.659	284.08	203.598	421.059	276.134	312.767	344.439	294.179	261.056	251.909
AT3G08530	AT3G08530	Clathrin, heavy chain	395.396	459.619	505.539	467.411	467.02	552.038	465.41	460.983	491.151	495.767	376.544	405.356	525.339	451.977	527.723	637.626	707.458	605.362	613.144	513.547	602.038	529.766	630.913	538.849
AT3G08590	iPGAM2	Phosphoglycerate mutase, 2,3-bisphosphoglycerate-independent	744.624	556.152	617.271	744.777	644.397	677.537	692.089	623.044	668.989	669.779	599.081	632.668	909.666	797.731	770.123	884.947	778.93	938.902	831.718	838.464	808.683	956.639	754.918	825.597
AT3G08690	UBC11	ubiquitin-conjugating enzyme 11	181.894	180.484	235.209	165.137	219.279	156.033	229.802	196.836	186.267	284.34	195.517	196.058	275.674	273.519	262.343	268.241	281.344	291.595	251.507	268.83	271.056	242.79	299.253	244.069
AT3G08730	PK1	protein-serine kinase 1	257.128	264.831	313.883	473.221	269.615	460.835	264.191	383.4	353.643	420.338	298.141	291.216	421.622	582.823	351.468	608.389	326.725	512.074	317.423	484.79	482.02	541.393	452.45	396.023
AT3G08770	LTP6	lipid transfer protein 6	438.289	236.508	428.686	376.681	207.862	304.361	461.564	359.834	399.742	358.902	248.271	482.43	713.434	584.103	527.899	572.63	347.65	481.205	497.041	437.734	380.971	751.715	498.35	583.969
AT3G09220	LAC7	laccase 7	177.619	179.826	149.353	176.932	213.782	166.044	189.344	198.563	152.785	141.599	112.151	144.44	287.561	171.147	228.903	336.777	261.068	225.39	339.845	193.079	245.149	176.608	216.275	321.895
AT3G09390	MT2A	metallothionein 2A	4707.78	4704.98	5357.03	4861.81	4922.4	3762.27	5820.34	6447.51	5497	5469.63	5078.08	5884.26	8219.76	5949	6963.72	6361.62	6210.52	9176.15	7457.52	7158.53	6640.5	7316.99	7296.29	8213.87
AT3G09745	AT3G09745		1.25558	21.3881	9.10799	12.5686	11.5739	12.1157	16.4892	0.231821	11.2452	15.5345	11.1432	7.56359	19.8522	25.2074	21.3227	21.4239	25.0453	24.196	27.9481	8.39234	11.7764	11.6944	37.0164	14.3891
AT3G10080	AT3G10080	RmlC-like cupins superfamily protein	113.857	77.9495	113.635	103.43	70.7595	102.199	135.871	111.121	105.286	107.695	96.7426	116.524	161.822	144.463	176.26	122.569	136.723	148.791	140.278	97.2783	135.23	142.049	147.991	110.951
AT3G10320	AT3G10320	Glycosyltransferase family 61 protein	1.07438	7.51315	4.19979	8.95295	7.14584	9.28863	6.88139	6.78469	19.3898	15.4376	6.8987	12.4785	18.2844	12.561	12.1489	17.9506	14.6969	28.6767	8.25628	13.3274	19.0099	14.9495	20.9709	24.306
AT3G10525	LGO	LOSS OF GIANT CELLS FROM ORGANS	483.072	413.355	422.991	481.319	458.833	389.255	499.951	524.519	441.958	349.286	479.261	508.039	693.204	580.85	467.875	569.987	437.913	558.558	588.304	577.346	510.347	608.001	551.22	591.368
AT3G10720	AT3G10720	Plant invertase/pectin methylesterase inhibitor superfamily	128.662	149.825	150.64	179.98	167.549	162.059	207.133	106.517	191.962	167.186	195.832	186.565	234.552	154.897	223.858	196.412	281.374	190.491	186.867	249.335	189.431	178.643	199.356	201.137
AT3G10985	SAG20	senescence associated gene 20	152.34	136.322	124.814	145.206	207.749	156.855	193.339	142.429	101.302	122.575	188.625	140.342	241.138	148.234	211.151	205.946	263.084	204.875	299.06	251.038	177.156	149.98	244.032	196.579
AT3G12145	FLR1	Leucine-rich repeat (LRR) family protein	184.592	135.67	247.218	169.087	109.552	180.387	223.898	155.927	215.044	175.118	200.728	210.158	260.647	221.821	333.626	347.38	204.235	329.601	278.334	228.26	273.243	296.829	239.039	244.826
AT3G12580	HSP70	heat shock protein 70	94.12	123.088	109.631	116.41	231.954	154.769	190.385	134.684	157.462	123.655	135.373	187.518	281.63	246.469	183.316	335.655	367.545	518.61	330.3	317.03	288.505	246.025	287.676	338.466
AT3G12830	AT3G12830	SAUR-like auxin-responsive protein family	46.4311	57.4386	69.4754	48.7628	74.4982	37.3353	59.1837	54.5074	60.5167	36.2177	49.6398	62.99	97.0281	86.0706	98.2668	78.1828	79.5392	126.618	89.3248	80.5349	91.441	66.0853	117.061	67.2854
AT3G13080	ABCC3	multidrug resistance-associated protein 3	112.589	110.228	78.5698	102.448	146.719	84.7924	107.468	89.2267	128.02	124.371	111.671	116.967	167.508	120.747	168.141	157.346	138.415	100.216	140.367	150.645	158.754	138.14	191.004	129.676
AT3G13310	AT3G13310	Chaperone DnaJ-domain superfamily protein	134.667	142.852	238.699	168.646	164.089	122.039	190.107	231.948	196.989	151.718	205.136	222.461	320.024	243.861	236.723	213.388	261.394	251.096	373.037	220.423	208.45	303.784	227.824	273.365
AT3G13320	CAX2	cation exchanger 2	123.662	146.864	169.707	139.231	185.619	128.053	150.879	125.82	166.21	132.492	100.008	119.811	164.267	133.462	215.368	203.772	201.279	146.596	189.902	147.807	185.222	163.848	177.684	154.287
AT3G13445	TBP1	TATA binding protein 1	145.807	108.11	115.282	138.183	99.7758	128.936	121.862	82.6874	108.932	97.8451	101.92	144.87	198.568	139.032	162.07	167.883	133.746	172.866	148.232	108.276	174.525	146.273	124.482	112.226
AT3G14595	AT3G14595	Ribosomal protein L18ae family	238.259	286.366	281.298	264.422	285.472	273.666	240.567	250.266	213.926	303.792	228.192	258.449	403.624	302.839	366.564	417.082	335.795	454.523	369.43	334.758	311.164	339.284	322.311	357.503
AT3G14690	CYP72A15	cytochrome P450, family 72, subfamily A, polypeptide 15	250.854	297.239	249.305	295.324	188.97	285.817	232.669	238.123	258.641	265.815	278.248	277.99	365.039	369.409	330.307	372.784	270.154	415.3	385.708	338.202	341.138	362.515	367.635	342.278
AT3G14720	MPK19	MAP kinase 19	85.2386	105.536	102.769	137.178	123.965	78.6479	122.288	118.9	116.897	145.453	102.842	102.448	127.307	142.242	140.795	165.751	114.358	135.024	119.04	127.893	147.488	159.801	140.534	139.921
AT3G15430	AT3G15430	Regulator of chromosome condensation (RCC1) family protein	79.9523	117.129	107.227	117.333	138.938	101.21	110.431	145.203	123.999	109.982	88.7611	87.4441	133.225	133.47	123.571	132.978	176.769	161.024	124.602	128.99	165.61	121.804	122.886	108.6
AT3G15780	AT3G15780	transmembrane protein	53.994	72.9909	69.2774	66.619	75.8778	53.764	68.0474	65.5778	52.1907	47.4249	78.757	56.3737	115.903	104.529	115.472	130.857	103.745	194.215	144.372	87.3066	78.2562	98.8483	124.661	84.0167
AT3G16400	NSP1	nitrile specifier protein 1	803.829	845.768	1060.25	1065.9	1220.81	955.139	1071.93	876.024	1180.13	1089.56	889.349	1012.72	1243.01	1115.85	1309.73	1417.09	1753.78	2025.75	1313.8	1057.42	1299.01	1054.61	1043.05	1361.56
AT3G16470	JR1	Mannose-binding lectin superfamily protein	360.581	298.655	421.335	378.137	586.585	264.859	494.622	340.835	442.112	382.979	284.746	430.969	504.721	489.59	640.663	663.927	787.236	1031.25	506.169	356.29	575.322	436.909	573.192	512.043
AT3G16570	RALF23	rapid alkalinization factor 23	635.431	704.569	779.553	537.591	667.188	632.777	633.855	598.484	633.482	771.62	731.994	790.748	874.881	715.506	864.078	708.717	832.57	1020.31	874.037	831.833	731.592	836.122	966.73	860.657
AT3G16650	AT3G16650	Transducin/WD40 repeat-like superfamily protein	12.2669	19.2794	9.53167	15.9109	19.5515	12.4497	17.7595	21.9929	21.8703	20.052	15.7028	4.55006	26.5731	15.8928	25.3228	25.3473	19.4705	39.8836	27.0697	17.798	21.2261	27.7143	21.5414	30.3355
AT3G16660	AT3G16660	Pollen Ole e 1 allergen and extensin family protein	555.615	627.93	542.144	453.551	609.756	603.644	433.274	427.401	492.301	572.138	546.821	850.648	988.26	744.9	821.602	537.606	849.937	872.973	576.38	569.466	472.237	731.584	748.35	839.172
AT3G16830	TPR2	TOPLESS-related 2	127.665	163.754	124.833	129.735	177.606	139.387	157.778	118.182	206.619	144.499	149.965	140.38	189.466	209.841	197.518	264.97	217.128	215.562	171.086	182.462	170.987	187.874	190.593	162.238
AT3G17050	AT3G17050		60.9928	94.0551	88.7155	81.5618	83.2267	113.526	77.8674	74.6975	92.5221	98.5776	89.0084	81.1165	104.771	147.032	89.1222	120.409	148.795	126.329	172.458	159.444	150.795	96.497	124.148	88.812
AT3G17800	AT3G17800	alanine-tRNA ligase, putative (DUF760)	439.132	417.235	373.253	391.534	399.351	439.526	354.421	453.814	379.806	322.964	462.17	409.936	554.728	615.926	544.417	547.048	393.386	781.704	621.445	666.693	475.048	598.879	621.397	466.919
AT3G18320	AT3G18320	F-box and associated interaction domains-containing protein	22.261	15.1187	22.2044	17.9889	16.587	15.5737	13.7682	29.5992	42.1681	16.9741	27.7363	10.4822	34.889	36.2028	28.3676	26.4348	30.5756	34.2717	33.8872	30.8872	29.723	33.2929	35.9034	34.0452
AT3G18500	AT3G18500	DNAse I-like superfamily protein	69.516	83.8702	60.1537	64.6549	78.2938	87.5464	77.9226	58.0288	44.9154	50.807	80.4318	68.7602	106.899	96.1577	89.2939	80.3084	103.364	103.44	113.999	105.692	101.256	94.2435	95.396	87.2398
AT3G19240	AT3G19240	Vacuolar import/degradation, Vid27-related protein	79.7865	123.264	114.212	84.2579	110.857	85.2675	110.437	121.137	97.5743	158.669	119.392	90.7595	117.912	130.598	156.399	158.139	159.058	184.758	131.845	108.136	140.446	137.065	160.821	122.354
AT3G20010	AT3G20010	SNF2 domain-containing protein / helicase domain-containing protein / zinc finger protein-like protein	34.19	45.8929	37.2764	42.7269	32.9129	35.1019	40.4461	29.1022	34.9627	40.2977	27.7501	29.8056	42.8508	48.0773	37.4689	62.258	47.2468	49.274	35.4166	62.5686	40.551	50.1372	89.0235	34.5464
AT3G20100	CYP705A19	cytochrome P450, family 705, subfamily A, polypeptide 19	136.797	139.408	122.31	135.448	163.501	150.601	121.279	151.924	103.182	125.683	115.01	98.6332	158.972	145.935	188.407	204.823	180.982	205.649	187.645	190.606	177.381	114.417	172.436	135.677
AT3G21160	MNS2	alpha-mannosidase 2	70.8537	66.662	80.6916	73.6143	90.0359	87.2878	89.7493	99.774	83.233	88.547	74.941	70.7788	83.1741	96.0153	85.0765	95.0685	103.218	126.957	106.295	109.015	118.53	109.942	81.6766	116.166
AT3G21360	AT3G21360	2-oxoglutarate (2OG) and Fe(II)-dependent oxygenase superfamily protein	36.1337	23.6389	41.1417	27.8541	29.3174	33.9875	14.715	36.4849	28.1213	21.5498	16.2904	42.9755	35.3623	42.3988	53.6937	34.886	45.8703	44.2486	39.6713	35.388	52.3174	42.477	49.2079	33.2358
AT3G21390	AT3G21390	Mitochondrial substrate carrier family protein	107.005	111.268	72.3336	101.445	126.656	109.372	90.6771	99.0511	155.692	84.4174	86.1702	109.172	139.77	149.456	116.475	160.494	125.043	178.666	86.6349	149.797	133.64	186.505	143.79	153.907
AT3G21670	AT3G21670	Major facilitator superfamily protein	272.96	244.624	201.828	290.164	312.296	299.244	225.749	280.674	314.912	252.563	258.108	314.721	441.914	430.498	336.491	408.709	310.822	508.02	371.992	393.334	339.181	520.142	373.401	382.291
AT3G21760	HYR1	UDP-Glycosyltransferase superfamily protein	137.932	176.634	106.303	168.486	180.19	130.038	119.791	124.821	181.356	135.617	179.2	181.19	232.251	171.406	149.351	180.698	197.928	220.251	145.839	231.856	182.085	227.327	256.845	186.813
AT3G21890	BBX31	B-box type zinc finger family protein	61.5622	54.5598	61.906	84.4899	45.0208	65.0871	45.2728	102.842	86.7722	79.5594	91.3544	82.5401	134.566	122.434	108.391	125.639	53.4628	158.638	87.4498	118.908	89.2149	156.081	92.3951	63.106
AT3G22060	AT3G22060	Receptor-like protein kinase-related family protein	169.176	128.189	127.389	173.03	136.135	165.15	124.168	213.048	141.503	180.527	214.068	216.444	357.11	308.607	247.333	277.772	273.898	399.807	214.414	356.761	254.571	280.209	472.684	249.729
AT3G22142	AT3G22142	Bifunctional inhibitor/lipid-transfer protein/seed storage 2S albumin superfamily protein	117.952	108.417	133.033	106.463	202.822	136.688	172.634	129.048	115.628	109.099	129.061	140.877	198.009	168.549	183.997	154.223	206.695	171.957	183.263	163.155	160.745	190.52	173.103	170.596
AT3G22231	PCC1	pathogen and circadian controlled 1	176.672	35.0472	271.911	558.225	609.118	58.0595	455.774	64.5971	710.117	597.336	146.157	96.7182	592.72	615.509	240.384	983.515	832.393	518.661	233.903	431.504	1441.71	316.87	669.325	1029.5
AT3G22235	AT3G22235	cysteine-rich TM module stress tolerance protein	610.184	264.88	667.268	1257.74	1092.67	258.798	821.208	315.31	1422.66	1275.96	462.414	313.033	1636.92	1683.07	804.975	2359.93	1788.03	1866.99	865.619	1382.84	3259.91	1011.82	1761.52	2240.28
AT3G22370	AOX1A	alternative oxidase 1A	240.823	283.53	228.199	217.738	148.149	230.194	157.67	298.676	245.942	314.744	215.627	250.583	416.746	334.008	371.739	462.424	242.251	630.879	363.268	301.042	324.535	407.874	325.793	280.442
AT3G22800	AT3G22800	Leucine-rich repeat (LRR) family protein	101.687	90.5068	72.5174	80.5701	107.386	65.1867	81.8224	96.5929	86.3992	93.0515	87.242	79.1353	114.171	99.2962	155.234	126.796	137.089	72.999	116.553	114.617	119.364	113.249	127.526	123.384
AT3G22880	DMC1	DNA repair (Rad51) family protein	76.5977	66.8578	94.0867	103.384	91.3179	82.6165	127.307	87.869	76.6942	90.8702	63.3928	100.858	103.076	124.643	143.839	108.827	118.986	116.578	145.711	145.285	134.136	155.65	116.913	123.661
AT3G23110	RLP37	receptor like protein 37	9.08783	6.29278	8.90181	7.95665	1.42142	8.25212	3.91139	6.73723	13.5522	6.79514	2.44612	17.308	33.0001	24.845	21.2721	33.7063	7.3805	13.924	11.6317	5.81575	28.8062	17.4278	22.0807	21.0293
AT3G23170	AT3G23170	hypothetical protein	123.106	133.438	197.685	156.078	106.852	64.3302	197.352	116.913	103.19	94.1236	112.374	146.324	223.653	183.332	202.581	204.882	210.044	204.496	239.576	206.042	201.531	215.311	150.25	247.684
AT3G23400	FIB4	Plastid-lipid associated protein PAP / fibrillin family protein	921.063	1227.2	1046.79	1063.66	1030.01	1268.38	995.28	994.263	1051.64	937.702	1194.14	1052.83	1436.09	1543.66	1406.84	1451.89	948.313	1596.7	1558.48	1457.59	1438.36	1352.34	1378.61	1295.21
AT3G23440	EDA6	embryo sac development arrest 6	18.4968	27.2566	17.7459	14.933	23.1969	7.38877	12.786	30.5892	15.8905	14.6909	13.8613	12.0489	34.8666	29.2425	34.4403	33.7927	25.2477	39.2921	49.1868	12.4879	36.551	31.3655	25.5771	37.447
AT3G23510	AT3G23510	Cyclopropane-fatty-acyl-phospholipid synthase	11.1811	27.4103	17.3058	41.7357	45.3985	47.3023	20.6351	37.9179	39.1013	44.657	57.223	31.2449	58.894	59.0997	46.5877	62.2854	27.0387	81.3164	52.1164	57.2538	71.4477	38.5206	45.7808	58.7027
AT3G23730	XTH16	xyloglucan endotransglucosylase/hydrolase 16	384.771	332.906	308.371	383.382	336.613	411.411	352.397	294.852	305.688	403.664	349.811	365.813	454.387	487.654	386.206	494.645	475.227	448.12	510.238	359.46	447.776	452.343	406.358	488.995
AT3G24100	AT3G24100	Uncharacterized protein family SERF	564.238	667.637	676.062	506.367	649.516	701.496	672.792	647.017	538.697	591.295	570.293	652.249	724.32	654.359	818.435	683.929	808.439	1068.74	1058.44	758.207	780.931	687.892	842.826	765.649
AT3G24190	AT3G24190	Protein kinase superfamily protein	304.735	338.34	308.495	376.889	291.784	374.613	285.895	366.42	386.988	367.909	439.95	328.656	542.546	449.839	380.846	554.361	314.953	600.342	391.8	508.854	417.578	499.87	491.901	347.468
AT3G24460	AT3G24460	Serinc-domain containing serine and sphingolipid biosynthesis protein	40.8115	54.0816	17.2726	34.8211	21.5417	47.3422	32.5096	42.8955	36.642	23.3196	56.2521	43.7404	105.056	91.7723	44.551	92.4491	54.4408	66.434	58.0658	99.8932	75.2003	92.8147	91.3161	58.0659
AT3G24500	MBF1C	multiprotein bridging factor 1C	70.051	90.9472	112.078	72.6629	114.006	99.6969	103.469	57.7008	73.2571	77.6086	106.059	96.2982	126.746	108.281	134.173	147.054	155.805	276.14	153.616	170.98	116.615	129.639	159.206	192.324
AT3G24927	AT3G24927		67.8572	77.9999	72.7884	69.6108	72.5584	59.944	94.7451	54.7492	58.3525	65.1605	62.7244	68.7611	112.756	98.9419	106.357	98.2418	86.0319	155.479	111.876	94.8468	98.1207	123.168	69.5478	80.397
AT3G25020	RLP42	receptor like protein 42	16.0051	11.1699	3.23582	4.03259	14.0265	5.29768	8.84309	31.3673	24.8082	22.0658	6.80759	8.29106	16.9173	21.462	28.3609	36.8888	39.7312	28.3871	18.1833	16.7898	40.1011	20.795	20.3683	56.3323
AT3G25717	RTFL16	ROTUNDIFOLIA like 16	258.959	326.585	319.524	263.561	416.979	178.852	304.706	266.971	262.373	286.085	251.933	259.352	422.403	347.04	422.159	310.531	547.217	428.714	381.818	330.677	318.969	259.469	331.345	416.02
AT3G25760	AOC1	allene oxide cyclase 1	189.158	199.814	333.636	192.968	163.098	144.327	341.373	172.613	190.607	146.279	191.814	190.724	272.708	249.546	545.776	487.465	225.649	601.378	338.507	200.986	244.394	286.602	312.337	234.665
AT3G25770	AOC2	allene oxide cyclase 2	1638.35	1112.4	1912.14	1154.19	929.893	861.135	2140.01	1138.21	1287.79	1114.22	1115.11	1193.36	2347.79	1506.95	2697.63	2843.78	1431.34	3209.76	1904.85	2108.74	2397.99	2237.8	2257.68	2338.45
AT3G26000	AT3G26000	Ribonuclease inhibitor	50.321	89.0557	101.468	67.6598	102.635	63.5546	109.688	76.7843	66.2834	78.5771	68.8402	78.5738	76.5513	109.35	119.531	102.443	97.2079	125.327	118.937	114.465	85.8565	99.9995	96.1599	87.316
AT3G26240	AT3G26240	Cysteine/Histidine-rich C1 domain family protein	31.3249	24.0214	62.7495	34.8217	39.7996	39.2031	50.3453	38.9059	37.3285	33.7839	26.8245	35.1135	63.1187	46.2133	76.9958	40.1917	52.1465	62.1996	58.7633	61.6025	54.9643	51.5175	70.3707	43.8712
AT3G26440	AT3G26440	transmembrane protein, putative (DUF707)	137.361	127.136	114.283	123.541	120.791	123.816	122.501	101.398	107.356	116.083	107.45	109.117	100.334	141.961	155.22	187.678	182.005	148.579	197.435	145.533	137.288	127.621	153.836	123.835
AT3G27350	AT3G27350	transcriptional regulator ATRX-like protein	44.0509	43.5642	68.3296	73.5583	49.5167	66.0386	84.2153	56.865	79.1977	83.805	61.9024	57.5635	99.5287	123.982	100.283	102.411	86.3878	127.28	60.4603	70.5502	70.2705	108.61	87.5751	45.5325
AT3G28070	UMAMIT46	nodulin MtN21 /EamA-like transporter family protein	129.379	105.391	85.7709	91.6179	120.423	69.3891	123.29	131.982	131.192	83.3406	123.173	87.5485	158.959	138.548	150.928	135.904	157.018	173.9	128.502	122.432	117.958	127.612	143.082	113.272
AT3G28160	AT3G28160		79.6082	157.562	73.2236	101.447	69.6079	116.532	49.1774	133.054	143.843	147.555	91.5026	96.7931	164.727	160.633	146.876	190.627	118.979	173.307	182.014	172.948	181.767	154.844	189.663	186.741
AT3G28200	AT3G28200	Peroxidase superfamily protein	468.115	498.487	421.13	421.534	491.311	458.65	413.689	441.265	351.038	452.106	464.931	442.622	650.447	531.427	507.271	579.776	508.704	557.361	661.627	591.656	545.049	596.934	595.101	524.185
AT3G28210	PMZ	zinc finger (AN1-like) family protein	28.4506	32.8319	24.6877	36.7539	21.367	25.8577	35.5269	26.8233	33.012	41.1861	18.9592	28.2918	68.4851	55.9286	80.0207	72.8885	37.7248	100.011	85.8311	62.9914	124.452	65.2261	107.345	82.2304
AT3G28220	AT3G28220	TRAF-like family protein	158.024	94.3749	162.358	325.835	125.626	103.464	127.143	118.246	180.629	177.166	167.557	138.846	319.855	341.152	286.641	832.15	156.53	568.876	175.206	166.998	465.991	558.173	514.571	231.597
AT3G28270	AT3G28270	transmembrane protein, putative (DUF677)	271.082	191.021	157.285	261.563	252.992	187.067	241.543	380.571	311.983	258.132	333.365	395.107	722.314	774.241	487.191	999.863	462.309	880.205	504.791	792.186	645.018	1104.71	905.702	1058.75
AT3G28290	AT14A	transmembrane protein, putative (DUF677)	9.58424	8.67709	11.2606	36.1722	24.4071	6.38703	25.1822	13.545	25.2698	29.377	13.3663	22.842	31.3993	19.6721	18.2195	52.6906	52.3796	26.291	6.86602	31.4393	42.1076	35.4045	37.1118	45.3587
AT3G28300	AT14A	transmembrane protein, putative (DUF677)	9.58424	8.67709	11.2606	36.1722	24.4071	6.38703	25.1822	13.545	25.2698	29.377	13.3663	22.842	31.3993	19.6721	18.2195	52.6906	52.3796	26.291	6.86602	31.4393	42.1076	35.4045	37.1118	45.3587
AT3G28345	ABCB15	ABC transporter family protein	38.0005	53.8183	66.7997	71.5258	66.4558	52.6437	46.3123	49.0292	50.1907	40.6587	48.7801	51.6364	49.9421	78.4641	72.9287	111.149	88.7535	76.3617	64.6736	73.8374	66.5582	74.8238	46.464	82.1252
AT3G28540	AT3G28540	P-loop containing nucleoside triphosphate hydrolases superfamily protein	14.7767	12.3658	16.972	21.8136	11.8208	6.32751	2.89471	20.8269	15.3817	17.8072	16.6772	7.481	11.7327	19.3919	24.3033	52.685	13.914	29.3191	28.3685	29.779	84.0451	11.7077	16.3796	48.6253
AT3G29575	AFP3	ABI five binding protein 3	69.9481	39.6998	65.0626	54.678	44.6727	64.8583	42.3631	35.9039	39.1513	37.3093	37.2929	71.5519	78.3906	109.094	112.586	103.463	68.466	102.032	74.9372	78.3652	81.1024	75.3312	121.922	84.7952
AT3G29810	COBL2	COBRA-like protein 2 precursor	37.478	48.2526	29.0679	37.7847	30.6571	53.4231	32.5145	43.1971	26.1117	40.3211	25.067	37.2816	57.2786	44.888	40.5078	68.5838	47.9669	59.9	61.9718	60.4681	53.0009	47.1622	33.8821	50.6304
AT3G41762	AT3G41762	hypothetical protein	23.0915	17.5795	27.0062	20.1047	3.88251	27.0928	9.81292	10.711	25.0887	8.94943	13.3431	13.6229	29.5398	37.9857	33.0705	22.3714	21.6253	68.1125	43.5825	26.4214	24.4615	29.7012	31.7379	35.0293
AT3G41979	AT3G41979		253.117	247.344	233.121	322.884	173.492	214.697	202.252	248.39	215.003	285.327	236.2	179.641	285.614	310.471	271.899	356.654	284.113	311.019	282.994	295.427	341.1	305.553	406.876	336.525
AT3G43670	AT3G43670	Copper amine oxidase family protein	63.9328	43.2954	55.0328	41.7992	66.4336	33.2267	71.0673	52.2782	75.9033	39.5451	25.7621	61.838	64.1963	75.9445	70.8981	87.6701	96.24	70.4237	93.6554	86.9709	59.6941	110.63	59.3936	94.9353
AT3G44480	RPP1	Disease resistance protein (TIR-NBS-LRR class) family	156.223	182.934	207.09	241.324	170.103	190.741	137.827	128.628	166.662	155.745	169.841	164.009	246.273	231.677	277.861	211.574	192.004	280.812	195.36	236.946	260.787	251.307	254.358	226.014
AT3G44735	PSK3	PHYTOSULFOKINE 3 PRECURSOR	205.646	133.114	193.776	202.837	178.033	169.523	253.499	161.44	174.627	198.488	157.695	185.4	372.452	355.715	301.844	330.551	289.504	323.393	394.478	252.574	276.455	358.193	306.614	326.898
AT3G44860	FAMT	farnesoic acid carboxyl-O-methyltransferase	9.273	7.98459	32.5593	17.8926	15.3125	16.5184	16.7593	11.3229	15.1046	30.8773	21.981	4.48693	18.9451	19.3418	84.1425	125.388	5.7673	224.575	64.288	29.0339	69.8644	10.288	6.36214	4.48062
AT3G45010	scpl48	serine carboxypeptidase-like 48	119.446	103.56	147.421	126.307	110.326	141.335	127.188	133.483	116.457	183.412	134.373	114.261	169.764	143.138	179.29	166.856	132.649	196.031	161.818	152.129	172.577	167.385	173.961	149.537
AT3G45140	LOX2	lipoxygenase 2	1519.72	699.174	2368.68	1404.25	905.202	743.099	2562.58	1365.44	1612.3	975.354	1002.96	1191.23	2965.25	2034.17	3719.44	4422.19	1692.57	4117.92	2067.85	2206.9	3186.25	2951.57	2788.2	2172.51
AT3G45970	EXLA1	expansin-like A1	66.3336	66.2879	113.447	55.7363	67.9908	72.2271	109.585	52.5784	51.9883	62.9718	59.1707	61.3668	150.702	87.7474	205.642	120.579	96.3486	176.159	289.981	114.828	129.243	98.6271	188.735	112.202
AT3G46080	AT3G46080	C2H2-type zinc finger family protein	13.0885	22.297	10.5585	7.00095	6.13837	27.5106	12.8161	9.04904	10.4643	12.3711	6.80149	14.0668	43.2419	24.3595	29.3666	49.5853	12.8158	39.8046	23.0537	43.9634	61.1149	25.5884	52.0862	60.2981
AT3G46385	AT3G46385		52.1519	44.3226	32.4692	57.6426	54.9247	46.4643	57.824	53.2872	36.8084	46.0872	41.7477	64.1834	58.594	41.3947	80.0288	64.4296	69.1422	77.2517	73.3703	65.6316	72.2837	63.8814	50.0082	75.0266
AT3G46845	AT3G46845	hypothetical protein	264.275	269.968	291.95	265.882	278.56	217.942	277.082	284.574	315.894	270.392	244.98	248.026	326.88	346.088	338.314	331.602	323.418	300.612	278.659	315.166	366.953	372.035	338.012	344.415
AT3G47430	PEX11B	peroxin 11B	308.02	303.089	252.409	330.18	409.301	287.07	309.044	429.852	342.064	329.895	379.574	374.212	545.032	522.39	315.89	379.176	415.804	540.008	346.728	540.726	364.696	556.133	553.001	442.252
AT3G47480	AT3G47480	Calcium-binding EF-hand family protein	16.3154	13.5207	17.8802	10.9618	7.31496	8.36559	15.7859	14.4512	19.5441	24.2817	12.1535	8.85292	19.3392	33.7694	20.2463	34.8497	35.7998	15.8846	54.696	46.012	49.4293	7.97024	38.4082	57.7948
AT3G47490	AT3G47490	HNH endonuclease	153.396	138.132	124.139	134.239	157.672	111.539	134.112	125.675	105.588	117.922	106.238	114.687	154.726	149.837	191.451	153.195	153.995	145.181	179.225	154.286	157.637	145.335	213.097	119.29
AT3G47730	ABCA2	ATP-binding cassette A2	85.9463	114.06	93.5955	95.056	115.268	106.963	118.265	107.311	121.461	108.278	97.6006	89.7858	115.823	113.339	115.131	124.497	184.151	122.543	143.56	142.101	151.184	125.315	124.055	129.115
AT3G47960	GTR1	Major facilitator superfamily protein	237.526	240.79	344.804	299.258	279.51	211.786	317.26	276.427	254.562	197.386	298.708	261.778	361.086	275.482	431.908	371.024	344.485	458.368	371.831	327.485	356.192	349.53	445.445	215.12
AT3G48310	CYP71A22	cytochrome P450, family 71, subfamily A, polypeptide 22	90.4306	127.233	100.247	96.5003	113.706	113.001	76.869	135.345	136.279	93.8511	136.565	117.521	186.005	146.033	154.765	108.359	93.1137	154.925	180.607	173.866	160.157	129.558	114.135	153.93
AT3G48460	AT3G48460	GDSL-like Lipase/Acylhydrolase superfamily protein	150.363	114.674	107.835	141.23	145.232	118.843	163.707	166.815	154.965	139.225	196.676	169.673	200.074	234.835	151.896	162.699	189.951	205.986	180.014	210.32	199.011	187.446	174.706	197.972
AT3G48690	CXE12	alpha/beta-Hydrolases superfamily protein	735.824	631.628	646.439	741.894	696.458	624.476	677.374	836.856	712.027	693.37	757.105	777.786	1047.3	800.113	754.722	796.294	801.324	1038.14	957.182	929.836	924.359	1052.53	893.694	884.362
AT3G49530	NAC062	NAC domain containing protein 62	96.9365	80.3784	155.865	86.5677	133.106	81.7019	155.914	95.7869	98.9923	65.5715	115.235	113.802	133.889	122.17	159.031	106.737	149.108	167.221	180.628	149.832	136.392	114.911	188.961	179.466
AT3G50480	HR4	homolog of RPW8 4	67.5429	108.952	92.0564	139.075	92.728	83.7517	98.5797	74.9149	97.4322	178.549	119.649	119.076	183.201	258.308	110.38	306.251	137.438	145.834	169.231	292.824	581.81	83.2546	316.894	581.272
AT3G50570	AT3G50570	hydroxyproline-rich glycoprotein family protein	16.2414	43.4863	26.394	45.6847	46.4878	22.8592	24.6	36.6405	15.8003	34.7912	44.7386	50.0076	36.0213	51.1069	35.4417	57.0004	48.9953	42.65	56.3722	56.0771	39.1275	34.4553	82.8292	61.9199
AT3G50910	AT3G50910	netrin receptor DCC	89.7946	79.8138	94.1388	73.6247	85.5086	63.13	100.615	70.2988	111.54	83.0834	97.8612	74.5669	119.122	110.208	141.571	130.94	104.399	187.374	95.4159	133.232	104.695	120.922	128.508	108.443
AT3G51280	AT3G51280	Tetratricopeptide repeat (TPR)-like superfamily protein	139.945	88.2558	123.909	172.995	142.927	156.843	152.838	173.217	162.097	149.236	128.142	190.185	193.679	213.549	186.374	204.905	215.382	160.037	173.309	201.578	178.788	217.306	159.513	222.954
AT3G51640	AT3G51640	stress response NST1-like protein	30.7758	67.0518	71.7043	53.4175	61.2529	55.7776	62.8155	51.3136	84.7343	40.7882	58.3536	75.4829	63.9496	95.6316	71.9003	113.916	87.6868	93.0312	93.8071	79.9474	84.5509	90.6928	47.5912	72.3132
AT3G51660	AT3G51660	Tautomerase/MIF superfamily protein	146.041	104.867	207.567	125.299	103.122	141.102	144.968	140.085	153.797	156.907	77.1677	142.702	159.37	156.146	247.064	207.065	154.482	215.123	239.407	172.006	287.776	112.128	205.555	167.525
AT3G51730	AT3G51730	saposin B domain-containing protein	694.716	742.994	775.743	827.174	840.257	876.728	859.854	757.408	701.383	868.157	804.158	806.236	982.162	906.141	967.331	1018.86	930.902	1197.46	933.019	932.775	949.716	1006.97	1086.25	944.38
AT3G51920	CAM9	calmodulin 9	493.108	512.638	664.62	554.926	562.632	628.668	533.429	521.198	507.539	575.489	631.625	564.184	729.133	664.169	879.224	596.437	563.177	913.334	876.582	620.731	709.33	638.661	794.252	426.584
AT3G52110	AT3G52110	interferon-activable protein	109.48	116.285	114.192	96.9292	91.4514	88.9144	95.6014	151.824	120.787	115.554	111.377	139.736	181.795	129.533	139.779	143.635	146.685	126.494	150.442	139.984	165.185	128.012	184.976	136.569
AT3G53230	AtCDC48B	ATPase, AAA-type, CDC48 protein	35.7514	46.5852	46.9829	49.7145	37.7503	50.4862	43.3633	44.5605	55.306	48.2533	49.7697	57.5079	49.0665	67.9238	45.565	92.8849	68.7585	114.911	68.0354	84.7683	81.6024	69.3286	72.6087	95.9381
AT3G53650	AT3G53650	Histone superfamily protein	221.788	128.485	184.455	219.048	129.284	201.214	166.603	180.216	203.309	249.989	170.849	200.457	264.873	275.778	217.767	315.723	254.124	230.079	210.827	258.966	233.983	303.674	298.644	293.713
AT3G53970	AT3G53970	proteasome inhibitor-like protein	191.439	190.783	199.7	177.029	173.683	177.483	171.528	185.62	180.104	177.333	194.802	174.798	231.743	222.357	241.075	210.185	248.628	254.546	208.388	214.422	238.449	231.176	246.019	247.977
AT3G54280	RGD3	ROOT GROWTH DEFECTIVE 3	20.3929	23.5425	11.1426	37.7299	16.5734	27.8642	35.539	22.4103	41.3696	38.9447	27.0307	27.082	36.3081	39.5122	35.448	26.4618	40.7382	46.4383	51.6838	41.8311	36.5994	34.4251	37.9348	49.0637
AT3G54810	BME3	Plant-specific GATA-type zinc finger transcription factor family protein	149.928	106.175	165.45	140.226	154.42	84.9189	180.517	143.438	137.336	132.505	165.059	142.198	184.604	137.724	183.357	173.285	239.253	190.026	222.358	157.714	152.023	175.33	209.278	176.495
AT3G54990	SMZ	Integrase-type DNA-binding superfamily protein	43.5327	45.8754	47.6764	48.7754	63.1694	60.872	44.3159	72.0069	65.9185	80.3693	62.8805	66.7447	63.3668	67.7725	58.7375	120.271	61.7248	114.71	74.7394	80.3548	64.8311	70.4727	89.6077	99.5038
AT3G55430	AT3G55430	O-Glycosyl hydrolases family 17 protein	263.236	282.04	318.524	298.897	276.889	265.488	366.872	301.378	333.622	241.661	331.578	318.023	375.17	375.244	417.538	339.027	413.629	372.305	484.857	400.962	379.686	308.431	423.192	296.885
AT3G56290	AT3G56290	potassium transporter	960.505	915.915	853.109	1268.78	965.368	1243.35	866.999	1292.95	1157.41	1188.71	1428.08	1122.88	1684.07	1699.8	1067.21	1523	979.626	1904.98	1192.51	1722.76	1436.93	1633.08	1526.89	1262.42
AT3G56620	UMAMIT10	nodulin MtN21 /EamA-like transporter family protein	12.0415	11.3122	16.0001	20.8377	23.0687	15.4687	17.7673	12.3371	9.47329	11.3582	13.032	14.4786	36.2485	24.5082	28.3665	15.887	16.9095	28.9373	22.6639	12.3745	18.2782	39.9722	14.9198	17.8992
AT3G56705	U2.6		23.3165	40.5793	24.656	36.7339	17.8932	30.8927	25.7459	15.7065	25.8634	20.3382	28.0066	27.7807	46.5769	22.994	24.9151	42.2409	46.8538	52.1923	46.2321	44.9886	45.3622	32.2694	61.0334	31.0195
AT3G56880	AT3G56880	VQ motif-containing protein	317.331	260.306	493.299	157.418	369.471	171.668	579.186	289.169	157.334	186.765	304.71	297.516	610.555	357.767	773.931	300.706	561.232	322.751	937.555	527.942	270.235	243.418	628.672	399.574
AT3G57520	SIP2	seed imbibition 2	563.285	708.225	630.148	709.065	650.622	757.765	508.719	579.589	694.888	708.96	857.719	760.794	836.728	756.457	666.483	853.513	860.129	788.979	1142.18	959.491	973.378	582.974	959.735	1183.65
AT3G57810	AT3G57810	Cysteine proteinases superfamily protein	58.2577	80.5258	76.3263	65.6582	72.6367	72.2528	73.9513	76.6676	74.8469	59.698	73.2862	85.2012	83.3372	110.305	114.467	78.1991	119.194	111.63	115.09	74.0607	77.3164	93.6276	71.2016	113.734
AT3G57880	AT3G57880	Calcium-dependent lipid-binding (CaLB domain) plant phosphoribosyltransferase family protein	73.3913	102.675	91.3513	87.5239	95.9628	62.1353	98.6195	70.3659	92.375	114.123	114.567	86.2022	128.45	131.346	107.363	128.825	125.922	155.781	136.659	92.7923	90.3798	132.941	98.6029	107.233
AT3G58070	GIS	C2H2 and C2HC zinc fingers superfamily protein	50.1557	14.6085	48.1575	28.8809	14.6499	38.1813	30.5292	54.0332	43.8191	46.9081	45.3515	35.8208	79.2064	57.3245	59.761	74.9323	9.06598	83.5151	58.8437	61.686	63.6192	53.4231	69.2132	54.2712
AT3G58865	SADHU10-1		13.4282	25.7892	9.14989	10.4977	12.9611	10.3951	14.7921	13.3839	14.5044	18.9027	15.3976	10.9802	30.1802	13.7113	29.3817	19.0349	35.8863	18.8336	19.9651	31.7211	22.2073	12.9223	9.60441	29.1063
AT3G59765	AT3G59765		100.518	117.341	129.488	104.431	85.8223	97.0964	128.228	94.7096	98.1631	111.066	116.096	116.324	153.251	164.083	138.766	128.873	113.385	156.854	120.228	115.911	143.669	159.523	164.187	182.884
AT3G60415	AT3G60415	phosphoglycerate mutase family protein	40.7375	19.3166	19.0854	51.6491	60.2105	20.8464	45.3929	22.6149	39.7889	55.6344	41.9773	33.1061	66.3976	56.5642	28.3425	79.1414	32.9382	73.5883	41.1522	62.774	100.947	30.5844	46.7866	106.792
AT3G60965	AT3G60965		18.1895	7.61924	6.9427	14.8813	2.64898	18.3884	2.90712	11.1073	8.98531	13.3626	5.95829	15.9239	21.5618	18.4977	7.0769	15.8741	21.5915	27.6658	25.4011	24.1578	17.7717	33.9546	20.368	14.4126
AT3G61198	AT3G61198		29.3932	28.6404	18.553	29.7645	14.2881	14.542	18.7238	23.2362	18.1607	23.4561	7.55334	14.5962	38.3769	35.4401	22.2749	50.5843	32.3655	20.9118	25.1147	34.118	23.6807	33.0427	29.6488	40.8091
AT3G61790	AT3G61790	Protein with RING/U-box and TRAF-like domain	65.3435	102.627	62.654	79.4132	95.8396	100.997	87.6832	88.8931	69.6437	74.2198	86.3902	93.8169	110.925	104.649	134.728	109.837	115.008	121.504	101.959	135.7	78.3338	90.433	99.7967	129.024
AT3G61960	AT3G61960	Protein kinase superfamily protein	62.1032	63.6249	66.5913	61.6597	81.5671	46.5947	53.2097	52.463	57.0016	62.8432	69.9131	68.4768	95.4074	68.327	104.339	75.0152	82.1466	100.52	75.985	79.4113	92.33	84.1813	97.8267	81.2556
AT3G62260	AT3G62260	Protein phosphatase 2C family protein	24.0409	42.1231	52.9693	23.9059	21.4127	22.8383	14.7089	36.5513	35.319	22.6864	44.8279	31.6264	42.0778	44.4328	42.5389	39.1088	41.247	41.9279	38.6735	41.9527	36.9874	78.724	50.3833	59.5403
AT3G62770	AtATG18a	Transducin/WD40 repeat-like superfamily protein	101.653	96.4086	85.1186	102.385	92.4293	83.6237	78.8569	72.5025	83.0642	89.731	100.498	52.2495	100.78	98.6888	136.976	98.2497	114.091	131.557	124.276	136.386	123.521	67.3812	102.485	119.824
AT3G63445	AT3G63445		16.9279	17.3016	7.61269	19.4404	22.2479	18.5546	6.24787	18.1216	7.87149	11.7377	10.1115	14.7591	21.0009	13.2483	21.2086	18.1823	22.206	15.4868	26.6866	24.9957	26.03	31.8071	24.7944	25.2443
AT4G00450	CCT	RNA polymerase II transcription mediator	73.1089	95.1262	82.1767	87.6224	89.8404	65.6203	93.9546	89.1595	110.442	59.9491	85.2029	71.4003	130.31	113.919	95.5817	100.281	130.263	153.372	91.0564	132.434	124.325	94.9664	87.657	77.0226
AT4G00750	AT4G00750	S-adenosyl-L-methionine-dependent methyltransferases superfamily protein	51.8998	65.8443	72.9028	61.6597	62.2261	61.9019	59.1458	46.6667	49.1555	41.8522	70.8507	66.7597	90.2576	96.4881	88.1225	56.1001	109.733	111.076	101.595	77.2618	76.8753	75.3903	93.76	93.9795
AT4G01080	TBL26	TRICHOME BIREFRINGENCE-LIKE 26	118.579	101.397	123.999	193.406	93.1112	106.427	208.151	243.474	152.862	140.294	115.671	119.091	310.365	252.455	152.964	282.911	97.4096	229.526	147.68	256.512	189.156	299.663	249.907	174.713
AT4G02020	SWN	SET domain-containing protein	69.4955	77.435	87.8392	58.7457	103.905	102.039	97.6491	91.0959	67.345	109.596	91.6799	65.3461	102.497	113.528	112.434	82.4387	118.433	115.33	135.37	135.274	105.112	109.577	94.9211	102.463
AT4G02630	AT4G02630	Protein kinase superfamily protein	53.4241	97.1155	91.6164	74.5888	74.9844	67.5996	99.6732	66.5924	81.8726	71.5562	70.0124	55.1546	110.268	105.689	71.9036	121.402	116.167	101.717	123.543	83.7763	86.6702	115.977	107.908	75.7437
AT4G02880	AT4G02880	ELKS/Rab6-interacting/CAST family protein	76.7208	113.235	92.1075	67.3147	103.249	102.765	107.687	80.9756	79.3384	111.303	100.197	93.399	122.365	104.825	105.62	121.817	111.727	145.406	121.585	139.079	129.843	116.415	136.191	90.1123
AT4G03200	AT4G03200	catalytics	94.0383	119.886	98.2595	125.229	76.6251	110.461	125.257	109.047	109.784	126.65	150.416	116.123	168.441	142.825	154.979	156.279	110.841	164.862	130.691	173.844	139.371	152.33	113.897	121.459
AT4G03210	XTH9	xyloglucan endotransglucosylase/hydrolase 9	1327.18	1156.25	1763.99	1310.89	1268.07	1259.9	2048.61	1540.96	1619.08	1796.86	1090.19	1752.03	1883.05	1879.59	2316.62	2020.51	1852.59	1871	2305.51	1997.42	2048.75	1989.82	1689.06	2293.98
AT4G04020	FIB	fibrillin	610.925	606.955	713.233	644.439	754.619	725.518	712.938	658.813	506.95	492.9	703.084	663.996	922.559	883.147	882.237	826.579	660.869	1300.93	1016.09	960.756	801.947	958.25	887.849	662.125
AT4G04565	AT4G04565		36.2911	66.7256	59.4449	47.6205	40.7247	61.4918	69.1279	61.0923	51.5499	73.1526	49.5823	31.7794	83.8655	68.128	87.9156	87.7251	57.1808	88.9972	93.8192	81.5848	78.6891	89.4022	60.1811	59.7052
AT4G04620	ATG8B	Ubiquitin-like superfamily protein	69.7585	95.2967	71.5989	62.4124	98.2164	103.092	77.8635	121.777	81.4299	95.2651	82.7897	97.5694	101.422	114.57	132.744	134.107	94.1178	156.349	146.827	132.162	143.592	93.2488	158.038	111.95
AT4G04770	ABCI8	ATP binding cassette protein 1	484.958	469.885	492.843	574.792	633.839	414.84	446.331	785.234	547.554	411.521	498.814	568.593	904.685	994.124	644.201	783.714	716.823	819.136	683.818	857.302	735.08	1069.19	681.746	927.05
AT4G08040	ACS11	1-aminocyclopropane-1-carboxylate synthase 11	14.6671	10.0712	21.6326	24.7661	15.1656	6.32122	21.7583	16.5486	7.11779	3.66654	4.11448	13.2565	85.3216	25.7045	27.3368	33.8343	26.565	26.3599	110.94	33.3954	47.0317	20.6076	29.8125	40.069
AT4G08290	UMAMIT20	nodulin MtN21 /EamA-like transporter family protein	32.3256	33.1228	52.8533	40.7384	27.1752	25.9151	30.5448	29.0621	15.0106	31.7898	34.0242	53.5275	47.9375	54.0595	46.5907	46.4872	36.711	50.0464	54.2055	62.5961	38.991	58.8989	60.0475	51.4635
AT4G08330	AT4G08330	hypothetical protein	14.6534	56.1811	28.1864	35.7994	44.2629	34.0788	32.431	47.4769	36.6707	28.25	37.5624	27.7823	51.322	34.3818	53.6855	65.4247	90.1807	52.4847	46.5132	47.4501	41.862	48.5848	58.1868	34.5977
AT4G08390	SAPX	stromal ascorbate peroxidase	787.742	680.418	652.942	706.024	723.331	644.457	595.306	816.249	817.409	711.302	681.959	842.968	1106.8	1055.99	700.517	1101.74	795.35	905.958	820.644	887.683	958.572	1120.23	718.216	1109.58
AT4G08570	AT4G08570	Heavy metal transport/detoxification superfamily protein	17.4547	23.6743	30.1438	27.8577	42.9238	22.8132	33.5396	37.5859	28.8911	29.2186	30.5468	34.4871	41.2965	35.4503	59.7745	48.5648	63.4024	46.1774	34.2105	25.6538	46.8727	45.7523	43.3596	41.2667
AT4G08850	AT4G08850	Leucine-rich repeat receptor-like protein kinase family protein	230.529	244.922	189.464	284.44	249.296	260.063	220.837	240.244	253.607	264.685	295.941	234.917	357.502	339.905	346.413	328.526	350.892	434.512	389.932	364.677	395.274	278.838	450.845	331.823
AT4G08950	EXO	Phosphate-responsive 1 family protein	439.557	386.738	535.039	335.611	637.227	433.259	670.623	450.833	351.094	359.385	513.833	572.806	896.904	621.72	675.792	549.68	839.903	558.679	1100.96	838.041	451.246	502.174	962.089	682.67
AT4G10040	CYTC-2	cytochrome c-2	322.225	317.866	354.763	399.756	317.467	314.925	427.007	399.049	343.082	365.743	401.354	386.215	584.679	534.783	409.733	595.567	387.751	503.781	443.813	475.015	531.217	648.05	490.567	475.163
AT4G10265	AT4G10265	Wound-responsive family protein	14.7055	10.0826	33.7216	15.8928	17.4102	9.36964	14.7977	7.99585	17.0955	5.87119	10.3736	4.04321	29.2422	17.4982	41.5501	14.8372	30.3419	11.2482	34.631	27.4605	22.3887	15.6251	36.8074	11.0983
AT4G10790	AT4G10790	UBX domain-containing protein	181.495	152.223	197.178	149.202	192.916	180.558	189.363	137.051	167.173	137.148	157.817	156.098	222.023	183.995	221.832	201.619	212.649	208.421	202.547	236.683	234.457	170.257	129.076	223.211
AT4G11740	SAY1	Ubiquitin-like superfamily protein	73.3923	84.729	98.5507	104.383	85.5974	74.4566	99.6083	86.8084	94.7389	85.3715	99.5496	100.063	135.978	102.123	136.748	120.4	91.6177	127.235	121.086	109.2	110.542	130.18	162.209	131.729
AT4G11830	PLDGAMMA2	phospholipase D gamma 2	81.6106	101.414	106.456	80.7578	98.4798	124.76	115.142	100.362	113.605	112.115	102.339	108.671	153.172	134.665	181.312	143.672	179.762	176.085	166.13	156.408	130.61	140.975	109.207	130.808
AT4G11860	AT4G11860	FAM63A-like protein (DUF544)	69.9022	66.3657	52.8985	55.7418	94.4245	85.54	72.4894	63.567	77.2517	70.7422	91.002	65.2492	80.9157	85.7054	89.1143	81.3485	100.133	106.074	82.7478	127.388	99.3552	87.8931	77.7047	83.6692
AT4G12000	AT4G12000	SNARE associated Golgi protein family	70.6209	41.009	45.0533	52.7124	52.7617	45.5039	72.0493	55.5764	44.5886	58.0044	46.1065	65.0931	119.785	106.002	100.281	92.9385	52.8596	92.9706	65.56	81.6609	89.8423	89.828	108.601	117.09
AT4G12400	Hop3	stress-inducible protein	28.2782	21.2816	18.3374	17.9554	54.1251	31.9402	36.5254	21.3489	27.3692	21.529	37.754	26.3049	36.0728	37.5758	32.4021	39.1114	59.6534	67.6556	45.3057	62.5377	56.3894	31.1774	56.9876	47.055
AT4G12850	AT4G12850	Far-red impaired responsive (FAR1) family protein	19.9093	13.7305	14.9965	16.9068	19.8194	19.5589	27.6853	16.7004	18.4039	9.2374	12.074	14.9122	26.565	18.9632	37.4915	21.1471	17.7095	31.3734	32.5155	25.3411	15.1135	22.5462	21.5841	31.4657
AT4G13180	AT4G13180	NAD(P)-binding Rossmann-fold superfamily protein	289.558	326.867	251.549	301.537	235.636	270.479	258.308	286.824	229.884	406.585	261.546	332.991	350.722	400.798	371.801	370.661	380.546	354.183	394.571	303.186	303.368	371.369	357.648	434.628
AT4G13340	LRX3	Leucine-rich repeat (LRR) family protein	696.397	726.637	618.209	635.763	808.375	821.281	685.539	577.914	553.711	616.789	685.873	656.972	1136.84	919.262	924.794	1102.81	1026.94	1066.61	1308.08	1136.73	957.847	848.787	1239.13	804.82
AT4G13810	RLP47	receptor like protein 47	63.7995	55.4226	49.214	75.5526	68.676	53.7566	77.938	57.9266	84.3653	61.7489	64.5871	39.8788	97.3652	118.214	91.1521	123.777	83.199	148.566	110.934	119.345	147.853	145.354	110.216	86.3033
AT4G13900	RLP49		11.6312	34.5077	13.9271	20.6555	26.7956	19.6553	23.6597	27.6197	18.566	18.0127	20.0065	29.8728	47.2392	41.4334	44.5667	46.5951	30.7897	86.1256	38.6584	45.1906	37.0196	44.9392	47.4446	39.0345
AT4G14010	RALFL32	ralf-like 32	191.608	256.332	259.301	212.626	241.754	249.038	230.5	300.129	248.792	208.277	243.284	230.309	310.761	240.836	388.987	304.317	330.738	327.79	251.965	254.296	344.011	283.219	269.534	255.311
AT4G14630	GLP9	germin-like protein 9	52.2133	39.6652	25.2434	31.891	50.2424	51.5802	69.103	58.7271	41.5817	77.9075	51.5105	45.8161	53.0174	101.453	52.6525	76.0893	416.746	40.8977	71.6657	66.4115	84.7254	63.3337	73.4523	69.8833
AT4G15330	CYP705A1	cytochrome P450, family 705, subfamily A, polypeptide 1	1.02016	8.58467	14.4572	8.94849	14.911	7.25837	5.89203	4.62121	10.8854	14.338	4.21575	6.66181	25.3884	10.2872	18.2347	18.9932	12.9627	15.8703	21.2585	6.8442	7.4419	19.4442	10.9851	25.3594
AT4G15480	UGT84A1	UDP-Glycosyltransferase superfamily protein	10.8228	19.0712	37.4401	39.7287	21.399	36.0424	43.3138	41.9188	15.9269	31.4207	33.2113	34.4106	35.2571	30.0869	61.8105	39.1065	58.8664	54.4127	20.9623	37.6087	47.4953	62.8536	64.9599	41.3154
AT4G15530	PPDK	pyruvate orthophosphate dikinase	50.1452	75.9828	106.016	70.6279	34.6783	71.2661	98.6673	99.6844	80.2255	78.5386	90.9158	62.9197	127.369	130.572	132.691	120.422	86.3232	182.981	181.509	132.003	95.7989	135.652	220.055	70.2737
AT4G15800	RALFL33	ralf-like 33	616.797	503.045	545.523	480.4	654.282	463.631	667.079	562.697	470.395	655.756	674.449	759.715	920.45	711.414	711.628	696.038	793.225	796.856	842.153	727.484	605.832	656.993	1005.33	827.669
AT4G16008	AT4G16008	hypothetical protein	19.9725	26.8203	23.8946	17.9415	30.298	27.8228	28.6113	19.1046	21.0607	27.9849	23.5138	33.7052	24.3716	28.191	38.4911	30.6615	28.5181	59.9565	54.8632	35.3079	39.8872	31.1436	61.8966	23.9896
AT4G16190	AT4G16190	Papain family cysteine protease	802.048	897.074	968.94	941.73	883.895	814.46	923.948	965.547	822.09	908.658	820.702	782.271	988.588	998.16	1089.19	1213.36	918.011	1626.48	1130.37	1099.24	954.738	995.998	996.654	1114.58
AT4G16563	AT4G16563	Eukaryotic aspartyl protease family protein	72.3899	140.772	104.704	131.191	68.4084	128.807	109.467	66.0716	70.1149	97.6735	112.708	99.1935	215.972	140.238	131.679	232.2	105.299	155.676	183.05	180.554	164.691	132.195	148.557	149.513
AT4G17090	CT-BMY	chloroplast beta-amylase	1632.51	1082.66	955.631	1702.07	1610.5	1027.83	1299.79	1602.65	1675.22	1094.29	1443.86	1745.26	2651.84	2336.49	1297.62	2557.02	1882.91	1939.34	1579.5	3004.56	2350.2	2706.17	1892.59	2825.54
AT4G17470	AT4G17470	alpha/beta-Hydrolases superfamily protein	16.5057	5.87009	37.7537	34.729	42.5694	11.529	28.6267	19.0447	16.3062	24.6512	11.0575	26.2209	56.7249	28.6222	53.6811	79.8911	44.8449	74.4996	56.2312	34.3415	26.7123	19.4164	36.9692	27.5825
AT4G17550	G3Pp4	Major facilitator superfamily protein	72.4965	69.8858	75.8766	74.6954	81.8327	74.6156	70.5124	76.3088	76.6112	56.8107	69.5416	60.9644	82.0449	93.4931	128.908	110.259	94.5352	107.953	88.2698	90.6977	104.4	79.8458	88.8396	115.866
AT4G17650	AT4G17650	Polyketide cyclase / dehydrase and lipid transport protein	186.249	153.296	147.526	163.081	167.364	169.227	131.089	186.555	151.727	157.12	149.085	157.91	234.542	203.786	198.528	199.608	205.812	238.824	185.674	206.017	209.393	195.577	212.299	196.503
AT4G17770	TPS5	trehalose phosphatase/synthase 5	140.435	77.0728	120.602	119.334	89.424	105.419	153.888	138.7	144.828	166.662	114.198	95.5924	163.175	149.84	163.08	156.8	150.591	139.622	177.419	146.625	159.804	187.842	173.251	137.252
AT4G18130	PHYE	phytochrome E	65.1941	66.4657	57.3641	83.509	91.0524	58.9671	58.1204	86.5393	85.2675	72.985	82.9852	89.0557	96.7579	89.2228	155.001	101.387	97.2401	99.2738	110.727	117.722	83.6913	100.714	98.3712	71.1183
AT4G18580	AT4G18580	hypothetical protein	58.2694	38.4106	56.9722	53.674	32.0203	71.9321	35.4447	35.8529	45.6803	32.8576	54.23	50.0402	41.6099	51.8301	74.9605	58.1151	65.6462	69.2312	86.6489	60.6831	83.2163	65.8872	50.0886	88.7692
AT4G19640	ARA7	Ras-related small GTP-binding family protein	391.538	358.146	444.624	369.968	381.935	352.063	389.493	299.506	416.462	457.679	442.39	361.491	476.662	462.544	486.117	479.483	479.868	503.881	502.334	421.613	528.811	530.793	475.833	492.688
AT4G19840	PP2-A1	phloem protein 2-A1	131.905	150.364	282.006	147.26	144.498	204.379	315.681	280.675	193.726	79.889	218.564	267	263.02	284.799	312.995	256.737	192.959	278.605	380.627	252.631	197.248	325.786	377.546	295.106
AT4G19960	KUP9	K+ uptake permease 9	39.6949	32.296	51.7073	36.8135	27.3184	44.3323	57.2661	38.9752	42.0138	43.7078	41.902	31.5021	82.6234	52.0623	56.7203	51.7815	72.8959	64.5166	64.3924	58.4297	71.0392	41.2952	51.3242	57.7063
AT4G20860	AT4G20860	FAD-binding Berberine family protein	172.983	230.629	188.012	218.764	217.606	182.212	214.556	170.596	149.556	297.79	190.042	190.139	251.414	207.064	283.65	311.935	282.424	250.01	309.854	221.389	235.393	235.721	288.048	273.634
AT4G20880	AT4G20880	ethylene-responsive nuclear protein / ethylene-regulated nuclear protein (ERT2)	51.3994	62.1307	77.6253	40.827	74.5113	39.7516	69.0721	73.0058	36.5923	39.5882	48.7463	52.1676	65.969	55.2191	84.0754	97.1	79.0938	92.6275	64.7244	74.952	66.4373	84.4343	51.6631	106.291
AT4G22495	AT4G22495	hypothetical protein	666.553	526.275	878.902	645.246	795.275	768.3	638.69	567.249	725.833	753.956	668.1	1026.89	1008.14	693.083	980.009	814.144	1087.88	906.627	613.596	1145.88	841.545	1005.39	936.024	838.628
AT4G22820	AT4G22820	A20/AN1-like zinc finger family protein	196.368	219.08	233.485	195.928	225.78	188.033	198.179	197.995	229.404	195.307	189.181	190.722	224.805	275.331	212.703	215.483	297.364	271.888	246.811	287.404	224.859	276.254	258.731	280.604
AT4G23250	EMB1290	cysteine-rich receptor-like protein kinase 17	31.3681	29.8614	54.0475	31.8534	39.8089	40.2256	34.4888	45.4078	37.3101	30.5008	42.8479	39.1994	54.3691	73.4904	40.5546	91.7629	40.7219	51.3446	62.1772	74.6563	40.0111	59.0254	60.2854	75.9894
AT4G23570	SGT1A	phosphatase-like protein	95.1155	112.489	118.119	91.5261	129.625	92.9764	83.7571	110.035	110.017	125.423	83.5184	113.86	182.867	137.15	104.319	148.883	150.258	102.683	142.532	135.558	114.438	117.214	132.795	166.507
AT4G23600	CORI3	Tyrosine transaminase family protein	297.867	159.876	468.046	365.351	264.731	233.75	659.698	430.879	324.717	238.328	413.689	296.831	530.69	330.743	714.017	731.695	225.826	374.273	439.716	434.25	516.137	641.405	682.624	451.959
AT4G23670	AT4G23670	Polyketide cyclase/dehydrase and lipid transport superfamily protein	5112.91	5147.07	7261.3	4981.09	6368.12	4837.71	7159.81	5746.36	4696.12	7109.16	4584.2	5943.08	7179.64	7199.47	8607.77	6209.15	6749.22	9612	8275.03	5720.63	5262.73	6724.14	6698.88	6598.3
AT4G23850	LACS4	AMP-dependent synthetase and ligase family protein	590.154	636.092	554.095	757.561	606.447	704.392	600.425	571.703	620.488	581.195	659.584	620.832	755.747	743.807	881.25	752.589	817.42	940.495	918.131	759.312	770.171	766.349	876.456	709.371
AT4G24120	YSL1	YELLOW STRIPE like 1	68.1945	80.9981	58.192	35.8801	57.4492	53.7236	39.3692	87.2374	57.134	44.0516	69.9742	55.8018	95.9071	136.115	76.9802	107.709	81.788	69.1767	121.781	83.9647	98.914	128.798	79.1364	137.994
AT4G24260	GH9A3	glycosyl hydrolase 9A3	13.7128	11.9983	20.0061	9.9421	8.28182	5.25054	4.89385	5.72507	6.57446	10.0902	10.5039	7.98834	19.7265	25.3666	21.2691	29.5321	11.6426	25.5787	19.3635	25.283	18.356	38.6839	16.8478	17.8684
AT4G24690	NBR1	ubiquitin-associated (UBA)/TS-N domain-containing protein / octicosapeptide/Phox/Bemp1 (PB1) domain-containing protein	491.664	503.947	650.919	597.608	640.083	561.407	637.996	553.85	630.188	602.229	584.358	555.105	654.142	623.073	682.629	689.668	823.467	841.959	753.608	705.264	787.114	739.464	684.645	818.76
AT4G25100	FSD1	Fe superoxide dismutase 1	9022.58	10632.9	11545.4	10197.7	11154	6343.41	10149.2	14303.8	11375.6	10601.8	9870.21	11781.8	12527.2	16403.2	15315.7	12530.6	10981.1	11502.8	10417.4	14673.6	12065.3	17045	12096.2	15680.7
AT4G25810	XTR6	xyloglucan endotransglycosylase 6	51.4617	76.9709	88.0728	56.7335	86.3985	75.3158	80.8782	54.7962	76.4558	63.004	73.2947	79.2323	215.954	140.02	122.548	177.406	111.283	177.243	246.981	212.313	182.312	151.427	210.63	147.644
AT4G26850	VTC2	GDP-L-galactose phosphorylase 1	1655.54	1302.53	1252.83	1996.05	1771.75	1361.29	1535.25	2066.22	1863.09	1509.01	1810.27	1495.64	2599.62	2551.66	1759.8	2685.85	1977.65	3336.98	1706.96	2649.19	2057.64	2770.98	2414.93	1854.27
AT4G27260	WES1	Auxin-responsive GH3 family protein	106.585	53.4372	79.0039	67.6359	115.118	61.0102	59.1108	74.512	65.2734	49.7655	90.9612	73.1156	128.45	115.846	119.245	80.3247	106.831	116.241	124.178	70.8551	96.5534	116.367	123.171	85.067
AT4G27657	AT4G27657	hypothetical protein	93.3191	57.303	120.247	57.757	77.4719	53.9119	108.344	92.2198	75.1691	75.3596	117.286	110.063	187.517	141.877	188.252	98.7793	83.1118	144.436	162.784	231.813	92.516	130.999	235.141	119.452
AT4G28530	NAC074	NAC domain containing protein 74	2.83565	18.1033	6.19544	11.8791	3.65594	0.0753528	4.91626	11.9358	6.06018	6.72458	0.717841	2.65634	20.9576	16.5433	18.2343	17.9465	13.842	16.7031	13.6955	11.1644	17.5117	19.3963	16.9994	13.1137
AT4G28900	AT4G28900		11.9163	19.9216	20.2542	25.8492	46.0223	26.7984	29.6073	20.1696	17.8365	24.7028	29.8041	21.8108	54.4251	51.8327	55.7251	32.7699	35.4881	29.7874	66.947	17.9906	27.7399	33.7942	41.9599	18.2963
AT4G29020	AT4G29020	glycine-rich protein	1458.69	1467.99	1444.58	1653.33	1545.37	1146.8	1452.42	1654.34	1854.74	1259.15	1709.06	1463.85	2175.76	1760.68	1772.73	1691.98	2494.6	2008.8	1788.22	1916.1	1744.23	2148.75	2269.19	1766.56
AT4G29070	AT4G29070	Phospholipase A2 family protein	160.558	160.745	205.21	158.072	180.2	144.612	197.251	196.53	154.681	136.05	175.17	156.037	214.398	243.025	198.527	203.803	172.666	304.28	191.412	222.507	171.497	229.658	181.948	220.993
AT4G29160	SNF7.1	SNF7 family protein	393.743	446.735	489.107	413.701	330.522	374.705	446.709	338.306	403.164	395.236	369.708	400.925	596.356	454.572	466.929	476.607	423.957	594.839	476.454	438.864	560.608	479.86	489.951	483.371
AT4G30100	AT4G30100	P-loop containing nucleoside triphosphate hydrolases superfamily protein	135.463	135.966	130.327	160.964	145.081	121.866	116.311	154.352	144.469	115.779	115.852	141.822	189.793	176.374	180.301	189.008	198.013	195.069	165.253	164.212	156.617	148.891	152.125	136.835
AT4G30250	AT4G30250	P-loop containing nucleoside triphosphate hydrolases superfamily protein	44.8141	42.3387	30.032	34.8041	23.7591	28.5455	41.4462	22.5584	38.3696	39.1619	40.2699	26.4998	32.5706	54.521	31.3865	53.8534	52.3997	50.8466	59.7319	42.0212	73.3094	50.6629	51.5633	61.9909
AT4G30270	XTH24	xyloglucan endotransglucosylase/hydrolase 24	816.847	1759.89	1305.82	1387.04	1555.47	1705.47	946.538	1360.55	1084.58	1343.71	1603.49	1481.46	2651.06	2407.83	1941.41	2001.49	1221.19	3741.12	2991.24	2548.41	2282.95	2030.55	3305.22	1879.01
AT4G30280	XTH18	xyloglucan endotransglucosylase/hydrolase 18	214.743	275.906	227.131	234.677	158.524	253.77	228.772	182.626	230.74	229.926	167.191	200.129	282.875	265.837	280.572	357.952	327.081	354.857	350.474	300.737	344.701	181.131	392.452	249.722
AT4G30460	AT4G30460	glycine-rich protein	201.644	223.448	243.464	207.756	259.427	222.876	187.396	162.682	160.367	221.738	165.491	211.286	213.054	193.294	271.947	306.295	399.48	291.658	304.14	244.717	246.995	287.866	252.276	270.486
AT4G30470	AT4G30470	NAD(P)-binding Rossmann-fold superfamily protein	143.083	144.954	172.962	201.831	164.007	141.51	170.607	224.082	155.383	197.204	181.428	163.701	227.772	229.971	181.303	218.599	187.348	239.026	165.599	202.884	193.548	227.17	225.797	257.826
AT4G31000	AT4G31000	Calmodulin-binding protein	21.5898	31.4043	16.5821	30.7971	39.334	30.8732	17.7013	22.3535	29.2206	17.0881	24.3993	25.2095	44.8263	21.9654	54.7083	53.8076	37.1057	46.3084	65.9753	47.2729	19.7042	33.5877	40.5563	37.7713
AT4G31408	AT4G31408		10.264	7.91366	6.13474	1.03261	4.14199	1.86675	3.91642	8.82485	18.0281	7.83827	12.0403	3.80472	16.0452	9.67028	20.7633	21.1285	10.1664	56.1111	32.3942	23.4499	14.988	20.0576	16.564	17.826
AT4G31500	CYP83B1	cytochrome P450, family 83, subfamily B, polypeptide 1	644.863	702.825	770.006	860.473	740.838	647.557	803.795	764.976	887.574	765.691	634.733	758.915	809.556	835.939	1260.68	1186.45	1032.45	1278.7	1127.4	718.698	1105.38	891.859	859.824	943.088
AT4G31730	GDU1	glutamine dumper 1	134.966	113.108	103.501	111.418	169.256	96.1718	198.343	145.481	108.668	126.825	115.02	127.336	143.751	153.375	192.543	143.662	181.972	232.132	203.224	142.288	150.96	150.583	136.246	147.228
AT4G31840	ENODL15	early nodulin-like protein 15	771.218	718.182	923.602	728.721	766.784	655.634	1004.15	929.358	959.52	851.232	828.583	859.945	1158.36	1136.83	1072.68	1034.92	1057.45	918.626	865.308	1022.53	1044.61	1096.69	987.147	1163.88
AT4G31860	AT4G31860	Protein phosphatase 2C family protein	48.5278	81.9319	80.7387	90.4599	103.756	65.1338	76.0802	70.2025	93.6361	85.185	90.0101	53.7251	100.941	96.0771	95.2109	125.612	97.2702	100.905	104.031	87.1821	104.059	89.6293	135.969	76.8848
AT4G31870	GPX7	glutathione peroxidase 7	161.444	156.137	171.074	249.312	116.394	227.036	122.174	214.353	163.755	193.035	268.379	158.905	246.534	323.922	187.303	272.07	99.5215	384.485	209.682	352.095	254.646	279.196	295.185	193.58
AT4G31910	BAT1	HXXXD-type acyl-transferase family protein	98.0186	103.384	110.741	125.297	182.969	93.0701	117.324	116.836	133.08	120.088	137.983	119.108	125.808	129.213	172.197	182.744	241.978	148.318	128.762	166.486	148.9	172.551	216.468	153.025
AT4G32480	AT4G32480	sugar phosphate exchanger, putative (DUF506)	150.945	91.3307	126.95	58.791	220.89	62.2378	139.078	120.06	46.5239	56.7373	178.601	149.454	269.641	186.917	256.278	84.6333	358.542	130.925	263.158	190.726	68.599	70.855	370.863	319.81
AT4G32690	GLB3	hemoglobin 3	124.375	97.0976	127.974	116.333	100.824	78.6284	115.429	128.709	118.593	104.395	77.3373	103.263	154.073	153.81	193.483	172.083	144.034	120.321	130.307	125.719	145.791	171.943	129.159	114.517
AT4G32940	GAMMA-VPE	gamma vacuolar processing enzyme	320.099	340.751	438.441	388.838	348.985	286.101	379.624	504.209	408.063	339.959	455.715	302.92	442.209	382.984	627.007	511.326	520.652	810.714	514.816	449.66	451.811	426.155	531.502	421.386
AT4G33010	GLDP1	glycine decarboxylase P-protein 1	4692.76	4675.94	4101.41	5840.35	4938.96	4556.59	4272.11	5597.21	5181.59	4210.99	5715.59	4985.13	6786.3	6295.59	5246.68	6525.36	5545.96	6942.14	5201.12	6858.17	6170.38	6804.25	6624.74	6180.96
AT4G33030	SQD1	sulfoquinovosyldiacylglycerol 1	581.983	572.452	605.893	603.673	539.753	541.975	751.276	614.081	507.253	600.183	553.926	584.904	974.839	901.457	764.3	791.06	584.604	770.556	875.667	713.895	692.62	1015.01	650.933	1023.04
AT4G33200	XI-I	myosin	74.5039	64.3703	79.73	92.4625	95.8402	91.7963	82.8178	62.6128	91.0061	79.7499	105.836	86.5252	126.651	117.944	119.527	135.093	133.862	108.805	81.885	102.555	118.853	102.94	67.8642	117.494
AT4G33420	AT4G33420	Peroxidase superfamily protein	129.751	148.923	111.98	114.395	173.87	124.91	134.107	111.404	128.991	146.796	100.066	120.822	185.483	136.23	177.563	177.424	223.351	202.191	193.334	178.495	177.173	133.755	193.673	183.404
AT4G33440	AT4G33440	Pectin lyase-like superfamily protein	19.4504	46.8497	32.6801	35.7882	24.8773	11.6143	49.3852	25.7933	51.4968	31.4863	32.2572	34.151	42.0392	46.6402	54.7023	52.787	38.575	41.8793	51.9259	51.7194	53.3469	46.1433	52.8572	42.5094
AT4G33780	AT4G33780	ATP phosphoribosyltransferase regulatory subunit	179.324	160.503	147.9	166.093	133.875	159.021	164.648	221.977	194.252	168.363	181.479	210.308	271.732	225.072	284.05	242.898	255.21	231.868	220.827	250.076	226.455	227.08	270.711	241.379
AT4G34260	FUC95A	1,2-alpha-L-fucosidase	249.7	242.225	209.154	235.695	234.162	241.505	249.471	215.868	253.7	241.196	219.716	234.769	291.536	315.762	362.631	290.44	259.481	325.231	369.658	342.385	343.758	352.804	321.935	212.395
AT4G34480	AT4G34480	O-Glycosyl hydrolases family 17 protein	151.864	118.249	159.34	157.903	161.383	127.054	148.822	178.819	158.25	136.99	114.895	144.018	204.541	186.934	200.72	159.751	234.007	213.194	209.246	217.855	195.335	170.435	205.981	167.058
AT4G34590	GBF6	G-box binding factor 6	326.968	238.705	355	347.278	319.633	239.896	402.403	327.995	329.101	370.307	270.164	389.968	403.839	350.365	323.128	523.101	355.647	415.067	297.005	493.309	425.484	413.778	422.427	491.595
AT4G35090	CAT2	catalase 2	5542.67	5093.82	5075.91	6014.61	6085.86	5810.44	5151.15	6894.02	5263.49	4039.43	6266.31	6383.42	9171.88	10607	8393.34	7507.73	6981.11	10355.4	8242.04	9147.55	8086.29	9818.88	8179.86	7475.97
AT4G35380	AT4G35380	SEC7-like guanine nucleotide exchange family protein	38.3522	18.8421	22.9587	23.8795	21.2716	28.8504	21.6645	41.7161	25.0957	28.008	19.0266	23.7747	28.6702	39.6868	30.3812	55.8813	45.3379	31.5269	30.7368	40.6979	38.4174	40.2058	35.1552	28.5347
AT4G35600	CST	Protein kinase superfamily protein	75.86	91.4671	69.8923	60.7208	86.5778	63.1021	82.8277	81.4974	102.243	73.0696	95.2784	85.3792	133.76	103.979	88.0537	114.046	94.4865	98.6849	97.4673	90.5224	129.149	102.401	135.355	117.436
AT4G35780	STY17	ACT-like protein tyrosine kinase family protein	76.3531	92.7986	63.4712	78.5848	92.4215	130.695	89.735	97.6743	76.7715	85.3022	80.1857	67.2908	110.692	136	111.415	105.649	139.878	111.779	140.079	116.861	116.928	116.272	177.005	122.345
AT4G35783	RTFL6	ROTUNDIFOLIA like 6	71.8064	45.6078	51.424	52.7033	51.5658	32.199	70.0807	47.9111	26.3981	42.8373	68.3536	60.5407	143.523	69.6278	108.389	68.7083	57.9989	87.2688	161.612	85.7342	54.9919	90.51	108.526	77.9189
AT4G36190	AT4G36190	Serine carboxypeptidase S28 family protein	150.081	170.314	165.816	189.915	195.281	161.06	179.469	186.13	172.541	153.869	208.752	113.979	200.147	228.474	248.496	221.766	200.606	274.155	208.25	189.646	204.888	194.024	200.22	208.219
AT4G36640	AT4G36640	Sec14p-like phosphatidylinositol transfer family protein	91.5656	126.292	103.488	124.323	151.953	132.104	129.163	145.501	158.675	161.24	114.673	124.674	142.946	176.81	152.793	163.697	167.469	187.891	144.628	189.341	168.915	175.204	174.316	154.212
AT4G37000	ACD2	accelerated cell death 2 (ACD2)	370.518	289.355	314.873	310.289	282.326	304.831	324.756	335.716	308.337	269.527	342.012	340.803	515.9	507.688	462.425	418.227	352.737	539.162	484.219	472.079	448.671	506.693	428.352	424.721
AT4G37070	PLP1	Acyl transferase/acyl hydrolase/lysophospholipase superfamily protein	86.671	118.904	93.0476	84.5399	80.9402	81.5856	124.749	52.7737	79.0981	98.5951	73.9866	77.7683	103.287	77.9405	85.8013	140.008	165.48	136.5	125.47	92.7747	89.7256	127.702	112.943	159.18
AT4G37980	ELI3-1	cinnamyl alcohol dehydrogenase 7	360.453	358.089	344.878	309.338	405.072	409.717	389.436	444.518	391.716	346.974	450.695	406.861	804.38	641.481	654.512	704.372	683.713	808.063	621.437	606.008	491.547	797.059	727.556	648.052
AT4G38020	AT4G38020	tRNA/rRNA methyltransferase (SpoU) family protein	92.7174	71.4106	85.1901	69.6486	69.3352	119.392	78.8693	87.757	61.1342	88.5534	82.0047	74.7308	99.6274	115.625	96.2189	121.436	96.9109	126.621	108.702	120.045	121.626	99.5247	124.575	147.572
AT4G38060	AT4G38060	hypothetical protein	82.0284	95.4485	79.6388	89.4124	110.956	104.155	91.6939	80.3087	113.556	73.2107	96.8892	90.8736	99.8867	112.612	98.5085	146.831	138.867	159.983	126.558	107.744	84.7958	106.104	112.684	97.9153
AT4G38400	EXLA2	expansin-like A2	23.2496	47.2021	40.6557	39.771	34.1116	42.2593	33.4989	30.2372	51.0907	40.3585	36.5936	35.1003	80.8121	64.7108	69.895	64.4201	64.919	58.653	81.0316	58.4668	53.8569	55.961	56.3902	47.4499
AT4G38930	AT4G38930	Ubiquitin fusion degradation UFD1 family protein	93.4897	113.714	127.09	92.5207	103.119	130.91	85.7413	146.228	125.697	94.4185	80.8669	85.6056	126.42	115.12	169.166	135.192	134.19	180.844	130.402	129.011	147.375	148.5	153.382	134.177
AT4G38980	AT4G38980	hypothetical protein	58.0864	63.583	48.5396	57.6926	94.1154	59.8766	45.2982	67.711	68.9858	61.7242	57.5196	53.824	67.4835	90.6429	66.8422	79.2283	83.0847	118.555	103.755	88.1243	93.7905	80.179	86.1996	76.6501
AT5G00445	AT5G00445		1.19032	8.7306	17.8206	5.99949	8.31714	8.30347	10.8471	11.0984	5.67779	16.5727	14.097	12.255	9.50251	10.8862	21.274	30.5475	21.7941	19.0966	8.29884	20.8796	18.7943	16.1746	23.4647	27.749
AT5G00660	AT5G00660		19.8988	12.1936	11.5153	8.97061	21.76	4.26323	6.86571	15.4081	17.3133	10.1699	8.6263	5.45981	15.5032	17.7764	31.4141	16.9204	18.0475	25.8054	14.913	18.773	18.6237	19.5756	29.6399	17.7643
AT5G01260	AT5G01260	Carbohydrate-binding-like fold	78.2453	62.8365	58.2988	72.5964	79.5188	57.9251	71.9741	97.5692	76.5496	57.4833	85.6832	69.89	129.811	93.2002	88.1185	116.124	62.4466	112.424	79.4923	100.24	107.094	94.8876	92.9636	94.1565
AT5G01410	RSR4	Aldolase-type TIM barrel family protein	2097.95	1934.66	1898.29	2193.91	2000.2	2002.11	1804.97	2491.88	2253.22	2175.85	2448.54	2136.56	2699.01	2533.08	2412.13	2789.71	2049.53	3155.41	2382.66	3016.49	2583.52	2715.89	2928.47	2556.57
AT5G01640	PRA1.B5	prenylated RAB acceptor 1.B5	12.7183	7.65695	8.76503	9.95438	7.21973	17.3978	6.86867	17.5044	15.6785	10.152	14.0655	5.6377	18.0944	22.4452	18.2294	21.1215	30.6955	36.9024	20.371	17.7072	10.1429	13.8342	16.2599	20.0263
AT5G01740	AT5G01740	Nuclear transport factor 2 (NTF2) family protein	60.7489	64.9019	42.1823	68.6051	88.4655	63.9975	64.0852	83.0387	46.6092	73.9041	58.356	62.9926	95.2471	85.9383	90.1475	105.566	99.932	127.3	73.8577	96.9158	94.93	79.4828	65.8116	96.9985
AT5G02250	EMB2730	Ribonuclease II/R family protein	153.823	96.5536	87.6213	95.5084	110.118	116.601	92.6979	134.263	123.168	118.779	89.559	127.834	116.173	144.426	101.146	129.917	146.759	131.767	145.211	167.237	137.374	158.448	140.664	153.833
AT5G02490	Hsp70-2	Heat shock protein 70 (Hsp 70) family protein	157.019	131.831	147.951	178.991	217.26	112.75	155.956	194.358	171.094	190.533	155.141	209.827	267.99	257.957	149.887	352.964	411.325	276.391	194.089	322.67	311.242	293.691	184.25	464.135
AT5G02940	AT5G02940	ion channel POLLUX-like protein, putative (DUF1012)	70.0046	68.3092	54.0732	94.3599	75.4475	58.8402	46.2857	53.5487	52.2639	47.9213	76.9443	45.4359	93.6607	92.3467	90.2424	96.8032	86.557	71.1279	70.4151	90.751	102.304	93.5689	60.0186	74.3339
AT5G03160	P58IPK	DnaJ P58IPK-like protein	176.176	178.609	139.019	189.906	119.893	136.318	200.221	176.653	149.725	190.527	180.67	148.992	201.06	195.744	182.52	219.646	252.472	204.167	208.186	187.418	204.244	193.573	222.623	227.672
AT5G03170	FLA11	FASCICLIN-like arabinogalactan-protein 11	70.5292	43.6806	62.041	59.6834	62.1348	56.8345	70.0252	63.4037	68.0686	59.5658	76.0897	72.4227	94.6412	46.1711	95.22	64.4749	104.805	90.8159	60.3668	79.3772	68.3641	107.118	92.5411	97.2861
AT5G03350	AT5G03350	Legume lectin family protein	94.9744	38.2027	90.5164	118.189	100.487	51.8598	80.8336	59.349	141.541	139.718	56.3565	69.8995	225.441	264.476	150.9	515.087	161.752	361.463	149.079	274.437	698.606	157.834	213.823	337.13
AT5G04720	ADR1-L2	ADR1-like 2	118.046	92.4425	117.122	104.44	138.977	124.234	133.158	120.01	100.413	95.5906	132.797	78.2413	149.017	115.585	200.464	139.418	220.783	144.571	156.032	146.545	154.393	96.0134	144.263	111.045
AT5G04760	AT5G04760	Duplicated homeodomain-like superfamily protein	54.8878	38.6393	66.7398	25.7845	79.026	55.0793	62.4557	44.2468	52.2823	35.1431	51.0334	77.6877	111.781	64.8634	120.45	49.1799	90.7226	65.3093	101.543	81.0791	53.6348	53.2392	94.7087	56.0923
AT5G05060	AT5G05060	Cystatin/monellin superfamily protein	179.269	232.726	209.266	239.651	222.451	217.805	232.713	204.743	258.572	245.585	220.68	208.387	409.857	447.213	405.162	503.673	386.794	417.372	443.511	450.525	456.224	405.333	404.825	445.52
AT5G05140	AT5G05140	Transcription elongation factor (TFIIS) family protein	51.4136	86.3528	88.0849	61.263	77.2066	76.333	63.4599	49.3158	71.0789	81.7537	75.0732	74.5986	132.281	76.1197	105.345	84.5253	109.345	105.037	99.5592	95.8953	103.77	100.82	90.8256	88.4152
AT5G05365	AT5G05365	Heavy metal transport/detoxification superfamily protein	27.3413	7.08538	39.5616	20.9007	9.82634	12.5553	33.5846	25.5239	23.6232	29.0197	28.9377	23.8736	46.5522	62.3744	55.7222	18.0467	21.3736	18.9744	53.9192	41.8655	44.8286	46.7065	65.4284	24.077
AT5G05410	DREB2A	DRE-binding protein 2A	37.4104	37.313	27.4575	15.9747	20.1996	46.1402	16.6994	21.3445	29.0135	38.9679	18.9801	31.2019	36.2388	34.061	32.4054	39.0903	25.7165	29.6118	50.6378	59.1532	59.1953	43.914	51.1156	42.3223
AT5G05710	AT5G05710	Pleckstrin homology (PH) domain superfamily protein	82.1598	83.0658	81.6599	78.5598	85.3585	66.1493	85.8067	83.3043	49.439	77.3703	78.5298	76.2798	85.8323	106.512	92.1714	81.3641	88.722	114.016	91.7632	135.12	123.063	77.6439	100.334	94.1812
AT5G06320	NHL3	NDR1/HIN1-like 3	585.566	454.4	783.651	300.921	498.04	316.805	819.579	415.803	353.501	391.239	509.247	544.491	933.701	449.933	932.753	504.47	892.574	600.68	1010.61	693.602	554.693	401.747	791.967	575.558
AT5G06385	AT5G06385		127.367	84.0213	61.1241	115.157	82.7018	108.261	81.8763	160.664	142.095	129.642	152.095	110.108	213.474	232.232	92.7093	190.175	104.296	212.825	93.1581	229.458	182.008	224.011	225.041	169.809
AT5G06530	ABCG22	ABC-2 type transporter family protein	52.9556	69.8194	52.0251	53.7533	91.367	69.1592	47.255	55.8595	76.5482	87.2319	88.3844	91.32	77.3694	116.236	81.0238	105.599	120.743	108.254	76.1883	79.548	80.8205	130.449	143.079	98.8299
AT5G06845	AT5G06845		137.9	145.763	194.143	157.105	102.347	94.1751	224.975	172.063	135.668	174.736	107.903	89.2421	182.727	196.632	260.335	213.306	139.826	238.968	210.332	164.367	186.734	198.954	226.653	166.169
AT5G06860	PGIP1	polygalacturonase inhibiting protein 1	213.437	312.282	337.732	301.467	250.948	316.987	284.473	168.28	253.232	268.799	262.61	278.166	403.394	262.213	373.991	349.992	616.254	253.333	372.587	284.983	320.834	367.296	290.215	388.05
AT5G08155	AT5G08155		30.1813	24.3642	23.0681	32.8009	15.5059	11.5261	22.6745	26.5643	18.7723	32.2385	15.5212	21.1316	38.2204	37.5413	43.5732	48.5135	25.133	43.1394	28.4819	28.7965	28.0094	25.834	34.5748	37.5382
AT5G08170	EMB1873	porphyromonas-type peptidyl-arginine deiminase family protein	64.504	72.832	95.9219	137.083	70.5539	75.4314	80.834	75.7802	110.701	70.9285	111.103	66.6104	130.198	105.641	151.952	102.473	83.192	85.9703	136.605	129.889	108.242	148.963	132.196	87.5121
AT5G08350	AT5G08350	GRAM domain-containing protein / ABA-responsive protein-like protein	25.9787	34.115	18.9815	11.7909	17.7917	17.7717	42.9037	27.065	22.2801	0.3707	56.2587	12.7725	60.4341	15.8626	54.264	27.3228	72.864	55.6967	82.6101	69.5895	10.1108	21.7984	56.8659	92.8317
AT5G08380	AGAL1	alpha-galactosidase 1	119.847	70.6388	92.1606	106.386	76.4598	92.9254	105.521	105.533	100.825	115.34	78.3005	106.994	146.063	95.4615	105.335	126.726	144.254	102.871	109.941	129.96	139.347	141.333	111.441	138.527
AT5G08760	AT5G08760	transmembrane protein	249.817	149.243	195.92	214.803	197.965	208.5	255.445	196.925	229.322	123.996	222.5	264.184	412.598	289.274	358.572	347.446	261.641	454.665	448.631	338.285	379.403	328.44	396.658	189.091
AT5G08790	ATAF2	NAC (No Apical Meristem) domain transcriptional regulator superfamily protein	267.484	318.52	267.7	216.104	335.404	309.321	349.639	324.84	204.278	332.515	336.615	321.128	387.273	280.481	396.974	386.22	357.481	443.274	396.231	440.779	317.575	328.262	371.823	370.894
AT5G09065	AT5G09065		51.7166	39.8255	55.9098	47.7878	22.922	33.2361	72.0506	62.0959	62.5391	73.6491	66.6276	53.6221	89.6162	76.0674	67.858	101.325	37.6822	101.553	86.9933	83.7028	81.9612	67.8498	68.8195	102.963
AT5G09935	AT5G09935		70.0438	90.6856	113.841	91.5232	49.7868	79.5655	106.527	118.571	94.7093	117.455	95.1231	71.6787	115.722	110.879	125.6	144.646	90.702	155.585	133.411	144.176	133.355	101.774	145.98	118.9
AT5G09990	PROPEP5	elicitor peptide 5 precursor	7.10635	4.30196	18.8671	7.99049	15.1486	15.4271	18.7785	16.5321	12.1153	12.3779	19.4277	5.46356	14.5492	24.629	23.2977	13.7794	25.0754	32.45	26.9613	26.3432	16.8644	25.7483	22.7792	14.461
AT5G10140	FLC	K-box region and MADS-box transcription factor family protein	64.4487	53.2509	43.9441	77.5166	81.7033	70.1633	55.1121	98.3732	77.3176	64.0446	77.097	53.4827	91.6427	100.232	68.2647	130.883	109.146	131.534	97.1488	121.039	137.265	86.672	70.1009	120.516
AT5G10180	SULTR2;1	slufate transporter 2;1	137.557	121.715	143.713	118.355	149.766	120.862	153.845	112.406	170.923	128.03	129.009	186.069	196.635	111.364	227.917	257.476	191.318	242.393	218.059	154.452	179.845	166.084	148.602	155.593
AT5G10380	RING1	RING/U-box superfamily protein	43.4004	18.0611	62.8805	34.8074	31.7508	39.159	45.4078	31.2485	40.7628	20.5563	32.2218	19.6505	46.5843	65.0618	95.2273	73.9247	30.1247	75.5915	89.023	59.6666	110.88	33.5298	90.0929	107.283
AT5G10490	MSL2	MSCS-like 2	138.209	145.867	149.738	145.202	174.165	116.794	144.935	146.769	159.751	143.681	189.623	131.275	193.781	160.312	199.547	192.196	213.001	252.926	145.214	158.825	169.873	162.869	186.84	197.424
AT5G10695	AT5G10695	methionyl-tRNA synthetase	39.3226	34.5073	66.4972	28.8833	39.8104	13.7142	63.2304	48.6533	24.1271	26.4943	39.2803	35.7677	74.7148	39.8749	114.491	53.9056	63.0005	70.0316	76.7154	66.1248	60.9859	42.3456	66.2654	80.7819
AT5G10760	AT5G10760	Eukaryotic aspartyl protease family protein	8.30529	9.90003	10.618	18.8274	3.80906	8.31445	9.84864	7.91851	28.5495	1.39171	10.451	9.96181	6.75738	14.329	10.1149	66.2693	22.1344	13.682	13.9626	11.3178	87.0648	3.94831	33.6074	29.2392
AT5G11650	AT5G11650	alpha/beta-Hydrolases superfamily protein	53.2597	54.5954	68.1973	80.5298	81.8363	56.9088	108.558	81.0489	64.2522	86.1998	75.0456	69.8339	114.584	77.0868	99.2651	76.0958	84.4302	112.384	132.929	113.344	111.373	75.6615	114.531	81.4845
AT5G12400	AT5G12400	PHD-finger and DNA binding domain-containing protein	54.133	43.7079	59.279	52.7482	89.6492	71.153	58.1978	71.0561	81.5563	54.066	83.1829	57.6373	60.7696	74.356	94.2062	88.6994	95.2675	99.758	88.1607	87.0037	83.6798	67.6478	94.9607	74.2968
AT5G13490	AAC2	ADP/ATP carrier 2	198.157	155.246	222.744	191.163	215.354	196.152	208.051	214.558	226.257	248.605	193.505	212.487	288.919	279.862	240.042	258.76	330.11	288.213	281.746	275.526	255.695	303.537	324.201	265.9
AT5G14840	AT5G14840		173.513	241.178	182.878	163.799	185.931	192.413	191.55	179.592	180.214	157.926	165.46	154.131	231.749	269.505	160.066	219.311	217.688	306.56	248.663	230.744	232.379	207.233	162.878	201.429
AT5G14940	AT5G14940	Major facilitator superfamily protein	10.5999	10.7737	7.95358	7.96005	9.34414	13.2942	14.847	7.81937	5.01073	0.176756	3.32776	9.65282	21.7965	12.56	11.1349	11.6535	16.5056	20.0781	18.0576	10.0998	20.5873	29.5997	11.212	16.502
AT5G15120	AT5G15120	2-aminoethanethiol dioxygenase, putative (DUF1637)	166.34	116.395	164.672	108.418	125.194	58.1296	142.042	149.203	89.3722	123.361	103.246	64.4851	197.945	145.617	202.535	213.29	209.289	134.218	248.837	149.948	173.261	183.604	275.104	147.465
AT5G15310	MYB16	myb domain protein 16	85.824	114.985	87.0218	72.619	98.051	82.5479	53.1662	50.5048	93.5688	78.5834	82.9122	60.9235	96.1094	113.917	122.57	85.5914	111.719	133.39	106.342	105.774	70.5559	115.778	89.3609	115.073
AT5G15500	AT5G15500	Ankyrin repeat family protein	0.274519	0.108447	4.57119	1.99124	0.0605008	1.06017	13.954	2.22625	0	0.0513732	0.821367	0	51.5262	21.7503	48.6397	16.9619	9.61642	89.6207	34.8854	21.1217	11.8425	24.794	16.1632	1.86459
AT5G15700	AT5G15700	DNA/RNA polymerases superfamily protein	19.9878	16.0237	13.1494	19.8716	16.4608	19.566	21.7106	15.6403	12.585	17.9475	21.959	13.453	26.4446	21.8823	16.1956	40.0625	33.6055	32.8865	27.167	27.5518	18.7175	25.0978	13.4551	46.1825
AT5G15850	COL1	CONSTANS-like 1	174.694	183.213	153.585	193.751	216.634	171.072	168.426	208.826	165.612	128.677	227.746	207.903	268.068	323.408	172.202	209.353	193.07	257.293	228.947	248.929	218.935	227.89	243.523	203.413
AT5G16490	RIC4	ROP-interactive CRIB motif-containing protein 4	17.255	9.99294	12.4166	18.84	11.7569	15.4099	8.84722	7.95797	6.3718	6.93189	14.9289	14.8873	19.9177	16.3067	19.2452	14.8143	19.0524	31.9158	19.2256	23.7388	11.7847	16.1324	15.8459	19.9561
AT5G16970	AER	alkenal reductase	515.976	985.259	705.443	647.456	572.887	865.684	641.805	681.202	740.956	873.915	698.54	797.22	1080.87	1027.91	949.094	1051.23	866.686	1204.51	1434.05	1151.54	934.461	959.275	1055.27	1017.11
AT5G16980	AT5G16980	Zinc-binding dehydrogenase family protein	47.6774	109.537	55.2783	77.5339	35.7431	91.6148	48.2499	41.6003	63.1585	87.1757	64.479	80.2222	94.8406	97.1377	104.325	109.847	59.3491	146.939	144.38	122.236	113.627	91.5932	129.548	175.476
AT5G17000	AT5G17000	Zinc-binding dehydrogenase family protein	99.3625	154.166	172.335	151.151	160.25	131.157	148.873	154.479	147.346	140.316	138.628	144.372	200.184	200.31	261.192	215.433	188.186	291.156	186.907	199.489	186.725	197.348	220.426	189.56
AT5G17170	ENH1	rubredoxin family protein	1305.63	900.038	916.176	1299.48	1184.16	688.35	896.237	1240.52	1157.32	885.214	1011.41	1129.41	1806.3	1821.95	1055.16	1433.86	1212.65	1412.29	910.505	1463.81	1337.69	1889.47	1232.67	2016.19
AT5G17310	UGP2	UDP-glucose pyrophosphorylase 2	293.593	349.359	255.959	336.871	376.239	314.179	281.942	429.966	392.781	353.06	337.368	377.897	536.476	471.494	374.826	494.218	487.15	617.857	413.319	566.089	487.868	464.806	462.303	502.17
AT5G17450	HIPP21	Heavy metal transport/detoxification superfamily protein	41.1624	16.5016	30.3024	14.9733	20.1073	31.8819	30.5949	25.5782	21.0543	15.9874	27.9904	28.0485	31.1121	37.1249	36.9572	39.0886	46.4542	50.4962	60.488	27.7888	50.1445	33.6101	49.6822	35.4861
AT5G17650	AT5G17650	glycine/proline-rich protein	34.5871	51.8301	49.0445	30.8839	22.6984	29.0202	33.5074	61.6181	29.2456	32.6982	41.0604	43.3055	65.7857	49.3534	41.5207	52.8115	58.3927	73.0998	56.4965	36.6239	32.192	45.7154	78.121	60.9396
AT5G17760	AT5G17760	P-loop containing nucleoside triphosphate hydrolases superfamily protein	79.2159	48.8424	64.4927	89.4768	99.2175	76.4135	103.599	60.3804	91.161	83.0152	98.817	74.1122	136.872	95.5512	119.523	129.9	104.404	115.924	151.153	94.9793	141.675	111.832	96.1671	144.231
AT5G18150	AT5G18150	Methyltransferase-related protein	224.27	150.017	203.831	146.791	198.237	129.628	208.361	170.051	160.636	188.057	151.816	171.327	236.159	185.183	244.947	252.301	228.026	224.942	320.331	160.977	190.317	195.76	270.234	191.782
AT5G18200	AT5G18200	putative galactose-1-phosphate uridyltransferase	56.5049	62.8226	51.0993	74.5775	68.0278	89.6275	53.1834	71.1926	100.298	92.7847	62.6827	77.9096	102.804	87.3456	84.0661	84.5166	90.5494	118.22	76.1172	111.106	97.7379	112.34	104.355	74.4972
AT5G18255	AT5G18255		66.4608	96.5868	97.4199	93.5863	108.421	101.24	94.5825	121.374	122.824	108.211	107.966	74.6801	116.38	137.739	133.146	119.118	137.975	191.535	156.794	138.904	126.858	138.167	155.786	84.5128
AT5G18270	ANAC087	NAC domain containing protein 87	35.8404	55.9323	45.1524	41.795	41.1989	45.4466	49.3009	54.3561	55.2595	64.7266	44.4229	45.2157	69.6335	61.5664	65.8387	69.6722	56.1131	67.5944	60.0936	62.8537	75.8309	58.1868	59.2688	87.618
AT5G18440	NUFIP	GATA zinc finger protein	67.7912	70.9258	70.0899	75.5553	72.5468	64.0305	87.8103	66.7578	64.7123	66.2546	66.2722	47.4997	76.7771	72.031	101.289	93.9733	105.521	78.4517	85.9938	110.984	79.1663	80.8321	74.4828	81.239
AT5G18670	BMY3	beta-amylase 3	481.117	555.955	432.586	529.071	573.954	461.489	370.661	615.711	467.648	428.863	808.463	548.003	968.607	874.324	505.426	634.731	628.807	793.41	540.226	900.5	645.147	792.7	1031.85	691.645
AT5G19140	AILP1	aluminum induced protein with YGL and LRDR motifs	744.707	843.24	972.27	445.633	694.079	535.767	877.358	642.912	586.614	607.262	713.376	672.042	852.474	623.964	1303.24	715.431	1095.76	1263.68	1378	641.598	788.899	670.704	937.522	777.278
AT5G19280	KAPP	kinase associated protein phosphatase	47.4578	63.737	60.3073	79.5055	83.9278	69.1099	80.9072	76.5074	50.56	50.7557	59.0963	56.3062	71.3191	65.3801	91.1648	85.5453	103.095	85.8358	84.8628	87.0582	96.7619	98.2536	71.9607	84.0136
AT5G19450	CDPK19	calcium-dependent protein kinase 19	123.24	149.089	132.136	126.872	145.061	134.179	124.216	126.858	110.905	143.534	168.663	124.548	152.949	147.466	156.998	168.97	156.4	221.038	130.498	179.447	179.106	158.872	191.904	163.507
AT5G20000	AT5G20000	AAA-type ATPase family protein	195.692	248.451	253.833	242.64	156.262	252.796	241.56	251.061	240.615	252.301	231.147	189.599	287.795	260.42	311.976	326.569	320.066	370.764	353.943	326.225	367.837	311.042	282.236	316.295
AT5G20190	AT5G20190	Tetratricopeptide repeat (TPR)-like superfamily protein	595.84	438.327	680.798	563.37	382.182	499.2	689.231	664.583	638.101	539.986	499.108	472.656	675.509	691.064	863.014	815.193	457.495	931.483	863.06	569.194	729.379	890.778	695.431	479.388
AT5G20230	BCB	blue-copper-binding protein	165.146	152.571	168.345	201.849	220.962	333.726	263.39	130.732	137.371	151.755	190.17	131.108	438.449	270.428	415.72	341.115	108.757	467.456	759.409	338.285	408.437	82.9953	383.31	183.288
AT5G20280	SPS1F	sucrose phosphate synthase 1F	275.437	287.981	292.728	275.489	257.745	236.514	296.802	397.419	290.117	251.523	320.248	275.921	389.396	350.474	344.386	395.273	319.69	461.605	358.76	352.627	349.454	427.176	374.145	333.038
AT5G20910	AIP2	RING/U-box superfamily protein	59.9147	67.5595	60.0993	85.4821	79.521	48.7109	69.9954	63.5514	85.9642	83.9763	87.4523	75.2114	104.401	96.1117	85.0777	115.076	65.5709	117.269	92.882	107.888	103.378	92.8481	98.0149	114.941
AT5G21020	AT5G21020	transmembrane protein	859.332	1105.33	1176.41	957.725	1653.29	1053.17	938.678	1019.7	1065.24	883.176	981.083	956.321	1219.2	1108.25	1130.4	1303.38	1506.54	1884.56	1379.13	1333.44	1373.87	1242.02	1070.34	1137.44
AT5G22290	NAC089	NAC domain containing protein 89	44.4591	42.7452	34.4291	46.7119	53.5323	40.2585	47.3562	34.636	26.7447	43.709	33.0014	43.0928	33.2594	63.3919	57.7344	46.516	41.6077	79.4229	66.58	41.035	66.6438	79.7809	77.7534	62.282
AT5G22500	FAR1	fatty acid reductase 1	47.2463	61.7478	57.8485	46.7478	52.6283	41.3663	63.165	38.0522	35.2328	50.4704	31.1126	56.7402	61.006	63.6118	94.2146	40.2237	113.256	89.6073	119.947	36.7776	48.3632	56.8636	41.2975	88.9271
AT5G22620	AT5G22620	phosphoglycerate/bisphosphoglycerate mutase family protein	238.295	268.83	205.65	203.898	224.785	272.308	242.585	205.857	194.048	202.115	230.303	201.279	278.103	300.995	298.803	276.689	256.479	292.572	257.148	289.707	262.896	261.064	310.582	243.7
AT5G23050	AAE17	acyl-activating enzyme 17	95.8899	64.629	114.683	82.5749	99.4886	64.2073	98.6074	118.635	100.902	110.878	102.143	89.9715	118.17	116.665	144.851	132.009	175.226	152.215	98.8288	146.381	100.906	137.094	97.3686	151.371
AT5G23660	SWEET12	bidirectional sugar transporter SWEET12-like protein	74.3746	58.8294	96.567	96.4848	100.783	48.8476	132.194	89.1751	114.76	125.011	101.152	207.652	162.33	109.584	160.041	156.299	120.876	125.846	151.658	174.97	136.207	184.033	142.792	243.301
AT5G23760	AT5G23760	Copper transport protein family	376.35	345.736	339.63	376.9	312.796	330.365	339.167	426.671	398.137	344.508	397.865	326.085	539.083	525.582	439.599	515.288	346.774	501.905	459.435	520.346	454.467	562.896	451.42	438.835
AT5G23820	AT5G23820	MD-2-related lipid recognition domain-containing protein	1867.82	1404.02	1441.31	1640.44	1860.09	1591.47	1528.25	1350.27	1450.78	2732.89	1544.61	2079.01	2264.4	2135.15	1829.74	2395.35	2291.78	2383.12	1957.81	1867.61	2020.73	2165.99	2121.72	2275.2
AT5G24120	SIGE	sigma factor E	134.606	154.213	160.665	145.209	139.439	201.997	101.477	157.8	149.645	115.876	177.322	125.473	232.878	241.075	201.568	160.574	138.901	272.705	204.81	240.444	209.412	220.851	217.34	126.627
AT5G24150	SQP1	FAD/NAD(P)-binding oxidoreductase family protein	240.268	351.12	386.632	425.493	372.487	330.457	427.194	597.369	401.554	370.388	515.833	465.538	656.523	676.53	498.323	536.444	364.761	986.83	532.323	696.719	513.74	738.9	624.316	427.553
AT5G24200	AT5G24200	alpha/beta-Hydrolases superfamily protein	15.7746	1.85584	4.16087	12.9209	7.24759	11.3666	9.84172	11.1622	8.86671	25.2304	23.1071	11.2742	26.2399	30.7756	19.2334	28.5385	12.1148	19.2301	28.4219	54.5852	92.2089	6.30021	16.6932	56.5996
AT5G24380	YSL2	YELLOW STRIPE like 2	88.9238	155.464	135.566	151.159	181.127	84.9408	105.424	188.627	183.93	181.461	164.985	169.605	154.831	246.874	255.267	226.03	272.167	378.349	169.142	247.875	257.793	265.306	213.154	235.27
AT5G24420	PGL5	6-phosphogluconolactonase 5	79.6128	58.4425	73.3519	102.379	96.9984	112.267	42.8206	106.398	75.2326	81.9673	81.0839	102.415	228.255	205.03	248.16	197.514	177.677	388.568	202.681	217.065	141.518	216.72	278.023	137.199
AT5G24780	VSP1	vegetative storage protein 1	26.6744	22.9077	56.2568	39.7778	30.7229	32.0905	64.2129	55.1778	38.8542	33.817	21.4761	48.7038	74.6196	64.6923	129.657	100.338	94.2533	524.135	89.8258	70.9232	109.17	56.7841	50.5655	46.9111
AT5G24800	BZIP9	basic leucine zipper 9	103.041	49.8412	76.3254	41.8589	111.634	49.7369	73.9512	83.2197	84.3632	60.8036	83.0205	60.5657	78.2597	90.9702	114.467	88.7681	138.697	121.4	90.6319	77.3412	89.6261	105.539	76.174	103.384
AT5G24870	AT5G24870	RING/U-box superfamily protein	45.2366	55.7779	42.4884	26.9554	46.9404	23.9753	56.2461	44.5198	64.2909	38.3308	42.6925	59.0481	64.6897	64.0877	69.8968	53.8874	53.716	69.4566	61.0828	70.3701	53.984	61.5269	53.6411	49.6935
AT5G25090	ENODL13	early nodulin-like protein 13	223.698	170.233	310.807	245.57	252.878	204.524	294.871	301.016	221.735	246.879	229.276	332.555	342.027	298.345	291.715	340.027	317.567	236.885	314.47	260.229	297.057	370.965	316.535	395.667
AT5G25120	CYP71B11	cytochrome p450, family 71, subfamily B, polypeptide 11	95.3931	100.109	71.5741	107.356	85.554	93.8961	66.9846	110.884	75.8591	76.5091	89.8443	108.04	130.821	163.191	106.347	125.681	107.721	147.389	99.9364	133.278	114.599	149.037	112.038	148.3
AT5G25130	CYP71B12	cytochrome P450, family 71, subfamily B, polypeptide 12	78.0937	70.9276	59.3815	45.241	72.5877	83.4599	64.0841	79.8896	68.7133	55.2591	73.3858	65.2836	151.052	118.142	78.0364	101.444	108.517	193.84	133.539	167.342	119.701	108.892	195.658	108.616
AT5G25250	FLOT1	SPFH/Band 7/PHB domain-containing membrane-associated protein family	20.061	17.8072	9.6486	9.96155	20.6828	11.371	4.88002	18.62	15.5543	12.3501	4.13557	4.84413	20.3385	17.1926	8.08621	43.2234	52.3417	26.0569	28.3129	41.5758	52.4177	15.2182	26.8024	21.481
AT5G25440	AT5G25440	Protein kinase superfamily protein	27.3703	27.3081	9.47989	16.9119	23.2205	13.4953	14.7675	27.4185	17.5058	12.5297	4.9264	20.5255	30.6894	37.2201	16.1944	25.3708	31.667	16.8577	37.0555	30.8247	33.8233	28.418	40.9145	27.1513
AT5G25570	AT5G25570	polyamine-modulated factor 1-binding protein	51.4823	47.6081	40.7388	30.8865	42.2619	42.3468	47.3359	45.4219	71.6371	61.3391	23.1855	35.963	62.892	78.2318	51.6506	79.1556	56.1986	40.5799	53.4019	63.9078	67.8444	66.721	85.5465	64.6194
AT5G25930	AT5G25930	kinase family with leucine-rich repeat domain-containing protein	18.4813	27.249	14.9896	10.9792	20.9507	16.5266	27.6833	15.6354	16.1283	15.9803	16.5593	7.29522	31.6118	18.7673	34.4451	38.4823	38.9286	45.614	20.6229	21.097	30.8734	25.0249	18.1203	12.4956
AT5G25980	TGG2	glucoside glucohydrolase 2	729.41	461.989	954.272	721.1	651.962	546.19	858.024	570.705	1046.51	504.135	488.93	571.657	969.571	861.22	1220.36	762.625	1035.83	1049.15	1053.21	867.18	1032.38	892.632	782.58	723.462
AT5G26860	LON1	lon protease 1	147.492	133.773	148.931	134.335	140.69	174.847	133.039	214.023	159.578	157.091	146.462	188.081	161.863	168.929	209.677	209.082	213.163	227.725	194.615	158.871	208.97	200.357	200.67	190.64
AT5G35480	AT5G35480	hypothetical protein	124.148	74.3358	113.141	79.4758	84.0424	33.3712	105.554	86.1615	57.9852	77.5819	73.1955	76.7137	220.92	121.265	163.088	115.155	102.048	140.037	180.675	113.693	120.913	174.626	108.028	70.9088
AT5G36800	AT5G36800	transmembrane protein	317.711	272.783	263.55	252.579	278.747	251.065	355.027	292.727	322.143	344.683	250.877	392.252	418.516	376.29	351.771	407.601	375.631	282.431	330.583	368.013	411.427	422.19	323.264	444.049
AT5G37540	AT5G37540	Eukaryotic aspartyl protease family protein	24.6703	45.9233	38.1754	29.8652	56.7634	51.3822	43.4171	38.8593	33.3854	30.4593	35.7599	9.57344	71.6576	64.3032	95.2422	40.1923	51.2669	71.2886	64.2978	46.4363	49.7638	27.3897	63.8802	36.9932
AT5G37770	TCH2	EF hand calcium-binding protein family	339.499	205.538	359.732	195.997	308.825	167.164	445.887	259.18	216.855	169.977	314.994	315.246	568.891	346.097	535.546	274.519	378.366	294.771	624.562	407.681	258.687	299.533	508.221	353.221
AT5G39890	AT5G39890	2-aminoethanethiol dioxygenase, putative (DUF1637)	96.8331	78.2726	123.235	84.5011	50.2548	51.8001	86.8028	111.621	80.296	56.413	49.3967	37.3792	138.591	114.767	202.67	118.284	119.065	66.6866	112.137	146.275	69.5918	150.71	100.889	84.0589
AT5G40690	AT5G40690	histone-lysine N-methyltransferase trithorax-like protein	117.017	180.792	127.794	97.4993	116.26	106.397	102.286	131.238	76.0365	124.517	150.327	117.173	138.757	158.608	158.013	187.934	124.203	178.305	164.018	142.26	158.322	144.628	178.49	193.576
AT5G42050	AT5G42050	DCD (Development and Cell Death) domain protein	619.26	419.875	624.873	387.985	469.085	376.961	732.835	534.369	456.348	445.965	495.588	516.441	715.923	563.235	836.122	634.943	708.51	884.476	883.778	676.861	614.416	578.601	652.262	609.354
AT5G42220	AT5G42220	Ubiquitin-like superfamily protein	102.244	107.828	102.805	126.256	126.221	116.577	97.5865	94.7109	124.059	106.635	87.896	110.437	102.945	123.829	148.901	132.036	168.573	154.447	148.103	143.201	136.656	139.407	138.182	138.775
AT5G42270	VAR1	FtsH extracellular protease family	1837.62	1899.06	1596.73	1853.36	1636.48	2133.67	1638.38	1779.04	1741.43	1524.63	2021.31	1587.59	2248.6	2363.34	2252.31	2356.52	1629.14	2763.52	2494.72	2478.07	2207.06	2172.26	2133.68	2038.78
AT5G42650	AOS	allene oxide synthase	887.295	565.809	902.567	714.977	765.972	486.429	940.779	677.101	697.811	570.249	663.621	719.234	1009.69	844.67	1304.45	1316.51	720.64	1254.37	781.055	848.528	866.48	1067.87	1100.35	744.462
AT5G42760	AT5G42760	Leucine carboxyl methyltransferase	27.5095	28.1202	15.3382	46.5364	29.7974	32.834	38.5521	28.2604	40.2579	52.652	55.7197	34.069	53.1863	67.7127	18.1181	54.9741	30.2048	96.4949	46.7224	96.9342	69.4927	96.5102	58.5761	43.0895
AT5G43180	AT5G43180	transmembrane protein, putative (Protein of unknown function, DUF599)	103.124	93.2966	120.908	115.319	106.474	107.286	83.7688	96.7932	101.549	87.691	77.4012	100.97	108.992	108.689	137.76	157.29	170.256	101.22	123.359	122.332	132.773	122.155	96.8242	132.776
AT5G43210	AT5G43210	Excinuclease ABC, C subunit, N-terminal	34.9564	27.8906	29.424	24.8585	40.3932	18.6688	17.7074	17.9786	19.4887	19.6901	22.6423	20.4519	36.4998	35.2437	28.3555	26.4446	47.2998	34.1401	29.5769	37.411	23.504	43.9633	36.6172	38.6649
AT5G43260	AT5G43260	chaperone protein dnaJ-like protein	315.817	337.803	277.586	373.859	225.234	255.523	270.137	304.675	313.664	323.499	336.839	312.526	389.77	453.324	305.401	443.266	293.407	493.464	416.814	416.07	358.731	383.07	464.912	378.666
AT5G43450	AT5G43450	2-oxoglutarate (2OG) and Fe(II)-dependent oxygenase superfamily protein	59.705	100.277	100.848	78.5983	75.2298	109.264	78.8445	105.431	97.5229	82.0564	96.895	105.336	142.273	114.445	134.682	110.956	91.2261	206.257	190.694	214.314	114.843	150.204	159.433	159.782
AT5G43580	UPI	Serine protease inhibitor, potato inhibitor I-type family protein	362.646	305.601	324.532	301.125	391.875	232.229	406.297	345.796	395.876	448.821	264.059	407.464	366.116	491.726	457.714	482.722	527.339	315.121	492.11	363.319	430.121	459.863	548.921	696.558
AT5G43850	ARD4	RmlC-like cupins superfamily protein	431.696	396.121	406.846	470.366	421.413	486.989	390.432	488.212	384.799	426.337	450.14	368.251	594.841	666.196	500.521	557.621	530.82	880.23	554.654	646.643	557.314	676.225	663.201	533.019
AT5G44060	AT5G44060	embryo sac development arrest protein	129.451	101.84	112.702	108.396	115.774	118.617	87.7066	94.6955	88.7881	86.6633	105.161	136.137	150.877	151.133	118.504	74.9546	152.811	152.083	148.903	126.786	121.728	145.945	167.236	128.24
AT5G44130	FLA13	FASCICLIN-like arabinogalactan protein 13 precursor	1164.74	1053.06	773.139	1183.67	1080.03	1086.61	783.817	1119.68	1067.38	1205	1333.85	1211.37	1780.56	1561.79	1158.64	1524.03	1173.41	1927.59	1563.63	1754.96	1671.08	1508	1817.58	1783.58
AT5G44568	AT5G44568	transmembrane protein	101	72.9705	78.7065	88.5271	82.2019	51.0142	93.6636	96.7339	95.384	154.707	108.32	120.316	206.649	160.674	126.602	164.752	201.783	103.941	156.25	212.417	242.173	140.852	131.303	151.902
AT5G44610	MAP18	microtubule-associated protein 18	207.396	216.239	144.261	212.786	196.585	162.143	196.235	158.13	165.309	197.374	213.027	142.123	204.176	231.046	222.839	257.647	308.825	228.813	227.46	232.468	248.79	173.649	214.729	236.112
AT5G45100	BRG1	SBP (S-ribonuclease binding protein) family protein	163.873	144.513	138.912	142.212	141.698	150.647	129.22	146.664	152.847	108.044	140.422	145.137	226.899	201.405	238.09	247.093	219.128	226.414	260.117	226.918	177.318	200.49	223.912	177.978
AT5G45630	AT5G45630	senescence regulator (Protein of unknown function, DUF584)	14.2515	8.8183	26.401	3.03619	6.10306	4.26227	19.7873	10.0791	2.3714	9.08506	14.0484	18.7016	36.1901	17.2677	33.4359	7.47488	30.2879	8.74638	43.3315	44.6344	11.3854	4.6474	25.4356	38.1526
AT5G45670	AT5G45670	GDSL-like Lipase/Acylhydrolase superfamily protein	270.794	196.569	238.499	202.595	227.661	228.12	206.046	189.322	242.144	288.766	215.354	270.781	251.065	263.742	288.649	302.024	339.632	267.605	299.796	231.622	347.095	329.135	272.332	320.722
AT5G46260	AT5G46260	disease resistance protein (TIR-NBS-LRR class) family	4.67237	7.39201	6.12802	6.96879	7.08312	1.14409	13.8586	2.4857	5.11485	21.7401	15.2405	1.80065	13.703	7.18284	18.6707	16.8966	17.4831	35.6847	18.0251	20.8063	12.0072	10.7314	11.0238	13.1077
AT5G46730	AT5G46730	glycine-rich protein	238.94	194.24	304.73	212.851	180.675	183.902	325.535	304.193	242.071	234.513	165.364	249.941	345.603	378.632	531.838	388.757	369.091	415.633	453.501	399.967	306.557	391.564	527.203	371.823
AT5G47010	LBA1	RNA helicase	191.854	195.287	232.442	261.899	224.783	245.543	195.944	211.375	317.638	211.03	207.955	190.989	297.283	287.904	257.985	311.514	270.004	249.192	251.384	278.749	289.814	279.25	300.275	282.206
AT5G47120	BI1	BAX inhibitor 1	388.923	479.912	520.591	464.455	558.036	463.765	554.48	495.854	546.363	591.511	479.444	500.999	652.878	560.608	739.363	692.475	693.474	713.97	582.043	543.343	744.355	656.222	636.679	699.067
AT5G47600	AT5G47600	HSP20-like chaperones superfamily protein	4.04773	3.15117	24.2932	18.8698	13.0116	11.4304	21.7367	16.6422	25.2761	13.5487	11.2162	16.5492	28.2189	16.5565	38.5033	18.0022	38.1801	47.3724	36.9384	22.1466	21.8283	9.89969	15.5832	27.0444
AT5G47880	ERF1-1	eukaryotic release factor 1-1	263.836	259.378	205.592	232.714	219.05	250.757	242.571	263.337	264.576	223.354	218.846	169.62	273.734	307.214	341.956	295.693	259.6	325.207	365.102	288.72	281.637	307.546	302.299	281.65
AT5G48412	AT5G48412		251.755	226.922	268.105	218.817	360.793	211.696	257.647	213.708	223.413	244.582	213.89	220.935	324.929	277.756	387.913	304.177	443.098	400.528	364.291	281.189	304.478	313.22	403.848	306.001
AT5G48490	AT5G48490	Bifunctional inhibitor/lipid-transfer protein/seed storage 2S albumin superfamily protein	664.757	614.489	691.29	525.099	585.783	553.403	584.719	521.706	588.665	476.015	690.426	539.805	810.378	790.741	967.338	513.337	1012.43	898.643	904.871	631.535	506.042	827.301	977.497	429.863
AT5G48570	AT5G48570	FKBP-type peptidyl-prolyl cis-trans isomerase family protein	29.7596	41.4441	48.4767	16.0038	56.8457	33.0955	57.2824	31.3254	38.1192	32.694	32.1563	41.262	53.7536	66.6315	54.6961	53.8709	52.1809	63.0605	64.2709	59.4426	72.8931	33.452	61.4404	34.6782
AT5G49480	CP1	Ca2+-binding protein 1	1174.66	1384.9	1079.33	1273.55	1086.81	1451.79	1128.07	1490.44	1257.94	1758.02	1429.68	1650.34	2340.8	2408.03	1575.16	2053.1	1604.71	1857.22	1834.81	2070.21	1840.57	2256.42	1826.61	1923.26
AT5G49840	AT5G49840	ATP-dependent Clp protease	45.921	58.3898	63.2364	59.6311	59.5364	63.8342	36.4237	43.5372	41.5291	40.6188	33.743	60.627	61.9688	69.0608	61.308	73.9045	75.2	61.8275	81.1268	57.4238	65.4682	57.1095	77.4088	61.2947
AT5G50100	AT5G50100	Putative thiol-disulfide oxidoreductase DCC	295.82	288.143	268.347	307.303	299.699	338.445	235.596	389.789	302.325	242.659	382.392	261.496	407.351	435.055	362.62	366.464	252.256	471.894	348.686	435.003	369.43	481.87	351.523	299.195
AT5G50230	AT5G50230	Transducin/WD40 repeat-like superfamily protein	50.0389	44.1684	44.3022	55.7846	59.3873	53.5712	49.3125	37.9994	48.1722	36.1325	32.0358	39.3017	49.3024	53.4447	46.5834	53.8953	66.6504	89.9631	57.8212	76.9245	55.3577	59.6807	67.6933	85.4614
AT5G51070	ERD1	Clp ATPase	212.251	305.469	276.076	257.552	234.193	232.809	218.821	237.984	259.83	185.472	275.012	180.452	270.345	247.75	375.801	226.765	301.621	545.786	387.665	331.622	324.807	258.798	287.536	264.976
AT5G51720	NEET	2 iron, 2 sulfur cluster binding protein	972.492	589.483	731.569	1043.17	977.995	535.989	682.311	1207.85	1032.33	576.026	767.768	974.793	1783.13	2271.17	1263.26	1694.88	1259.35	1412.58	1175.03	1499.22	1107.36	2293.48	855.944	1565.08
AT5G52070	AT5G52070	Agenet domain-containing protein	47.8688	46.8407	60.4518	51.7188	63.031	51.6233	59.1809	45.7628	39.7523	58.2627	62.0356	51.6403	89.4247	99.665	71.9099	108.709	111.663	71.2176	51.4746	98.9655	88.0226	78.929	57.4718	84.6745
AT5G52120	PP2-A14	phloem protein 2-A14	20.2071	21.7483	14.9524	17.9034	14.2395	22.652	12.7802	16.7682	9.25675	19.0655	21.0232	27.6514	23.8259	13.438	24.3057	39.0167	29.979	46.3908	34.8227	32.9246	34.7404	17.3614	15.863	23.712
AT5G52660	AT5G52660	Homeodomain-like superfamily protein	58.4254	56.4569	65.752	63.6296	83.7638	41.4573	56.1883	72.0164	49.9653	44.6163	47.8062	69.4576	67.9878	71.6755	88.1304	79.1977	75.6946	95.1965	83.5528	69.4922	77.4989	59.3213	70.2087	67.2297
AT5G52750	AT5G52750	Heavy metal transport/detoxification superfamily protein	46.6976	22.7758	28.1756	45.3687	39.7383	15.7255	33.5087	38.8502	36.6401	29.2359	50.0536	43.5632	70.8812	36.5192	51.656	55.9715	66.217	60.6236	67.5491	43.1533	63.2714	37.5381	65.534	42.6855
AT5G53120	SPDS3	spermidine synthase 3	68.721	63.4817	101.154	104.402	89.1023	106.244	108.488	116.484	96.1106	77.6941	121.535	108.982	111.506	119.704	176.266	126.732	119.687	145.845	143.462	114.782	129.842	130.006	104.463	100.379
AT5G53350	CLPX	CLP protease regulatory subunit X	290.874	304.794	320.252	300.341	312.571	332.309	324.413	362.727	340.015	306.337	301.128	272.979	457.103	380.711	477.719	393.922	393.55	461.167	472.67	431.071	408.327	434.357	322.542	323.887
AT5G53370	PMEPCRF	pectin methylesterase PCR fragment F	98.8045	155.34	100.112	120.304	71.9508	119.652	103.517	106.785	116.207	74.4686	102.874	126.861	149.139	149.568	122.556	137.296	114.333	147.96	155.928	141.019	168.35	116.45	155.526	119.08
AT5G53902	U3B		36.5438	48.8274	38.8058	41.4564	24.0296	22.9449	38.6171	34.4911	44.2339	55.7574	28.2749	28.848	41.5578	54.1705	56.9078	70.9323	52.007	45.8482	77.7891	40.353	33.522	63.8373	62.138	41.5027
AT5G54075	U3D		376.336	343.111	399.556	432.919	242.646	272.151	371.604	394.011	347.758	445.137	340.191	235.849	572.722	474.921	477.77	636.538	359.23	428.467	468.037	431.773	459.212	497.198	544.791	462.057
AT5G54300	AT5G54300	cotton fiber-like protein (DUF761)	27.6684	29.6843	47.3504	36.7844	27.1871	26.9395	32.5242	47.3496	29.4291	41.3546	38.4759	29.2176	47.0353	51.6746	48.6165	43.338	50.2707	80.6447	69.6869	52.8876	48.5198	47.1528	45.2757	45.0501
AT5G54380	THE1	protein kinase family protein	124.537	190.323	130.24	153.155	200.872	190.762	120.232	140.255	158.834	150.406	153.419	147.329	196.916	214.076	195.49	211.204	211.804	205.016	274.267	204.924	207.011	185.187	136.922	199.96
AT5G54510	DFL1	Auxin-responsive GH3 family protein	157.245	155.782	188.249	170.048	211.414	173.357	174.541	116.089	153.913	171.612	182.44	118.615	183.545	141.054	203.595	246.007	271.196	281.615	219.378	187.408	222.994	154.02	183.817	182.524
AT5G54610	ANK	ankyrin	13.7122	2.96055	13.4721	18.8107	11.6321	3.21635	8.86598	6.79724	19.3309	7.93345	7.78988	0.990294	22.1364	29.651	3.02144	29.5608	22.0227	28.6936	10.6865	26.4658	53.5377	5.85062	32.2499	66.2767
AT5G54940	AT5G54940	Translation initiation factor SUI1 family protein	986.873	954.807	1184.53	791.687	1221.4	762.989	1204.03	1027.29	837.616	803.572	1094.13	1042.78	1450.01	1044.35	1487.97	1233.6	1578.15	1987.88	1746.58	1272.63	1234.48	988.596	1536.11	1246.75
AT5G55120	VTC5	GDP-L-galactose phosphorylase VITAMIN C DEFECTIVE 5 (VTC5)	239.063	215.521	204.866	168.123	249.011	215.69	165.593	238.834	169.637	235.419	217.245	177.774	214.01	207.471	268.799	271.389	322.777	286.421	213.026	253.413	268.241	250.817	250.782	259.841
AT5G55180	AT5G55180	O-Glycosyl hydrolases family 17 protein	253.652	145.98	150.282	154.79	203.075	153.881	160.761	163.586	193.677	169.752	134.915	177.995	289.519	234.805	243.446	253.958	262.202	162.636	270.807	215.257	218.063	220.579	173.005	250.46
AT5G56150	UBC30	ubiquitin-conjugating enzyme 30	222.233	206.216	221.696	276.396	190.593	214.916	207.043	202.934	265.633	227.037	211.89	226.336	287.737	267.583	268.612	249.282	269.149	274.092	290.728	272.162	325.438	261.353	300.154	273.461
AT5G56240	AT5G56240	hapless protein	77.891	93.4568	112.727	100.425	104.256	104.377	106.489	126.481	129.977	112.134	107.315	87.9566	126.435	130.333	134.715	150.948	151.84	177.126	158.175	110.415	174.071	147.887	95.8168	124.888
AT5G56250	HAP8	hapless 8	54.0568	64.2212	74.687	40.8136	38.9618	52.6189	49.2998	65.2831	53.5111	38.4213	40.8301	39.6502	67.4802	86.1662	102.312	77.1223	86.5276	114.45	111.527	79.4139	71.8795	88.8388	50.3807	95.0695
AT5G57180	CIA2	chloroplast import apparatus 2	202.772	186.187	211.316	205.715	200.367	174.473	183.398	154.827	171.536	189.6	169.096	153.106	250.679	237.353	242.082	343.389	233.767	259.722	231.047	277.492	313.514	242.277	217.294	294.577
AT5G57270	AT5G57270	Core-2/I-branching beta-1,6-N-acetylglucosaminyltransferase family protein	76.5487	55.739	81.7537	68.6303	96.614	73.2901	64.0619	82.1139	69.3329	82.8657	44.1296	72.5704	120.465	96.0875	88.1382	103.162	135.179	92.8131	83.9693	102.436	91.0271	94.851	95.6024	90.723
AT5G57350	HA3	H[+]-ATPase 3	127.358	151.204	171.132	195.794	171.008	148.754	197.236	213.172	194.979	106.024	229.786	206.985	185.75	259.441	294.771	214.399	180.91	216.211	234.457	207.122	242.266	254.139	344.706	221.237
AT5G57360	ZTL	Galactose oxidase/kelch repeat superfamily protein	65.6643	69.8426	86.1198	87.1643	112.977	66.1691	68.9852	50.5052	80.1185	68.6251	84.6798	114.718	85.9355	85.6893	118.526	102.451	91.1135	144.792	90.7483	114.504	107.458	99.1883	118.274	119.698
AT5G57560	TCH4	Xyloglucan endotransglucosylase/hydrolase family protein	577.129	262.434	706.054	146.223	676.563	222.297	867.373	346.249	214.485	202.714	436.554	542.586	998.524	630.337	1565.24	490.088	1015.18	609.332	1789.95	846.177	328.239	353.705	1221.11	627.413
AT5G57800	CER3	Fatty acid hydroxylase superfamily	195.893	208.712	160.082	270.457	256.225	238.417	204.068	228.011	247.631	238.962	284.625	278.951	343.325	313.451	273.478	350.578	309.05	372.995	291.875	381.198	274.245	386.862	272.72	344.423
AT5G58070	TIL	temperature-induced lipocalin	712.256	788.441	827.106	700.741	647.069	739.659	788.935	643.368	781.722	808.194	704.679	684.062	978.672	972.463	1294.65	1030.23	838.674	1248.87	1112.39	851.43	969.138	1003.59	1142.19	1005.53
AT5G58120	AT5G58120	Disease resistance protein (TIR-NBS-LRR class) family	69.1857	27.8354	47.9137	35.8453	49.152	60.7148	40.3971	43.4622	40.91	37.246	48.9011	56.9212	63.6848	66.8288	60.8522	54.9555	77.6046	66.7796	72.2652	82.7547	69.9314	57.8156	63.777	55.5448
AT5G58570	AT5G58570	transmembrane protein	47.5447	69.2387	58.1341	49.2282	67.048	46.9272	47.7915	62.4508	66.4618	55.8899	60.2095	60.5981	64.8883	54.5005	76.6777	94.0526	68.1347	116.567	75.9309	62.508	71.878	80.2038	81.7325	62.3131
AT5G58770	cPT4	Undecaprenyl pyrophosphate synthetase family protein	176.958	180.624	193.233	220.684	195.651	170.457	190.184	270.844	201.216	179.745	287.492	252.041	358.073	320.779	212.513	269.239	242.934	396.625	272.926	363.831	318.42	381.103	233.496	342.882
AT5G59010	BSK5	kinase with tetratricopeptide repeat domain-containing protein	73.5398	67.9765	72.824	71.6023	107.209	83.1564	97.265	70.6553	71.8824	86.1452	99.3414	78.7296	100.561	101.47	138.634	115.051	110.132	88.4663	79.5768	102.419	107.568	92.4574	81.8605	103.726
AT5G59820	RHL41	C2H2-type zinc finger family protein	113.292	88.5366	160.519	63.7319	57.992	83.7125	126.278	121.996	41.2428	79.9316	125.037	126.94	174.706	130.578	150.918	192.17	115.579	184.585	271.508	244.054	146.611	126.79	162.192	144.963
AT5G60250	AT5G60250	zinc finger (C3HC4-type RING finger) family protein	9.29485	14.973	1.64015	24.8031	16.4441	23.6003	20.3234	11.3272	10.1544	16.8489	20.1712	29.3742	28.9804	21.0288	23.1593	16.9593	21.0316	24.3911	53.3498	21.2058	33.1083	27.7674	32.8274	46.2654
AT5G60360	ALP	aleurain-like protease	885.021	947.129	1166.7	919.571	954.893	1022.9	1201.23	1080.81	1068.29	1095.97	1050.96	945.017	1200.56	1183.15	1275.44	1235.47	1203.86	1597.77	1273.65	1125	1358.38	1277.11	1242.62	1205.39
AT5G60600	HDS	4-hydroxy-3-methylbut-2-enyl diphosphate synthase	945.896	1135.74	1019.17	944.661	1125.59	1060.03	1056.06	995.408	946.665	805.801	906.178	859.721	1218.11	1148.41	1260.07	1185.91	1248.9	1444.4	1310.21	1344.18	1195.82	1147.02	1126.33	1128.72
AT5G60970	TCP5	TEOSINTE BRANCHED 1, cycloidea and PCF transcription factor 5	33.7621	49.1293	28.2377	35.7877	32.839	38.1151	27.5763	31.2047	35.1917	24.9158	26.026	35.5438	43.691	44.9472	37.4687	46.4735	50.7264	75.0019	42.3745	64.7424	36.8117	50.6872	51.1928	52.8274
AT5G61010	EXO70E2	exocyst subunit exo70 family protein E2	67.5775	72.0251	67.4582	52.7626	75.9482	53.7877	90.7972	89.0529	57.6787	70.6342	69.8409	34.3423	81.6787	80.6691	106.411	106.637	110.347	139.476	75.0042	69.6829	89.7268	99.6887	132.39	59.4744
AT5G61640	PMSR1	peptidemethionine sulfoxide reductase 1	62.8428	83.8552	75.5031	60.9864	81.7264	51.7562	58.1375	59.1169	57.5703	74.7608	76.8937	77.4656	83.4298	80.7909	98.2552	82.4024	88.0667	153.541	81.7272	76.1999	87.6791	111.155	77.7357	79.4989
AT5G61820	AT5G61820	stress up-regulated Nod 19 protein	264.92	562.813	398.862	440.575	372.58	523.184	408.185	443.729	441.171	505.809	538.385	566.356	889.777	947.349	681.73	833.225	582.63	934.791	999.83	759.244	707.748	953.306	827.761	1076.15
AT5G62140	AT5G62140	ATP-dependent Clp protease ATP-binding subunit	295.888	303.9	252.277	390.746	339.261	294.193	258.295	306.911	300.869	278.379	280.747	332.726	453.589	479.68	320.066	476.244	394.307	531.407	369.201	492.33	377.572	480.019	462.384	459.694
AT5G62480	GSTU9	glutathione S-transferase tau 9	53.0937	95.7412	57.41	71.6023	74.8976	79.3689	80.8807	74.4605	39.3411	110.397	52.0821	69.8259	81.5927	79.8439	110.413	104.539	97.3432	123.018	79.5003	70.797	84.5407	144.805	81.0702	120.676
AT5G62990	emb1692	Ubiquitin carboxyl-terminal hydrolase family protein	34.3713	33.2002	43.6684	44.7032	35.1784	39.1674	29.5478	34.5103	39.9127	28.2508	34.8852	27.7796	57.3053	50.3775	28.3471	53.8431	58.6786	39.3623	44.24	64.7225	57.0079	42.6505	28.6423	56.2129
AT5G63060	AT5G63060	Sec14p-like phosphatidylinositol transfer family protein	48.6902	54.1637	48.5524	50.7528	80.3736	59.8683	60.142	65.5143	70.6226	73.8142	58.4186	54.5406	59.1181	86.3305	122.586	61.31	75.4916	80.2444	75.8951	85.8802	75.9759	80.4614	78.1883	89.1869
AT5G63500	AT5G63500	transmembrane protein, putative (DUF 3339)	210.368	228.069	225.235	244.637	271.407	220.942	227.758	234.657	208.219	235.638	267.938	276.298	288.776	313.082	280.573	309.415	331.534	364.59	325.692	277.732	298.007	251.754	288.729	257.369
AT5G64260	EXL2	EXORDIUM like 2	556.674	699.558	765.883	524.444	742.84	727.388	505.291	456.335	537.493	609.194	572.061	624.056	750.451	681.82	973.503	685.42	896.316	881.441	1102.94	758.084	687.922	733.039	790.163	787.941
AT5G64310	AGP1	arabinogalactan protein 1	957.595	789.648	985.661	944.153	855.43	750.544	1036.38	808.989	869.303	949.565	833.75	982.971	1473.79	1132.58	1225.68	1111.91	1153.99	917.461	1029.04	1046.76	1036.97	1235.72	1031.91	1334.5
AT5G66052	AT5G66052	transmembrane protein	423.875	343.965	305.595	332.696	515.639	343.554	399.361	374.695	404.891	324.254	332.316	434.303	491.743	439.434	385.905	535.859	522.057	733.702	532.96	595.891	511.56	518.978	494.596	655.586
AT5G67150	AT5G67150	HXXXD-type acyl-transferase family protein	82.7938	117.109	102.893	105.406	109.965	99.1028	108.476	97.9176	95.9884	78.8454	121.475	96.9361	108.172	126.16	147.89	147.827	111.008	126.141	146.93	169.379	127.418	143.5	159.675	112.068
AT5G67540	AT5G67540	Arabinanase/levansucrase/invertase	38.8271	22.0545	9.3815	16.9381	26.7947	29.7923	25.6546	25.4731	12.2873	27.8827	23.5948	13.6788	33.9327	46.0743	28.3559	34.8518	34.8851	19.1765	37.2356	25.521	44.7843	30.735	46.634	31.8535

## Sheet: V vs DVR06 10microM DOWN
	Symbol	V_1	V_2	V_3	V_4	V_5	V_6	V_7	V_8	V_9	V_10	V_11	V_12	DVR06_10microM_1	DVR06_10microM_2	DVR06_10microM_3	DVR06_10microM_4	DVR06_10microM_5	DVR06_10microM_6	DVR06_10microM_7	DVR06_10microM_8	DVR06_10microM_9	DVR06_10microM_10	DVR06_10microM_11	DVR06_10microM_12
AT1G01580	FRO2	140.808	329.902	164.432	212.879	187.826	467.898	134.015	249.233	199.944	552.501	346.651	187.175	107.866	71.638	88.1041	92.0927	225.915	63.8256	213.879	213.229	263.165	154.767	226.044	97.3612
AT1G01750	ADF11	82.7118	31.2662	66.1142	90.8558	55.1522	63.2409	43.7125	53.0128	51.1105	40.1524	59.8034	66.0735	37.0439	45.1039	47.61	37.109	73.6719	33.5198	29.9643	33.1605	48.7035	45.154	59.9362	33.148
AT1G02300	AT1G02300	52.1085	46.1485	52.6514	27.8978	54.6294	31.0723	56.2916	36.7813	29.9945	44.2395	24.1351	25.4686	11.1027	14.5151	30.3966	15.8809	35.0409	21.4002	45.3585	22.0481	19.9457	11.5746	26.6686	18.9768
AT1G03130	PSAD-2	5179.03	5732.09	6569.52	4240.8	5189.06	4996.34	5462.8	4825.87	4053.24	3785.02	5058.29	4608.9	3898.13	4416.72	6008.55	3539.14	3124.2	4699.66	5161.66	3239.35	3459.64	4218.61	4682.44	2533.82
AT1G04040	AT1G04040	1327.06	1183.08	1121.99	1175.16	1229.59	1171.04	1094.56	1095.31	1151.15	1490.96	989.273	1053.96	998.555	908.329	880.655	1016.49	1213.43	615.031	812.166	962.583	963.969	800.883	823.435	999.731
AT1G04800	AT1G04800	183.88	116.043	107.456	107.393	102.043	108.677	112.048	120.329	154.683	169.041	176.472	194.609	160.613	86.2437	102.536	76.9286	66.4127	122.395	93.6794	83.3478	93.8482	158.482	124.191	91.816
AT1G05200	GLR3.4	79.5726	77.2697	69.4295	75.7433	79.0162	64.2884	75.125	68.0712	55.9363	74.5944	73.0395	60.3777	42.2303	58.6743	60.8583	54.4001	61.7679	66.9011	59.4053	66.0484	60.836	53.5078	33.7262	56.7799
AT1G05210	AT1G05210	109.072	91.1465	97.7542	125.184	110.067	113.264	88.7917	101.294	114.213	97.7629	116.099	131.478	81.0003	74.9938	97.2447	96.0804	106.372	59.6896	89.3323	87.0422	82.802	96.1626	74.5312	98.5287
AT1G05250	AT1G05250	985.596	657.912	632.224	1055.26	726.288	695.358	812.388	663.279	658.86	970.927	941.849	697.997	527.158	530.737	698.819	700.484	652.359	387.167	583.926	563.763	762.337	575.603	678.076	547.77
AT1G05360	KMS2	54.7349	64.983	69.1384	67.6357	80.6369	93.7043	60.0987	60.2489	71.7431	89.4583	75.082	63.3091	70.8011	65.8131	46.5868	60.1877	63.4807	60.5289	47.7076	63.7966	64.611	58.4014	29.785	41.5837
AT1G05385	LPA19	181.619	185.227	137.941	212.797	203.661	211.53	203.128	180.281	224.124	169.634	216.444	228.38	147.316	146.392	144.845	177.369	138.87	179.36	131.451	152.022	137.098	156.112	93.9761	174.84
AT1G05523	AT1G05523	48.362	42.7929	98.0406	75.5819	68.0967	115.209	90.7472	85.467	106.435	64.1618	48.5075	65.0596	35.6822	28.4076	59.788	0.0852339	49.1764	45.0559	47.0522	25.512	42.5519	40.5796	23.6074	0.631847
AT1G05590	HEXO2	49.2339	69.6667	61.1014	77.5283	85.1011	77.1735	57.1556	81.9808	37.8887	58.4966	78.7103	56.9098	35.1638	35.2167	51.6598	51.7426	51.6137	47.6062	26.563	48.5004	58.4561	62.4696	46.7839	78.971
AT1G05960	AT1G05960	121.036	152.005	133.467	158.397	208.977	210.269	149.862	141.371	154.928	154.857	151.745	130.596	112.02	104.884	97.2272	158.357	190.138	118.143	111.139	138.729	147.744	141.026	122.256	139.808
AT1G06160	ORA59	55.6368	49.0715	63.1072	33.8768	62.9623	36.2807	43.8561	43.5387	52.7205	70.2769	54.1501	45.6372	16.8778	29.4282	44.5831	30.6268	40.5671	11.013	42.5272	15.7148	24.6017	15.851	48.9199	49.6943
AT1G06420	AT1G06420	12.6213	12.6622	25.0835	9.99474	16.4908	16.5436	23.7005	15.667	24.9579	26.6319	10.2577	20.4774	3.763	11.5718	15.1998	11.6143	28.4707	4.31604	8.05651	17.409	3.32765	12.2332	1.90118	10.6114
AT1G06620	AT1G06620	32.1624	21.893	55.0358	41.6225	46.8233	62.7231	39.0871	37.9793	38.708	76.6511	34.8197	47.5309	27.5626	33.8479	51.6773	25.8374	29.6617	34.2469	38.2767	29.8167	30.4452	32.9737	36.0359	23.8502
AT1G07090	LSH6	115.951	123.883	138.212	125.116	136.92	118.03	124.224	155.379	134.322	191.168	84.2333	110.946	104.436	79.1176	95.2121	85.5758	127.488	104.262	87.2906	96.9705	84.5446	97.6048	118.974	99.9238
AT1G07367	AT1G07367	38.9821	98.4543	55.9102	69.9969	33.6638	152.305	102.066	65.0615	219.193	149.57	84.6118	72.8456	54.0162	58.3531	60.7845	43.322	46.4296	29.49	87.0812	62.1434	39.3329	17.7014	61.4495	22.5798
AT1G07705	AT1G07705	104.357	101.559	69.7273	84.1421	115.61	92.8775	87.7328	89.0582	114.393	89.8526	94.2008	98.5403	88.912	75.754	75.9682	57.0855	95.6209	61.5689	71.8595	54.253	88.5142	72.0476	74.2241	92.4914
AT1G07830	AT1G07830	153.557	214.454	247.693	199.914	228.198	201.325	265.309	226.799	212.157	209.861	208.422	218.204	139.444	205.177	167.857	186.909	189.393	142.523	187.699	202.502	170.097	160.506	152.66	210.065
AT1G08465	YAB2	74.3987	108.907	75.9174	85.5719	120.394	90.7071	116.375	97.9599	110.033	140.556	123.196	113.227	83.7072	99.9012	65.8316	90.7086	64.0645	82.7364	74.7641	73.895	87.941	75.8429	84.9034	70.7669
AT1G08550	NPQ1	403.434	439.765	354.535	319.493	444.418	407.573	367.391	336.94	381.176	357.865	424.368	372.84	276.63	320.676	261.189	324.273	391.94	297.372	306.844	319.944	386.276	273.137	278.179	460.224
AT1G08900	AT1G08900	40.3131	30.9907	50.9639	31.8423	38.5946	37.1356	45.4625	21.4972	28.5809	30.4471	30.424	41.5149	32.5297	26.8228	27.3521	16.9392	21.3497	25.5244	33.5483	24.2919	22.0913	20.5496	27.2338	8.81065
AT1G08980	AMI1	203.731	262.533	214.669	166.14	261.809	198.225	226.806	195.833	192.842	168.604	221.602	220.889	144.506	141.518	139.772	184.794	248.626	162.646	189.896	192.671	194.551	113.099	162.438	206.528
AT1G09415	NIMIN-3	97.7518	117.606	115.269	94.5263	143.672	107.406	129.133	116.778	97.1761	114.498	146.842	127.769	78.6164	87.1805	59.751	60.2546	94.5605	72.9089	90.302	80.427	84.6021	62.4849	96.4046	95.4084
AT1G09505	AT1G09505	43.0669	95.9733	42.746	58.7846	12.6912	188.321	129.2	45.2219	413.554	113.31	101.972	71.7734	67.8312	48.2538	39.4981	21.216	28.1678	26.2503	99.0365	51.689	60.253	15.7702	85.688	19.5682
AT1G09580	AT1G09580	84.6094	127.832	118.148	86.5898	97.2992	104.236	103.085	113.287	105.379	101.025	107.343	85.0739	69.151	83.1425	98.2577	89.7637	108.936	80.059	70.4431	79.4252	87.8741	114.177	93.4487	77.8258
AT1G09927	AT1G09927	6929.25	6601.25	5451.58	5931.72	5258.33	6287.8	5193.54	5471.93	6079.09	5975.44	6455.08	6396.63	5609.95	5458.27	4825.6	5308.25	4612.55	4807.11	4858.97	5189.57	5100.32	5054.73	4654.35	5429.5
AT1G10030	ERG28	348.866	247.965	244.679	296.343	241.384	308.647	290.878	274.702	268.569	272.488	272.966	301.06	234.22	252.143	225.927	215.476	271.406	240.038	170.238	217.156	251.493	310.175	230.986	239.951
AT1G10360	GSTU18	233.494	305.197	214.504	211.856	291.064	237.677	186.298	209.237	214.987	184.333	269.711	258.3	180.35	212.932	136.729	167.947	178.961	186.703	147.48	228.579	179.095	208.348	202.377	236.96
AT1G11350	SD1-13	49.3395	60.2948	90.8985	64.6496	96.5821	54.8159	74.1986	52.5387	83.8364	79.4616	50.3621	49.5359	52.9979	39.6054	59.7667	57.015	69.8562	55.7516	53.1584	36.6111	53.1452	41.2816	45.2641	68.8752
AT1G11540	AT1G11540	23.7874	21.9698	15.7845	15.9432	19.983	13.5428	32.6139	31.8519	13.1627	33.2502	15.5579	17.979	8.91951	15.4361	20.2701	4.27481	8.77782	7.62072	13.5113	12.1266	8.60457	13.497	29.2208	8.44073
AT1G11655	AT1G11655	40.0601	16.5718	29.3342	40.6874	15.6065	16.6647	36.5377	8.2664	20.9635	35.6506	26.1587	34.1944	15.6891	7.17404	22.2914	25.2858	20.2039	13.2857	19.1132	11.1645	12.8081	19.3951	13.1032	18.7059
AT1G12080	AT1G12080	360.964	393.889	321.811	430.367	637.528	378.746	429.053	431.322	365.373	283.187	460.645	344.748	265.213	318.408	345.415	325.273	558.921	305.186	331.316	315.149	379.695	261.837	336.801	276.737
AT1G12220	RPS5	13.7278	15.906	9.53208	22.8195	11.8952	17.5109	16.7663	12.3689	21.033	13.559	21.1159	11.5014	8.25568	15.1553	7.08791	4.25711	6.37888	8.75017	11.1742	2.37293	8.29342	11.9473	10.4501	7.15204
AT1G13820	AT1G13820	292.375	346.349	288.492	333.119	285.762	360.987	294.712	319.112	281.656	306.296	289.504	267.556	256.033	343.058	281.747	238.837	171.408	241.058	268.064	282.774	240.525	255.983	232.464	238.866
AT1G14030	LSMT-L	135.869	177.487	181.934	200.833	162.823	183.654	162.68	142.584	178.015	150.52	163.069	185.186	120.667	159.989	121.544	177.338	175.055	112.391	92.1753	149.729	153.336	111.97	110.451	151.464
AT1G14170	AT1G14170	101.55	102.84	119.987	105.404	116.902	79.6198	109.467	84.7429	105.44	119.808	81.7958	85.8013	71.7649	79.5774	80.0179	112.915	122.985	79.3534	63.7086	65.2195	106.544	57.8761	90.2851	76.5942
AT1G14185	AT1G14185	17.818	25.4054	13.0337	29.7789	18.8685	36.858	6.8233	14.6891	14.7653	33.2702	26.3127	20.0423	9.71846	11.2861	10.1244	13.7313	24.2513	18.6674	16.8155	13.2387	22.7696	4.65339	8.22267	8.47891
AT1G14220	AT1G14220	22.9009	7.73621	11.4867	16.8695	15.1203	10.363	13.813	5.80693	13.0095	11.2759	9.50599	11.2193	2.24659	3.28887	9.12095	3.19263	2.97077	13.4339	3.53029	7.66246	3.04748	7.12555	9.42202	10.2975
AT1G14620	DECOY	212.109	171.691	206.694	180.034	189.179	185.802	280.147	209.005	178.012	243.231	149.717	223.055	146.222	197.297	152.945	158.429	231.328	151.101	152.914	156.538	179.327	161.359	156.946	184.424
AT1G14700	PAP3	118.416	154.038	148.194	115.408	193.72	120.424	122.229	175.309	170.9	102.528	114.054	150.398	85.84	110.204	137.664	90.8452	130.351	83.8704	110.685	106.789	73.6407	112.813	54.1163	82.6325
AT1G15175	AT1G15175	24.054	25.6233	40.1054	32.0406	16.9858	24.0506	41.5095	29.718	32.6276	12.1734	22.6528	18.4787	13.254	15.5324	21.3256	15.323	19.9808	21.1112	15.5687	22.7434	21.0415	28.8267	8.13679	7.66479
AT1G15180	AT1G15180	124.316	178.794	148.092	182.948	165.045	214.675	149.055	176.143	164.954	160.912	153.6	174.213	122.053	144.505	123.085	137.043	118.37	143.1	120.889	154.448	93.8899	148.189	186.615	119.05
AT1G15260	AT1G15260	203.889	219.249	215.54	216.796	274.603	176.639	164.599	201.373	240.877	233.222	215.45	209.858	190.603	174.389	141.798	134.182	227.77	160.314	160.794	182.828	137.258	206.271	159.959	200.733
AT1G15390	PDF1A	331.42	306.581	285.01	314.808	294.009	395.862	390.086	354.723	294.037	342.272	301.452	293.299	249.712	306.374	299.827	292.059	272.851	215.041	244.628	297.23	265.296	261.219	303.229	325.326
AT1G15550	GA3OX1	97.1619	83.548	120.097	99.4252	76.3795	85.7078	83.7882	94.4782	103.407	82.0533	90.718	75.6523	52.1685	55.4903	62.7879	51.7532	54.1028	30.8948	34.363	70.2051	66.4741	54.6883	53.9722	39.1906
AT1G16190	RAD23A	112.079	96.2654	125.064	158.047	127.602	108.57	118.307	124.546	120.496	138.975	115.941	139.936	112.79	108.759	98.2304	98.226	119.599	78.9345	85.1118	98.0969	106.204	108.013	119.711	87.2949
AT1G16550	AT1G16550	10.6827	20.3955	21.5018	16.8979	14.1485	13.4622	20.7403	14.513	3.75949	15.7255	20.214	15.7886	8.20101	6.93734	10.1299	5.31184	19.3223	9.54229	5.82878	8.83891	4.23114	15.5744	7.04788	10.5249
AT1G17140	ICR1	177.218	109.212	158.98	148.193	179.143	145.956	170.605	157.62	141.673	165.157	173.718	150.125	133.563	120.764	144.851	103.554	172.055	117.387	129.031	152.974	139.512	136.593	115.029	129.414
AT1G17190	GSTU26	129.534	145.898	183.927	130.275	140.627	164.039	185.436	140.222	130.879	155.941	153.519	141.625	92.9738	114.438	85.4808	113.038	121.155	194.414	90.7407	93.773	79.2246	89.298	84.4904	105.84
AT1G17560	HLL	83.0732	80.3501	120.537	120.296	108.871	103.229	99.5702	92.4786	83.3452	132.884	114.369	123.069	59.2978	68.8255	62.7949	56.0237	61.976	64.1266	82.3656	68.3623	86.538	98.5639	71.8256	80.9218
AT1G17665	AT1G17665	53.3748	56.7727	42.4688	55.6506	46.8726	46.4471	44.2878	45.627	46.4855	40.546	46.5868	35.7901	30.6462	22.4779	24.2125	45.332	45.9112	21.8158	29.4464	22.2135	36.7914	28.2844	20.7542	36.2193
AT1G17700	PRA1.F1	20.3362	24.6765	32.0518	41.6822	23.5902	38.0131	48.4399	11.5591	21.7273	29.1483	29.7171	10.5941	13.0076	10.179	28.3753	15.8564	27.3814	12.3719	15.9153	9.03306	24.4555	23.5768	11.3757	18.7708
AT1G17970	AT1G17970	86.2655	92.768	84.2374	71.6374	83.1813	57.5463	109.522	100.917	72.1031	96.3215	77.6047	76.0081	52.0587	53.8692	51.6555	58.0781	88.9924	42.4441	57.6414	60.5204	56.5248	55.7982	50.3053	38.1145
AT1G18020	AT1G18020	81.8465	94.1881	94.0604	93.4726	80.9789	88.7748	79.8357	84.6081	87.668	93.6047	107.075	94.1542	51.0397	67.8029	62.8009	49.6799	50.7692	62.4575	100.84	73.6414	79.1197	40.5669	67.3061	35.9284
AT1G18620	TRM3	154.033	100.817	133.274	106.427	143.608	134.043	118.33	117.246	81.6152	88.9422	121.327	71.0505	50.6863	72.2344	117.519	69.4084	113.594	77.8025	90.3138	63.0125	95.5795	68.4602	78.1028	71.9315
AT1G18745	AT1G18745	56.3718	94.4476	64.6358	60.695	114.097	78.3675	67.0339	64.6134	57.5039	83.9273	52.9758	55.3658	38.3743	67.0263	53.6868	40.1724	57.7285	45.105	43.1642	49.5916	53.9266	45.9774	66.2762	41.4259
AT1G18910	AT1G18910	38.0067	26.4381	46.2637	31.8604	48.9621	44.3233	30.52	60.5995	49.3285	50.257	24.1296	31.5386	20.3647	23.3687	55.7405	35.8688	27.282	16.0651	21.7226	21.0991	42.4394	30.6491	24.5327	21.4568
AT1G19130	AT1G19130	283.876	233.381	272.286	259.859	305.505	305.437	270.165	260.299	289.81	322.851	270.382	232.562	194.178	191.876	256.273	252.369	297.023	193.462	228.554	233.546	249.578	206.712	177.899	263.059
AT1G19600	AT1G19600	226.134	236.4	252.91	229.729	249.338	240.55	217.854	198.165	205.19	277.719	255.705	178.031	211.294	203.53	186.273	230.164	213.741	151.215	183.367	197.177	204.791	194.83	174.612	138.169
AT1G19690	AT1G19690	54.0422	74.8304	62.4156	60.4358	84.2158	54.5058	77.7327	66.4576	61.2778	91.3775	50.2694	64.4211	42.1668	47.6607	24.6703	47.6798	51.9017	39.2342	51.137	39.6572	57.1854	40.4735	28.4951	52.52
AT1G19730	ATTRX4	135.234	125.126	155.466	143.143	136.951	93.1042	162.756	138.929	155.495	94.6419	115.874	127.753	109.291	92.1599	125.609	105.047	106.414	86.1224	99.6909	114.152	124.808	125.59	94.5435	112.88
AT1G19990	AT1G19990	94.7741	141.591	136.744	110.236	156.453	101.944	147.957	108.046	97.0732	143.394	100.989	133.448	70.7675	98.6155	71.907	101.361	128.622	78.2911	83.8585	87.8597	99.4341	93.2221	77.6862	111.303
AT1G20190	EXPA11	86.8201	71.1741	57.3689	88.4636	51.9637	82.4984	90.7624	79.9681	59.7511	68.5729	59.1162	97.0918	56.3986	52.0497	37.0715	58.0692	60.1754	42.514	66.3993	59.3979	44.7781	53.2404	56.4163	54.076
AT1G20470	AT1G20470	29.8436	30.9131	32.7347	41.3683	34.1314	29.4125	26.2765	65.1868	48.0552	41.5168	59.211	26.623	21.5459	38.426	27.5735	15.5894	13.7069	35.5947	22.3633	30.2283	26.716	27.8652	29.6678	13.0408
AT1G21130	IGMT4	603.577	756.243	829.736	470.432	837.595	575.211	662.428	494.018	573.412	680.041	661.58	635.882	444.407	353.967	570.363	298.853	724.41	525.899	641.614	381.545	447.423	260.807	643.229	452.727
AT1G21160	AT1G21160	80.682	74.0633	84.5195	62.5451	51.1074	78.248	81.3769	66.8391	63.7534	37.872	65.7458	47.2025	62.1329	39.6629	46.5909	40.5521	71.252	35.0914	48.6865	74.3587	57.3473	47.1725	38.0599	40.9984
AT1G21350	AT1G21350	251.917	234.211	265.449	232.727	247.012	249.768	228.371	226.972	274.479	227.899	247.725	253.609	218.112	186.958	180.919	195.477	210.019	203.34	193.62	244.077	198.646	225.327	220.109	237.239
AT1G21500	AT1G21500	1899.44	1994.46	2012.16	1547.51	1506.89	2050.63	1593.04	1466.97	1475.36	1453.83	1662.02	1529.89	1372.23	1441.58	1852.92	1324.14	1033.64	1522.81	1807.03	1245.7	1208.26	1386.57	1674.54	985.426
AT1G22885	AT1G22885	80.0063	93.5153	68.1829	41.7505	69.1987	82.4844	80.8745	63.5622	51.6706	87.2981	74.1643	85.8381	42.6921	58.4027	49.629	63.5444	68.902	60.6391	52.0981	51.8302	59.5776	52.461	34.1923	55.254
AT1G22910	AT1G22910	91.3273	114.683	84.9305	78.6191	108.805	118.568	93.6496	122.026	82.6584	106.539	124.129	87.7741	77.8619	81.811	81.0414	65.486	95.2057	38.0596	71.1855	55.2554	69.8626	53.7415	35.9272	76.2058
AT1G23020	FRO3	193.039	292.205	285.422	278.502	161.225	545.385	269.134	276.025	486.957	397.933	476.274	220.437	150.971	176.203	208.663	152.137	170.352	186.579	278.651	377.783	175.351	121.782	251.818	121.908
AT1G23090	AST91	156.806	172.574	149.731	174.02	192.9	189.23	151.823	178.574	164.809	163.836	160.454	127.649	125.717	95.4013	121.545	141.496	188.905	134.347	92.1378	129.939	145.778	145.613	171.215	99.019
AT1G25420	AT1G25420	114.242	156.184	133.966	127.3	132.301	106.444	117.307	123.515	162.601	115.734	133.491	133.82	120.974	139.457	118.514	115.105	101.287	84.4523	94.1501	141.814	103.668	104.956	94.9068	105.928
AT1G26220	AT1G26220	137.816	180.373	132.665	159.753	177.689	119.483	109.021	149.978	162.577	131.374	193.886	125.852	118.404	130.792	110.922	108.505	126.873	83.5291	65.0347	179.719	76.2466	96.5918	172.083	109.449
AT1G26945	KDR	94.5971	107.542	102.922	114.327	81.0996	91.9136	106.505	102.274	121.22	103.195	92.3884	75.3576	75.4736	92.939	69.1102	67.5368	66.3782	51.0769	69.0408	63.9872	67.5004	72.3938	89.4057	55.624
AT1G27020	AT1G27020	153.931	158.403	118.712	105.343	184.272	111.569	76.8074	100.403	139.942	140.139	163.456	93.4679	54.8017	41.9458	98.2577	66.5912	169.759	97.2174	70.4445	96.8511	100.304	84.6158	72.2802	105.447
AT1G27030	AT1G27030	156.87	121.375	215.646	186.984	177	199.262	264.35	233.25	220.18	256.702	166.394	205.67	116.132	104.42	154.99	87.3636	114.881	170.43	121.036	96.0646	141.719	120.439	98.5063	101.436
AT1G27120	AT1G27120	61.2981	29.011	65.1751	64.5588	40.0166	50.5243	45.3477	30.3916	44.9177	39.4451	41.7893	45.3475	33.874	49.8032	31.396	29.6027	40.1084	24.9283	27.4047	36.3524	39.2965	41.7453	36.8944	36.4387
AT1G27520	AT1G27520	80.6359	91.3683	61.8217	83.5208	86.5323	73.3243	71.956	74.5686	83.3303	82.9782	77.6286	74.2246	49.2843	67.296	53.7482	64.425	77.3466	70.1252	87.6984	66.0895	74.4616	59.1736	61.212	44.0295
AT1G27740	RSL4	17.1176	32.8953	17.7263	14.9361	11.9597	17.5503	17.7449	11.3515	13.3755	22.294	9.60402	25.5748	8.14311	6.05876	12.1573	7.41645	17.9718	10.2635	5.86337	14.1975	20.2071	3.56901	9.27293	9.47003
AT1G29720	AT1G29720	24.4666	52.6757	18.224	26.8886	28.3266	44.2373	22.6182	40.9712	27.0234	31.5172	60.8356	34.7196	25.1456	17.8353	11.1327	13.7663	34.4817	15.6504	13.7994	24.1162	24.1826	14.6543	23.7511	16.6113
AT1G29930	CAB1	57193.3	65745	64263.2	54279.2	50862.3	60987	62874.9	45785.1	45432.8	50244.7	50443.7	51340.9	40113	48456	61033.3	43830.5	40201.5	44624	58214.8	38931.1	43630.8	46413.3	52076.1	40159.2
AT1G30200	AT1G30200	79.4137	90.9986	85.8141	93.355	131.482	100.133	119.467	108.895	95.1808	118.736	111.697	94.919	80.1873	56.4695	105.353	87.6511	117.689	81.7528	68.1856	112.052	87.2571	69.5726	88.3454	75.4797
AT1G30520	AAE14	161.952	202.468	167.671	167.068	209.084	150.753	129.13	149.147	176.577	187.166	110.745	149.077	123.098	141.507	139.782	130.969	162.06	136.645	134.373	130.221	172.786	138.783	105.682	142.237
AT1G30870	AT1G30870	258.452	213.981	198.606	228.625	197.958	179.706	260.384	136.194	158.976	236.495	222.506	210.562	142.139	148.356	221.727	199.528	175.988	128.215	139.58	141.379	166.96	140.742	180.855	136.716
AT1G31180	IMD3	611.382	588.059	519.195	586.665	573.352	650.101	523.316	562.411	560.754	650.052	609.831	575.481	483.672	535.511	424.068	554.379	529.62	435.435	435.762	635.261	507.83	487.082	416.098	525.445
AT1G31690	AT1G31690	84.4046	82.0254	98.7011	76.5915	77.4005	45.6865	144.154	93.2329	114.065	45.4065	42.2903	82.6536	56.8263	47.7206	26.3231	78.3932	62.6458	15.6734	16.4729	25.6353	52.2879	48.6666	15.6346	58.2422
AT1G32080	LrgB	1882.03	1697.37	1628.8	1685.82	1738.81	1663.96	1579.65	1874.43	1929	1486.38	1950.63	1583.56	1309.31	1368.67	1053.12	1071.01	1157.64	1301.52	1082.99	1396.04	1319.17	1284.18	1453.57	1288.96
AT1G32540	LOL1	72.9031	70.4402	66.6826	55.6993	86.0125	48.6051	60.1513	51.2988	55.5828	38.5203	29.2455	63.4322	33.1871	27.7771	29.372	26.4314	43.9529	14.303	30.5786	35.1828	30.5524	36.62	27.4323	44.2064
AT1G33930	AT1G33930	21.1685	8.25218	13.9067	21.8863	21.1841	19.6686	26.6408	31.9434	40.2124	20.3028	22.6725	26.9109	7.9306	17.5331	11.1373	17.9329	15.8273	7.47858	13.624	10.049	21.7697	27.1703	12.5649	9.6681
AT1G34200	AT1G34200	63.6661	55.3835	46.6306	57.6938	84.032	59.8391	59.1483	68.8077	68.1724	60.6288	63.7178	53.1366	47.9362	46.4904	57.741	54.9027	44.5583	56.6725	53.1048	58.4402	41.9578	62.3615	28.9177	48.2937
AT1G35420	AT1G35420	292.29	345.047	330.099	297.361	297.722	337.423	286.917	286.987	316.974	248.239	342.294	257.12	253.242	285.355	279.153	237.636	250.776	216.488	279.301	283.021	269.633	268.933	211.511	236.544
AT1G44780	AT1G44780	40.1051	21.8581	68.9196	42.7658	57.0374	46.4078	48.8478	34.8778	29.8355	50.3511	37.3988	43.4069	28.3045	33.1463	38.7909	33.7885	37.7272	19.2604	28.3973	28.7194	46.6116	34.4901	23.2467	27.2371
AT1G45201	TLL1	1634.42	1212.43	1451.44	1596.63	1817.03	847.773	1566.83	1420.99	1397.88	1758.26	1225.99	1316.63	1116.82	984.833	1161.86	879.726	1392.26	976.935	1065.42	984.855	865.944	835.191	1051.06	1026.5
AT1G48280	AT1G48280	14.2618	19.0846	28.2912	25.8838	32.7736	26.8971	24.6132	28.9859	49.2498	42.3333	25.1668	49.7545	12.9405	31.2954	15.1887	20.0637	18.1238	19.059	10.5101	14.4518	19.5112	18.2613	25.54	26.6678
AT1G48970	AT1G48970	72.5894	74.9648	98.7082	68.6572	86.6769	68.2094	83.8137	107.105	95.0672	74.1888	73.1683	78.0351	66.2444	52.5823	49.6224	57.062	81.3064	61.8363	67.8467	55.246	75.6464	80.7536	68.3685	80.7593
AT1G49160	WNK7	28.8366	42.1557	31.9198	25.887	27.1162	29.0329	20.6478	25.7583	42.6339	37.9967	40.3389	28.0747	31.976	12.2156	20.2558	19.0312	20.5887	16.3447	19.3416	18.819	13.8185	49.7859	22.7281	18.9708
AT1G49500	AT1G49500	842.694	1338.91	1186.16	756.05	1473.8	1055.94	1081.79	811.873	708.979	939.088	1191.65	1385.69	888.925	762.599	902.521	504.947	943.268	748.971	1236.86	950.629	637.01	498.272	969.322	1023.66
AT1G49570	AT1G49570	107.116	70.4537	167.072	64.7172	45.19	80.5765	106.524	83.5058	92.4433	128.464	49.2856	83.6132	23.2745	57.9688	94.2385	69.0276	31.5514	9.09607	68.4564	80.9387	53.2603	44.0079	44.4541	12.6589
AT1G49730	AT1G49730	62.2947	101.709	83.6836	63.0718	66.7158	56.8324	61.1204	57.9442	57.7422	30.8395	64.571	55.9263	46.441	51.4256	65.8574	33.1677	49.5934	33.7339	33.1076	47.3256	32.1075	35.0289	30.177	71.9118
AT1G50520	CYP705A27	7.8654	22.8808	22.3055	9.9959	23.2504	19.5871	8.81468	14.6002	19.1079	23.3999	27.3308	18.2988	17.0041	5.26689	16.2152	15.8004	3.5291	11.1792	5.86701	8.87018	10.4171	12.3169	1.83288	12.8019
AT1G51470	BGLU35	20.1602	63.2329	48.6347	25.8604	13.2828	6.44482	26.7085	13.7173	8.90194	42.1568	10.1173	37.9904	40.0462	12.1923	12.1541	20.0094	6.94709	4.92921	5.93333	5.69647	3.95004	14.9217	13.7404	8.76947
AT1G52050	AT1G52050	65.3627	90.9209	45.0913	45.7684	34.3826	37.3077	64.1404	38.1023	17.7415	72.4875	32.8489	74.1649	57.7963	21.8739	20.2506	16.9548	25.5475	16.0916	12.9086	15.6829	27.094	47.8637	49.8421	22.5658
AT1G52310	AT1G52310	79.6172	129.112	104.641	101.447	133.081	104.254	103.524	117.71	121.807	101.055	93.211	76.5309	80.9779	99.518	105.352	95.0305	87.3405	76.7845	52.625	90.3217	80.2608	106.122	88.8491	91.6512
AT1G52720	AT1G52720	261.768	268.867	331.844	341.082	348.615	260.148	342.677	352.266	284.473	337.571	289.486	308.119	324.176	218.352	230.938	256.857	309.11	184.365	212.042	209.472	261.086	277.926	316.208	298.422
AT1G52910	AT1G52910	81.4449	57.276	87.3347	64.3487	59.5566	46.9287	71.2429	62.4704	53.7204	80.8681	70.561	92.1546	50.0005	52.6002	28.3771	41.0238	46.4008	37.6802	29.7589	58.0659	77.8969	58.7649	57.6656	58.0548
AT1G53760	AT1G53760	104.265	66.9925	91.3045	97.4509	79.4425	69.3301	105.422	125.185	111.965	91.6129	88.0338	99.6756	60.1662	63.6265	61.7819	58.1274	83.6865	86.3322	73.4846	69.6225	75.5521	72.3363	89.6966	61.3918
AT1G54000	GLL22	1005.96	725.386	1017.49	1009.38	956.418	848.536	967.556	939.401	899.487	784.694	817.953	909.313	544.038	571.877	800.22	643.114	1085.17	498.134	690.271	720.467	740.995	755.811	719.77	668.439
AT1G54040	ESP	51.4956	20.7161	67.0483	49.7023	75.281	38.2677	70.1218	28.1854	49.023	48.1936	15.233	29.8972	29.5461	45.0677	40.5284	23.2665	22.8064	12.7338	21.7357	23.2668	33.1152	41.5809	8.50028	35.0238
AT1G54120	AT1G54120	53.3063	44.6572	63.0717	58.6698	71.146	71.0668	67.0821	37.1017	58.7931	50.6433	48.7143	64.1403	37.4157	53.1144	19.2328	33.7975	36.7079	20.0281	47.0466	38.4631	31.8947	38.4897	14.4358	25.0218
AT1G54140	TAFII21	92.1264	101.333	85.0472	104.385	74.0777	94.929	82.7987	84.6241	119.971	78.7362	68.6579	107.316	64.3294	62.7506	64.8003	69.7191	105.237	59.1447	70.2289	68.317	83.4331	87.5719	70.0317	90.1646
AT1G54970	PRP1	234.928	86.8136	168.034	178.905	105.713	93.1018	128.173	72.894	71.9022	201.176	134.358	107.039	38.2546	84.5417	49.6232	110.722	56.1702	78.3622	32.3158	66.0908	75.9295	63.9661	63.4913	55.515
AT1G55450	AT1G55450	340.574	253.776	229.537	231.752	335.452	206.604	275.115	229.279	245.662	281.972	288.838	234.022	243.663	157.719	208.658	179.461	336.405	233.883	189.495	178.682	232.076	156.47	269.535	197.732
AT1G55510	BCDH BETA1	90.2316	61.4399	36.725	39.0353	53.011	55.4805	85.6325	70.3065	53.8288	61.3037	57.5837	58.7713	50.0437	37.28	66.0403	42.2752	48.9192	44.9796	45.1595	29.0586	60.8168	39.5978	20.8014	35.2742
AT1G55880	AT1G55880	58.3475	72.3373	58.7707	51.7377	75.7462	36.3376	80.9373	53.4891	73.9211	45.1481	49.586	47.2847	42.9854	34.6579	36.4579	70.6441	40.4465	42.8216	38.6374	54.9091	52.8292	39.5085	41.3762	45.8427
AT1G56200	EMB1303	1021.21	1090.71	1162.23	950.082	1031.16	1075.35	1079.4	1102.56	946.268	1113.95	1133.03	1003.78	836.363	817.005	830.587	974.685	911.27	927.898	810.515	893.169	859.808	721.94	858.972	944.446
AT1G56220	AT1G56220	897.55	1207.04	1117.88	810.441	1367.21	1025.56	1008.25	873.072	909.741	871.913	1087.08	894.113	761.229	598.413	878.133	664.983	1067.92	841.053	904.848	788.445	716.109	533.378	728.666	891.923
AT1G56280	DI19	1341.99	1768.01	1608.63	1234	2532.05	1495.37	1534.39	1635.83	1433.46	1401.38	1612.32	1449.86	1197.19	1028.97	1418.03	1272.67	1718.46	1855.15	1361.18	1416.55	1296.52	1174.35	1358.69	1156.35
AT1G57590	AT1G57590	54.0114	46.2534	35.3234	37.8064	42.1731	41.2854	41.4089	43.329	57.3326	33.8543	28.5487	36.895	30.6623	30.9698	46.6111	29.5765	16.5731	18.4981	49.0603	34.0692	32.2274	26.2542	13.8744	28.3037
AT1G57610	AT1G57610	149.287	129.246	158.772	159.324	168.494	184.616	132.081	144.691	174.373	150.426	150.852	183.631	116.473	120.32	152.958	142.551	147.804	112.492	115.605	128.936	146.888	151.501	119.877	129.401
AT1G58270	ZW9	383.117	431.192	470.429	437.947	579.818	371.141	386.525	341.665	371.467	367.058	351.294	447.71	280.448	265.777	252.206	286.992	518.078	393.511	230.155	231.661	308.07	295.707	316.319	300.281
AT1G58590	AT1G58590	46.1016	40.9763	53.2268	51.6452	53.8737	46.5073	54.2155	44.6533	45.2134	75.7986	59.4545	53.0603	31.3729	43.8526	24.3723	39.0513	12.9077	24.0386	36.1189	46.0053	33.4184	35.0187	36.2866	42.006
AT1G58602	AT1G58602	203.406	183.25	146.21	209.524	215.186	148.624	162.793	224.75	193.803	155.083	215.93	184.344	161.843	141.647	107.64	135.28	176.57	160.896	133.167	151.897	139.157	109.903	153.556	162.436
AT1G59760	MTR4	85.85	99.8087	119.706	109.42	140.278	121.793	140.052	135.514	168.36	121.202	128.289	91.686	80.8111	111.062	100.28	105.588	117.19	69.267	122.864	81.6942	100.355	88.9975	95.1626	90.6768
AT1G60680	AT1G60680	125.647	179.241	137.441	167.029	149.821	127.044	140.014	156.664	138.036	158.077	129.853	121.012	107.503	97.924	102.299	142.505	149.248	80.3476	96.4296	114.579	134.721	133.252	126.8	83.9982
AT1G60810	ACLA-2	137.515	136.618	178.373	167.075	177.866	153.853	175.524	151.385	192.089	193.877	149.027	190.998	116.511	118.175	105.334	142.545	178.708	110.075	88.7613	123.452	136.985	136.499	157.297	146.716
AT1G61580	RPL3B	417.648	334.897	370.785	350.971	367.718	441.469	456.562	372.658	441.713	517.869	391.721	420.208	300.554	342.658	319.149	305.211	370.049	283.374	301.125	364.533	338.14	295.455	249.908	315.868
AT1G61795	AT1G61795	81.1444	81.5483	49.3307	62.6444	100.08	74.2657	70.9949	61.3156	54.8845	69.5822	60.0631	69.3961	52.1739	50.985	55.713	41.2294	68.1598	37.6246	52.0141	53.9504	51.5798	53.3767	58.1417	44.892
AT1G62290	AT1G62290	47.6491	66.1741	72.8219	63.6581	72.5214	69.1315	53.1959	75.0165	69.5229	72.8488	70.7177	68.1977	32.7017	27.562	35.4643	20.0932	14.2059	17.9098	30.3114	19.9437	25.9033	23.3337	21.3946	22.4408
AT1G62380	ACO2	2963.16	3363.05	2719.45	3017.14	2669.61	3789.98	3017.86	2824.81	3100.26	3898.67	3283.81	2517.54	2310.61	2248.46	2318.24	1893.57	2070.07	2402.79	2540.14	2479.63	2411.11	1923.29	2978.86	1819.77
AT1G63050	LPLAT2	130.44	95.7221	106.161	113.896	105.798	86.7993	84.981	90.6617	117.228	96.5735	73.8632	114.06	71.9003	86.5585	58.7387	63.4079	114.6	86.1026	58.0581	57.5452	87.2743	75.3177	79.7588	86.7714
AT1G63180	UGE3	15.8442	43.1803	28.3119	30.8263	44.0641	38.0659	14.7121	26.8035	31.3178	35.7708	20.7249	33.0677	20.7428	20.1486	17.2161	14.8188	26.2143	19.0129	25.7673	17.6925	20.9908	9.68143	23.9079	25.5913
AT1G63300	AT1G63300	33.4133	36.3907	41.9877	25.8844	33.9458	40.1133	23.6218	25.7447	32.8851	29.2481	18.9295	32.9728	19.7203	15.2463	29.3816	25.335	25.9221	28.1417	17.1837	31.7238	23.7469	24.9454	14.7587	16.7441
AT1G63460	GPX8	291.74	243.995	276.878	239.68	230.798	258.027	293.883	254.633	227.913	261.379	236.285	231.583	197.618	240.052	211.678	208.042	205.723	163.86	203.745	252.064	230.674	197.315	220.64	225.719
AT1G64180	AT1G64180	26.2946	24.0758	16.759	9.99936	31.1393	12.5006	11.7842	17.8492	28.1823	19.0945	20.9949	13.2613	13.3068	9.03564	15.1974	17.9129	6.06472	15.3325	24.247	9.99185	17.3554	7.61637	2.11262	5.06207
AT1G66270	BGLU21	770.938	674.017	940.517	1002.38	784.866	819.55	959.507	674.459	836.262	637.649	834.678	829.563	482.267	458.15	694.827	556.887	805.47	528.9	493.712	622.21	729.196	687.497	681.794	515.406
AT1G66280	BGLU22	534.329	460.517	747.297	611.611	614.343	590.204	743.109	553.923	578.779	536.921	551.911	660.334	320.082	340.51	499.29	404.464	507.3	434.825	443.335	317.548	383.663	396.421	413.648	333.21
AT1G66470	RHD6	20.0558	38.2285	37.6262	29.8098	16.7212	28.847	21.6656	24.5144	25.1098	15.9965	13.6814	33.6306	20.0336	16.4778	23.3047	11.6539	33.8996	11.5595	12.6318	16.549	15.8552	8.52651	6.67141	26.5344
AT1G67080	ABA4	273.255	259.524	217.147	254.576	251.642	247.703	253.41	203.913	295.418	189.947	211.791	254.321	233.013	210.684	191.003	198.553	184.742	177.701	177.833	192.792	219.703	208.709	206.22	183.621
AT1G67328	AT1G67328	205.991	200.051	252.237	282.331	144.684	211.266	241.603	244.495	183.423	218.874	245.242	210.063	165.416	162.723	193.471	216.735	188.55	162.695	135.867	170.842	200.906	165.728	208.268	145.378
AT1G68190	BBX27	89.2465	111.008	89.4728	79.6025	135.211	104.191	97.7328	110.999	94.5527	53.2852	134.79	63.2496	59.5335	71.5253	75.977	32.9075	95.4888	48.8106	68.8639	46.5039	79.7984	73.5983	53.9977	40.5444
AT1G69040	ACR4	168.938	180.826	188.303	114.441	200.928	147.654	200.284	144.707	165.762	118.159	117.455	165.397	104.004	91.1003	156.002	117.237	201.937	78.6094	105.447	131.03	156.821	94.0266	152.389	88.7299
AT1G69160	AT1G69160	109.788	148.521	144.01	78.5657	133.272	111.565	84.726	89.2989	113.459	125.577	134.513	125.183	104.596	77.0578	99.2707	73.9666	90.8196	110.287	120.447	77.2536	68.9013	57.5205	107.54	76.6873
AT1G69530	EXPA1	672.897	948.401	762.979	605.696	813.569	712.931	657.677	685.064	659.457	763.953	682.82	505.436	419.184	532.578	438.523	452.995	593.06	537.292	447.203	422.377	650.612	465.811	605.02	571.09
AT1G70710	GH9B1	159.421	100.004	216.501	131.998	119.601	80.7775	212.17	120.234	107.05	95.7514	106.2	133.104	84.233	65.1582	126.63	119.272	82.8429	88.8626	83.8967	90.3924	113.106	100.414	87.6122	90.6301
AT1G70900	AT1G70900	130.405	117.577	135.032	114.371	133.269	85.8527	121.288	129.939	123.04	95.6263	89.5951	123.227	120.528	99.1688	90.2875	85.5736	112.016	87.1689	78.3324	115.483	95.4867	97.6209	73.6045	104.513
AT1G71790	CPB	72.4725	45.2673	105.046	73.7214	88.8728	84.6003	100.632	83.3641	83.2583	64.2198	83.7871	80.0836	54.3379	73.7278	62.7982	63.7244	85.0885	77.4815	65.6255	68.2824	62.553	48.4131	59.223	71.5927
AT1G72645	AT1G72645	379.879	362.276	288.991	325.209	426.649	266.221	228.673	428.646	275.863	260.599	330.593	314.434	277.293	312.801	223.844	214.45	349.67	217.172	264.805	313.793	232.459	283.408	270.492	282.124
AT1G72730	AT1G72730	184.256	154.883	149.643	221.666	171.579	168.297	214.018	147.079	177.791	169.984	172.649	236.657	143.305	119.482	164.102	151.108	156.224	115.62	107.461	122.416	148.268	153.298	125.452	135.263
AT1G73120	AT1G73120	152.841	311.298	298.422	244.638	121.392	333.041	101.412	187.162	229.65	360.435	303.898	205.528	99.495	141.465	129.646	100.453	92.0812	127.563	281.098	160.766	183.864	178.412	213.574	78.5157
AT1G73260	KTI1	213.355	228.227	321.392	196.987	242.498	215.885	343.755	374.135	269.475	300.377	244.1	289.133	140.376	183.414	220.82	162.652	177.557	128.054	277.092	183.032	140.291	115.086	180.148	167.744
AT1G73580	AT1G73580	16.3351	19.752	32.2812	17.925	22.2707	34.8449	21.6875	12.5355	21.2934	19.179	21.81	20.7039	14.9788	2.77257	10.1243	13.7319	19.6097	18.6583	18.9729	16.4474	9.21237	14.7119	12.27	14.1
AT1G73600	AT1G73600	1381.27	884.596	1315.73	1222.28	1032.48	1069.18	1445.34	1164.19	1405.81	1103.98	850.695	930.534	637.706	598.571	934.94	608.322	801.569	542.817	1046.71	724.896	733.969	548.751	697.252	523.883
AT1G73655	AT1G73655	911.352	897.247	782.141	1000.42	897.3	797.996	824.283	901.389	1043.55	908.843	924.749	953.824	791.779	788.759	536.829	714.784	809.591	578.323	654.502	874.899	778.738	723.974	682.176	972.915
AT1G74270	AT1G74270	1504.99	1304	1557.72	1542.51	1327.22	1519.37	1475.38	1523.31	1544.02	1628.66	1410.56	1584.46	1267.08	1339.58	1263.22	1370.53	1373.78	1055.2	1223.06	1178.86	1305.03	1315.22	1254.06	1340.05
AT1G74520	HVA22A	298.236	226.115	292.807	268.769	362.29	190.163	316.561	282.401	244.647	296.025	229.5	296.227	268.646	190.708	292.901	218.539	257.267	180.644	201.585	236.949	184.848	204.392	203.594	245.549
AT1G74670	GASA6	375.719	434.574	688.586	282.921	430.331	394.016	651.003	245.258	372.828	342.87	285.954	311.475	88.606	83.9352	275.819	109.749	288.457	223.638	167.651	101.753	130.798	99.1933	162.116	131.649
AT1G74675	AT1G74675	21.3573	20.1773	56.8433	8.63432	26.0537	18.9673	57.39	14.778	26.7559	12.9831	8.02589	29.6252	8.30543	7.70976	13.9223	10.7722	31.107	5.05725	6.61699	10.9199	11.6424	5.41765	7.73427	6.46986
AT1G74790	AT1G74790	128.741	214.638	123.801	216.178	155.86	188.723	131.77	121.606	170.251	250.025	163.954	150.21	134.651	136.464	130.664	122.224	140.907	129.109	134.142	175.843	135.08	130.399	130.059	111.047
AT1G75120	RRA1	54.2112	35.0683	58.6667	34.8714	57.2884	61.8132	50.2758	46.8294	59.8664	64.8249	29.3017	70.6967	32.9137	54.1781	42.5455	39.0763	58.554	33.961	31.8731	36.4058	34.5244	22.1618	29.045	46.7399
AT1G75190	AT1G75190	125.565	140.311	119.728	74.679	204.843	94.0789	102.505	137.672	99.4729	95.6568	103.652	144.034	56.552	78.09	61.7764	91.8574	148.171	71.2488	78.1597	68.4878	98.3451	60.3481	73.95	119.106
AT1G75335	AT1G75335	90.092	87.5434	109.11	114.348	131.961	97.0882	89.6833	111.155	115.464	127.663	105.532	106.154	67.4939	84.7062	96.2319	104.501	99.5067	89.0993	52.6011	92.1779	77.0138	91.5535	109.237	69.726
AT1G75690	LQY1	1972.91	2231.07	1808.22	2032.87	1727.19	2384.91	1748.33	1776.77	1770.11	1960.62	2186.8	1826.78	1653.48	1837.59	1817.64	1542	1225.6	1758.08	1650.05	1709.78	1737.97	1755.55	1668.54	1529.18
AT1G75960	AT1G75960	65.747	56.8985	46.1317	45.7431	44.426	32.1458	64.1752	52.1012	36.1677	42.7123	26.7245	33.4651	18.6468	15.7113	29.3752	24.3146	27.2898	27.7845	52.2268	31.8742	42.4549	9.1398	28.6011	37.245
AT1G76260	DWA2	60.4865	89.3773	45.8159	56.7056	64.3983	54.7774	72.9999	75.3622	61.7636	65.0505	47.7636	56.4327	53.9645	33.7132	53.6872	55.9494	67.4346	37.6889	36.5261	49.5827	59.9607	56.2898	37.9059	49.3999
AT1G76510	AT1G76510	32.6043	48.1866	22.7329	26.8934	39.7336	53.4057	32.6375	32.3526	31.5533	45.3762	29.5315	35.2993	30.1744	24.4709	23.2958	28.4914	20.4472	20.4501	21.5886	22.0899	24.3938	22.6628	25.3071	25.8018
AT1G76930	EXT4	2185.31	1500	2226.54	1834.42	1063.14	1245.09	2184.82	1750.35	2320.6	1890.96	1751.67	1475.42	1563.78	1202.62	1761.8	1499.94	2029.15	912.041	1537.53	933.512	1631.76	1238.18	1368.96	1004.12
AT1G77060	AT1G77060	159.834	150.852	151.608	187.904	151.126	163.711	136.031	146.875	179.058	141.433	170.847	151.147	114.323	126.352	77.9689	108.806	120.857	129.803	123.228	135.343	126.54	137.062	105.52	92.1418
AT1G77210	STP14	36.6567	62.1932	52.2324	47.7677	91.6721	70.0342	75.0066	45.8221	62.8304	55.0311	45.1832	36.0277	31.2429	22.1392	29.3675	24.3497	47.9965	44.0488	54.8447	52.5638	42.2018	23.6113	37.2795	39.8902
AT1G78450	AT1G78450	51.498	60.8709	35.432	36.7953	60.181	21.8618	14.6947	45.3593	17.3131	12.8587	38.4251	47.6286	15.9289	18.5807	15.1968	9.52975	21.5944	4.22608	2.62005	12.1438	15.6752	2.00081	7.99528	27.3005
AT1G78460	AT1G78460	145.307	237.555	188.024	163.131	215.15	174.483	150.807	169.17	151.212	236.327	199.84	196.357	105.252	112.383	145.867	81.4053	197.738	110.959	151.238	124.51	114.749	98.5233	114.04	152.418
AT1G78490	CYP708A3	71.7418	46.2125	80.8936	56.7277	70.2863	55.8603	94.7398	63.5107	100.411	83.9259	55.6343	60.0382	48.719	47.1307	67.876	63.3273	73.352	38.4037	59.781	53.975	59.6812	32.2395	56.3488	39.2082
AT1G79060	AT1G79060	26.9421	57.8533	39.8461	35.8292	39.9128	38.2369	51.312	54.1813	41.1285	59.0682	40.9823	21.307	24.605	24.785	30.3871	37.561	25.3816	36.0785	39.2715	39.4574	23.8175	16.5169	31.2197	38.7051
AT1G79720	AT1G79720	117.29	134.954	141.683	126.345	136.006	179.445	173.579	149.039	181.54	179.26	149.967	145.126	149.342	127.419	144.751	126.735	145.16	101.801	125.482	124.539	135.566	137.845	116.965	107.35
AT1G79790	FHY1	149.498	131.228	138.401	120.365	131.225	134.245	174.749	126.874	127.991	116.905	156.926	132.283	74.6953	134.95	153.981	98.3016	94.3995	103.913	149.915	132.019	89.153	102.914	119.337	94.3927
AT1G80050	APT2	83.2838	73.2492	108.204	108.399	143.511	97.0244	120.32	132.013	110.001	124.282	110.807	92.0894	86.8491	90.5279	83.9366	78.7955	100.193	73.468	96.0626	84.8142	107.477	104.648	79.8246	94.9828
AT1G80280	AT1G80280	100.501	93.6141	106.401	102.446	108.913	85.8132	131.194	117.754	109.934	124.358	106.402	112.42	87.1472	77.542	74.9535	87.5969	99.0841	66.4166	38.0255	83.6662	77.778	93.3816	42.0615	101.733
AT1G80640	AT1G80640	171.721	140.003	139.843	167.718	153.415	173.307	127.096	122.651	173.952	147.493	167.565	172.67	100.751	118.59	93.179	107.737	144.058	120.934	100.891	131.051	99.9675	125.277	126.938	107.145
AT1G80680	SAR3	126.875	124.693	97.3475	92.5477	156.267	144.307	94.6086	123.339	127.774	116.692	102.809	82.7341	93.5228	73.286	139.805	102.422	100.042	99.4625	77.2197	92.5744	98.5045	93.7514	75.6893	87.1755
AT1G80690	AT1G80690	72.6873	73.8142	90.5773	92.4581	86.6153	74.3816	96.6675	99.5313	81.0077	87.4672	59.916	79.309	77.4049	73.7604	67.8679	50.7362	52.7609	50.4393	79.9123	57.3786	67.1602	53.9466	54.0863	68.0749
AT2G01090	AT2G01090	187.889	162.127	184.499	191.922	198.784	199.4	233.838	174.626	162.226	157.294	188.445	152.48	141.438	155.21	167.137	120.444	142.277	125.943	131.451	136.715	170.175	133.196	151.934	213.055
AT2G01170	BAT1	92.3386	109.699	112.01	75.6273	98.3103	93.9212	75.8741	91.2286	76.5626	110.852	116.293	70.9615	64.5412	64.5941	58.7442	57.0604	111.89	52.0018	63.4071	73.709	61.8266	65.9169	47.649	67.7734
AT2G01670	NUDT17	550.855	452.295	536.985	513.245	611.975	435.038	433.696	510.422	509.966	663.665	501.458	512.425	413.691	447.91	425.219	428.732	446.09	421.056	426.096	434.046	473.672	430.564	407.902	502.654
AT2G01830	WOL	47.5487	52.0039	62.7278	64.6454	102.266	77.2952	63.0917	75.4395	63.9609	60.7016	68.9644	52.2512	39.3436	42.6128	55.7119	52.8076	76.8791	54.9192	45.4343	59.3902	58.7823	51.2276	40.7954	55.2041
AT2G02100	LCR69	4054.22	3845.34	3775.75	3666.32	5521.49	3528.54	4269.19	3843.78	3785.52	4693.36	3365.77	4882.74	3464.82	3135.96	3347.35	3590.74	5354.43	2564.23	2957.83	3576.78	3930.48	2957.45	3110.65	3875.52
AT2G02780	AT2G02780	62.0386	55.3876	47.6306	49.7655	80.4091	53.7384	81.7432	63.3615	66.5735	69.4403	53.0843	59.1534	49.7706	46.686	49.6344	45.4217	50.8753	59.3472	30.9518	46.2921	48.1632	38.6813	50.4984	48.1838
AT2G02810	UTR1	72.8731	86.897	94.1471	68.6645	110.797	71.3233	92.7048	72.4835	101.429	86.3929	77.5485	83.1816	72.9001	57.6466	65.8359	63.3921	104.564	55.1405	62.401	71.6123	87.3357	60.9008	78.4524	77.4582
AT2G03090	EXPA15	617.562	570.941	528.562	579.774	609.621	575.734	346.977	570.362	585.084	585.517	570.463	423.185	400.273	476.626	336.181	491.031	652.096	521.78	289.232	413.569	565.266	527.42	417.129	424.691
AT2G03280	AT2G03280	26.5878	49.5302	39.936	21.9507	29.5583	71.7517	35.4785	20.4537	47.007	41.4622	37.4948	37.2068	17.8469	39.8616	17.2101	34.0399	31.0061	30.4255	19.4777	30.7533	21.0844	28.0468	26.0531	21.3924
AT2G03310	AT2G03310	106.502	105.802	83.3375	51.8011	123.436	109.201	95.6713	47.2587	84.6849	55.4084	87.2626	72.6018	45.1205	49.0617	56.7203	41.2542	79.9243	81.0367	101.838	52.9994	57.6978	20.6515	53.5793	89.5732
AT2G03440	NRP1	673.964	886.826	818.504	577.882	907.901	786.857	782.823	676.287	722.886	822.225	710.621	881.254	577.4	490.559	638.218	521.755	740.857	728.982	790.444	563.942	583.283	483.327	657.812	641.959
AT2G03530	UPS2	9.43538	23.9602	11.302	25.7792	18.7341	16.5394	15.759	16.7325	20.8142	21.2166	12.9479	19.2716	10.7341	9.93983	7.08472	14.76	28.4129	9.3952	11.31	12.0964	6.36854	3.48683	13.2528	10.6268
AT2G04890	SCL21	50.692	52.0265	43.2802	35.8945	49.1724	38.2833	57.5995	53.2211	55.5986	34.3624	43.8617	43.5097	33.9766	31.8198	35.6558	38.3381	41.9207	37.783	53.1572	24.2053	21.5137	30.0861	27.355	30.3423
AT2G05380	GRP3S	6082.86	11337.8	8791.69	10849.2	7462.76	13628.2	6696.74	8273.53	11009.5	13410.1	12193.9	13198.1	7079.29	7458.18	4549.21	5935.43	3210.43	5684.64	6715.88	6524.57	6139.1	4716.7	7483.62	8137.57
AT2G05520	GRP-3	8507.45	9609.81	7343.81	8569.28	12306.2	8712.4	7221.17	7911.48	8776.07	11484.9	7946.46	9648.64	5134.99	5057.43	4184.26	4792.35	6766.97	4115.81	5086.19	5632.48	5326.74	4087.26	5179.08	6058.21
AT2G06925	PLA2-ALPHA	454.445	374.807	384.727	364.945	416.731	409.576	412.897	245.183	332.523	400.468	326.046	325.958	320.296	267.195	319.069	276.718	376.877	277.018	366.158	264.455	358.137	208.8	392.673	287.408
AT2G15050	LTP	417.785	455.434	494.49	401.58	504.172	394.315	374.228	379.392	381.419	523.478	423.746	431.806	328.217	303.155	297.228	272.505	341.353	250.239	298.755	320.721	278.022	286.386	283.877	400.485
AT2G15790	SQN	40.6384	40.9532	25.4377	37.7844	43.1685	36.986	26.5718	37.7879	35.7887	32.659	33.078	48.329	27.2596	25.0043	29.2328	29.5696	23.5878	30.2834	28.2982	37.2634	31.6494	27.088	24.615	30.5099
AT2G16660	AT2G16660	231.171	264.67	347.326	257.581	205.269	304.849	404.442	245.853	287.348	214.908	247.633	152.348	161.942	155.175	213.732	239.646	156.332	122.269	182.211	194.821	312.994	191.472	166.544	148.611
AT2G16790	AT2G16790	90.2319	67.6584	67.2671	63.6825	101.995	87.6192	74.9322	66.8753	65.2501	93.9568	59.1083	69.7354	71.5342	73.9289	56.6495	61.2523	77.2837	53.8175	48.9007	51.9095	57.7296	56.1498	62.484	49.6801
AT2G17630	AT2G17630	179.7	187.524	162.988	162.144	167.642	195.058	199.188	168.102	262.428	216.346	174.346	207.222	131.421	133.999	142.82	137.305	175.609	152.722	111.271	168.391	168.168	143.817	133.925	137.692
AT2G18210	AT2G18210	19.5135	19.1943	50.1183	28.8651	52.1328	35.0746	33.5187	40.9486	19.0091	16.1372	42.9621	45.1856	29.4337	6.94562	15.1871	17.9744	27.0197	36.0062	14.9359	26.302	21.6514	10.993	20.3702	25.6452
AT2G18400	AT2G18400	330.258	320.183	303.414	350.879	367.482	313.871	385.568	405.601	333.937	385.79	326.109	392.358	260.504	320.53	224.855	301.311	345.088	256.348	236.813	338.009	251.374	279.854	298.313	335.912
AT2G18440	GUT15	673.661	582.084	596.237	425.844	626.111	444.661	611.364	632.159	558.793	572.088	574.852	599.039	325.815	346.514	412.117	328.478	539.564	370.13	308.019	425.146	370.435	371.659	380.52	479.272
AT2G18850	AT2G18850	32.7101	36.9625	38.0548	36.8149	45.5797	57.5601	47.3547	40.0677	42.8012	54.6603	31.8677	28.7694	31.561	37.0133	27.3463	34.8035	37.0414	21.871	29.4112	42.6552	26.9427	27.0255	18.3354	14.7264
AT2G19460	AT2G19460	81.7945	77.1125	73.5555	81.5322	80.695	54.8817	85.8086	66.2604	86.577	81.6124	78.5375	71.8732	79.9496	45.2065	73.9491	59.1585	76.2298	66.875	46.7426	60.6428	65.611	67.4319	40.2368	74.9496
AT2G20515	AT2G20515	99.0409	80.0383	103.921	131.133	84.4733	96.9887	83.7839	96.6959	77.366	74.3224	96.1078	88.7538	80.465	62.7898	103.335	61.2925	86.1809	81.2359	40.2087	90.121	60.7255	80.9166	58.2215	72.9282
AT2G20520	FLA6	29.1507	23.8532	29.1325	50.6259	38.5356	31.004	44.4233	30.1389	16.6124	45.6961	25.1147	41.715	13.9792	11.1019	14.1785	27.3746	19.3699	20.1923	8.21986	18.6494	21.5853	5.85855	18.6237	11.9602
AT2G20630	PIA1	182.045	185.317	184.418	209.827	208.629	214.638	194.233	244.294	196.846	209.764	208.418	186.249	138.862	158.446	170.165	195.308	171.167	152.654	160.599	112.674	164.277	122.617	157.512	139.034
AT2G20750	EXPB1	46.1237	32.3202	40.7752	55.6207	33.5132	31.0887	35.4766	46.5762	49.248	33.8518	41.8902	46.4724	24.6338	41.099	37.4856	43.2261	33.4451	26.0373	15.153	22.199	35.349	29.11	30.996	14.663
AT2G21180	AT2G21180	94.2131	128.344	109.897	117.347	155.19	117.174	97.5711	111.285	91.6618	141.091	113.386	120.607	98.3532	96.9221	101.293	106.643	114.579	82.2698	95.0762	79.4751	88.9196	80.3539	107.123	124.106
AT2G21220	AT2G21220	35.4988	21.1776	10.2119	32.7802	37.1237	28.8609	10.7652	25.6164	28.2274	25.8472	27.0603	35.6378	21.04	14.2851	15.1932	9.54418	14.8503	26.2751	12.5662	10.0638	16.8794	8.70579	23.9161	11.9423
AT2G21350	AT2G21350	22.0197	45.6938	41.8012	57.2019	13.5293	59.4675	44.8028	50.2804	26.0436	29.6771	24.7307	22.2019	33.5995	7.98289	14.3244	10.5292	46.2924	25.6038	13.1469	11.8055	16.3137	32.8779	10.2006	35.5522
AT2G21540	SFH3	73.1958	68.7132	44.2713	88.4427	115.007	66.0456	64.7352	67.9559	75.193	65.2295	79.1856	56.3712	55.3487	52.4997	43.8014	66.0432	83.8511	48.5209	35.4699	40.9645	68.8801	36.9621	56.4691	55.2237
AT2G22122	AT2G22122	152.929	136.001	131.648	149.316	228.284	94.1476	112.357	129.08	104.692	170.184	101.773	133.573	71.4122	78.3391	71.9136	86.5723	119.894	82.04	72.4936	97.7847	65.6963	51.9537	70.4883	58.0543
AT2G22170	PLAT2	1986.62	1612.96	1759.81	2011.72	1767.3	1884.03	2087.51	1827.09	1806.2	1973.79	1497.15	1687.77	1291.93	1552.04	1578.11	1700.02	1631.81	1086.77	1295.91	1591.79	1522.76	1301.91	1495.48	1372.53
AT2G22890	AT2G22890	30.4385	43.3166	55.7438	27.8671	19.1439	37.0792	39.4773	22.5124	23.9168	21.6029	23.3666	37.752	9.44927	30.3664	5.05038	30.5614	32.5508	12.2373	11.6347	20.9227	39.0823	9.65208	20.1743	22.2556
AT2G23360	AT2G23360	19.8776	12.2256	32.6861	28.8799	52.2766	32.0669	52.47	48.6241	43.026	44.7147	43.7607	35.8427	23.3251	16.1832	21.2716	24.27	42.5721	8.8822	10.5455	20.9311	17.8026	16.6643	14.2032	31.2108
AT2G23560	MES7	48.9556	51.3253	47.8534	56.6533	35.4913	41.3731	63.1614	48.9231	39.2197	50.4851	61.2966	44.4807	26.2155	37.6626	41.5369	31.6211	38.5007	34.2128	21.8477	38.4586	41.0579	25.9524	32.0898	31.8222
AT2G24692	AT2G24692	24.1094	11.4125	18.703	18.877	15.298	18.5345	24.7097	14.5348	8.555	7.03321	18.3868	16.421	4.72696	13.4922	8.10208	6.35677	12.8524	7.87221	7.96199	4.53763	12.3376	13.4442	6.814	2.65676
AT2G26010	PDF1.3	354.738	662.749	185.644	328.104	359.195	328.228	114.212	257.223	208.981	281.831	322.837	504.672	11.2327	13.218	29.9764	2.1868	41.0404	12.8856	25.7039	28.3675	26.9458	7.01045	17.7039	9.80983
AT2G26040	PYL2	95.9627	57.166	85.2021	83.5288	101.519	72.3198	121.415	82.2765	65.8798	79.7035	66.8724	64.1847	72.3546	53.5394	91.1829	58.0984	60.6604	33.2813	48.6081	73.6299	65.8043	71.0013	46.8602	55.4311
AT2G26220	AT2G26220	32.1364	11.9987	34.4759	20.8787	29.1653	35.4054	13.9383	27.3367	26.7958	22.537	20.2329	26.3712	5.34347	18.6515	16.2087	16.2534	10.3999	17.1287	14.6946	12.1891	11.8567	17.9215	19.9304	13.198
AT2G27000	CYP705A8	51.4419	58.6439	67.643	59.6531	43.6318	39.3862	32.4535	55.6122	54.088	61.613	70.042	69.7773	32.0626	36.0292	45.5872	42.2286	40.8231	21.5294	26.3628	47.2005	39.069	31.087	56.1373	48.9944
AT2G27040	AGO4	139.098	114.552	153.567	151.142	182.158	141.401	136.059	114.817	133.4	142.494	138.674	143.87	92.2699	119.987	101.285	102.473	144.833	99.8285	143.293	99.3246	150.525	110.64	103.112	138.389
AT2G27402	AT2G27402	1018.59	880.017	680.873	910.953	1292.31	871.941	572.133	736.406	1042.9	919.808	834.584	840.633	672.041	828.617	523.663	772.985	967.477	532.719	641.759	721.576	681.633	631.274	641.455	664.486
AT2G27800	AT2G27800	37.2656	43.5548	52.8102	21.9411	37.45	39.1665	31.2124	37.7541	26.9747	23.8612	42.0267	31.2083	14.4519	35.1238	25.2821	20.0965	34.5048	23.8051	27.0645	16.7213	17.3923	42.5929	21.5808	19.0804
AT2G28080	AT2G28080	145.922	98.8724	126.737	152.222	153.17	125.975	154.387	154.36	134.282	103.571	121.125	155.038	101.676	106.398	103.314	122.479	130.504	60.9531	86.3382	120.002	121.798	129.422	121.433	126.709
AT2G28210	ACA2	17.5497	6.9577	24.0788	15.9375	24.4478	16.575	34.9982	21.099	17.3238	20.2083	26.5097	13.8782	5.55398	8.55164	14.1876	1.10293	10.8709	12.1272	5.83662	8.84532	11.3584	4.35657	17.7696	18.2441
AT2G28600	AT2G28600	139.426	119.353	114.988	122.358	167.135	146.536	137.046	135.71	186.872	145.83	123.719	156.883	101.52	143.576	132.687	124.597	141.332	86.0157	93.1335	122.839	126.735	123.895	113.186	122.253
AT2G29320	AT2G29320	109.265	146.75	154.985	146.145	150.847	119.807	116.313	127.734	147.624	107.992	140.496	134.988	106.525	104.034	126.623	107.994	112.196	120.321	113.039	132.596	96.5631	87.9272	74.8147	95.0487
AT2G30320	AT2G30320	92.9569	82.6102	110.105	102.426	98.4143	93.9685	61.0382	148.29	85.8191	55.8405	133.853	131.262	76.9902	101.543	73.9405	76.0439	67.8574	70.5341	71.3851	72.7752	68.6208	67.9591	61.1512	112.019
AT2G30424	TCL2	92.7549	123.307	69.8765	65.6824	92.3483	75.3992	94.6923	53.8165	67.427	96.2342	65.2193	89.2155	51.0402	40.0313	90.1686	53.9745	66.7279	43.8859	96.4307	61.7043	76.2308	67.558	35.2602	54.037
AT2G30766	AT2G30766	1001.4	755.448	894.947	1069.87	658.631	1693.45	944.5	1213.26	1575.36	1793.48	1627.03	1401.41	741.076	626.576	933.281	710.022	422.055	899.549	824.288	1240.99	765.244	271.949	1358.87	397.362
AT2G30870	GSTF10	3412.96	3147.94	3645.19	3292.42	3625.4	3072.35	3358.84	3332.56	3496.45	4324.73	3570.59	3537.96	2704.45	2307.18	3038.83	2683.45	3348.92	2289.29	2708.15	2736.81	3019.93	2552.47	2841.38	3020.68
AT2G30930	AT2G30930	593.616	609.779	426.117	521.515	667.958	464.494	548.263	493.963	457.399	594.864	539.914	520.468	401.552	448.057	352.199	467.831	635.884	457.903	432.29	352.805	448.41	367.35	449.688	457.378
AT2G31110	AT2G31110	46.0051	45.593	80.4714	50.721	50.4143	36.2855	62.16	47.904	40.7054	63.7101	52.4068	40.3013	26.9935	29.8114	43.562	31.7058	38.328	39.9388	39.4781	40.6711	36.2517	31.2898	55.214	22.8056
AT2G33600	CRL2	125.716	138.6	156.207	152.144	135.945	128.076	150.869	140.173	153.718	138.092	150.951	167.813	97.2971	108.127	119.523	121.449	125.017	111.865	86.4648	125.557	113.462	140.854	152.08	148.851
AT2G33830	AT2G33830	124.286	428.417	206.366	174.127	523.511	315.648	190.227	104.235	199.269	258.059	202.088	367.175	102.755	140.297	129.643	95.1493	341.49	268.223	206.491	148.816	115.357	49.8367	125.491	199.316
AT2G33840	AT2G33840	235.701	155.292	204.461	206.79	206.1	211.743	193.235	232.285	188.532	246.578	254.387	192.535	151.327	159.338	135.672	190.422	181.247	141.929	122.929	143.355	169.134	203.486	188.49	143.694
AT2G34470	UREG	216.544	236.297	232.297	234.039	241.856	205.871	279.699	291.337	247.859	275.759	187.024	207.85	220.667	170.096	210.947	201.386	243.927	143.328	109.715	183.914	178.69	160.048	144.687	232.306
AT2G36145	AT2G36145	732.202	738.085	765.62	747.175	537.698	793.651	692.189	777.658	654.03	628.449	840.064	667.15	577.587	634.127	635.518	518.709	316.211	556.717	590.614	649.858	597.74	610.407	694.128	520.014
AT2G36230	APG10	111.775	117.672	118.83	128.27	114.841	110.497	83.7232	105.82	150.38	110.087	139.762	142.732	113.731	108.78	76.9715	102.432	101.645	88.7701	70.5787	106.782	81.6352	96.8992	97.7696	132.18
AT2G36320	AT2G36320	373.453	621.158	535.145	404.661	436.718	531.541	477.25	430.245	400.839	480.121	455.075	401.544	369.659	356.642	398.876	415.04	450.944	326.905	477.025	430.697	375.689	243.985	428.626	400.919
AT2G36420	TRM27	52.8236	58.5492	55.9097	44.7858	83.5875	52.6497	61.1588	45.7722	58.1755	54.9758	34.5922	44.8688	35.3676	45.4617	55.7215	50.6571	54.7141	47.1055	48.4575	32.136	35.021	21.967	36.3811	44.6099
AT2G36470	AT2G36470	29.898	40.3513	43.5531	31.8576	45.5283	28.0092	39.4371	59.3525	55.0561	30.5215	25.9149	41.1624	25.5723	37.315	42.5582	21.1596	16.6807	27.8173	32.6269	24.3229	27.0921	23.6836	36.3744	19.1678
AT2G36690	AT2G36690	68.539	75.9498	35.789	97.4147	88.7552	63.0614	76.9118	61.3994	55.7968	104.972	73.2556	96.4021	62.653	45.18	48.6209	39.1095	50.8881	38.6081	37.5751	87.3551	19.9806	44.8545	61.0514	29.9136
AT2G36930	AT2G36930	404.559	432.856	441.66	423.682	552.109	480.381	461.454	462.578	501.925	448.815	459.644	472.256	388.193	382.476	370.724	418.17	478.593	316.531	365.539	352.664	415.728	382.01	326.374	412.268
AT2G36970	AT2G36970	77.0059	108.095	104.356	143.914	105.419	92.0206	125.048	149.178	153.9	122.907	149.507	89.1657	78.4541	82.4157	113.247	69.7507	47.687	79.2497	76.0013	80.5117	84.1412	84.7947	134.412	123.821
AT2G37130	AT2G37130	328.528	350.512	266.693	462.341	468.754	354.228	336.004	301.593	322.043	409.147	294.53	343.564	268.726	256.901	200.007	365.283	314.107	336.324	200.845	247.985	285.935	236.235	214.912	280.933
AT2G37400	AT2G37400	196.528	120.842	160.561	126.354	148.796	183.59	153.81	190.93	158.782	165.992	109.56	177.781	120.676	134.313	144.861	116.202	198.321	114.889	94.3774	111.343	166.5	140.996	122.356	122.454
AT2G38290	AMT2	102.325	105.475	96.5101	125.267	129.697	90.9489	135.144	99.114	111.46	102.212	113.44	103.84	74.1562	81.8475	70.8939	85.8234	105.337	90.5778	111.632	104.517	122.795	75.3065	89.4328	83.6311
AT2G38370	AT2G38370	48.0046	63.2453	53.1808	69.5512	43.6075	48.5714	63.1362	58.8369	62.9471	47.2855	25.7449	65.7416	32.8552	36.4205	32.4064	47.4942	61.0655	36.3785	30.8152	38.6005	51.757	44.2011	40.2219	32.0412
AT2G38390	AT2G38390	359.053	334.662	358.411	363.611	338.167	269.577	294.779	313.732	281.099	592.244	323.455	309.659	255.818	234.297	298.817	226.038	355.656	311.09	224.309	164.593	245.356	275.235	298.588	268.068
AT2G39250	SNZ	44.0111	69.0915	99.5806	115.113	118.802	77.4573	81.8313	79.032	91.0606	64.2518	60.7935	95.1894	28.5984	45.6509	24.2976	62.2008	38.9865	32.2588	35.196	56.937	32.954	52.4903	24.7714	35.4295
AT2G39470	PnsL1	965.435	1000.64	929.406	1147.47	1195.88	1040.47	998.842	1179.59	1124.95	954.532	1127.79	1088.83	944.087	924.338	805.677	830.615	773.819	903.1	762.994	1013.35	878.248	873.508	903.914	914.754
AT2G39580	AT2G39580	62.6629	75.0919	77.0312	64.6968	123.429	90.8388	71.9398	95.6957	93.3804	78.6513	96.103	85.8361	56.9177	65.3967	61.7855	71.7925	97.9793	54.4956	75.5494	63.9189	45.803	58.5668	47.47	77.2761
AT2G39675	TAS1C	215.033	137.686	179.05	171.207	239.413	179.587	189.296	201.083	184.772	218.614	219.405	208.793	168.206	131.741	152.635	175.433	161.818	183.378	125.888	180.503	147.455	164.28	140.289	136.603
AT2G39705	RTFL8	161.635	170.038	129.235	124.369	204.245	124.298	191.248	148.595	139.572	125.962	185.08	190.704	141.036	110.241	114.456	99.3216	172.097	78.6304	128.202	129.947	110.344	112.791	142.901	141.529
AT2G39980	AT2G39980	95.3092	80.8651	71.684	65.8398	102.679	57.9838	76.8922	91.0331	61.5496	100.696	116.5	60.2063	65.3854	59.1359	43.5547	33.839	42.2692	42.0475	39.7072	60.2821	25.9954	37.5488	34.5292	36.6936
AT2G40020	AT2G40020	111.585	139.046	134.119	94.5264	128.668	100.224	96.5415	131.042	100.303	102.295	131.903	138.253	80.1774	86.1931	93.1915	65.5339	122.896	74.3893	80.4238	71.7802	82.1204	73.5441	104.653	100.801
AT2G40330	PYL6	193.49	246.169	150.497	247.701	136.281	139.619	151.793	164.771	176.34	227.433	223.515	185.967	117.61	91.3556	134.724	117.227	88.1136	72.1975	104.273	130.983	140.096	113.101	189.487	118.751
AT2G40570	AT2G40570	40.8699	54.436	34.387	37.8123	34.2212	53.5281	50.3176	33.5919	39.484	44.8546	40.9688	47.6992	48.7772	29.3004	18.2203	28.5343	43.0926	19.1718	31.6801	33.0323	44.3127	26.7874	18.8229	36.2809
AT2G40610	EXPA8	59.2718	100.126	99.9693	51.7608	101.133	74.2337	78.9222	24.0311	48.943	60.7072	36.2369	61.5644	27.7711	8.52866	20.2587	10.6148	63.9632	12.2713	11.6156	12.3049	21.8144	7.62869	25.6736	17.739
AT2G41180	SIB2	158.556	115.074	103.494	119.102	128.808	107.509	175.963	148.338	151.204	189.581	139.99	158.742	124.832	98.9902	126.038	81.4213	153.346	68.5595	105.16	78.417	69.2931	117.312	95.9576	101.424
AT2G41240	BHLH100	111.518	214.241	170.696	211.889	42.106	477.105	164.565	111.798	615.732	299.068	465.359	184.703	143.762	83.969	77.9901	30.6197	128.931	56.4588	68.2328	138.228	75.3955	11.2169	223.779	11.7126
AT2G41560	ACA4	303.391	447.5	311.06	390.776	386.232	442.613	365.817	324.732	354.907	352.45	357.766	340.831	292.134	289.859	234.975	241.891	427.786	230.604	334.662	336.96	337.082	262.898	285.866	289.338
AT2G41720	EMB2654	88.9415	133.025	102.389	136.196	88.2055	120.726	108.443	139.8	130.128	90.1004	101.119	139.667	79.1336	111.829	109.401	97.1597	95.6845	96.2674	82.8111	101.311	114.466	91.015	87.9223	86.0175
AT2G41830	AT2G41830	41.8012	49.2478	31.8428	23.919	44.2354	29.9964	27.57	42.0537	28.633	24.9448	32.2273	40.9309	23.0846	30.6059	16.1973	28.4991	40.1443	16.1944	19.4411	14.5632	30.4499	31.0623	21.6274	29.228
AT2G42220	AT2G42220	1553.65	1694.4	1637.12	1550.88	1330.92	1713.36	1569.95	1314.54	1360.98	1392.34	1349.04	1467.26	1185.94	1444.49	1538.62	1188.08	945.214	1242.73	1365.57	1178.9	1165.65	1323.71	1098.27	1113.85
AT2G42740	RPL16A	387.014	349.16	337.824	331.195	360.736	401.97	355.95	365.833	384.207	364.005	328.693	396.928	315.599	292.595	255.248	284.081	304.655	211.41	231.179	318.092	300.374	318.686	277.01	307.906
AT2G42750	AT2G42750	416.061	551.341	538.514	580.214	383.861	823.882	650.072	470.697	704.546	548.712	852.878	472.492	404.958	388.028	485.014	326.422	331.555	482.031	483.896	462.45	429.662	321.371	526.529	258.433
AT2G43375	AT2G43375	8.08571	17.3627	18.5574	14.9501	25.5828	11.4978	25.6695	33.9377	18.9522	23.4714	24.557	18.2616	15.1273	9.10175	6.07025	7.44514	18.967	10.2206	16.7065	11.0419	16.6751	12.8496	2.00837	7.2953
AT2G43520	TI2	44.5182	38.1272	25.3591	38.7952	86.4465	38.2249	23.5873	49.4308	46.8331	40.4305	36.5527	29.4419	31.76	22.7972	15.1833	10.6363	41.9194	12.0177	19.4502	32.876	34.2916	18.2757	31.691	39.3374
AT2G43920	HOL2	73.9405	121.72	128.132	76.6289	92.6187	123.663	112.44	90.1946	107.102	68.8321	96.8305	82.6196	43.3213	82.6605	71.9205	46.5311	57.8743	102.268	44.5557	83.4722	67.7478	54.4819	83.7834	48.6439
AT2G43940	HOL3	79.6362	79.7976	76.1384	93.4561	118.839	72.3475	80.8383	69.1967	104.442	72.016	69.6031	101.073	60.351	45.9524	53.6779	59.1587	68.3861	58.6427	60.0372	60.6435	71.5734	66.7513	91.9855	71.5202
AT2G44110	MLO15	23.811	21.3463	41.1275	29.8342	24.7876	21.7912	36.5166	22.4623	24.8478	55.3286	25.1944	29.6489	22.499	21.7334	19.2443	31.6057	18.9804	8.91495	9.42568	20.9095	17.114	20.3477	25.7477	23.3492
AT2G44120	AT2G44120	1477.78	1406.78	1555.57	1843	1387.02	1529.16	1547.62	1325.43	1549.35	1557.06	1544.27	1594.37	1310.73	1250.02	1144.78	1525.05	1299.51	1100.08	1228.75	1377.42	1417.94	1184.95	1147.16	1475.99
AT2G44150	ASHH3	74.1271	86.0804	77.3577	51.7606	66.7689	60.9445	51.1607	53.6174	67.1751	64.0145	67.1886	72.9356	39.4763	43.6091	31.3882	55.9416	68.4369	38.5888	45.4383	53.8833	57.8531	48.2022	44.1947	47.0689
AT2G44740	CYCP4;1	29.1673	43.4629	39.1543	32.8237	39.6739	36.0929	29.5545	18.2021	31.0895	48.9707	26.8938	32.7091	27.5408	18.3229	19.2408	16.9356	38.5734	15.4533	23.7356	28.5135	29.1605	16.3952	10.2747	31.3631
AT2G45450	ZPR1	67.9747	97.2595	88.3868	165.954	140.163	91.9292	90.6576	162.82	117.603	149.927	96.6609	105.62	120.701	97.9554	72.9212	63.424	107.922	88.1676	61.5625	101.232	87.7848	106.012	79.7297	84.7789
AT2G45700	AT2G45700	81.9252	79.9899	108.45	101.409	94.8152	99.0231	96.6413	105.427	79.739	78.7993	88.0693	78.9423	66.8293	94.0777	67.86	80.2538	88.6456	83.6641	88.0086	48.8109	74.5102	76.6952	81.919	66.1007
AT2G46140	AT2G46140	318.881	253.726	270.6	273.429	255.24	252.426	243.53	249.15	275.673	230.18	223.993	256.555	179.277	213.936	216.764	191.176	260.035	190.43	192.516	211.539	251.368	196.687	253.822	188.396
AT2G46390	SDH8	1386.76	1004.84	1643.27	940.965	988.318	1225.01	1561.25	1505.37	1338.06	1857.13	1450.26	1421.68	855.962	899.629	1464.69	914.032	1281.27	1186.97	1080.47	1067.66	1262.15	1120.44	1435.85	1098.4
AT2G46710	ROPGAP3	115.014	93.738	144	113.38	159.821	136.121	102.51	114.58	131.09	91.194	102.793	105.225	91.9251	77.6878	90.1488	77.5208	129.562	80.8076	74.9329	105.594	88.541	77.8209	96.3132	97.457
AT2G46750	GulLO2	38.8795	74.2073	67.4887	70.5804	47.2894	68.0682	64.0911	57.9331	64.1435	101.364	63.6951	37.1009	22.6053	31.1146	47.9174	33.8252	60.2123	48.9068	53.8612	16.912	51.7987	32.3415	35.8551	44.528
AT2G46910	AT2G46910	233.247	270.92	287.939	309.254	234.426	320.873	313.742	260.318	261.897	284.781	300.108	260.585	229.932	216.133	198.528	208.05	161.7	209.389	194.757	231.254	220.011	233.061	246.101	182.596
AT2G47650	UXS4	184.545	151.919	155.686	198.247	207.903	145.147	200.06	166.302	159.579	179.934	213.201	163.84	127.22	120.553	209.931	149.191	202.805	126.446	158.007	101.596	150.58	118.31	85.7614	157.436
AT2G47890	AT2G47890	111.133	181.372	150.036	95.5574	174.884	158.819	124.736	95.7414	134.792	153.545	135.354	117.69	104.235	108.411	137.769	94.0272	124.145	89.4719	124.21	104.712	129.136	93.4417	77.5182	116.287
AT2G47910	CRR6	425.779	427.762	374.366	408.479	398.144	488.097	399.319	413.736	492.167	431.95	480.627	457.29	394.471	465.478	257.265	356.95	320.626	307.059	320.434	410.803	378.559	404.418	276.542	418.242
AT2G48120	PAC	176.134	145.749	118.612	153.123	141.716	127.042	154.824	168.757	131.001	167.856	103.486	140.522	100.408	125.286	67.8473	143.558	90.099	104.647	99.7604	148.389	123.843	163.925	73.0389	109.438
AT3G01360	AT3G01360	89.8926	73.4683	75.8541	76.4244	63.1938	76.3456	65.3255	54.6858	105.251	64.7488	85.276	45.1306	66.4681	51.139	72.2805	72.9353	54.6417	50.1826	44.3309	55.1343	60.719	56.4601	59.6471	59.5413
AT3G01440	PnsL3	480.147	349.805	293.166	433.623	455.153	283.889	302.64	491.153	403.244	362.532	487.699	436.067	353.75	323.731	167.108	292.543	342.993	231.335	188.528	423.757	352.481	311.173	286.58	416.22
AT3G01490	AT3G01490	95.4213	104.244	73.5513	73.6019	101.609	88.6581	59.1046	44.9899	71.189	93.9881	66.4586	55.0971	40.2705	38.2002	61.0767	30.7003	67.4038	55.9015	59.6919	61.1107	41.256	36.4554	74.6887	40.2808
AT3G01730	AT3G01730	35.3869	16.2347	27.7423	19.8933	17.7023	15.5667	29.6399	17.8917	13.1992	26.7302	18.2615	11.0576	13.3841	14.753	15.1993	10.5685	6.14651	10.2516	11.3116	2.4178	16.7493	8.48707	11.4395	12.849
AT3G01790	AT3G01790	305.259	259.944	258.604	234.741	304.57	274.248	240.556	287.905	283.72	332.861	232.702	247.856	212.558	217.301	254.247	285.064	287.683	180.593	169.062	246.698	212.519	216.416	258.513	215.333
AT3G02190	AT3G02190	455.78	396.068	552.235	439.582	483.329	417.08	469.359	490.084	470.391	470.048	397.18	477.372	370.758	358.599	367.685	439.261	412.891	338.958	353.18	379.176	429.946	359.551	411.864	365.127
AT3G02210	COBL1	36.4776	28.3429	29.1204	37.7534	33.908	30.966	32.5422	39.7767	31.2649	22.681	21.6015	30.2105	25.801	17.5533	24.3109	32.6822	24.1069	17.9773	18.2817	10.2006	22.9534	31.6482	24.9955	26.8781
AT3G02480	AT3G02480	96.6032	34.2122	104.563	53.7369	35.7054	93.6106	121.499	11.8751	111.979	36.3784	29.1979	39.0518	19.9806	7.0885	15.19	14.8084	23.6909	62.3599	14.8385	4.69772	17.3183	17.7109	2.88847	5.22249
AT3G02500	AT3G02500	20.0995	19.9987	32.1093	27.8347	33.7172	18.6917	14.7173	43.8645	22.6393	37.7943	27.0741	15.1038	13.0002	17.1959	22.2893	21.1033	11.9541	32.8974	17.0074	15.495	13.4374	19.9021	13.4943	14.2962
AT3G02570	MEE31	379.519	405.716	340.689	353.091	403.887	498.365	408.213	374.897	572.511	440.81	391.544	388.65	331.04	309.022	319.065	384.358	396.787	254.363	331.76	292.551	378.256	346.761	336.628	336.375
AT3G02885	GASA5	573.827	345.178	602.911	347.154	302.14	299.615	502.923	530.307	433.429	564.539	450.08	334.098	366.927	297.986	515.353	261.951	266.891	240.801	378.692	245.999	341.715	335.253	395.93	301.614
AT3G02900	AT3G02900	468.875	478.16	461.225	473.379	435.577	498.488	445.701	533.447	534.178	427.599	386.145	490.007	338.353	331.946	349.453	356.856	438.179	269.432	278.791	380.04	384.238	393.284	360.048	474.388
AT3G03190	GSTF11	73.8861	89.7968	79.413	85.5134	101.175	69.7775	113.046	81.5344	93.3075	127.085	70.1336	76.6676	57.1961	49.071	81.2931	83.4087	52.787	63.6496	46.2466	85.2786	79.1002	85.9575	73.585	78.6774
AT3G04720	PR4	1417.72	1277.37	1984.74	1205.3	976.7	1226.39	1755.16	1850.31	1450.42	1885.32	1336.52	1144.33	696.333	873.721	1264.78	790.795	852.554	489.07	1210.83	1026.59	846.346	883.186	733.525	862.432
AT3G04810	NEK2	66.7321	48.5598	30.6654	46.4643	38.5515	44.4727	48.3758	69.5848	35.0749	48.483	51.0346	39.272	42.8652	25.4895	20.1043	32.0867	41.1736	41.2184	44.5763	25.9069	28.8634	29.9828	36.1066	42.2629
AT3G04890	AT3G04890	76.0761	69.9913	68.4635	46.7968	49.1589	43.5345	78.3003	51.3919	61.9025	81.5853	70.7766	64.4473	38.6685	43.7793	60.3504	41.2112	37.1431	32.3815	44.1746	64.6619	67.8081	33.9499	52.4097	40.228
AT3G05800	AIF1	96.5967	84.5734	72.5774	85.5272	92.4254	73.3803	88.7455	93.3021	74.4018	90.8331	95.9329	85.7674	52.751	66.3185	53.6791	81.2484	93.8325	60.1007	31.1637	61.6983	65.6042	47.3057	62.7516	62.3058
AT3G05810	AT3G05810	197.96	197.377	237.97	203.761	182.825	178.66	215.956	210.116	224.778	207.456	176.907	202.922	134.499	170.85	163.127	176.356	184.412	136.939	135.49	182.81	178.838	188.718	187.447	213.459
AT3G05890	RCI2B	505.108	497.161	357.35	490.327	463.96	419.083	391.698	379.707	370.379	410.744	391.688	402.514	293.245	303.308	434.595	347.326	430.38	358.395	322.763	358.16	318.745	300.353	366.389	338.727
AT3G06470	AT3G06470	194.495	186.039	206.028	185.249	154.71	152.625	175.509	177.909	149.123	188.402	182.345	160.385	140.703	145.099	142.821	140.462	119.401	134.962	173.824	153.056	134.596	153.098	123.589	135.334
AT3G06790	MORF3	217.189	197.073	184.29	188.817	229.227	245.667	251.174	187.012	194.125	254.545	175.868	227.144	163.415	179.983	186.045	180.265	189.455	134.443	185.454	185.035	208.791	164.54	152.604	178.269
AT3G06890	AT3G06890	31.1456	72.3549	45.0978	53.9881	43.544	43.4334	61.1712	44.6328	42.3127	73.5743	39.0556	59.9174	34.8509	24.6244	36.4678	16.9724	40.3125	35.0733	41.5628	30.9003	41.8671	24.5995	54.0755	20.4531
AT3G06930	PRMT4B	103.574	99.9061	117.889	125.189	119.567	142.042	144.982	126.148	155.319	152.151	91.0294	139.829	98.416	125.66	94.0546	114.759	122.143	95.9796	90.7409	107.645	106.841	106.096	62.0508	108.401
AT3G07000	AT3G07000	23.5241	8.1272	33.3035	29.7649	13.156	12.5104	11.7808	34.9965	15.7393	14.7664	20.9719	18.821	3.76813	3.69572	15.2	7.41909	14.4344	10.2883	13.4402	4.58241	13.5877	16.7743	13.0917	13.9276
AT3G08920	AT3G08920	395.4	397.9	358.329	391.807	355.896	356.115	291.866	345.905	427.416	405.946	320.803	301.154	292.08	351.554	335.3	323.134	291.664	312.365	344.751	257.995	322.766	265.46	273.114	262.544
AT3G09150	HY2	157.962	101.863	105.313	125.289	106.729	100.227	116.343	104.701	109.682	168.814	99.2649	123.816	109.518	112.505	92.172	101.378	85.3227	93.6643	79.4927	111.138	105.636	90.2493	71.2991	117.207
AT3G09925	AT3G09925	156.269	107.123	117.228	113.35	88.0913	108.35	81.7817	57.3071	63.0163	154.064	107.32	107.313	63.3559	90.1287	105.356	82.3833	104.048	84.3405	61.4581	83.7029	83.8217	55.1316	98.9038	62.7277
AT3G09940	MDHAR	72.7277	91.5653	114.911	91.468	64.7496	120.434	91.7209	69.1763	78.4285	64.8928	78.4505	58.8232	51.5768	36.9465	36.4582	49.6181	73.108	53.6463	44.1349	34.3391	58.1363	27.9332	47.7435	24.1408
AT3G10050	OMR1	177.544	215.044	171.948	205.831	198.897	197.098	136.083	174.694	204.93	197.398	162.955	200.202	129.687	158.889	138.765	164.72	145.689	138.163	132.546	154.208	171.618	151.528	181.643	122.667
AT3G10520	HB2	741.635	681.365	761.903	602.441	688.687	604.492	740.501	579.569	726.462	707.817	626.129	583.937	445.888	443.834	617.883	472.064	526.592	454.293	556.426	546.325	521.085	393.167	429.427	443.59
AT3G10610	AT3G10610	983.388	810.212	838.158	963.886	1057.34	962.506	986.035	1097.34	1135.88	1184.48	989.157	1103.61	820.889	786.88	737.436	944.895	975.218	670.23	629.949	750.897	899.165	899.044	762.453	919.892
AT3G10630	AT3G10630	61.0632	40.9491	94.511	59.7225	43.0547	50.4361	62.3775	70.7421	50.8283	64.3163	42.2935	57.2623	33.7735	39.3957	40.7159	50.0578	39.5096	44.7812	59.1422	42.1749	48.9863	42.9103	33.5115	54.771
AT3G12030	AT3G12030	149.592	114.087	145.088	140.176	139.656	106.392	123.307	99.2773	106.506	104.536	128.372	83.2624	94.9958	122.107	84.9765	84.2091	146.401	74.0971	108.449	108.976	84.7339	85.5758	100.506	101.105
AT3G12270	PRMT3	82.9234	87.4513	118.815	91.5216	128.434	103.215	104.517	97.9403	112.439	119.856	96.7565	96.8662	77.7267	72.1893	83.0592	89.7464	107.47	53.2725	77.0204	80.4057	117.551	76.3532	52.2655	91.5284
AT3G12990	RRP45a	57.7812	36.0813	46.6735	32.9286	49.163	65.6231	30.1661	44.476	46.0129	49.6708	37.858	47.4148	47.5595	30.9869	32.0988	26.6019	34.9383	22.053	27.5382	27.8928	38.9647	32.6962	38.1948	26.2473
AT3G13580	AT3G13580	836.117	705.205	816.969	794.6	811.035	858.713	812.413	776.169	811.723	770.673	821.561	796.682	607.271	609.8	612.811	637.846	764.997	640.436	575.947	642.281	676.314	627.105	509.149	613.871
AT3G13750	BGAL1	842.42	1500.39	1019.31	725.177	956.339	1087.29	819.77	802.294	956.302	900.681	1012.95	844.624	694.505	782.833	719.175	756.636	862.331	807.975	747.994	787.7	827.066	659.389	759.788	753.447
AT3G14060	AT3G14060	109.326	117.422	162.994	70.6967	92.7837	83.7755	141.703	99.1318	110.641	144.334	106.373	95.9258	48.9281	80.2414	124.609	80.2799	81.3819	60.528	102.62	85.9389	79.2059	102.926	76.6927	105.395
AT3G14180	ASIL2	54.9133	92.0744	96.6439	93.5041	107.607	89.8567	114.397	107.737	99.2253	97.645	108.024	114.205	57.5435	66.468	85.0902	68.6673	86.1133	78.9183	93.51	74.9247	67.2527	86.8708	72.4147	61.4696
AT3G14210	ESM1	2456.55	1867.06	2442.45	1974.04	1953.44	1902.58	2971.88	2372.25	2446.84	1764.94	1477.68	1780.31	1308.68	1135.05	1226.37	1171.16	1631.88	576.218	1093.5	1309.83	1289.69	1446.09	1148.42	1231.49
AT3G14240	AT3G14240	339.039	343.116	348.616	333.592	416.316	392.418	261.227	334.749	338.159	372.348	345.402	290.449	244.848	277.591	305.903	306.103	403.389	272.57	306	245.877	403.298	274.71	178.846	255.449
AT3G14310	PME3	1416.04	1112.65	1397.49	1255.99	1486.97	1031.33	1409.5	1286.69	1354.13	1329.98	1066.42	1144.83	899.929	889.756	1016.96	1088.42	1316.98	770.21	1076.91	1025.73	1302.61	960.371	832.242	1161.49
AT3G14600	AT3G14600	2241.24	2147.34	2315.22	2213.21	2308.74	2144.09	2315.08	2356.62	2224.27	2318.66	2159.33	2300.52	1773.31	1911.74	1874	1808.89	2115.47	1567	1752.8	2011.1	1880.87	1918.57	1895.75	1835.23
AT3G14760	AT3G14760	29.8832	35.712	44.4667	46.7037	43.2499	43.2932	34.4847	38.9387	33.2293	54.6259	25.0287	40.4873	43.8925	25.032	20.2514	26.4076	25.6164	21.1487	17.2902	23.2245	34.1386	28.0193	26.1194	28.171
AT3G14850	TBL41	39.0702	32.7954	15.6036	39.7158	30.435	17.707	14.7166	23.5238	35.5068	42.2542	36.8434	21.4207	16.438	28.1713	15.1891	20.0608	22.6924	19.0893	15.9564	18.7383	16.4427	17.5984	6.97768	23.2967
AT3G15260	AT3G15260	112.549	53.8729	76.9224	106.287	140.902	107.242	95.6439	78.9486	134.017	73.2289	66.8712	87.3769	70.3104	75.5322	95.2272	70.7666	96.5457	66.0238	53.9252	84.6769	64.3139	69.5351	36.547	83.2341
AT3G15356	AT3G15356	493.233	430.164	348.293	410.743	442.415	349.037	335.184	316.244	366.72	589.496	543.739	537.088	211.161	165.164	229.938	185.892	297.619	113.302	185.713	191.772	253.099	126.879	232.221	254.586
AT3G15520	AT3G15520	418.032	367.987	306.17	412.39	368.762	372.403	325.589	391.729	352.858	310.284	324.205	339.352	324.671	327.077	229.25	310.275	224.93	284.524	302.403	380.853	330.745	278.442	307.686	341.19
AT3G16530	AT3G16530	948.043	781.174	749.938	944.813	997.423	688.36	653.094	742.961	896.45	1190.8	959.496	1010.45	629.899	518.928	603.392	424.599	857.476	514.909	592.732	549.985	689.056	489.306	802.987	658.317
AT3G16670	AT3G16670	1054.07	1018.17	629.606	735.031	1006.69	591.581	659.92	551.935	760.603	599.465	599.107	757.758	725.298	514.531	541.476	395.021	695.099	382.252	499.529	532.088	399.622	476.646	458.047	561.705
AT3G16770	EBP	386.599	570.464	443.634	340.17	495.879	404.605	430.912	503.317	399.191	298.322	380.125	277.119	195.19	210.328	183.32	203.829	225.291	244.985	198.306	265.822	247.618	142.958	200.7	193.029
AT3G17780	AT3G17780	348.089	358.876	339.68	367.951	326.688	297.664	368.829	335.852	376.734	353.33	316.249	316.841	308.142	268.26	320.088	365.305	311.957	212.315	254.768	266.692	248.613	274.255	258.265	293.885
AT3G17910	SURF1	69.2185	70.8477	56.5825	43.8293	69.0676	74.2353	81.8904	65.633	63.1949	72.8368	64.5285	65.5628	55.5543	48.6503	46.5892	45.4431	59.3167	32.6493	44.774	57.2255	61.6634	82.061	43.0719	54.0667
AT3G18000	XPL1	399.868	379.079	280.689	408.446	620.65	580.747	401.374	313.986	455.375	323.466	386.288	437.112	314.557	315.173	269.661	268.265	455.909	188.072	253.778	375.398	380.976	229.368	265.298	362.913
AT3G18030	HAL3A	78.422	84.6997	76.9721	84.546	98.249	106.18	87.7458	115.253	75.0823	108.703	75.7275	88.8847	82.1591	61.2696	60.7669	71.824	85.2781	65.8407	63.5656	77.0901	90.8177	62.0814	65.345	105.05
AT3G18080	BGLU44	854.36	920.685	1128.65	780.723	802.655	801.078	1236.53	788.003	885.082	931.985	697.78	871.287	656.093	600.563	821.492	632.553	806.369	575.54	826.372	689.351	835.046	624.519	656.708	858.93
AT3G18215	AT3G18215	186.208	163.338	174.265	175.043	231.335	203.204	153.713	200.016	202.589	209.604	155.103	148.596	128.979	131.911	151.941	132.026	218.591	156.88	121.288	101.658	146.729	137.428	145.64	107.48
AT3G18290	BTS	207.924	164.304	227.206	258.54	219.252	392.829	257.28	239.205	304.376	348.447	382.017	213.341	193.326	178.22	210.689	180.624	200.03	161.54	231.611	262.842	188.176	137.466	277.427	163.833
AT3G18960	AT3G18960	108.531	77.0623	104.521	102.377	109.597	102.373	107.887	93.282	100.899	108.509	73.5716	115.131	87.0905	81.7015	65.0108	85.6433	94.0514	79.1089	76.5796	73.2931	71.3592	90.9259	87.1447	62.0477
AT3G19850	AT3G19850	78.1799	92.7557	60.2957	40.8409	90.6638	73.1465	61.1313	30.5708	61.0496	46.2803	40.709	54.535	39.5218	16.5496	34.4468	14.8485	55.3569	17.7945	34.7686	30.7623	24.8771	13.9996	17.8104	22.5354
AT3G20395	AT3G20395	22.1066	20.7702	26.8325	22.8554	22.2051	16.578	39.5767	22.1786	9.15811	11.4987	16.4748	13.8599	12.535	10.791	29.4053	4.26827	14.4415	5.16716	11.2875	12.081	4.86848	2.15756	18.3085	8.37453
AT3G21240	4CL2	113.311	154.104	118.609	193.822	100.019	158.863	111.359	145.651	173.143	171.389	186.169	85.3849	82.2947	104.45	144.922	116.158	151.085	113.708	99.7251	89.425	121.061	95.7175	92.4576	118.63
AT3G21351	AT3G21351	55.0501	27.8545	48.8069	46.5935	33.1625	59.7051	48.1476	21.6616	64.9977	52.6335	56.0052	48.0183	24.7039	39.8438	26.3338	29.5644	35.3805	18.5884	35.3971	23.2462	17.1892	21.5671	32.4589	32.5873
AT3G21510	AHP1	513.281	589.847	496.123	518.222	456.62	516.271	412.658	461.512	408.682	577.465	500.159	375.231	273.466	334.996	350.468	395.946	376.824	323.991	341.749	399.74	463.059	350.998	262.411	300.838
AT3G22230	AT3G22230	4763.69	4049.29	5106.11	4830.24	4613.14	4744.25	4955.17	4850.74	5175.59	5896.96	4972.99	5385.42	3496.24	4709.65	4144.56	4535.27	4697.11	3325.79	3445.73	4302.24	4323.05	4455.07	3985.35	4838.79
AT3G22425	IGPD	91.8214	107.788	111.965	119.309	106.094	119.642	92.6281	126.96	125.722	70.0173	96.4536	115.106	82.314	105.554	95.2879	71.8599	116.68	62.1034	76.0401	75.0636	87.8446	109.606	91.2693	87.0556
AT3G22565	AT3G22565	25.9985	26.7733	22.1203	31.5963	44.0036	22.8625	13.803	31.0338	20.9589	47.0862	26.3983	13.7063	11.059	16.813	17.1824	23.6734	13.0811	8.65587	16.725	8.613	14.1961	16.5922	16.2781	10.2758
AT3G22680	RDM1	146.342	172.637	169.391	164.096	155.847	175.62	142.931	194.34	182.735	158.29	167.478	169.047	118.022	162.76	162.073	142.571	167.191	89.6801	154.842	150.873	150.972	151.39	88.2921	160.824
AT3G23550	AT3G23550	43.6693	49.3743	33.622	42.7298	27.2275	16.7508	12.7179	16.0565	39.0464	59.9579	57.1944	36.6271	8.14947	2.96638	15.201	3.21428	8.95793	9.47019	15.553	14.1934	15.3101	11.6078	5.18797	11.6825
AT3G23900	AT3G23900	89.0935	123.573	120.65	123.304	115.968	100.226	140.063	123.393	126.138	122.264	111.638	115.318	105.275	90.9643	84.0649	102.432	126.615	100.993	85.067	100.396	118.01	95.5682	93.0213	76.8496
AT3G25070	RIN4	202.685	163.495	210.343	203.13	210.586	186.908	180.422	172.39	215.625	228.6	178.877	165.819	171.228	147.7	170.173	149.979	149.743	195.326	111.39	179.263	166.257	152.507	138.141	173.842
AT3G25700	AT3G25700	89.8615	81.0057	70.7262	86.568	86.6697	71.3306	73.924	87.8284	75.981	109.614	103.809	93.5978	69.482	67.3411	77.9976	74.5014	72.4478	60.0328	73.502	68.3609	84.3323	70.7188	80.8956	64.8552
AT3G25790	AT3G25790	33.9147	28.2849	26.4938	19.9416	32.741	21.7952	31.0111	38.2438	31.3326	27.0346	23.4118	46.3882	11.4557	8.89287	17.2236	17.9381	22.3418	20.3576	2.64653	15.3889	20.2778	10.29	6.04796	11.8833
AT3G25870	AT3G25870	26.635	26.404	34.4638	37.7966	30.7152	34.1253	56.6318	51.9236	39.6811	43.6687	43.7184	41.1777	39.3742	21.778	30.3881	37.9744	27.2243	34.4621	18.4508	18.9521	26.186	35.1784	16.0757	40.6666
AT3G26200	CYP71B22	24.098	41.2906	20.3157	13.9722	13.2276	19.6599	34.5868	19.0321	18.7836	14.8329	29.8735	20.6299	5.49014	6.01004	40.5672	0.0421039	22.8168	15.4717	14.5222	1.31228	6.39648	4.91732	11.3368	3.87593
AT3G26320	CYP71B36	30.6992	37.0533	30.3034	37.7112	21.2521	17.665	10.7692	24.5003	32.5374	24.7214	21.9459	15.5094	13.1117	18.2207	21.2785	13.7446	11.2325	15.9137	14.7465	28.248	17.6312	12.9735	8.70953	8.57561
AT3G26490	AT3G26490	20.2094	30.3534	41.2545	32.7817	20.1591	32.9241	43.4849	27.0996	21.7788	13.8221	23.4761	13.3524	15.6859	15.7475	20.2628	25.2863	25.6957	17.553	13.6979	11.1658	12.0247	7.8811	15.094	19.8236
AT3G26520	TIP2	7410.39	8673.35	8379.5	6901.88	7924.66	8060.48	8787.82	6210.45	6854.15	7373.13	6787.76	7679.51	5943.36	5857.72	6662.9	5960.08	7138.54	7253.41	6795.28	5664.11	6288.3	5813.47	6782.92	5789.64
AT3G26700	AT3G26700	64.5045	74.4627	65.5718	71.592	77.1402	75.2794	49.2361	61.5204	74.228	71.7731	68.0387	67.4434	52.9968	44.8782	40.5077	78.0493	74.2471	46.6564	47.6413	44.0486	52.2416	41.0355	58.4652	56.3424
AT3G27400	AT3G27400	95.8377	52.0968	68.273	60.6901	57.6332	70.1716	50.2242	76.5922	85.3417	66.2651	101.703	42.8423	44.4054	57.2217	53.6878	46.4802	46.3976	41.8453	37.6161	32.2206	52.5273	63.9297	30.9491	70.987
AT3G28460	AT3G28460	158.825	159.482	172.985	189.555	192.937	181.6	169.594	140.379	196.7	148.295	141.109	178.053	133.953	141.371	105.33	187.896	173.122	107.428	144.809	144.33	153.074	151.055	128.824	156.22
AT3G29100	VTI13	30.2153	25.5304	35.906	16.9425	18.92	14.5858	25.6485	21.2031	16.2985	29.0001	20.8803	23.3807	7.10496	8.91954	28.3833	7.43521	12.275	20.3918	20.0462	12.1701	13.9382	11.786	10.2993	10.749
AT3G43690	AT3G43690	46.6557	44.1073	54.3239	37.819	50.2372	50.4974	48.3278	43.4062	49.0457	42.6997	37.3814	31.2665	42.5872	25.3372	39.5997	29.595	53.6285	24.1682	24.0609	34.1564	35.6654	35.6169	23.6929	37.4999
AT3G44610	AT3G44610	53.6847	30.252	66.9305	64.5703	73.1475	40.346	35.4407	36.9638	60.0706	41.6812	32.8843	47.2318	23.6483	35.3676	39.5094	45.3506	42.0902	33.393	25.1391	30.9017	34.9842	32.9443	21.3119	29.5449
AT3G44970	AT3G44970	210.291	205.723	191.302	321.596	173.733	229.165	143.852	229.245	255.358	374.865	293.204	200.429	99.6102	113.405	64.815	115.037	50.3611	65.378	57.0798	88.1388	112.76	76.7452	125.74	84.7241
AT3G44990	XTH31	1839.66	1566.26	1359.42	1921.75	1560.27	1798.07	1437.37	2033.4	1802.43	2733.03	2089.4	1401.71	1099.59	1185.54	1156.72	1441.15	1165.88	1293.96	1067.01	1295.82	1506.36	1158.89	1399.54	1058.04
AT3G45430	AT3G45430	14.2204	18.3733	25.0213	9.99631	31.1005	11.4749	14.7532	15.6782	12.5073	17.9864	20.1175	28.3382	7.4664	6.37596	14.1926	22.035	10.2586	0.391619	5.73751	6.63629	6.89639	3.22361	1.31361	0.217553
AT3G47380	AT3G47380	27.2816	39.8752	31.0046	23.9081	28.2562	23.8528	28.5732	34.4098	24.7305	38.0001	29.611	51.0378	30.2194	16.8393	15.1859	19.0317	17.8939	17.1818	20.4344	27.4138	11.5342	30.8068	26.6469	35.7771
AT3G47710	BNQ3	21.1279	5.61698	22.4139	17.887	8.50513	15.4921	43.6085	15.5934	11.0342	7.02541	12.0994	11.4764	0.494565	5.50964	12.1618	10.5398	14.8833	3.656	3.5915	7.7207	16.6915	9.07326	6.53089	1.46829
AT3G48340	CEP2	95.0233	81.5181	215.608	94.5398	129.605	87.8428	119.343	63.9039	119.483	65.554	85.2546	94.1438	61.1521	40.5117	92.1013	78.1092	66.563	94.8342	51.2105	46.5329	76.6317	61.2245	63.6326	52.0865
AT3G48350	CEP3	64.8386	73.4661	86.8523	91.4911	82.1411	96.9735	85.9537	101.046	101.045	110.808	91.6024	101.403	60.9682	78.5071	45.5659	82.3483	80.4147	56.7249	57.9974	78.1629	76.1542	98.2157	58.1772	101.579
AT3G48410	AT3G48410	48.3088	61.1002	48.6096	54.7047	48.2411	44.5078	45.3105	51.2798	55.6278	97.8835	62.4073	63.5087	38.7686	33.2392	44.5691	32.7846	50.2401	47.0722	57.2637	36.2969	44.7121	47.9419	47.2858	36.6729
AT3G48490	AT3G48490	56.4704	43.0236	36.1359	28.9088	46.8598	54.5958	52.2819	66.2198	42.531	53.7059	23.1715	52.1822	27.115	36.1979	20.2473	46.3957	35.9106	37.6325	22.9223	16.8293	42.7122	22.5776	33.8508	46.4519
AT3G48720	DCF	80.2486	122.312	118.857	96.5073	194.365	133.03	84.7279	89.2873	113.663	135.758	89.6029	127.858	86.1054	94.3964	44.5487	92.8754	134.998	67.0485	88.1988	84.8502	66.8131	69.558	81.3975	121.474
AT3G49140	AT3G49140	302.904	292.806	258.8	276.75	292.635	289.867	235.468	266.999	307.098	338.581	296.612	289.401	245.96	255.164	191.431	215.459	265.581	210.305	265.615	260.963	265.88	233.806	127.981	239.821
AT3G49780	PSK4	324.679	363.139	334.573	233.776	279.877	364.143	252.647	167.462	242.956	370.948	251.18	333.533	125.192	166.063	183.247	165.824	176.785	334.006	241.641	153.389	136.792	164.346	142.656	149.418
AT3G49900	AT3G49900	31.4404	16.6658	35.6668	37.8871	22.4908	24.8332	24.6234	26.7651	31.4184	32.4573	32.3666	29.0417	20.6662	21.5856	23.2989	23.2257	24.26	14.704	11.663	14.4948	34.1365	22.2912	9.93462	31.2571
AT3G50100	SDN1	23.4415	20.0718	24.7435	35.7513	28.1178	21.7614	25.6226	39.6339	21.7396	38.9343	24.3547	25.0206	20.0566	11.8005	23.3053	7.44928	30.263	12.4263	11.5301	18.6814	15.1147	12.8242	19.0032	20.952
AT3G50740	UGT72E1	325.896	412.688	378.665	371.071	425.866	394.844	369.747	394.724	375.509	554.619	384.109	277.933	239.207	195.586	276.525	217.788	381.654	225.169	346.84	260.084	346.041	267.219	300.179	259.826
AT3G51330	AT3G51330	63.243	72.265	53.7969	78.5433	99.0143	81.4522	55.4967	63.5477	80.4182	102.707	57.3754	61.2545	38.3961	52.9664	57.7361	54.9277	92.3815	41.5733	47.7348	62.7167	60.8743	61.117	59.5526	58.7573
AT3G51440	AT3G51440	20.303	28.1124	32.0598	31.7974	12.1893	26.8437	38.5177	25.6416	28.2624	23.6883	27.0381	30.6081	14.6792	19.432	20.2592	7.45846	28.1181	17.364	14.8804	18.7479	14.8526	22.6045	21.7434	31.1183
AT3G51600	LTP5	4413.94	5666.06	4136.73	4544.8	4898.37	4459.91	3619.79	4133.66	4496.15	6250.05	5027.15	4899.29	3946.15	3926.99	3556.37	2994.89	3441.5	3957.23	3921.79	4103.4	3350.4	3544.24	4465.48	3526.38
AT3G52840	BGAL2	178.381	275.37	215.542	198.309	232.772	190.525	177.446	191.363	167.849	209.773	197.422	203.015	121.454	123.435	152.954	133.069	174.954	145.535	131.347	149.835	161.87	126.023	108.311	145.729
AT3G53180	NodGS	197.708	212.942	195.996	232.66	174.586	235.291	181.401	214.413	175.137	169.646	194.484	195.38	157.311	149.979	153.709	152.08	125.147	162.266	179.095	166.881	165.605	151.995	177.599	112.275
AT3G53800	Fes1B	46.9905	51.1956	83.3697	32.8739	73.0798	54.6042	70.11	31.4849	29.7191	28.4416	26.7053	35.1842	15.2787	6.74576	26.3356	22.2026	47.2883	21.1814	45.5918	28.5922	42.0011	6.56412	35.7699	24.7637
AT3G54120	AT3G54120	45.9488	19.1392	49.2606	34.7943	37.3427	24.8776	28.5707	41.979	21.4779	31.3991	27.815	29.3972	34.7261	27.1675	21.2716	17.9725	7.36187	24.0682	17.968	14.4796	17.0316	26.5613	14.1969	18.905
AT3G54580	AT3G54580	1510.19	1601.27	1470.4	1693.69	1360.29	1632.22	1538.81	1500.55	1187.78	1583.3	1707.51	1486.73	1096.43	1147.36	1452.97	1639.61	1603.78	1084.09	1160.37	1123.66	1467.41	1236.86	1288.82	1198.57
AT3G54590	HRGP1	472.282	313.925	344.32	367.878	288.559	296.319	283.006	229.561	226.475	426.972	422.505	284.286	177.07	253.217	248.103	315.73	256.162	255.737	187.134	212.465	246.79	282.731	291.587	233.265
AT3G54830	AT3G54830	36.9023	32.3072	11.0383	21.9478	39.5974	58.4339	26.136	32.0955	23.7505	37.964	26.0446	37.297	8.65685	26.9778	12.1477	24.2526	12.8041	13.5828	27.8434	11.3845	21.9937	11.9446	30.6404	21.3018
AT3G54960	PDIL1-3	378.778	302.338	373.338	383.835	283.454	301.488	363.867	344.689	374.453	329.889	337.535	296.461	248.039	256.621	360.613	278.802	324.901	205.86	248.016	340.165	312.531	263.255	292.443	240.219
AT3G55230	AT3G55230	205.709	95.647	175.372	159.125	167.209	180.539	187.385	110.566	157.123	212.723	167.51	138.028	113.196	142.604	130.667	135.161	191.695	127.174	102.144	73.1454	144.334	113.602	143.48	101.525
AT3G55240	AT3G55240	58.9591	119.645	298.931	58.7841	75.4362	128.255	223.135	80.446	64.4938	94.4573	50.0569	71.0076	12.471	11.639	168.288	31.7091	21.5479	23.2372	79.9139	14.7042	30.8967	12.1197	30.7936	9.02872
AT3G55290	AT3G55290	41.437	24.9439	54.8368	41.0374	23.7266	19.7854	42.4468	45.2269	44.1811	17.2228	25.1331	15.677	15.8598	5.82476	15.1957	18.9394	8.52696	23.0528	14.6519	13.2342	14.6529	9.63792	14.083	8.49523
AT3G56020	AT3G56020	4516.32	4218.06	4692.85	3805.02	4038.74	3997.04	4811.46	4454.55	4710.94	5974.2	4245.34	4569.54	3605.11	3982.7	4148.99	4326.25	4085.73	2969.78	3477.06	3562.68	4008.63	3728.82	3870.98	3926.53
AT3G56060	AT3G56060	49.7884	61.6563	79.9423	56.7341	128.799	94.743	71.974	48.3398	66.938	82.8717	60.7413	67.2283	54.0119	43.792	57.7431	52.4942	87.8418	44.3479	32.0794	21.3405	34.6675	44.7453	55.0796	53.9152
AT3G56650	PPD6	533.15	595.778	465.922	460.463	404.119	466.562	452.841	376.191	474.923	518.177	515.575	437.704	346.67	436.049	336.283	386.498	320.594	367.922	357.583	390.06	322.618	331.973	373.472	396.139
AT3G56970	bHLH38	73.0287	183.47	77.3806	120.392	79.2036	235.917	134.041	89.559	340.225	213.722	190.448	102	125.49	65.9007	95.2141	105.58	143.05	66.8814	120.544	108.93	81.81	48.1355	115.749	60.6115
AT3G56980	bHLH39	85.3298	212.085	132.491	203.027	166.644	343.196	140.903	141.764	359.503	308.818	352.296	168.096	119.95	109.431	88.1095	93.001	156.836	76.9509	149.007	195.402	137.864	81.4793	181.886	125.822
AT3G57010	AT3G57010	137.582	127.026	119.53	176.934	169.463	143.449	172.617	141.218	140.444	110.262	115.816	126.328	85.051	85.4311	127.634	175.154	138.131	113.685	94.1606	92.7296	131.915	112.849	97.4594	87.4425
AT3G57030	AT3G57030	226.25	173.26	241.56	191.951	197.902	201.272	178.436	237.673	187.553	213.1	171.002	199.83	144.598	176.129	160.039	187.942	199.028	147.527	138.315	108.346	149.546	149.09	293.061	133.282
AT3G58620	TTL4	59.1302	87.1859	59.3127	61.6691	52.9734	81.3706	73.0788	79.7783	54.5196	61.7892	60.131	48.9676	45.3891	47.2675	47.6047	43.3292	55.0911	55.0392	48.362	38.7506	56.9055	63.1017	59.9075	40.2851
AT3G58810	MTPA2	51.4934	119.42	82.2491	118.296	124.419	149.282	82.7796	58.3711	77.9803	149.666	111.79	72.0734	59.3341	66.6582	52.6614	52.8587	105.527	50.2676	85.626	63.9174	95.5851	72.4178	64.4791	65.9512
AT3G58850	PAR2	35.5449	36.6046	32.7576	45.6664	27.1283	26.9387	28.5415	35.5657	39.9555	27.1345	40.2642	36.1075	20.7378	18.2626	24.3098	28.4912	29.4282	17.9287	21.5872	28.5377	14.4565	31.2427	25.2941	30.2892
AT3G58990	IPMI1	318.003	282.703	315.393	483.213	390.851	347.887	300.764	374.7	384.972	484.136	323.371	393.72	259.635	217.037	332.244	285.141	262.267	316.527	296.1	341.312	346.389	294.701	248.247	272.953
AT3G59220	PRN	169.472	130.622	110.814	98.4905	117.082	96.1053	158.853	90.3797	76.131	139.958	97.5321	97.7697	59.9547	68.4619	90.1534	96.0644	95.3408	81.0331	91.454	67.5039	92.5607	80.4066	85.3437	77.7136
AT3G59980	AT3G59980	866.796	1047.92	879.59	958.058	909.939	1023.48	850.233	924.276	966.316	1103.8	832.503	918.858	819.955	822.058	706.401	805.623	814.331	618.321	733.196	852.717	787.851	845.732	657.361	879.756
AT3G60180	AT3G60180	50.3621	58.2239	56.0512	35.8496	51.4684	52.5798	47.2138	49.9994	47.2601	41.6564	50.6535	33.7763	20.2326	26.1816	37.4822	29.5888	49.2878	28.3992	53.5406	37.3605	29.7071	31.3491	18.9654	27.2596
AT3G60280	UCC3	66.6786	42.8264	26.2458	58.5951	27.3469	38.2381	43.386	35.7536	36.2986	53.6014	39.2006	40.9186	26.646	25.2946	38.5081	22.1893	17.8039	26.3971	25.9276	21.0027	21.3587	14.2559	21.162	22.4065
AT3G60500	CER7	168.117	115.581	150.079	128.298	116.138	140.326	97.644	152.123	121.868	140.24	144.039	116.135	99.2434	98.0127	140.808	96.1376	121.023	106.394	133.145	137.318	99.3366	87.1574	77.6905	126.705
AT3G61380	TRM14	53.6823	51.8237	57.5811	89.3913	60.9228	54.7615	73.0272	66.609	60.2465	58.4092	55.7563	45.8386	55.7761	45.1707	71.9372	30.6924	42.1046	32.8189	50.8007	46.2912	51.9157	53.0835	44.0037	36.7791
AT3G61620	RRP41	144.928	97.4715	113.4	136.219	156.483	104.364	135.105	122.354	110.319	125.669	130.023	120.306	74.0525	112.523	107.373	92.9491	126.647	88.7864	58.2986	107.863	104.929	110.226	90.5078	95.3016
AT3G61930	AT3G61930	8.78891	37.243	15.6326	26.8544	7.57597	45.1064	20.6659	13.7346	16.0706	71.459	42.275	20.8546	12.5603	2.95776	21.2884	9.51402	9.8615	7.74108	16.631	2.40436	12.8467	9.35072	9.28176	10.5822
AT3G61990	OMTF3	153.567	184.699	178.349	180.978	167.464	156.946	215.997	162.426	149.999	190.568	144.654	152.445	122.188	136.753	146.224	140.467	161.148	179.458	133.639	117	134.347	135.955	175.962	155.072
AT3G62110	AT3G62110	210.827	236.046	214.672	157.24	261.92	195.169	185.336	184.793	217.662	276.64	186.956	205.861	148.707	168.507	220.828	170.041	260.013	167.508	172.038	187.238	179.366	147.929	145.144	170.604
AT3G62150	ABCB21	34.3334	54.8419	44.2196	41.7998	40.0815	60.7609	61.1782	57.6472	47.1701	47.1988	66.624	37.7088	35.6758	32.2331	44.5781	40.1033	34.9125	34.1873	28.4546	34.1661	41.0076	28.6873	34.2948	18.1915
AT3G62680	PRP3	572.462	365.861	445.336	568.232	478.632	350.098	511.794	288.59	302.005	623.128	507.784	408.003	271.092	328.086	403.155	376.934	404.657	292.982	221.231	276.703	363.005	279.406	306.126	304.67
AT3G62760	ATGSTF13	37.7528	61.0168	58.1674	54.6133	24.9862	27.9998	27.5556	46.4929	38.9188	11.7676	35.715	33.7107	14.4191	18.1276	28.3636	19.0506	37.3417	24.5447	24.9325	21.0561	34.2186	41.6841	27.9363	21.378
AT3G62860	AT3G62860	26.5482	32.1918	39.0277	25.9128	53.4486	37.1726	43.4051	24.8095	41.3425	45.2128	49.0898	40.5593	25.703	30.635	22.3012	8.52929	39.2728	25.4588	29.2473	28.5627	24.2996	18.3323	27.5652	20.206
AT4G00030	AT4G00030	81.3936	77.4514	95.9371	75.6087	69.3894	91.8083	103.581	85.6329	76.781	104.084	87.2553	77.1998	74.0269	70.7996	88.141	55.9965	55.4018	44.7216	64.4301	72.5622	58.3436	53.3287	62.921	43.983
AT4G00040	AT4G00040	33.8727	20.3265	29.132	34.8019	38.5362	32.022	34.5099	26.8898	44.9135	31.5	49.2234	29.2758	16.2801	31.7048	21.2697	23.2316	33.2254	19.7099	10.5861	20.9515	17.635	24.3161	20.7885	26.837
AT4G00330	CRCK2	138.36	195.75	216.674	180.01	264.961	156.983	172.435	134.876	207.269	194.037	177.905	174.751	145.837	170.464	130.658	154.191	197.55	147.664	197.497	163.009	167.854	136.919	104.776	148.276
AT4G00400	GPAT8	81.2642	60.8106	82.889	77.5888	88.9414	92.8206	112.488	68.0936	90.2368	89.6444	66.9614	98.4537	50.9114	77.274	60.7703	58.118	100.935	55.6944	87.7829	54.1714	59.339	56.3902	77.6219	76.215
AT4G00530	AT4G00530	73.9642	100.389	91.2501	86.5504	91.4702	82.6818	91.6789	81.4229	108.665	141.898	96.8091	130.706	57.4621	87.9512	69.8855	85.5273	76.416	79.4718	93.6167	77.1559	84.8427	89.9317	82.5227	67.3076
AT4G00680	ADF8	115.409	100.477	105.567	133.054	76.5235	107.314	107.483	86.9983	77.9081	128.71	102.056	97.5198	74.7228	66.7994	81.0417	68.4216	81.2821	66.7517	36.4372	74.8108	72.0985	42.3562	75.2203	65.8859
AT4G00690	ULP1B	14.7941	25.7483	12.351	8.87524	15.1911	6.3285	8.83729	13.3713	23.8068	15.6532	7.67076	13.1773	3.91368	3.16168	18.251	3.201	13.9737	6.24094	2.48648	5.58005	2.12104	13.7333	10.0376	9.3044
AT4G00950	MEE47	97.8493	82.5488	86.765	111.059	90.1925	133.736	72.5644	81.4264	128.385	109.835	92.2119	85.9163	54.8435	74.056	70.5891	49.7036	94.076	73.9913	57.8794	57.4769	76.9918	54.8587	94.2551	104.081
AT4G01040	AT4G01040	114.573	147.915	156.326	121.355	124.263	141.367	153.855	129.066	144.469	125.776	117.611	140.165	116.124	110.784	103.316	91.9633	88.5928	107.347	86.2621	105.758	93.0275	106.561	124.993	117.394
AT4G01060	CPL3	38.4785	17.9955	32.9898	14.9816	15.6223	21.7627	16.7025	36.4137	51.2918	46.5399	16.7228	21.7704	15.6326	21.1826	29.39	9.55471	18.278	16.6272	18.9762	4.69157	15.0307	24.346	21.1437	14.281
AT4G01460	AT4G01460	31.3	12.5639	27.9381	19.8656	26.5175	9.41597	2.88552	22.028	13.4665	11.4081	12.9287	11.418	6.5194	2.35016	6.07426	9.49562	23.3835	1.14799	4.69213	6.66367	8.37316	8.2583	4.62568	15.9233
AT4G01630	EXPA17	26.0744	51.5329	41.8714	21.9383	22.6242	26.9296	37.2514	44.1675	50.5543	36.1442	41.1548	14.9576	15.6346	15.6897	31.4195	15.8529	9.30765	14.9501	19.144	21.9235	16.6378	12.7812	24.6984	10.8902
AT4G01750	RGXT2	122.797	150.605	116.275	95.5019	148.128	111.453	89.6801	98.0068	105.998	94.4419	87.8946	88.9762	90.2964	79.4347	105.352	89.7634	121.047	65.3794	59.9537	106.644	101.778	82.1206	74.6257	74.367
AT4G02090	AT4G02090	34.8391	24.4416	16.6249	19.9127	15.5345	11.5373	35.5689	20.1458	23.613	31.1958	25.3438	27.5309	13.1854	14.3909	20.2663	14.8265	22.3064	12.5922	28.6673	6.81024	6.07654	13.1586	6.10289	10.7753
AT4G02270	RHS13	440.04	260.077	315.121	292.461	253.062	210.923	289.217	212.317	218.225	351.88	283.472	272.74	205.047	266.277	234.907	238.494	234.325	205.863	177.005	173.759	222.95	187.369	269.27	276.829
AT4G02520	GSTF2	1087.71	1190.72	1098.93	1089.04	1068.86	1025.72	957.365	1056.57	1023.76	1343.54	1019.64	867.267	598.858	719.842	807.473	856.442	1108.58	791.771	968.058	803.218	1090.22	649.416	880.063	766.902
AT4G05100	MYB74	21.1572	30.0632	35.9087	18.92	15.5151	19.6676	17.7134	17.9683	20.3864	32.2522	18.1959	27.6274	7.91587	15.9011	13.1652	23.1764	12.156	13.3932	7.10291	13.2771	24.6844	14.5084	14.6084	19.7345
AT4G06195	AT4G06195	19.1825	21.9472	15.7974	29.7714	27.8481	20.409	14.7513	4.88194	35.5213	15.876	15.5685	23.6977	17.7	15.1628	17.2256	14.773	14.1994	6.73972	11.3791	10.0026	11.6872	10.4616	20.3013	5.07571
AT4G06746	RAP2.9	30.6448	65.1055	47.3975	19.2501	27.1556	43.1983	19.6522	23.6243	31.9386	33.6727	36.7217	21.7872	12.1245	15.6105	8.09245	7.45421	27.3418	18.2939	19.183	10.1184	25.9823	9.84828	39.4547	29.9276
AT4G06870	AT4G06870	24.9648	36.7705	61.0471	46.9663	31.1033	60.5663	43.0986	34.4286	24.9033	45.4579	30.5303	39.7182	24.7898	26.3038	19.4807	26.5037	20.5492	38.8019	42.8094	29.8953	23.9198	22.0976	18.99	28.4763
AT4G07960	CSLC12	20.531	21.8736	15.8212	11.9811	12.019	21.6102	24.6799	17.8714	23.1217	29.9389	19.1768	18.8282	11.4866	15.3125	10.1247	6.38268	8.684	11.8083	15.722	15.3663	15.5873	18.4929	15.8693	14.0777
AT4G08400	AT4G08400	274.458	208.983	260.761	290.35	222.709	242.621	281.759	250.41	241.477	331.677	252.942	287.78	171.984	205.204	185.362	235.43	213.613	129.927	138.082	171.602	219.911	174.629	197.21	212.559
AT4G08410	AT4G08410	290.837	185.731	293.687	269.01	252.934	238.781	296.865	249.121	220.296	389.098	309.75	323.986	249.6	190.846	257.319	294.556	192.799	171.391	225.241	232.703	267.489	217.099	180.078	189.715
AT4G08770	Prx37	370.638	419.672	675.565	427.64	266.638	334.64	612.269	572.268	374.254	531.015	487.098	326.138	217.017	298.114	521.043	247.176	271.008	93.6619	510.72	337.02	352.815	371.105	265.524	219.37
AT4G08930	APRL6	114.723	123.458	88.3929	111.388	110.144	138.145	80.7782	109.048	106.65	139.947	117.799	125.3	97.838	89.7324	89.1352	83.4523	84.6686	108.568	90.5124	89.2638	84.0974	83.956	103.41	84.7981
AT4G09160	AT4G09160	135.044	138.795	99.1748	117.335	117.034	104.292	102.522	117.796	110.635	128.798	89.3972	80.2351	96.199	80.888	63.8013	76.2316	146.087	90.8982	79.3561	88.6723	99.4132	71.434	72.4018	97.4162
AT4G10150	AT4G10150	16.1941	18.5543	16.7005	9.01687	31.238	23.69	19.7085	23.2819	14.7955	20.2409	26.3294	30.7826	10.6582	25.9284	6.06947	10.5769	9.66088	6.75705	8.114	20.6623	18.9526	4.06538	15.5383	12.9183
AT4G11211	AT4G11211	182.202	141.986	271.892	196.925	311.657	160.165	216.936	190.295	237.105	184.188	166.355	242.907	128.062	108.3	149.913	104.624	263.769	214.335	115.747	112.626	125.716	124.818	141.4	155.076
AT4G11290	AT4G11290	413.362	355.713	410.776	283.511	356.666	382.907	466.458	442.209	378.838	493.194	384.626	296.4	239.495	296.193	449.759	300.988	328.598	176.426	429.196	311.801	375.09	262.163	321.664	270.603
AT4G11360	RHA1B	207.212	254.762	271.559	194.834	389.845	207.599	247.49	278.905	213.279	229.011	259.114	234.26	210.608	181.921	199.542	150.868	302.662	197.764	224.972	185.474	163.798	156.632	204.31	287.156
AT4G11460	CRK30	74.0052	79.5994	64.5135	92.4452	102.625	103	63.0546	62.5506	70.6679	75.2562	97.9599	63.6063	41.2221	36.8546	20.2402	34.9005	70.2951	22.9557	62.8801	81.9519	44.4517	43.5003	48.2386	56.1318
AT4G11650	OSM34	238.856	198.716	590.321	244.715	73.7182	166.563	720.14	563.618	408.419	433.705	180.873	216.823	129.372	164.818	393.08	98.3299	352.054	81.3134	296.254	116.075	103.622	184.532	109.136	129.012
AT4G12490	AT4G12490	287.717	246.419	844.72	321.467	25.7279	195.47	467.913	265.184	668.41	723.265	355.728	322.521	198.033	127.497	384.972	83.5631	92.6061	44.4486	200.072	258.38	300.515	161.679	274.357	56.502
AT4G12500	AT4G12500	68.2783	31.7367	98.3583	53.713	19.4955	26.1017	68.0633	30.5603	63.4859	110.04	84.1672	57.2765	14.6265	10.0152	21.2718	20.0604	64.9441	5.5862	10.54	16.6283	7.14767	37.7207	31.58	9.86253
AT4G12510	AT4G12510	679.739	646.575	580.644	737.73	977.478	588.426	797.816	511.627	528.833	732.308	587.116	529.401	529.176	478.429	390.891	611.774	600.723	600.778	398.561	366.253	705.796	310.791	642.3	424.486
AT4G12545	AT4G12545	243.765	186.898	322.556	188.02	247.777	150.978	577.05	139.63	235.625	195.559	188.895	196.698	143.589	120.929	147.43	114.105	157.99	188.067	142.251	64.3696	126.205	48.2835	108.578	93.5639
AT4G12690	AT4G12690	55.5503	33.4843	31.6975	35.8257	60.367	48.4134	56.2717	24.8572	31.5288	41.5297	32.993	45.1029	6.8551	25.2161	29.3796	29.5437	50.2303	9.57179	19.4173	34.9893	28.2194	19.7879	23.4354	20.2444
AT4G12980	AT4G12980	133.65	112.948	143.038	113.549	134.631	123.178	106.454	99.2433	110.048	101.259	160.553	122.275	86.6771	113.941	123.587	107.701	107.633	98.5469	98.4419	68.4221	93.2156	120.075	100.467	69.929
AT4G13020	MHK	157.055	182.576	113.29	106.468	160.616	140.35	132.115	159.867	132.715	129.122	108.701	118.104	93.6207	85.7682	89.1253	97.1431	76.0907	96.3249	95.0923	101.237	124.758	82.6602	79.1772	57.0956
AT4G13390	EXT12	425.576	391.055	291.631	305.337	359.237	294.198	304.656	231.789	229.028	482.914	378.636	318.09	240.751	259.924	252.519	272.441	283.829	223.757	210.764	241.34	291.063	221.129	208.576	323.707
AT4G13495	AT4G13495	662.725	613.559	582.775	474.45	811.437	494.845	497.484	467.036	529.856	540.691	417.317	539.978	415.693	510.654	519.98	470.817	640.482	354.68	364.384	434.351	371.716	429.914	319.758	425.192
AT4G13575	AT4G13575	16.216	20.8403	17.6118	15.9437	50.2912	13.544	15.7401	23.2868	20.5277	15.8903	19.1393	25.047	15.8996	12.9196	24.3262	13.7278	13.011	6.71717	18.9413	5.70885	14.8115	10.4046	5.86219	12.9564
AT4G13770	CYP83A1	867.045	807.945	885.299	1069.04	863.199	887.022	975.539	1007.02	1020.89	1160.01	967.069	936.782	764.579	685.443	817.424	904.42	680.683	658.198	915.06	803.095	762.559	868.771	822.693	741.644
AT4G13860	AT4G13860	106.626	65.0709	110.454	127.678	74.3521	84.9498	109.52	58.4423	72.9052	96.9149	66.3793	71.9541	54.6494	41.7676	54.5877	36.252	65.77	92.6205	41.2553	65.1284	46.44	39.596	50.2295	30.2492
AT4G14120	AT4G14120	45.0014	36.2617	42.4441	43.3391	55.4148	51.3311	43.1334	30.3182	26.6526	20.9905	19.8987	35.7536	41.2709	19.2986	22.0585	25.4168	11.922	37.1691	16.3139	31.4426	14.1743	21.3365	25.8021	25.2259
AT4G14190	AT4G14190	66.8493	79.2922	48.1643	45.7662	50.3891	49.5553	50.1125	53.5029	39.572	38.4179	45.2697	45.1385	30.358	51.1637	26.3258	33.8174	40.8459	24.8486	47.0755	33.0982	26.304	45.6456	56.0081	44.452
AT4G14385	AT4G14385	114.954	90.139	117.074	117.348	126.345	115.606	152.916	122.257	117.55	106.724	90.474	128.462	96.8318	75.4176	99.2657	105.602	110.421	91.2186	92.8571	131.834	99.81	94.2538	80.9938	97.7905
AT4G14440	HCD1	342.334	332.276	299.587	402.722	391.897	243.836	293.266	356.904	375.111	478.424	342.772	322.407	287.986	350.256	296.46	300.97	346.684	226.616	244.718	281.001	283.198	272.686	280.345	352.031
AT4G14548	AT4G14548	31.7909	39.7942	28.2986	18.9543	35.0313	25.8758	20.6515	32.2182	32.0499	29.2376	44.8462	30.9325	25.8336	22.2641	17.2135	24.2828	19.6638	38.4097	20.4444	26.349	14.5511	24.2844	12.4718	20.1116
AT4G14750	IQD19	40.8953	72.278	61.4509	53.6846	33.2056	40.356	48.9193	41.3387	63.2228	49.3953	54.1736	34.3529	42.5054	32.8881	27.331	42.2142	52.5802	39.9542	13.0301	36.3488	46.9325	35.4832	38.9159	18.1718
AT4G16260	AT4G16260	864.866	662.207	995.564	611.541	313.531	567.896	1104.5	940.204	703.839	875.056	641.407	510.914	283.057	464.086	801.511	389.714	394.134	186.828	561.746	507.68	488.395	440.387	440.235	258.428
AT4G16442	AT4G16442	186.293	148.508	173.183	131.322	239.132	155.877	157.756	148.827	135.375	142.055	126.23	185.466	92.2609	122.127	141.817	108.801	190.517	83.9359	131.076	132.099	131.678	121.088	95.0368	87.5444
AT4G16870	AT4G16870	11.4563	21.9581	24.0426	19.8962	33.4771	25.7136	17.725	21.1311	10.7374	23.4952	19.1459	21.528	16.1694	1.48942	4.04417	10.5578	13.6307	12.106	9.09094	2.39512	16.2135	2.23621	17.8748	16.0652
AT4G17100	AT4G17100	304.67	357.621	321.276	254.347	328.533	244.531	318.539	259.337	269.525	293.254	243.582	258.112	221.43	195.2	297.689	241.223	293.854	228.3	262.91	207.321	238.029	240.209	225.691	210.603
AT4G17245	AT4G17245	281.142	304.404	247.404	198.963	340.042	270.38	186.28	169.553	200.83	245.726	326.578	299.666	287.67	158.817	142.808	186.927	190.92	156.084	246.055	161.026	161.972	162.823	215.026	185.827
AT4G17740	AT4G17740	204.68	197.342	164.709	227.7	200.219	214.633	213.984	201.275	192.215	191.939	200.613	201.777	194.018	156.958	137.747	173.19	207.428	142.615	114.824	194.831	181.75	180.279	105.831	236.627
AT4G17810	AT4G17810	123.52	170.694	139.257	119.057	180.958	124.961	149.896	109.289	111.624	125.805	151.959	148.758	105.177	91.7966	96.2234	87.6931	130.499	111.89	69.5142	102.472	109.783	109.282	100.948	119.623
AT4G17870	PYR1	619.353	680.104	643.665	601.688	638.989	520.299	606.598	660.317	617.761	624.548	558.108	570.06	569.629	465.434	546.603	446.806	619.004	459.913	528.285	536.131	451.828	408.723	498.491	509.148
AT4G18197	PUP7	63.2869	64.8151	51.2886	47.963	76.0174	42.3346	56.803	61.1226	63.5201	50.6647	61.1052	66.7389	40.7797	40.2248	45.5851	29.6204	43.9904	54.6243	47.2068	41.8145	35.3901	30.2395	20.3034	51.3516
AT4G18290	KAT2	34.4334	34.4941	20.3256	17.9269	13.2197	21.6844	19.7013	28.691	9.86732	40.8758	10.1804	19.9614	9.98586	10.1705	5.05876	18.9263	16.5335	3.57111	1.41177	4.54861	2.7237	11.0597	20.8694	9.40532
AT4G18460	AT4G18460	82.1011	84.795	114.691	82.5701	107.422	103.126	82.9529	109.632	81.2895	104.21	88.9467	76.9108	67.6833	81.3341	70.9006	103.412	54.0829	77.0564	81.3515	80.379	60.6099	72.0204	100.022	69.5438
AT4G18510	CLE2	23.5362	45.0929	49.8795	44.7334	68.2999	19.8513	57.2647	36.8108	41.1945	33.8454	32.1095	37.6043	14.5853	24.7192	28.3696	14.826	33.3292	14.7022	13.8565	33.8137	32.5548	8.84806	20.5173	17.814
AT4G19030	NLM1	103.374	106.503	134.965	138.202	180.705	112.569	131.154	92.6596	138.511	117.892	85.1477	141.916	93.6337	75.0221	80.015	90.8223	116.628	83.2735	83.8217	79.4452	89.9881	88.0118	126.27	75.5561
AT4G19100	PAM68	206.603	242.58	216.123	222.518	226.78	213.757	226.089	231.71	235.438	247.165	273.069	216.898	219.624	178.641	177.011	236.406	167.541	227.736	140.881	225.474	193.794	201.84	209.729	182.32
AT4G19380	AT4G19380	37.5536	48.2857	30.8749	22.9372	46.5922	20.8445	29.5409	46.4538	40.6136	61.08	31.2867	32.4404	25.6638	18.2628	20.2539	31.6398	43.9208	28.2046	8.41177	22.0889	22.3917	28.3743	12.7802	22.4253
AT4G19410	AT4G19410	542.624	567.891	449.102	539.853	521.361	629.05	476.279	470.987	523.816	513.815	570.386	622.134	410.785	432.535	387.961	368.351	449.504	349.765	481.969	491.478	475.859	410.819	409.975	464.297
AT4G19680	IRT2	41.3772	45.0916	34.4176	46.7148	27.3298	71.8148	34.4762	24.8581	33.9335	54.6683	48.1252	32.1411	11.2115	28.1244	8.09161	7.45846	27.2057	16.5158	19.2309	21.9647	35.3178	19.7101	27.3773	7.54828
AT4G19690	IRT1	486.155	921.666	455.373	689.161	444.295	1053.4	493.922	523.089	567.353	1503.47	886.469	519.963	379.418	301.026	300.819	328.48	588.641	277.114	553.835	456.038	634.95	399.41	655.459	287.671
AT4G21460	AT4G21460	143.695	122.694	117.83	120.352	165.75	132.07	121.655	111.427	134.434	128.711	126.452	133.828	103.406	128.082	77.9818	114.042	111.695	101.587	103.978	89.4193	135.829	97.192	104.053	117.223
AT4G21600	ENDO5	80.1465	111.933	80.5655	104.272	84.4353	69.482	110.488	93.3701	101.86	90.8945	70.4322	84.912	58.5133	68.8747	59.756	91.6788	75.1156	60.1116	65.6886	73.7579	93.3934	73.7979	45.7816	57.9048
AT4G21830	MSRB7	119.012	124.355	143.769	176.824	159.047	180.416	185.699	122.619	133.553	193.733	150.258	137.659	91.9991	71.0649	93.9306	93.6062	91.0619	102.694	73.2952	89.2224	105.182	76.7861	85.7344	70.9021
AT4G21870	AT4G21870	430.771	565.909	462.128	445.561	501.722	470.637	419.033	428.145	480.435	465.75	573.252	561.732	277.865	217.167	247.142	152.182	269.715	264.135	254.45	274.148	227.549	182.45	282.882	213.086
AT4G22212	AT4G22212	374.474	415.44	413.34	428.181	582.063	492.241	472.769	335.782	355.903	329.053	437.934	339.548	273.063	251.51	318.092	321	434.844	271.652	215.69	304.455	327.429	174.312	247.671	252.699
AT4G22217	AT4G22217	10.5339	14.7076	20.6194	16.8912	10.7353	19.5116	21.7421	18.7525	3.79804	15.6939	11.2319	13.7522	9.18253	7.88879	3.03206	9.49529	5.51761	9.67172	2.50105	10.9203	8.37927	13.6082	10.2355	4.89419
AT4G22235	AT4G22235	73.5059	51.9394	61.5428	69.7023	55.5507	66.3003	100.887	60.9834	57.9208	54.2405	43.4749	71.2631	40.6238	43.8514	38.0208	43.951	44.2004	25.9127	32.8128	54.3329	40.795	56.0851	33.1083	52.9039
AT4G22300	SOBER1	126.359	132.826	156.098	180.952	118.665	170.613	190.363	173.008	140.132	168.201	181.632	132.382	113.022	125.481	147.921	120.417	147.811	105.176	133.484	118.007	133.294	139.035	119.845	179.138
AT4G22490	AT4G22490	853.463	810.942	1556.56	920.783	976.38	1017.24	1294.41	891.871	869.427	1006.41	947.566	1150.53	792.162	781.825	1141.07	490.198	901.701	721.844	817.338	1106.86	687.65	746.936	905.449	912.431
AT4G22520	AT4G22520	47.7743	51.9956	49.039	57.1746	36.7151	44.2507	33.9253	16.5435	20.9513	41.9309	37.3726	74.5525	37.2394	61.2576	16.6112	25.7082	15.5799	11.8257	19.4077	28.9076	21.9258	42.0836	18.2685	24.5159
AT4G22610	AT4G22610	35.3668	26.156	59.2857	27.8737	60.0291	19.7914	35.4139	23.6278	33.5506	24.9211	23.341	33.4441	27.0388	7.1088	18.2328	12.7065	26.4774	32.9276	27.8066	6.86732	15.7994	14.1583	6.75984	10.9071
AT4G22666	AT4G22666	136.576	107.87	91.1205	123.304	126.245	142.376	121.304	81.5432	95.0222	114.41	89.6452	95.3071	73.6532	68.7141	79.0093	92.8806	111.31	68.9618	73.5611	70.572	86.3622	44.0595	60.7834	69.5135
AT4G22840	AT4G22840	14.1403	27.1207	29.2372	39.7225	41.7846	21.7924	43.4593	31.1106	40.3422	20.4642	22.5158	24.7905	15.6537	14.9062	14.1769	13.7537	20.1361	24.3639	24.544	10.1009	12.7401	21.4836	17.2151	15.3851
AT4G23060	IQD22	79.7397	58.8463	71.2582	50.752	70.0713	44.5335	62.1223	48.0633	81.8235	45.1718	69.0638	42.53	61.8088	36.1039	49.6348	67.4997	60.5935	39.4479	35.3606	48.4476	56.4651	38.7195	25.9358	33.3389
AT4G23790	TBL24	90.8323	60.6985	87.0219	66.6692	101.496	48.7519	92.7212	83.0468	88.8195	90.7326	94.4077	57.6244	42.5065	66.9463	81.0441	68.6319	78.8376	83.3539	68.8928	50.8884	64.1576	45.8385	49.6286	63.447
AT4G23820	AT4G23820	278.716	404.834	393.078	322.449	340.628	338.548	355.826	272.753	365.91	327.655	340.173	296.986	237.465	220.683	221.812	218.638	371.153	184.455	254.517	201.839	266.596	237.414	283.794	269.112
AT4G23885	AT4G23885	299.738	208.756	268.954	220.799	187.695	240.486	268.315	260.055	254.436	242.328	164.481	243.466	216.982	181.993	175.227	242.834	199.989	189.766	200.269	193.238	200.334	189.171	206.387	210.385
AT4G25250	AT4G25250	25.4428	23.6778	25.5811	36.7585	32.3799	42.1235	29.5733	21.3879	40.3178	33.5851	23.402	26.8389	13.9275	18.8919	14.1773	26.2837	21.0912	20.9645	10.4367	13.3196	25.4082	15.7172	11.1243	5.19089
AT4G25310	AT4G25310	47.072	12.6798	24.6775	28.7624	9.96666	12.6644	20.0026	32.2727	36.0258	16.24	12.5527	10.0213	9.59451	6.73241	18.8567	11.0312	5.28048	3.49054	11.8525	5.26043	11.2355	9.42594	9.24416	4.16306
AT4G25890	AT4G25890	1255.99	958.1	1149.7	1260.33	1241.4	1196.31	1288.77	1233.16	1211.8	1673.18	1137.18	1244.46	1034.44	1046.12	1018.71	1164.58	1111	886.621	916.655	1116.6	1099.24	1089.41	905.488	1052.28
AT4G25900	AT4G25900	247.479	263.293	310.194	320.084	250.676	231.412	277.078	298	275.59	319.486	216.929	258.875	200.09	237.861	214.736	234.43	343.18	199.973	182.432	205.072	226.208	230.206	184.27	201.291
AT4G25990	CIL	46.6911	70.5509	47.7011	60.7391	73.4239	33.259	70.0533	61.0886	45.2647	57.2443	46.0604	73.615	38.835	34.8273	19.2286	42.1409	82.2462	29.6755	27.5425	39.7125	58.5549	34.244	49.1204	52.991
AT4G26010	AT4G26010	528.335	467.237	368.731	476.54	381.521	431.473	485.702	392.767	288.355	601.136	549.736	339.768	288.537	335.955	354.524	446.6	399.045	234.389	307.911	242.532	382.118	235.396	357.637	389.97
AT4G26070	MEK1	46.8526	43.653	34.5222	43.7213	36.3508	19.8195	31.5238	25.8646	34.1682	63.2431	41.994	22.2563	35.3854	14.4429	23.2964	26.4932	39.4458	13.7654	11.7146	13.4532	28.3426	25.8601	12.6682	33.7523
AT4G26530	FBA5	827.528	1311.77	1062.14	728.586	815.924	670.096	887.431	861.125	860.439	558.149	1059.97	891.246	535.769	584.491	709.042	596.346	689.894	716.846	698.108	677.584	755.894	482.436	735.346	1032.65
AT4G26700	FIM1	107.439	157.397	139.317	126.313	103.409	189.567	123.231	135.637	121.71	134.635	128.187	120.027	67.2578	104.953	108.385	115.081	104.984	95.1946	137.411	105.727	97.4904	67.6763	117.312	101.142
AT4G27740	AT4G27740	65.6937	54.3169	93.6783	48.8517	49.5206	68.6777	72.0016	80.8479	57.7063	58.475	54.816	69.0074	36.0757	48.9676	52.6754	52.7843	42.9674	53.5985	33.1669	38.7114	51.8942	48.6946	69.5731	41.3521
AT4G28050	TET7	137.938	183.541	150.602	171.987	201.085	172.366	185.393	157.957	188.084	160.553	185.015	163.086	126.423	126.718	129.648	149.948	199.689	104.442	135.999	109.327	150.263	172.237	190.155	114.463
AT4G28162	AT4G28162	51.4497	59.945	50.6849	42.84	48.9869	41.3248	49.3177	31.4497	53.6153	29.5678	54.398	23.6163	20.017	31.5327	30.7347	10.7895	39.2989	40.99	30.9293	27.1197	27.1432	27.4664	22.6827	19.0366
AT4G28190	ULT1	104.313	113.896	104.456	98.4865	125.132	126.858	111.414	94.7546	88.6727	133.292	141.501	108.422	92.8023	92.9092	78.3736	76.0746	83.0017	74.3147	88.2578	70.7192	90.0101	101.386	109.984	111.228
AT4G28200	AT4G28200	193.48	174.235	194.19	188.951	225.599	201.847	226.846	140.499	200.994	186.27	168.22	149.806	135.604	124.432	134.713	154.173	175.628	137.318	158.737	169.484	175.569	134.602	103.896	144.675
AT4G28220	NDB1	155.809	97.2524	116.204	110.397	110.149	135.072	148.969	101.364	107.423	58.9508	120.439	110.212	77.8214	73.0806	60.7653	93.9442	144.19	54.9845	64.7347	82.5749	70.054	84.6692	54.1425	71.8756
AT4G28740	AT4G28740	252.216	336.461	256.133	260.593	311.295	302.406	286.924	312.373	340.254	244.857	320.72	316.532	225.727	278.826	200.526	284	223.832	302.555	209.702	306.021	227.775	243.142	273.946	238.833
AT4G28850	XTH26	68.8138	42.4834	41.0724	81.48	59.8301	56.8398	71.017	63.3931	40.3217	110.164	63.69	62.4042	31.0152	41.4883	43.5538	74.8472	41.3295	37.0229	50.7398	40.8429	35.5969	42.2614	43.5119	59.4721
AT4G29690	AT4G29690	95.4357	80.4362	131.54	103.441	113.545	123.759	143.053	95.8185	105.98	94.4489	112.559	111.714	45.0346	30.2794	71.9212	55.9304	79.6581	79.1921	57.8449	51.9631	90.0405	59.25	72.4376	86.4167
AT4G30140	CDEF1	287.945	143.568	296.548	266.504	298.165	252.139	216.886	175.055	232.603	243.514	264.597	316.555	198.513	156.592	189.414	157.402	312.448	170.564	136.27	230.031	171.029	206.366	169.394	188.175
AT4G30160	VLN4	22.0315	36.562	36.4218	27.8752	39.6691	36.0909	30.546	22.5493	24.6348	42.4229	53.7001	31.3436	22.9617	33.027	14.2108	21.1443	32.9888	25.4351	31.4038	14.5515	23.8502	31.1669	21.4307	19.0723
AT4G30760	AT4G30760	373.287	401.507	464.953	418.668	466.65	408.37	446.69	474.42	432.771	401.679	383.64	408.855	310.028	350.984	387.882	330.158	355.332	356.542	369.864	346.061	329.935	302.631	361.558	353.905
AT4G31930	AT4G31930	48.955	81.2311	40.4	68.599	54.0884	61.9378	74.9768	48.1074	71.2919	65.0616	59.2647	78.5304	40.333	45.1928	54.7034	63.2953	57.0614	39.444	36.4666	52.7777	42.2099	38.7123	50.38	41.3336
AT4G31940	CYP82C4	193.301	209.04	135.325	156.615	97.9307	257.619	88.6086	109.575	152.883	451.925	259.589	101.537	63.9873	38.6223	84.3403	48.6877	196.841	66.8801	85.0043	62.0322	181.817	141.351	143.547	26.9685
AT4G32460	AT4G32460	214.229	184.203	215.586	220.759	229.29	245.502	230.306	194.707	203.744	195.327	170.829	193.234	153.769	189.091	159.023	178.724	193.352	194.207	170.885	171.643	230.331	144.31	167.72	140.354
AT4G32570	TIFY8	113.302	161.263	148.249	163.751	162.53	130.118	85.6803	147.849	175.523	150.288	132.501	140.551	109.245	120.524	81.0207	101.407	96.1857	113.709	85.2225	129.818	134.867	125.466	90.0054	133.633
AT4G32890	GATA9	28.048	34.4623	46.3415	38.7781	34.0945	29.0096	40.4373	31.3078	32.5136	54.5455	40.1917	37.8996	22.9841	32.7251	24.3062	15.9028	21.9974	36.2679	38.0649	15.681	31.72	35.7238	28.3903	24.822
AT4G33470	HDA14	209.792	222.396	179.053	208.82	205.952	146.753	168.572	208.93	193.891	179.636	212.077	185.225	189.174	132.267	114.446	166.823	159.142	133.091	128.175	166.314	157.703	182.655	192.955	170.338
AT4G33670	AT4G33670	182.107	240.69	298.319	205.913	252.867	306.364	298.822	261.268	243.411	238.027	235.419	252.837	190.306	193.026	204.61	198.539	194.117	178.54	236.117	203.935	186.398	188.699	198.247	183.594
AT4G33720	AT4G33720	440.576	188.459	545.616	252.635	104.018	58.3095	686.904	579.586	225.283	170.006	87.3635	95.106	20.5897	30.3903	283.8	37.0411	18.3764	10.5916	144.777	99.6121	36.3589	16.0697	14.421	5.69126
AT4G34950	AT4G34950	440.657	595.42	316.161	384.722	465.773	450.015	429.773	436.209	492.856	459.378	461.06	376.87	324.378	242.438	295.764	483.466	373.104	219.957	286.542	405.215	429.316	308.794	293.819	349.142
AT4G35240	AT4G35240	39.4039	37.1412	20.2645	13.9794	34.7679	19.6853	27.6154	27.7917	18.6726	20.6284	19.5633	16.9719	11.3273	16.5481	18.2344	21.0921	15.6569	11.542	22.3497	19.7401	21.4763	15.7518	8.89904	11.9884
AT4G35410	AT4G35410	70.2668	78.9039	85.9024	97.4525	92.1093	108.271	131.239	80.2831	96.9748	109.767	94.2039	90.6435	72.7663	73.8438	83.0623	69.7242	74.7959	50.9333	108.781	76.0306	76.1453	70.7052	72.6903	87.9216
AT4G35490	MRPL11	598.491	576.608	706.072	630.536	783.894	677.113	658.685	603.043	694.807	673.144	700.4	819.263	574.831	610.166	576.066	539.483	600.861	542.995	449.13	604.776	605.113	571.537	492.978	566.857
AT4G36410	UBC17	52.5935	89.5774	54.8009	51.7604	72.5011	79.3409	73.9749	74.3536	75.9257	35.2924	66.304	64.2974	36.8464	47.2579	42.5363	53.85	66.4639	52.538	48.6899	53.9316	40.4845	54.1499	64.2748	48.2876
AT4G36500	AT4G36500	406.884	341.853	398.477	245.223	409.296	219.101	484.609	313.157	236.728	270.219	375.811	350.062	351.713	219.08	324.833	232.371	325.122	302.351	251.297	193.123	196.326	193.112	298.966	312.39
AT4G36540	BEE2	212.025	200.039	186.873	203.867	245.45	247.523	142.398	185.654	177.624	196.382	225.182	189.42	220.999	173.902	158.65	142.6	224.971	161.37	143.904	180.901	159.577	137.285	159.253	141.569
AT4G36648	AT4G36648	359.322	290.88	338.002	290.366	325.371	244.795	315.53	324.644	274.962	345.415	308.669	352.376	203.904	219.19	238.032	263.136	280.547	296.92	191.656	243.527	266.181	261.869	297.373	258.641
AT4G36670	PMT6	126.811	174.194	94.4946	132.273	139.307	158.815	92.6023	135.67	90.6221	188.976	144.828	146.015	93.4214	122.098	109.399	87.6864	90.4289	91.994	95.1092	129.679	84.342	85.5673	147.367	64.1514
AT4G37310	CYP81H1	114.472	141.853	128.469	133.252	146.217	130.059	142.99	148.837	135.128	143.691	124.494	112.203	79.9466	96.941	88.159	92.666	93.0499	119.603	83.9506	124.266	107.618	112.248	95.3741	81.0506
AT4G37670	NAGS2	33.2257	30.9083	37.4456	27.4713	20.5251	29.9741	28.3751	26.6343	13.9744	26.2184	30.4372	32.2081	36.2339	14.9979	7.19952	12.8516	25.9892	21.5152	12.8544	17.9675	21.7654	12.1004	20.2679	28.0758
AT4G37800	XTH7	1604.01	2004.82	1834.84	1638.93	2084.58	1653.26	1683.55	1737.35	1590.27	2173.8	1638.27	1727.82	1517.4	1431.17	1494.03	1314.51	1529.88	1793.43	1495.3	1417.44	1213.82	1357.98	1442.38	1412.31
AT4G38270	GAUT3	62.2684	57.8083	71.0847	79.4996	55.2452	50.6963	81.9029	55.7599	69.6752	52.9437	65.4584	58.3762	40.3017	41.2872	64.8388	31.75	60.4389	40.1894	55.256	41.9865	63.0227	57.039	48.7906	40.2524
AT4G38370	AT4G38370	105.441	62.4435	82.1877	105.417	95.032	91.9542	124.281	112.236	117.071	135.395	94.9676	143.455	83.6711	86.3783	80.0191	96.062	77.2172	52.4683	70.3457	80.4426	93.3345	83.1215	75.9107	94.9373
AT4G38850	SAUR15	39.9102	51.8424	29.3543	24.8697	30.3365	20.7283	16.7078	16.965	32.4564	26.9269	15.4543	13.3884	20.8889	18.8104	10.1205	19.0027	34.7682	16.6286	25.6431	16.5584	11.9283	12.0277	11.3207	10.9028
AT4G38950	AT4G38950	120.544	110.554	122.4	149.111	132.191	89.9813	99.538	159.651	147.974	96.7824	121.245	109.302	78.8458	81.5991	68.8763	83.3939	105.461	46.9596	66.839	73.0055	69.6394	77.0244	43.6845	54.4988
AT4G39240	AT4G39240	89.1352	112.91	115.258	118.801	109.796	135.103	127.223	118.382	123.886	136.686	117.753	114.064	70.7224	81.4344	109.401	136.123	82.026	74.1895	87.2407	120.898	95.5849	95.0753	92.4158	94.0945
AT4G39300	AT4G39300	293.178	359.941	343.382	285.412	280.063	331.325	375.325	369.485	321.589	357.402	309.524	335.464	235.007	265.423	267.407	325.285	313.996	245.227	217.633	280.108	302.689	275.746	261.633	308.988
AT4G39640	GGT1	75.205	103.73	115.635	78.6003	123.606	110.296	96.6381	63.7963	112.832	104.196	44.8706	79.5573	55.38	40.1365	49.6366	64.4029	107.202	83.6192	57.7157	29.0506	51.1486	48.1355	66.5122	54.2221
AT4G39710	PnsL4	519.324	419.337	431.042	441.28	445.964	383.105	409.811	382.786	486.693	419.687	515.707	456.495	365.773	429.533	275.518	381.821	355.043	399.882	294.603	386.76	355.741	418.151	425.279	399.434
AT4G39955	AT4G39955	72.4557	109.126	83.4086	82.5357	76.2211	71.292	98.6643	84.9139	65.8948	79.6955	79.3701	62.225	41.6048	67.5524	69.0411	76.01	79.3696	64.2876	70.3463	70.4658	54.4189	79.3666	68.4607	62.4451
AT4G40045	AT4G40045	163.563	197.157	175.495	221.397	219.588	184.782	189.045	187.959	221.129	194.091	152.218	185.878	193.428	154.165	176.254	114.125	141.317	154.962	123.671	132.376	169.991	173.597	127.641	185.362
AT4G40090	AGP3	578.502	343.705	354.675	423.625	338.526	334.536	321.396	305.031	237.833	523.33	470.418	385.805	283.775	319.639	270.311	425.457	353.267	278.606	266.11	285.41	285.248	285.514	260.56	271.851
AT5G01610	AT5G01610	55.9877	59.3475	48.6783	49.7374	63.0291	56.7157	54.2312	28.2987	39.0467	47.2648	73.6549	60.4229	42.2868	39.4524	33.4199	45.3935	35.3987	39.6926	39.6248	36.4428	41.8966	46.7914	42.4206	44.555
AT5G01780	AT5G01780	48.7328	55.893	46.0737	42.7829	50.323	46.459	42.3728	34.7694	53.6917	72.3746	39.9942	39.8519	26.9777	37.3985	27.3402	35.9153	50.6842	34.0349	36.2228	38.5351	42.226	43.7118	30.8544	37.6141
AT5G01970	AT5G01970	44.7399	48.6325	44.38	40.7812	36.498	43.3373	57.2552	48.7767	38.6972	30.5779	43.6455	32.7429	29.7226	29.3007	37.483	22.2273	44.8825	36.8254	30.5854	28.7502	32.0572	25.3957	39.758	27.2343
AT5G02160	AT5G02160	1901.49	2837.56	1940.31	1909.63	2463.61	2279.47	2319.97	1634.12	2143.39	1813.96	2172.46	2625.19	1436.35	1269.63	1540.83	1312.73	2030.37	1467.43	1594.48	1690.99	1701.98	1291.06	1461.75	2186.78
AT5G02260	EXPA9	166.524	103.636	147.372	197.765	91.8383	108.514	129.156	152.14	77.4172	116.88	150.179	160.155	78.1982	91.5908	91.1873	109.815	114.42	80.5509	102.94	119.905	90.2062	111.977	140.967	101.143
AT5G02410	ALG10	47.1407	60.0772	55.7587	70.4557	86.1229	59.8794	49.2544	87.3117	50.6718	52.9131	46.8898	71.2464	62.6621	36.0979	58.7584	39.1088	56.1788	51.0538	46.2006	47.3675	45.199	42.8143	25.9558	42.4745
AT5G02502	AT5G02502	588.493	537.206	558.179	499.229	429.842	368.72	552.225	583.663	460.199	389.617	409.725	426.652	394.363	383.58	377.812	447.232	411.552	354.894	400.609	357.134	438.555	428.969	430.644	512.071
AT5G02560	HTA12	30.3052	39.3709	55.2853	41.7725	55.8749	42.3219	44.3741	49.8684	32.2648	52.478	32.0798	37.4738	28.0503	25.5434	22.2761	37.9821	48.5982	39.4389	18.4787	18.9705	46.7988	31.8222	27.1466	18.1082
AT5G02580	AT5G02580	34.5769	52.9752	44.4909	47.6883	34.1183	32.0779	36.4696	51.8973	18.8507	35.9849	33.9342	37.8183	25.6057	35.9005	36.4748	38.2106	34.5567	27.02	28.7279	15.6719	35.656	15.372	15.6338	11.1722
AT5G02760	AT5G02760	71.2651	124.712	52.7537	87.5098	114.267	105.117	109.515	58.2444	72.0459	77.5604	85.4847	72.5659	53.591	70.0641	61.7873	29.672	86.8053	87.5854	66.6328	73.6413	62.0603	47.2836	67.3049	34.777
AT5G02780	GSTL1	52.0659	90.2545	64.5022	73.6107	46.259	133.571	76.8963	52.6988	45.9312	142.569	116.466	61.5815	26.702	28.5313	29.3614	30.6933	105.268	49.3621	64.0023	46.2962	43.6579	59.2557	65.4001	25.336
AT5G03545	AT5G03545	294.281	338.697	667.521	367.977	202.24	198.552	625.336	527.297	357.825	417.076	395.142	223.078	211.622	200.876	457.344	195.425	76.3269	444.494	298.228	267.584	167.545	176.749	197.065	172.302
AT5G03560	AT5G03560	121.048	110.888	89.514	72.6515	106.373	109.132	76.8623	114.229	64.7867	82.0845	105.923	74.2416	61.8992	83.9422	63.8098	56.0175	71.5908	75.7016	78.9854	69.5365	75.6295	64.3458	62.1698	67.3261
AT5G04150	BHLH101	24.4825	43.2879	32.8566	52.7054	44.7124	96.4685	40.3774	11.8121	121.904	31.8239	93.2591	24.8993	17.2891	21.0019	30.4014	19.0142	27.2012	17.3614	21.4022	7.97598	9.48293	6.96747	40.1015	21.0836
AT5G04360	LDA	62.6645	79.0857	71.4422	66.6112	47.2555	70.9702	73.6453	68.9707	78.2912	56.3035	53.2652	71.482	62.3616	55.8434	39.4979	26.4813	51.7791	32.8307	55.233	47.3674	43.7033	41.1991	54.6503	49.1034
AT5G04950	NAS1	713.826	771.986	705.909	769.703	577.468	812.421	662.584	647.434	709.178	1239.88	747.453	571.109	551.737	650.969	625.758	592.458	774.128	658.315	618.971	452.064	712.467	775.095	561.614	523.712
AT5G05440	PYL5	428.62	394.534	340.349	304.143	532.155	366.592	382.571	453.489	333.779	456.061	464.885	442.317	356.123	281.381	383.933	247.561	381.711	252.343	455.478	400.859	295.431	215.103	426.943	312.489
AT5G05500	MOP10	296.093	178.239	248.613	209.842	192.182	223.934	211.993	119.634	147.128	267.75	244.42	210.541	149.018	142.858	175.245	121.49	156.058	126.861	135.86	131.229	148.617	108.512	165.901	160.866
AT5G05590	PAI2	76.3718	46.8075	41.9907	39.1297	64.4915	71.5861	44.4278	57.2724	47.9588	54.6377	57.7403	53.3722	38.4905	40.0783	22.8684	47.416	75.3518	24.7331	51.5762	36.2383	28.8925	28.194	28.3282	52.9137
AT5G05740	EGY2	369.162	395.609	322.652	361.013	404.851	365.368	365.751	383.556	375.629	407.109	336.537	400.014	322.868	317.25	280.51	311.211	286.463	240.911	245.938	382.016	345.2	342.648	311.002	360.548
AT5G06210	AT5G06210	159.534	91.6353	123.195	122.343	101.235	151.616	146.666	144.435	153.905	134.639	129.944	135.189	65.6885	112.714	80.0136	90.8206	103.545	91.3459	71.6292	98.0044	91.289	110.487	89.747	109.029
AT5G06395	AT5G06395	70.5052	130.241	158.734	108.536	139.716	112.081	121.795	95.5785	82.9763	66.4668	107.942	95.5816	42.2833	108.179	45.1492	81.2757	134.32	83.9362	95.1928	54.9374	65.087	71.2635	111.692	33.7512
AT5G06630	AT5G06630	707.72	401.424	425.681	518.947	361.127	508.302	530.823	408.572	367.844	683.734	596.722	476.653	302.522	384.832	476.574	462.442	315.603	236.666	324.06	347.211	394.839	337.337	413.67	338.745
AT5G06640	EXT10	796.444	588.39	550.706	684.175	531.45	562.573	600.612	456.44	477.206	772.366	725.461	531.505	456.521	518.285	556.076	577.606	566.905	429.62	456.583	460.435	565.448	420.501	402.422	540.843
AT5G07000	ST2B	53.1548	72.2627	75.4336	61.691	68.0318	60.9941	73.9531	73.3813	71.6975	133.53	64.4483	58.6023	61.5642	56.2399	50.6441	41.232	70.7595	62.3958	50.9427	49.6285	47.0597	60.1484	45.186	27.7217
AT5G07250	RBL3	60.4013	140.886	119.95	68.6999	104.225	93.9882	113.414	127.541	78.6919	130.923	108.221	90.9634	65.0091	70.6618	103.328	84.4849	90.1125	86.7316	79.2623	85.9054	85.914	75.6807	83.2172	86.9358
AT5G07322	AT5G07322	222.749	208.694	255.587	242.646	256.222	206.529	272.19	233.529	221.22	261.248	220.599	214.595	171.218	153.808	202.315	178.481	274.392	242.549	163.11	151.135	188.582	122.035	196.422	140.417
AT5G07460	PMSR2	207.469	160.166	213.716	215.803	244.437	171.497	260.373	197.788	265.688	186.454	206.674	244.027	201.841	143.556	192.456	202.734	218.182	189.227	202.322	168.66	147.797	182.489	140.295	197.378
AT5G07830	GUS2	61.8562	94.1312	89.8152	67.6483	48.5145	64.0875	79.8782	81.0941	78.7113	79.6128	93.6017	61.1182	63.8706	58.1153	61.7887	61.2506	67.7007	35.7654	68.7896	49.731	68.8688	61.6028	73.3982	48.5235
AT5G08100	ASPGA1	147.347	139.994	149.846	129.328	151.094	140.443	136.924	169.985	221.27	163.74	164.94	139.557	121.596	136.673	114.738	136.216	159.941	105.256	117.789	132.169	140.688	121.463	99.3915	136.262
AT5G09240	AT5G09240	107.909	95.1001	78.7916	65.08	95.8185	82.5743	91.8204	89.9687	70.5483	89.6808	75.9973	59.2906	55.5553	38.8448	63.7199	48.0735	84.2546	41.4041	44.2541	47.6418	56.7015	37.6339	67.1457	56.3477
AT5G10020	AT5G10020	76.2116	79.7818	69.7563	89.5579	92.3938	94.8583	72.9096	85.6142	101.101	73.1164	104.17	71.3076	74.721	56.3037	43.5415	81.2725	76.9101	62.6406	47.9074	95.8775	67.6661	48.3721	93.0092	62.4477
AT5G10100	TPPI	31.7293	17.5676	15.7271	25.6425	20.0558	21.7007	31.6027	30.8756	22.835	17.0337	24.4632	20.5576	14.4032	12.7727	28.3813	10.5903	19.4987	22.0343	5.99297	11.1219	19.3745	12.3828	8.47093	6.27434
AT5G10170	MIPS3	152.169	166.824	188.131	187.93	197.663	164.26	199.222	211.041	200.435	104.908	180.402	161.672	110.691	129.354	133.738	95.1087	94.9951	162.124	121.112	167.067	166.826	102.473	91.7188	116.56
AT5G10600	CYP81K2	31.979	27.729	27.2228	26.877	37.3352	14.6728	52.3718	28.9639	25.9682	21.6006	41.4096	44.8224	9.6744	25.6029	10.498	18.9846	28.0549	15.4144	4.24591	0.215496	19.2264	14.7819	16.5236	15.6771
AT5G10870	CM2	62.2793	65.4509	61.3852	46.7617	36.689	40.3076	48.2957	56.6216	50.2548	58.2383	62.1208	38.2453	23.4792	27.3595	29.3661	40.1299	48.7418	34.7702	38.4811	49.5053	54.9303	41.3984	37.7754	44.4953
AT5G11580	AT5G11580	159.483	235.438	198.799	147.24	219.868	180.343	212.038	192.306	162.21	155.096	193.69	149.231	130.512	129.602	199.561	195.289	178.075	149.397	154.946	129.066	140.926	110.989	152.077	136.603
AT5G11610	AT5G11610	25.401	28.8067	33.2152	18.9121	20.0023	10.495	24.6665	14.6918	30.3779	16.9927	15.5453	20.0305	12.4579	2.87157	20.2708	11.6213	13.3826	8.49415	10.2588	17.4458	11.0185	9.13264	5.56448	19.5185
AT5G11790	NDL2	276.938	266.114	290.985	253.556	297.245	282.788	290.414	291.282	309.856	311.736	270.337	235.746	234.748	236.06	249.179	258.708	296.678	207.413	183.704	252.217	232.323	246.061	225.526	210.653
AT5G11810	AT5G11810	175.633	168.991	165.213	170.049	141.837	185.684	178.491	157.974	172.657	170.627	139.363	149.664	126.522	120.257	123.571	171.011	172.57	133.477	117.881	110.377	154.115	86.564	139.977	167.636
AT5G11950	LOG8	383.152	260.101	253.511	295.204	307.73	223.133	256.337	291.388	313.358	233.646	335.46	256.12	247.992	179.08	203.595	219.64	260.14	171.204	187.963	165.418	226.583	186.514	188.739	208.094
AT5G12220	AT5G12220	62.527	39.8233	45.0499	50.7299	81.3045	42.4361	54.2291	61.0072	61.3811	76.9395	40.7924	33.4883	38.8896	40.2839	36.4618	36.9783	48.7047	29.7641	32.9991	31.0144	57.9167	47.5999	33.6223	37.7059
AT5G12260	AT5G12260	34.3547	60.668	48.6637	45.7627	48.0931	50.5652	59.1964	43.5209	62.402	54.9145	41.7344	46.4622	41.4443	28.0646	35.4476	43.289	46.0064	53.0367	49.4887	36.4353	36.6589	44.5048	27.1623	37.7263
AT5G12390	FIS1B	108.445	104.055	112.78	78.6202	88.0527	107.302	95.6251	126.419	112.491	110.976	83.5507	93.647	66.7572	83.4439	80.0198	69.7336	107.557	86.8262	90.3028	59.7392	80.2022	82.9858	49.6189	97.2002
AT5G13910	LEP	36.9742	56.8385	59.7913	52.6683	32.8549	37.2399	41.3965	43.3983	31.3673	50.3684	40.0536	45.5325	31.4954	26.2944	28.3589	24.3256	50.3667	16.8114	32.7274	27.6182	23.7842	31.7917	55.0403	28.3298
AT5G14090	AT5G14090	51.7156	73.2087	29.6834	52.5164	41.2728	52.0084	61.5032	56.5108	57.9036	61.6737	45.9149	41.6409	25.0551	48.5602	43.9227	31.6389	61.6155	50.2171	33.4997	37.9068	39.4343	28.2094	33.7727	48.7802
AT5G14120	AT5G14120	594.736	929.863	557.626	538.71	738.421	868.861	478.036	635.598	608.83	725.646	829.714	783.441	577.83	481.254	498.362	421.364	532.305	561.373	569.624	520.398	529.892	421.089	586.306	437.803
AT5G14150	AT5G14150	43.9327	30.5943	48.4349	29.837	24.8018	38.0653	36.5132	27.8835	21.5807	17.1808	25.1833	21.9803	18.065	19.2567	19.2428	22.1749	37.9171	8.03201	14.9436	23.0923	28.6574	20.1661	24.3447	20.0538
AT5G14340	MYB40	21.5761	12.645	20.4853	22.8373	13.0936	20.5884	22.7096	11.3534	25.8256	15.7951	13.8458	12.6922	3.75032	14.7516	21.2865	5.3218	22.765	2.63989	5.89344	13.1644	18.3754	9.63624	5.42776	9.51557
AT5G14730	AT5G14730	90.7414	128.673	85.2314	45.9079	122.136	71.1294	96.2254	62.4425	35.2838	83.0239	58.9886	76.7986	36.4162	36.7627	49.6342	37.007	65.8287	56.8385	50.8094	41.9634	36.2113	40.7126	52.7066	66.3819
AT5G14780	FDH	299.645	445.183	327.08	383.847	306.979	477.564	284.899	304.948	412.77	340.047	419.746	324.153	219.997	184.897	246.136	226.028	226.353	235.807	329.676	307.114	278.119	219.185	294.914	269.141
AT5G15160	BNQ2	53.6624	47.7926	40.6212	51.6988	49.2007	34.2174	56.8366	43.4916	38.4285	47.1736	63.0946	54.0286	22.0792	28.3604	33.4306	20.1124	28.1553	30.2871	26.1097	25.4199	35.4497	23.488	36.7042	37.2634
AT5G15180	AT5G15180	66.1302	41.0805	49.5289	40.8291	89.3721	54.7163	42.3448	50.0212	62.0571	62.7209	58.4918	57.5051	28.6286	29.6698	24.2982	59.042	38.1646	30.6386	29.67	32.0786	44.3582	44.9386	80.1225	29.7109
AT5G15220	AT5G15220	204.254	169.334	214.279	220.729	211.715	167.304	195.239	185.744	194.729	182.951	129.596	204.65	146.413	158.789	130.658	172.106	188.242	142.068	134.847	185.985	160.828	152.705	114.711	144.758
AT5G15240	AT5G15240	22.3896	17.4466	12.1215	11.9889	34.6338	15.5826	25.6594	20.078	21.3193	31.1073	24.5136	22.8634	10.6346	6.64187	9.6993	9.5304	26.2343	18.7452	9.21594	3.53467	17.2641	6.83946	26.2174	14.0528
AT5G15265	AT5G15265	85.7884	71.346	82.8537	88.4817	101.489	103.006	93.2564	55.9838	52.5291	54.337	72.3107	93.7725	49.5418	53.1205	60.7793	55.9683	59.2583	42.4893	46.5649	52.9075	61.0955	47.0956	84.5518	41.5218
AT5G15410	DND1	231.692	362.738	245.26	319.186	257.681	337.328	264.566	248.149	305.807	240.311	270.391	235.113	210.295	248.801	204.3	257.632	240.281	228.945	208.717	234.066	236.363	210.725	205.997	170.613
AT5G15530	BCCP2	374.596	309.391	364.523	387.911	392.068	405.638	391.47	357.028	344.019	349.506	347.045	439.951	252.884	299.935	280.573	318.894	365.119	252.196	268.929	303.272	369.588	297.027	347.35	300.551
AT5G15600	SP1L4	118.047	87.0993	102.449	133.137	80.9876	75.4606	57.1001	88.9988	72.716	96.434	102.2	76.9768	70.6969	70.9354	43.5447	59.146	52.889	78.5935	45.5697	62.7587	55.5218	71.1166	46.612	51.961
AT5G15880	AT5G15880	83.0942	120.814	116.317	132.199	82.3261	144.221	102.535	117.715	97.4492	103.275	85.2779	81.7066	94.8531	73.608	90.1523	69.0478	86.6316	93.2513	73.7221	81.5076	64.6964	94.3429	81.0572	101.898
AT5G17890	DAR4	89.0442	119.976	101.817	159.018	170.194	140.209	106.463	99.4479	103.907	120.037	96.3244	99.0021	87.6866	77.8454	65.8171	86.6122	124.355	76.7199	112.732	102.333	111.844	89.9522	79.8871	73.2687
AT5G18290	SIP1;2	60.5205	41.2854	81.8866	92.3737	48.3422	23.0383	57.1656	50.2656	88.8656	79.3666	61.9272	64.4507	72.2769	45.3574	44.5684	27.5264	44.9037	39.5537	44.1106	35.4101	40.1544	38.9432	64.2259	30.9901
AT5G18790	AT5G18790	407.796	342.268	366.282	368.966	376.933	367.478	438.441	408.056	364.814	359.102	369.783	362.912	286.467	334.796	267.407	265.072	279.346	235.583	261.473	263.376	314.754	277.421	257.801	259.993
AT5G19110	AT5G19110	17.8041	13.9974	29.5401	24.8398	8.6357	22.6843	43.5374	5.9937	14.7701	11.5254	33.5161	25.7201	5.60553	8.62266	15.2041	15.7185	2.7708	12.2292	5.79936	9.87968	5.88443	3.75793	4.77863	13.7785
AT5G19151	AT5G19151	93.5594	75.9235	70.8702	61.7096	91.0629	70.9053	67.0195	77.8093	75.5358	85.9619	61.7926	76.374	45.069	63.3488	61.8084	59.1487	67.6611	64.5178	52.228	70.3652	54.1397	56.1292	77.9893	57.7055
AT5G19230	AT5G19230	217.826	193.856	234.23	199.905	223.495	231.114	183.364	149.45	175.901	256.582	200.083	238.025	188.087	185.399	149.904	145.613	209.887	194.984	165.273	197.991	180.923	128.036	175.152	157.342
AT5G19250	AT5G19250	1438.48	1373.09	1537.44	1560.97	1540.49	1261.49	1458.58	1265.54	1650.42	2043.26	1520.61	1706.93	1072.68	953.969	982.435	835.376	1152.18	790.096	854.942	982.702	1108.61	950.494	1010.74	1168.62
AT5G19600	SULTR3;5	51.0656	39.3549	30.7688	36.8206	59.2749	41.2987	61.2193	75.8163	40.307	36.0709	25.8719	17.9577	23.8309	14.2029	32.4174	23.2625	23.7475	47.2508	21.7116	40.4668	42.4944	20.8495	28.5184	18.0409
AT5G19750	AT5G19750	346.98	293.247	273.838	288.468	298.662	392.35	348.09	316.959	312.11	399.038	289.432	338.076	280.681	314.256	218.789	346.3	258.324	161.83	191.749	279.798	276.501	275.539	270.428	358.75
AT5G19930	AT5G19930	125.622	81.4977	100.173	95.4903	130.741	119.612	119.345	74.8767	94.3694	117.644	95.8739	90.4114	64.2644	54.4609	79.0076	82.363	105.073	74.6117	98.0074	66.2512	99.434	66.5938	61.2411	81.0658
AT5G20030	AT5G20030	21.2328	14.8254	17.7788	12.9518	8.5166	14.4871	23.7154	9.15675	16.7842	18.9966	14.7834	22.1844	6.38661	6.05368	11.1428	11.6104	15.4133	5.18525	16.6331	8.8689	8.82586	17.6192	14.7125	3.85829
AT5G20660	AT5G20660	184.285	180.142	198.819	168.09	156.319	215.566	221.919	180.162	171.48	181.773	160.353	159.624	119.589	147.803	171.179	144.696	190.082	108.137	182.906	131.263	176.547	128.551	129.723	189.943
AT5G20670	AT5G20670	48.4902	18.1333	36.3313	52.6266	46.5917	19.8229	30.5315	48.6142	29.3076	22.7916	37.5239	53.8127	14.6807	21.0089	7.07799	15.8648	30.8633	9.77663	15.9685	23.0351	19.5222	26.248	23.6286	23.3154
AT5G22310	AT5G22310	24.9846	21.8721	17.6549	14.9478	17.6797	17.5861	18.724	39.2256	18.9875	10.3952	12.9029	23.0992	10.736	17.1912	7.08475	10.5681	19.9691	11.118	9.14955	11.0281	15.9491	1.45452	13.2415	7.2757
AT5G22390	AT5G22390	60.9583	54.3815	80.9668	40.8546	69.0694	74.2363	102.675	62.3383	60.8108	57.401	65.4126	67.5626	65.9847	34.4897	64.0681	49.6371	47.2563	36.0519	54.1631	38.737	35.3638	52.8945	72.2978	43.685
AT5G22410	RHS18	78.9661	35.1842	63.1099	48.756	40.1922	49.6069	56.2005	38.1704	64.4618	81.389	48.7304	64.9461	30.5757	17.8173	26.3301	46.3937	22.6345	34.2907	26.209	34.1155	65.7414	26.7659	27.5468	24.9741
AT5G22580	AT5G22580	369.624	364.248	425.009	349.113	457.553	345.88	505.06	400.666	411.027	429.569	359.285	302.131	361.161	286.644	384.016	218.938	453.164	308.457	437.761	230.622	350.802	280.685	295.797	270.837
AT5G22875	AT5G22875	83.9158	103.318	134.105	112.391	139.072	96.125	128.201	147.53	140.997	126.709	94.86	115.29	109.911	94.6725	115.48	99.2721	91.3199	91.2067	79.4998	103.516	80.9212	106.847	102.57	106.85
AT5G23020	IMS2	352.527	337.417	364.046	381.714	354.721	371.577	324.202	324.278	411.984	429.389	377.761	348.385	266.531	234.163	253.254	286.15	347.14	230.765	252.485	320.558	336.114	251.977	247.11	293.311
AT5G23220	NIC3	65.1128	33.8246	44.213	79.427	64.2163	24.0025	57.2152	35.8986	32.7919	84.4976	55.0544	28.9789	21.5849	16.0377	20.2553	25.3332	37.729	20.5337	20.4485	23.1309	17.6024	34.3585	24.8441	9.92391
AT5G23510	AT5G23510	46.5537	81.4906	51.2802	47.0594	79.0186	46.4609	52.2131	52.1869	71.4009	80.4667	55.0227	37.9603	39.1923	26.6971	46.2622	16.7413	69.464	30.0752	36.9007	30.1042	17.7935	32.4483	40.7118	15.0625
AT5G24313	AT5G24313	58.3891	42.6975	35.3554	35.8202	27.3032	29.035	49.3426	42.207	32.3918	48.0654	50.8348	30.1958	36.8903	33.545	45.6014	30.6107	29.1619	20.2908	27.1516	12.4244	24.8502	16.0524	36.1595	15.7422
AT5G24570	AT5G24570	239.715	243.897	178.763	241.669	278.395	292.975	191.243	225.879	252.758	313.722	255.606	249.071	222.113	163.051	137.741	174.285	323.282	177.72	190.153	197.218	229.648	154.178	203.483	206.862
AT5G24610	AT5G24610	277.734	253.246	254.738	205.889	209.577	199.311	240.604	221.342	193.393	214.401	206.66	263.696	170.402	135.56	226.907	192.186	214.846	163.451	165.333	197.098	152.857	171.528	198.704	171.785
AT5G25190	ESE3	47.3525	43.8177	40.8423	30.8674	40.9766	46.3483	67.1886	48.6841	30.0099	25.0267	36.5872	18.0865	19.5995	27.4381	33.4342	9.58449	31.9685	16.1709	49.9083	33.9565	31.9337	21.0616	21.7714	12.2876
AT5G25280	AT5G25280	506.282	460.686	482.849	257.693	613.715	365.594	461.401	414.861	355.131	291.488	522.82	530.473	295.946	301.702	359.586	284.134	448.998	362.772	360.885	382.186	317.85	270.004	479.021	345.752
AT5G25610	RD22	612.029	440.387	636.711	575.17	621.135	488.267	626.963	441.592	463.859	646.494	457.277	506.386	442.796	435.632	434.54	449.908	609.455	338.171	426.615	372.581	384.906	441.191	339.666	534.361
AT5G25630	AT5G25630	129.141	115.322	121.506	145.141	129.877	113.583	104.479	145.378	107.26	107.881	128.294	108.658	99.2972	113.857	91.1572	75.0669	139.13	129.455	88.4524	119.897	87.3354	106.7	66.8053	93.0648
AT5G25770	AT5G25770	77.4187	76.7805	97.5433	98.1069	82.2594	95.9149	92.6357	72.5029	77.3459	102.359	91.9835	89.75	66.8909	77.3574	79.689	74.3704	101.263	85.8321	80.5117	84.1059	60.4851	54.7717	58.6467	60.3656
AT5G25810	tny	94.5052	135.543	106.262	139.187	150.652	117.684	83.7317	103.631	139.374	122.3	152.087	103.451	89.3401	98.5933	86.0947	99.2527	107.058	72.6076	76.0604	120.26	114.737	69.3208	79.9799	82.5037
AT5G25890	IAA28	329.5	309.755	315.024	284.43	314.738	267.393	292.854	317.856	241.457	280.54	273.852	239.395	227.494	242.6	265.389	205.077	248.498	220.132	191.593	231.624	272.16	247.901	308.972	225.767
AT5G25900	GA3	85.6995	116.421	147.586	116.358	119.433	122.793	165.762	104.698	113.596	120.113	82.5464	117.282	86.0613	73.4848	126.635	85.5511	98.5682	105.401	82.6777	96.8504	87.8797	72.9981	69.8876	63.9903
AT5G26200	AT5G26200	43.149	41.1487	23.6809	24.9052	47.5969	40.1559	36.4932	22.5466	23.0309	38.0527	28.6814	37.5727	22.5198	32.5166	16.1998	21.0161	35.9596	15.4832	33.4616	15.5897	10.7802	27.2003	18.7564	15.5892
AT5G26260	AT5G26260	573.454	389.418	717.25	647.752	455.622	440.909	757.067	508.193	560.616	490.423	447.202	488.599	351.333	334.305	442.635	430.36	470.288	638.565	432.71	393.678	462.076	362.31	320.304	484.154
AT5G27290	AT5G27290	179.059	162.835	112.173	145.207	174.283	186.69	140.357	122.658	203.23	164.879	159.641	139.715	100.566	125.594	92.4659	126.712	126.544	116.593	128.603	161.651	150.57	117.637	158.274	130.163
AT5G27360	SFP2	62.0883	72.3489	47.5081	60.2067	34.3755	65.8771	41.579	38.0952	41.5184	47.2245	51.4815	49.0886	25.3893	36.1892	31.3989	28.5372	35.9027	22.5643	39.3558	42.8183	27.6073	24.6466	63.6382	20.438
AT5G27930	AT5G27930	69.0366	65.4374	100.549	92.4481	65.8554	70.2645	98.6562	74.6026	81.7015	107.287	72.3073	60.9242	70.6034	51.2329	75.9771	67.5746	65.8233	48.7242	61.1209	51.938	76.0963	63.4412	63.0027	54.3173
AT5G28770	BZO2H3	199.508	323.012	298.99	272.49	335.735	314.336	253.223	282.489	231.32	302.862	376.584	280.303	275.101	226.555	250.191	186.988	323.851	228.068	280.259	277.464	210.14	171.541	262.663	230.604
AT5G34940	GUS3	81.0802	93.8841	73.4701	64.672	69.347	94.851	78.8671	77.9245	102.96	112.162	67.8624	73.3706	43.4426	70.5326	76.9932	74.9278	55.5076	53.0169	40.0242	68.179	75.578	60.2612	34.9295	54.2461
AT5G35190	EXT13	390.033	247.947	249.074	313.229	264.673	226.2	291.877	176.273	208.592	383.087	324.679	278.293	202.963	197.533	213.721	251.173	223.996	156.076	129.53	159.934	189.115	169.316	176.931	195.307
AT5G35400	AT5G35400	37.4386	22.3402	34.7693	25.8707	16.784	26.8596	30.5748	33.2193	40.4747	32.8122	18.0869	22.8445	17.293	25.9006	13.1608	26.3571	9.18954	4.83088	20.3145	33.7287	25.8076	18.9941	15.8725	17.7194
AT5G35740	AT5G35740	353.073	289.261	209.879	309.849	412.407	293.128	250.722	251.539	280.785	270.522	332.663	275.507	189.755	152.486	133.693	217.52	274.644	138.529	154.567	191.581	163.978	113.764	226.384	138.017
AT5G36940	CAT3	80.7488	97.8784	106.598	83.5647	117.895	95.9753	76.8611	93.4302	94.6317	90.9486	100.389	91.3283	54.085	102.95	67.8689	77.9559	85.9358	81.117	78.0832	78.2413	76.5783	87.2633	89.3702	70.7549
AT5G38820	AT5G38820	20.1575	21.7289	7.65188	12.9613	16.4892	42.8094	8.81597	9.19773	17.477	26.6299	21.9317	11.9654	3.03191	16.9465	2.01862	4.25268	7.3794	4.50338	6.84346	8.78659	10.8707	11.3541	15.1991	2.62532
AT5G38930	AT5G38930	74.8113	35.9237	58.8956	21.9649	49.0749	20.8726	52.2941	34.9909	53.1251	38.2924	36.5062	50.3502	29.7845	28.6324	31.401	32.7296	36.0641	31.0304	37.1126	25.4521	39.1055	26.9258	29.1775	15.8237
AT5G39190	GER2	47.0883	26.0832	67.6813	15.4458	43.3736	28.7035	75.1022	82.513	28.4814	17.0948	15.3937	52.3455	7.99481	12.8664	16.5351	7.86335	15.6366	5.28782	11.4632	22.0665	16.5071	18.2438	15.8323	8.48456
AT5G39940	AT5G39940	67.7436	77.9562	78.2266	54.7392	97.747	71.1839	69.0214	47.1015	61.5549	76.5117	51.2383	63.2446	41.8815	57.6856	50.6432	60.1742	63.6646	59.8545	37.7078	46.3922	66.8704	47.0945	60.8411	50.6584
AT5G39970	AT5G39970	18.2639	27.8899	21.1793	23.8699	14.4079	11.5418	26.6332	23.3917	26.0412	37.7218	22.6425	34.5526	16.7106	8.10005	30.4112	13.7352	9.51591	16.8899	7.0788	7.88678	14.6625	15.3716	12.4158	16.3511
AT5G40330	MYB23	37.8658	28.3014	30.135	26.8699	30.9817	17.7831	46.4315	21.3931	28.0911	37.9524	32.3271	28.2013	15.4526	16.1275	20.2566	26.3738	13.4935	13.0247	25.8336	31.6719	28.6217	23.7281	26.3295	17.8127
AT5G40390	SIP1	185.005	206.829	195.14	185.366	181.591	198.669	222.884	163.8	184.431	207.548	204.174	186.448	148.921	132.887	171.167	193.202	156.647	142.03	134.86	141.398	178.322	181.977	170.086	100.651
AT5G40450	AT5G40450	626.605	821.671	599.502	771.004	1004.74	781.258	586.642	677.243	669.687	535.869	744.291	587.379	525.461	421.071	451.172	400.204	928.077	586.642	723.453	582.714	543.808	412.305	301.943	660.324
AT5G40590	AT5G40590	93.1147	72.6954	52.7613	90.363	63.6191	88.7326	40.3104	110.724	94.1118	140.496	110.738	63.3441	26.7465	20.352	40.5125	47.5278	126.405	27.9255	38.641	65.7175	67.9099	28.5847	45.7307	13.7779
AT5G40730	AGP24	1107.18	885.392	951.686	1060.65	910.752	934.944	1258.23	914.548	794.873	1309.07	968.145	932.755	792.876	953.006	745.187	881.323	933.499	737.961	672.433	606.251	770.639	682.492	866.689	784.333
AT5G40950	RPL27	5175.21	5411.48	4428.41	5028.02	5009.22	5026.65	4920.82	5014.57	5080.28	5231.78	4826.01	5595.98	4340.21	4556.62	3535.7	4150.34	3770.71	3545.98	3410.01	4375.66	4168.77	4457.71	4291.08	4623.24
AT5G41900	AT5G41900	22.9617	20.5548	22.3429	12.9582	20.9659	16.5328	14.7689	15.6469	15.7943	19.0377	11.1653	18.4132	20.7424	6.18477	5.059	6.35853	7.25418	8.71429	9.05061	15.2033	7.43102	4.43367	1.60244	12.7034
AT5G42090	AT5G42090	100.419	92.619	73.7321	68.1672	120.297	58.5766	74.5996	104.006	90.862	120.877	56.2075	108.405	105.995	38.3317	54.786	41.9847	77.4633	85.2207	32.165	94.7552	55.9249	32.2454	36.6349	34.5419
AT5G43950	AT5G43950	26.1076	16.1021	19.5411	17.9042	8.56828	9.43997	28.6649	32.7847	14.1503	20.1539	12.9346	16.1594	2.91005	11.63	9.11353	11.6137	14.4284	6.00695	13.4427	11.0175	18.4614	8.54572	1.88837	17.2403
AT5G44260	AT5G44260	18.6478	21.7183	20.4805	8.01478	26.5939	22.6141	34.6327	12.4348	8.46525	4.85781	15.6378	21.219	15.4056	9.45391	11.1459	1.09869	25.2049	2.7743	11.1678	6.67495	5.90833	1.68177	4.7299	6.03239
AT5G44520	AT5G44520	198.249	164.032	156.982	157.13	162.657	157.916	137.019	150.197	161.156	134.857	167.554	141.429	137.53	161.767	93.1752	133.14	112.021	123.085	111.093	110.325	121.387	132.115	121.694	166.328
AT5G44572	AT5G44572	47.1211	92.7453	82.4181	85.5188	71.2235	86.6703	87.5772	68.0806	83.1651	85.1639	94.622	107.153	67.3334	49.9878	42.5319	41.1644	54.6908	75.3575	44.3028	73.5878	75.6642	28.666	90.1011	62.2178
AT5G44574	AT5G44574	53.4049	33.3507	21.7832	40.762	46.6342	42.2632	35.4789	28.0706	37.3038	26.1107	42.8452	52.2766	44.8052	29.7366	33.4336	18	21.1954	32.1385	21.6579	15.6597	30.3353	23.1312	17.6632	21.3814
AT5G44578	AT5G44578	82.8791	96.3017	113.1	98.4093	63.6014	51.8456	87.764	105.285	107.139	69.7879	67.8507	59.4699	47.6363	59.5146	80.032	58.1011	81.5504	30.8158	69.9523	68.6862	73.1651	80.4506	58.3957	34.7797
AT5G44780	MORF4	28.1918	41.0549	37.9439	50.5822	50.7085	21.3469	46.8208	46.9203	53.4156	41.235	49.3386	42.5884	30.8859	34.4239	15.7981	35.0971	41.0031	32.1067	38.1334	27.9046	28.5673	27.7659	32.5333	29.0306
AT5G45470	AT5G45470	168.111	97.6196	149.617	126.498	185.914	132.905	81.6979	149.011	144.946	130.805	147.122	119.804	83.1852	125.298	126.229	140.907	139.143	49.8377	93.029	108.355	99.6026	105.815	76.2744	104.845
AT5G45472	AT5G45472	28.3361	14.2551	10.4397	26.0949	20.0779	27.9742	29.7103	19.5388	17.2411	42.837	10.2727	14.9788	7.14917	1.4809	9.87214	12.8842	28.018	10.1052	17.1849	8.97742	19.3571	6.43868	17.8976	15.1192
AT5G45475	AT5G45475	122.387	118.841	101.142	115.848	116.845	89.8729	106.294	100.662	82.9236	77.1512	130.624	89.9026	106.452	84.9771	95.8066	78.0772	114.629	55.8487	75.6878	77.525	107.178	82.8764	60.3729	77.8697
AT5G45490	AT5G45490	387.713	360.523	359.134	377.914	400.253	369.539	393.434	364.814	449.538	432.084	374.612	333.445	225.329	291.835	331.357	390.443	342.213	216.067	296.555	290.952	399.598	306.54	345.533	330.309
AT5G45650	AT5G45650	144.84	92.6183	125.099	125.752	178.347	86.3446	143.019	127.805	136.235	72.3344	126.536	97.5754	44.5581	42.0181	47.6052	55.9487	91.2753	34.3952	32.0994	31.1411	71.9983	38.5295	53.2514	52.8139
AT5G46790	PYL1	354.294	315.444	347.633	412.654	352.408	340.949	401.347	351.444	352.627	429.124	347.146	356.399	249.532	303.236	242.08	235.836	213.134	263.875	240.097	298.429	268.155	319.204	307.375	313.611
AT5G47330	AT5G47330	17.7792	25.3871	41.5346	13.9664	9.77683	23.2087	32.6119	12.5215	33.7727	12.6172	20.9298	9.61902	10.0306	7.82433	2.01797	4.25718	4.56053	4.45155	10.104	9.87762	13.1839	23.5635	1.54049	4.9187
AT5G47540	AT5G47540	125.648	120.059	117.932	141.169	117.117	123.566	136.104	91.5945	126.077	137.815	117.738	87.1747	96.0406	74.7446	70.8923	110.956	87.9701	79.0591	109.475	126.352	110.861	84.4165	97.279	99.8712
AT5G47680	TRM10	155.589	175.192	175.625	167.076	223.125	165.186	184.43	184.503	195.033	160.439	163.034	144.263	117.99	141.174	143.833	131.95	173.953	173.788	153.76	119.188	140.095	160.411	133.919	144.635
AT5G48110	AT5G48110	27.7089	9.51289	42.2334	32.7726	37.0753	25.7974	27.5084	13.6963	20.2294	13.7984	22.6124	30.8452	13.0923	4.91436	17.2208	11.6477	20.2587	11.628	15.8452	15.4459	27.9466	24.6426	14.9191	13.0923
AT5G48660	AT5G48660	92.5585	55.9391	78.92	64.6844	103.779	84.2414	97.6691	73.4999	84.8858	81.8885	74.965	62.9282	48.4783	61.0029	52.665	64.4168	66.7028	52.9274	79.9007	57.3681	58.3705	69.5527	56.2048	79.4824
AT5G48790	AT5G48790	347.518	360.052	316.602	310.498	360.361	316.009	301.7	300.379	357.593	294.117	341.086	325.254	293.339	260.087	258.242	259.788	245.771	211.67	251.228	277.54	268.923	253.374	235.179	258.689
AT5G49080	EXT11	244.592	217.537	226.077	285.375	169.342	238.627	243.944	212.592	164.643	331.483	328.411	234.391	170.314	202.11	237.035	217.508	219.727	159.24	123.925	172.916	194.041	148.528	235.496	201.675
AT5G49210	AT5G49210	229.328	196.484	197.522	260.636	244.516	213.682	227.786	208.069	226.769	223.272	232.573	218.679	133.598	161.924	196.51	179.53	187.668	143.315	151.446	202.434	192.976	207.449	183.281	192.668
AT5G49270	SHV2	43.5349	19.3272	45.4888	40.7472	30.6304	39.1694	33.5102	26.9282	24.5522	65.3768	21.5289	38.0702	26.6244	22.1441	25.3239	23.2416	31.2386	30.6105	11.7259	30.6828	29.0574	19.1341	10.4174	22.4229
AT5G49650	XK-2	138.812	152.139	144.441	127.348	138.388	156.895	176.528	166.725	193.825	158.219	185.128	160.211	118.125	114.386	153.97	152.04	134.93	136.731	148.03	126.767	129.615	112.033	164.35	124.799
AT5G49665	AT5G49665	46.044	36.2308	41.4671	71.5176	40.1203	62.828	45.3278	53.3495	62.294	60.4244	64.7975	34.2486	26.0447	43.3858	42.545	60.0963	45.2033	27.2982	41.7718	34.2513	50.3757	29.6605	29.1395	37.6864
AT5G50335	AT5G50335	117.748	112.511	68.9737	66.6747	116.477	54.9137	131.292	56.0123	55.6153	53.1662	103.171	56.2265	40.0752	30.0356	33.4268	24.332	52.8981	40.3925	43.7171	31.9646	34.2975	11.64	35.8826	11.2772
AT5G50560	AT5G50560	130.009	116.502	91.0226	111.899	116.931	119.704	99.5394	121.212	100.039	210.417	127.859	108.022	106.567	108.075	83.5587	118.734	115.454	74.5461	74.4687	94.7819	111.137	85.0044	94.0341	101.06
AT5G50660	AT5G50660	130.009	116.502	91.0226	111.899	116.931	119.704	99.5394	121.212	100.039	210.417	127.859	108.022	106.567	108.075	83.5587	118.734	115.454	74.5461	74.4687	94.7819	111.137	85.0044	94.0341	101.06
AT5G50970	AT5G50970	54.3446	32.0443	35.464	26.8922	43.1296	40.1846	32.52	36.5121	28.5833	38.1023	35.7771	26.5156	23.0832	26.7035	23.2945	15.8939	41.046	27.9729	31.4366	6.96448	24.2657	22.5253	25.6837	34.8403
AT5G51960	AT5G51960	284.3	223.599	229.778	176.082	191.076	209.806	241.168	217.975	193.491	248.887	183.837	247.74	158.716	202.995	171.181	170.512	183.275	154.631	187.691	146.725	171.51	218.489	172.919	164.77
AT5G53045	AT5G53045	147.023	130.559	157.951	145.174	144.097	142.485	178.522	141.285	148.889	145.913	121.49	192.383	122.428	149.203	158.188	132.002	115.92	105.246	122.263	110.327	105.197	116.183	158.281	138.678
AT5G53160	RCAR3	634.251	655.416	660.055	576.931	671.655	570.196	570.891	638.964	532.437	620.383	670.844	620.893	517.272	518.805	447.548	485.959	533.653	530.864	511.108	583.747	523.697	441.633	540.153	553.682
AT5G53980	HB52	33.3488	22.5684	34.6861	35.616	42.9566	21.8039	19.6608	28.9798	29.654	34.697	31.591	35.096	14.5343	19.9105	33.4385	9.57491	33.1786	23.9141	20.4511	14.5202	26.8821	27.8473	16.8264	29.099
AT5G54250	CNGC4	118.769	122.483	97.295	120.89	176.305	88.9522	124.262	135.229	127.616	117.865	129.178	97.5746	90.135	83.7851	78.9791	98.2096	143.129	65.1229	51.5753	141.584	81.7503	80.8093	97.192	134.391
AT5G54370	AT5G54370	155.171	175.603	127.569	169.01	131.285	107.523	187.442	143.389	85.8644	136.954	118.437	169.228	145.862	99.035	107.371	82.5263	86.1039	61.8921	89.5599	88.275	91.6982	118.015	133.681	109.206
AT5G55125	AT5G55125	295.674	299.502	319.995	363.969	376.756	349.697	370.336	338.076	344.928	343.324	338.329	390.892	303.041	252.156	258.277	333.014	338.297	217.827	258.185	292.874	304.559	305.038	269.415	340.595
AT5G55450	AT5G55450	277.065	231.821	187.683	205.909	559.286	141.73	230.058	202.675	285.045	273.598	201.255	189.637	114.553	98.9253	114.451	115.469	303.693	84.9095	92.0907	120.22	227.53	101.516	85.1923	176.904
AT5G55930	OPT1	46.4838	49.0946	61.5756	48.1017	51.5921	32.8208	43.4927	68.614	74.8364	49.6358	62.5408	43.8989	12.7104	10.6282	38.3521	10.0488	40.5884	17.3711	23.6263	16.3401	28.3271	15.4719	14.0537	12.1204
AT5G56660	ILL2	74.5057	83.3259	85.1503	79.8497	88.9403	90.7832	77.8835	71.3794	100.673	115.144	89.9239	54.1956	48.389	88.1833	57.7301	82.5563	66.4986	68.3949	81.133	68.2946	71.7197	49.7131	50.1516	67.1247
AT5G56840	AT5G56840	59.3493	56.7549	66.5012	54.7368	59.8981	34.3374	84.8569	98.3449	88.625	40.835	87.5561	68.2021	44.796	21.9384	43.5558	38.0414	64.3769	46.2688	36.3713	45.1267	53.067	35.5893	57.5563	27.5293
AT5G57123	AT5G57123	23.3732	20.05	42.1621	17.9493	15.611	16.6669	44.4753	33.1684	37.3204	21.4939	12.7727	35.6181	10.6641	20.257	7.08352	35.7084	10.58	6.7629	7.02123	8.92016	14.9385	8.33697	2.11361	10.6967
AT5G57170	AT5G57170	204.468	190.199	189.749	196.903	214.062	166.429	150.878	187.972	208.795	179.63	221.716	199.405	159.764	173.36	103.067	171.064	191.813	140.628	108.028	155.378	172.111	161.658	153.253	220.208
AT5G57440	GS1	182.72	151.331	167.539	183.019	176.865	175.507	205.113	202.236	212.704	138.375	206.847	211.268	117.119	181.89	149.04	171.136	196.915	108.189	143.7	161.847	137.861	151.583	136.755	113.84
AT5G57530	XTH12	114.516	53.6447	77.9676	93.4493	57.8269	69.2607	96.6677	55.9635	68.1771	149.259	91.7117	68.0722	48.7424	65.3509	57.7398	81.2006	46.2441	26.1073	28.8209	34.4324	69.4177	44.4637	64.7935	62.024
AT5G57540	XTH13	85.3705	43.7058	66.5507	86.4401	51.8211	47.6363	77.9387	55.7799	60.082	102.525	48.6209	53.639	35.4409	54.8246	29.3656	56.9504	47.7933	28.9214	30.8063	20.1747	64.7292	26.8535	24.8575	54.724
AT5G57625	AT5G57625	289.822	258.454	194.799	299.285	276.107	281.679	234.653	173.947	186.193	337.162	279.255	208.521	182.857	197.543	197.52	205.93	220.872	176.215	166.672	173.92	231.332	139.407	189.719	187.162
AT5G57700	AT5G57700	95.8526	74.9088	58.2211	75.5942	101.328	67.1941	87.7751	89.9153	84.0904	92.9437	73.1885	64.8798	53.5804	63.2639	80.0318	50.4179	84.1572	61.1575	57.7958	61.7106	63.5146	45.917	60.6977	65.7617
AT5G57760	AT5G57760	126.642	114.748	76.7191	111.439	102.35	89.8296	107.93	74.1073	91.7962	120.762	112.332	63.3291	38.8767	68.0319	60.3383	42.8036	103.799	71.4956	55.7383	69.3676	43.0828	59.828	105.78	23.7584
AT5G57887	AT5G57887	217.599	321.197	302.851	162.556	308.934	272.41	238.891	221.114	208.152	258.859	238.581	232.307	180.703	186.031	200.91	185.282	240.589	253.235	241.303	237.524	179.091	143.792	207.427	195.758
AT5G57890	AT5G57890	82.8114	57.8746	52.3739	87.8192	69.5122	75.21	53.9786	51.9428	48.7941	63.9284	56.5002	58.8415	39.7771	50.5894	45.5185	54.5624	57.9565	30.5211	24.369	50.3051	51.8257	37.0713	57.016	74.5027
AT5G57980	RPB5C	42.8943	35.326	37.3756	24.9002	22.5778	27.9324	50.3834	30.1035	36.0559	22.7082	26.9228	32.8492	17.9802	7.60683	35.4663	24.2861	33.1405	23.8904	19.3723	24.216	30.7362	29.2334	18.9853	11.076
AT5G58520	AT5G58520	26.5847	26.5151	39.9294	27.8946	56.8648	36.158	42.4125	56.2307	35.671	43.6572	42.8371	30.2756	15.1997	21.8099	42.5567	32.7205	36.1968	26.9197	28.2983	17.8623	39.301	31.3176	22.5198	29.3822
AT5G58660	AT5G58660	22.4411	32.2101	13.0264	27.806	18.8786	20.6629	15.7367	20.0862	27.0926	12.6288	26.3026	23.5392	11.4484	18.4147	17.2236	15.831	6.84252	9.20532	10.3442	18.5912	22.6983	11.7431	12.3565	11.882
AT5G59080	AT5G59080	103.894	107.493	115.703	94.4664	131.603	82.6337	112.463	70.3667	64.8442	44.3602	86.3058	80.2662	40.1003	47.1574	100.909	39.1397	107.345	58.0585	58.7587	51.8654	45.3225	41.477	59.4989	38.1425
AT5G59090	SBT4.12	107.881	133.844	90.1475	136.204	155.213	161.758	106.461	92.6127	154.359	72.3174	105.426	102.879	68.2969	83.1308	77.9889	105.562	117.557	66.9955	96.0209	141.463	88.5865	53.5613	81.828	82.444
AT5G59250	AT5G59250	320.333	424.647	350.346	357.924	456.475	443.817	325.833	377.321	410.653	327.465	378.299	332.353	306.629	263.643	341.093	320.222	271.968	265.005	312.088	377.579	358.873	324.908	342.944	280.111
AT5G59330	AT5G59330	58.3011	51.037	88.9538	98.3687	69.1988	42.5678	82.8531	54.8101	91.4902	99.4236	58.2483	80.5009	53.8479	47.1371	45.5756	52.8077	58.4459	48.3043	34.374	81.0394	55.9604	69.0106	49.7332	35.7679
AT5G59440	ZEU1	97.0563	87.568	140.549	72.6774	146.963	92.9925	124.274	129.815	119.359	105.521	101.115	84.2461	75.3174	55.9928	96.2382	112.885	77.4018	82.0372	83.5665	45.5368	78.9344	67.8275	79.5436	60.3409
AT5G59750	RIBA3	107.794	176.905	81.2255	122.301	137.834	111.483	92.6362	110.94	109.799	107.798	110.757	91.9314	80.0624	101.605	88.1214	87.2463	90.6701	101.185	89.4145	100.166	89.9005	100.568	89.4972	77.8962
AT5G59950	AT5G59950	285.843	301.746	361.373	369.722	348.751	331.314	351.109	329.135	320.234	305.311	291.904	319.566	299.922	273.305	258.636	268.237	293.236	211.797	242.25	234.829	282.962	297.666	209.682	313.539
AT5G61412	AT5G61412	15.9533	31.1424	40.1537	25.885	23.6685	20.7902	29.567	40.8629	54.9709	20.4934	15.3914	51.0701	19.8368	16.9668	24.3141	24.2696	27.9663	13.9047	12.7375	26.2908	24.8227	28.9203	16.2585	7.5831
AT5G61520	AT5G61520	82.0341	77.1292	87.0904	48.8088	85.3373	93.7635	83.8319	81.0999	85.0128	64.1639	54.6843	72.3234	35.5057	34.2618	41.532	40.1254	52.3649	13.3981	34.0608	37.5002	39.0866	46.5988	35.4138	48.974
AT5G62280	AT5G62280	70.02	65.365	65.0521	39.8219	61.8185	59.7554	28.5089	43.5369	31.1806	36.2135	64.82	44.4695	27.9714	37.7238	36.4683	27.4863	50.1917	15.9273	44.8153	36.2809	25.4932	34.4104	39.9819	15.8725
AT5G62340	AT5G62340	126.345	117.901	117.835	133.253	128.824	143.384	117.309	110.311	116.484	94.6216	183.7	154.899	64.022	109.794	89.1347	79.2408	142.47	78.3298	51.5449	83.8248	93.5072	99.2311	133.696	82.4632
AT5G62360	AT5G62360	98.846	145.869	170.157	65.7311	123.922	53.9974	143.054	36.3854	101.285	134.336	93.177	141.305	31.8731	15.149	78.0229	32.6115	73.1035	34.521	43.0357	30.0016	50.5958	23.8689	58.308	76.4629
AT5G62580	AT5G62580	104.313	75.3334	93.0972	70.6693	96.025	107.236	92.6767	84.6677	102.492	113.635	95.9705	100.439	89.4005	52.9593	94.2097	87.6291	91.1974	73.7764	73.6255	80.4051	92.9829	90.6828	49.3977	56.9226
AT5G63000	AT5G63000	97.3235	117.437	109.055	129.241	100.876	133.001	106.435	125.481	102.005	132.159	96.6779	90.024	76.726	103.191	121.566	80.2887	104.549	58.833	108.259	83.8003	110.465	82.7027	77.275	61.7047
AT5G63140	PAP29	120.331	130.171	97.1289	134.273	207.621	129.093	125.238	144.552	137.254	189.151	135.137	168.845	78.0737	143.15	80.0072	114.052	159.144	108.004	80.7631	117.826	103.655	106.263	133.482	114.02
AT5G63180	AT5G63180	177.311	136.458	187.475	164.01	174.289	125.047	140.969	200.011	193.076	193.777	106.143	103.823	104.264	134.442	102.008	97.1833	129.747	99.9776	89.634	132.45	91.5058	132.985	59.8432	93.1477
AT5G63470	NF-YC4	212.404	230.318	240.615	164.15	233.924	231.107	226.288	175.939	195.109	150.749	228.659	195.721	125.549	127.308	137.865	159.44	197.038	161.641	149.285	139.961	150.9	85.6345	138.849	164.336
AT5G63600	FLS5	266.585	286.829	343.64	263.571	241.99	295.924	284.015	305.713	337.956	412.848	232.719	245.741	231.788	249.975	270.093	287.351	252.433	162.923	236.403	251.073	222.492	209.977	169.989	185.049
AT5G63650	SNRK2.5	31.0951	42.1449	23.4718	25.104	63.0377	31.8422	45.7944	43.8625	44.3942	51.3821	22.2793	18.7883	6.67372	21.8604	33.8052	20.0157	20.1129	21.8214	24.4263	28.0835	19.7933	20.393	31.603	15.8413
AT5G63660	PDF2.5	216.466	190.347	242.687	231.467	210.785	241.087	203.981	219.043	281.76	134.094	248.749	167.201	138.633	157.648	184.606	179.524	244.796	147.396	130.549	190.49	223.648	163.176	157.576	171.716
AT5G64410	OPT4	37.0196	71.7367	55.7705	57.6912	82.673	80.2971	67.068	60.0747	44.3487	57.3108	62.8435	52.5082	31.0278	31.66	45.5816	38.0491	95.332	42.0177	37.521	55.9767	36.3733	31.3492	60.29	36.7124
AT5G65925	AT5G65925	56.5163	61.6464	62.8087	68.6304	119.848	53.8284	63.0727	96.2973	67.7403	90.6051	58.261	68.5746	43.5299	48.2246	67.8735	43.347	67.9173	65.0927	43.2821	63.7765	50.5682	53.0594	61.344	63.1339
AT5G66380	FOLT1	49.6374	50.3973	54.0865	52.7136	59.6312	63.8827	64.0769	36.1723	58.9466	50.5871	54.9729	54.9309	38.8289	37.1761	50.6534	48.55	22.5118	36.3396	38.5418	32.1223	41.4119	61.3401	42.5787	43.4412
AT5G66590	AT5G66590	153.177	125.738	199.084	178.981	150.02	150.775	217.019	188.795	157.736	148.173	127.971	162.017	94.6199	120.89	161.003	138.337	152.05	100.43	155.828	115.831	156.342	144.243	164.174	100.448
AT5G66770	AT5G66770	111.28	99.1396	72.4069	113.326	102.967	69.342	85.7524	77.0117	95.349	106.474	118.898	105.726	52.4739	85.1884	67.8611	94.8477	107.858	59.1466	60.239	103.174	66.5419	86.2309	41.66	63.7601
AT5G66850	MAPKKK5	35.1448	48.6358	31.6732	52.6594	46.7618	55.5599	45.3658	31.4115	56.536	32.7773	34.7491	37.4844	21.0897	27.7139	44.5797	39.0451	30.5806	40.3917	32.7995	34.1272	35.0802	24.6362	25.5535	35.1834
AT5G67400	RHS19	362.49	299.456	376.26	338.13	266.127	307.142	391.61	259.648	272.512	499.515	411.076	291.196	239.859	232.16	306.923	289.326	299.854	204.421	204.05	275.832	334.332	202.291	303.423	227.237
AT5G67560	ARLA1D	302.786	293.066	329.317	302.356	364.591	234.465	270.809	243.802	308.612	288.371	336	238.064	242.481	225.02	258.274	245.286	253.15	271.26	302.521	227.069	217.16	242.347	237.125	259.781
AT5G67620	AT5G67620	30.8636	25.7359	21.129	19.924	22.4092	34.9387	26.8799	26.6788	25.0876	33.4502	24.3875	22.3692	23.5467	22.0122	6.06569	38.9151	21.0394	14.9467	22.3896	10.6736	8.88267	12.0607	13.3076	12.0193
ATCG00340		3667.57	4511.15	2903.08	4130.6	3820.92	3222.33	3008.61	4401.45	3319.78	2403.47	4562.36	3584.08	2908.71	2766.63	2104.65	2399.57	2848.36	4823.27	3756.76	2903.52	2784.48	2809.09	2435.13	3076.65
ATCG00820		1497.53	1857.86	1129.58	1805.28	1370.74	1501.18	1237.48	1957.48	1385.86	1252.45	1648.51	1370.61	1120.35	1318.57	786.012	1137.55	1415.56	1380.71	1433.05	1322.3	1229.02	1144.56	761.962	1403.53
ATCG01060		63.2153	55.2504	40.4613	86.4071	58.5801	42.4739	66.0888	81.7831	59.5231	48.4523	64.6627	34.6268	32.782	28.7082	34.4321	55.9159	55.5565	32.1334	59.448	48.3766	41.7305	29.4069	42.9756	57.1133
