# Supplementary material for: Small molecules and heat treatments reverse vernalization via epigenetic modification in Arabidopsis
Source: Commun Biol. 2025 Jan 22;8:108. doi: 10.1038/s42003-025-07553-7 (PMC11754793; doi:10.1038/s42003-025-07553-7)
Supplement: Supplementary file 3 — Supplementary Data 1-8 [file 42003_2025_7553_MOESM3_ESM.zip › Supplementary Data/Supplementary_Data_3.xlsx]

## Sheet: DVR06 vs Heat UP
									DVR06	+	+	+
									Heat	+		+
									genes	123	693	487
										AT1G05680	AT1G02205	AT1G01320
										AT1G09240	AT1G02220	AT1G01790
										AT1G11700	AT1G02340	AT1G03400
										AT1G12775	AT1G02730	AT1G03440
										AT1G17380	AT1G02750	AT1G04710
										AT1G18773	AT1G02816	AT1G05010
										AT1G21250	AT1G02820	AT1G05135
										AT1G23130	AT1G03410	AT1G05385
										AT1G23730	AT1G03610	AT1G05560
										AT1G35710	AT1G03660	AT1G05562
										AT1G50732	AT1G03950	AT1G06190
										AT1G52000	AT1G04000	AT1G06450
										AT1G52040	AT1G04290	AT1G06830
										AT1G52342	AT1G04425	AT1G07110
										AT1G52410	AT1G04503	AT1G08910
										AT1G52780	AT1G04733	AT1G09190
										AT1G56510	AT1G04810	AT1G09750
										AT1G56520	AT1G05070	AT1G10760
										AT1G58290	AT1G05340	AT1G10910
										AT1G58807	AT1G05540	AT1G11720
										AT1G59124	AT1G05820	AT1G12240
										AT1G60260	AT1G06180	AT1G12860
										AT1G61300	AT1G06227	AT1G13360
										AT1G62170	AT1G06430	AT1G13790
										AT1G64370	AT1G06475	AT1G14120
										AT1G64660	AT1G06690	AT1G14580
										AT1G64950	AT1G07167	AT1G14700
										AT1G66840	AT1G07180	AT1G15885
										AT1G67860	AT1G07350	AT1G15970
										AT1G70570	AT1G07400	AT1G16320
										AT1G71480	AT1G07870	AT1G17180
										AT1G76130	AT1G08050	AT1G17220
										AT1G76680	AT1G08477	AT1G17420
										AT1G76955	AT1G08560	AT1G18170
										AT1G79245	AT1G09070	AT1G18300
										AT2G03550	AT1G09100	AT1G18740
										AT2G04230	AT1G09140	AT1G18870
										AT2G04790	AT1G09500	AT1G19150
										AT2G17220	AT1G09800	AT1G19400
										AT2G19310	AT1G10682	AT1G19670
										AT2G20340	AT1G11190	AT1G19960
										AT2G22330	AT1G11480	AT1G20020
										AT2G26740	AT1G11600	AT1G20620
										AT2G33770	AT1G13080	AT1G20650
										AT2G33855	AT1G13090	AT1G21100
										AT2G35290	AT1G13480	AT1G21590
										AT2G38210	AT1G13650	AT1G22350
										AT2G38230	AT1G13990	AT1G22590
										AT2G38530	AT1G14430	AT1G22630
										AT2G39310	AT1G14540	AT1G24148
										AT2G39950	AT1G15010	AT1G24490
										AT2G40460	AT1G15860	AT1G27100
										AT2G41010	AT1G15940	AT1G29395
										AT2G41940	AT1G16730	AT1G31580
										AT2G46600	AT1G16820	AT1G32060
										AT2G46870	AT1G17100	AT1G32080
										AT3G01660	AT1G17780	AT1G32240
										AT3G09390	AT1G17960	AT1G32520
										AT3G10525	AT1G18070	AT1G33330
										AT3G13080	AT1G18290	AT1G33680
										AT3G16400	AT1G18710	AT1G44910
										AT3G16470	AT1G19020	AT1G44920
										AT3G21670	AT1G19050	AT1G48030
										AT3G21760	AT1G19530	AT1G49010
										AT3G22231	AT1G19700	AT1G49650
										AT3G22235	AT1G20140	AT1G49750
										AT3G23170	AT1G20350	AT1G49980
										AT3G25020	AT1G20390	AT1G49990
										AT3G25770	AT1G20830	AT1G50460
										AT3G28290	AT1G21410	AT1G51090
										AT3G28300	AT1G21520	AT1G51140
										AT3G43670	AT1G21525	AT1G51700
										AT3G45140	AT1G21550	AT1G52870
										AT3G47430	AT1G21910	AT1G53800
										AT3G47480	AT1G24070	AT1G53870
										AT3G48690	AT1G24147	AT1G54500
										AT3G49530	AT1G24267	AT1G54820
										AT3G51640	AT1G24300	AT1G55850
										AT3G56620	AT1G25098	AT1G59218
										AT3G56880	AT1G25250	AT1G59910
										AT4G00750	AT1G26450	AT1G60590
										AT4G02020	AT1G26790	AT1G60950
										AT4G04770	AT1G27385	AT1G60990
										AT4G16190	AT1G27770	AT1G61340
										AT4G17090	AT1G28240	AT1G63700
										AT4G17470	AT1G28600	AT1G64670
										AT4G23670	AT1G28660	AT1G64770
										AT4G25100	AT1G29020	AT1G64860
										AT4G26850	AT1G29600	AT1G64960
										AT4G27657	AT1G29700	AT1G65190
										AT4G29070	AT1G30500	AT1G65800
										AT4G33010	AT1G31170	AT1G66970
										AT4G36190	AT1G31335	AT1G67230
										AT4G37980	AT1G31540	AT1G67470
										AT5G01260	AT1G31760	AT1G67660
										AT5G02250	AT1G31940	AT1G67810
										AT5G02490	AT1G32050	AT1G67850
										AT5G03350	AT1G32170	AT1G67870
										AT5G04760	AT1G32450	AT1G67890
										AT5G10140	AT1G32900	AT1G68010
										AT5G10180	AT1G33560	AT1G68560
										AT5G10760	AT1G33720	AT1G69200
										AT5G16970	AT1G33790	AT1G69935
										AT5G16980	AT1G33960	AT1G70830
										AT5G17170	AT1G34245	AT1G70850
										AT5G17310	AT1G35140	AT1G70890
										AT5G19140	AT1G35230	AT1G72060
										AT5G20280	AT1G36622	AT1G72330
										AT5G23050	AT1G44790	AT1G72450
										AT5G24420	AT1G46554	AT1G72900
										AT5G24780	AT1G47550	AT1G72930
										AT5G25120	AT1G48240	AT1G73330
										AT5G42650	AT1G49245	AT1G73540
										AT5G42760	AT1G49450	AT1G73980
										AT5G43210	AT1G50120	AT1G74070
										AT5G44568	AT1G51340	AT1G74600
										AT5G49840	AT1G51860	AT1G74850
										AT5G51720	AT1G51950	AT1G74880
										AT5G57350	AT1G52030	AT1G74930
										AT5G59820	AT1G52100	AT1G75460
										AT5G60600	AT1G52400	AT1G76110
										AT5G61820	AT1G52590	AT1G76590
										AT5G66052	AT1G53625	AT1G76650
											AT1G53887	AT1G76790
											AT1G54575	AT1G77080
											AT1G55210	AT1G77122
											AT1G55910	AT1G77520
											AT1G56170	AT1G78070
											AT1G56420	AT1G78995
											AT1G56560	AT1G80480
											AT1G56660	AT1G80840
											AT1G57790	AT2G01520
											AT1G58360	AT2G01680
											AT1G58848	AT2G02360
											AT1G59990	AT2G03925
											AT1G60060	AT2G04050
											AT1G60190	AT2G04110
											AT1G60650	AT2G05710
											AT1G60690	AT2G07080
											AT1G61470	AT2G13360
											AT1G61667	AT2G14560
											AT1G61800	AT2G14880
											AT1G61820	AT2G15580
											AT1G61890	AT2G15695
											AT1G62030	AT2G17500
											AT1G62180	AT2G18050
											AT1G62300	AT2G18193
											AT1G62500	AT2G18440
											AT1G63090	AT2G20190
											AT1G64105	AT2G21370
											AT1G64460	AT2G21640
											AT1G64810	AT2G22450
											AT1G64900	AT2G23430
											AT1G65370	AT2G23672
											AT1G65490	AT2G24280
											AT1G65560	AT2G25490
											AT1G65845	AT2G25730
											AT1G66070	AT2G25930
											AT1G66180	AT2G26500
											AT1G66400	AT2G26540
											AT1G66500	AT2G26690
											AT1G66880	AT2G26900
											AT1G67120	AT2G26975
											AT1G67360	AT2G28305
											AT1G67820	AT2G28540
											AT1G67865	AT2G29180
											AT1G67880	AT2G29500
											AT1G68410	AT2G29630
											AT1G68440	AT2G30020
											AT1G68540	AT2G30160
											AT1G68570	AT2G30390
											AT1G69570	AT2G30540
											AT1G69588	AT2G31751
											AT1G69840	AT2G33340
											AT1G69870	AT2G34490
											AT1G70000	AT2G35050
											AT1G70250	AT2G35300
											AT1G70700	AT2G35820
											AT1G70985	AT2G36220
											AT1G71340	AT2G36250
											AT1G71880	AT2G36390
											AT1G71960	AT2G36730
											AT1G72510	AT2G36835
											AT1G72770	AT2G37220
											AT1G73020	AT2G37640
											AT1G73325	AT2G37710
											AT1G74100	AT2G38330
											AT1G74360	AT2G39010
											AT1G74430	AT2G39050
											AT1G74810	AT2G39270
											AT1G75040	AT2G39800
											AT1G75280	AT2G39920
											AT1G75750	AT2G40000
											AT1G76050	AT2G40020
											AT1G78570	AT2G40300
											AT1G78580	AT2G40610
											AT1G78865	AT2G41090
											AT1G78970	AT2G41180
											AT1G80130	AT2G42690
											AT2G01020	AT2G43550
											AT2G01480	AT2G44290
											AT2G01890	AT2G44920
											AT2G03710	AT2G45740
											AT2G04350	AT2G45850
											AT2G04460	AT2G46070
											AT2G05630	AT2G46400
											AT2G07671	AT2G47070
											AT2G07786	AT2G47180
											AT2G14285	AT3G02110
											AT2G15020	AT3G02130
											AT2G15880	AT3G02540
											AT2G16367	AT3G03710
											AT2G16430	AT3G04550
											AT2G16586	AT3G05220
											AT2G16880	AT3G06010
											AT2G17705	AT3G06430
											AT2G17710	AT3G06483
											AT2G17790	AT3G06880
											AT2G18120	AT3G07310
											AT2G18600	AT3G07650
											AT2G18660	AT3G07670
											AT2G18690	AT3G09050
											AT2G19570	AT3G10185
											AT2G20110	AT3G10200
											AT2G20410	AT3G10930
											AT2G20560	AT3G11110
											AT2G20740	AT3G11670
											AT2G20870	AT3G13810
											AT2G21050	AT3G14415
											AT2G21650	AT3G14420
											AT2G22000	AT3G14660
											AT2G22540	AT3G16250
											AT2G22870	AT3G16910
											AT2G23100	AT3G18035
											AT2G23420	AT3G18110
											AT2G23530	AT3G18490
											AT2G23590	AT3G20660
											AT2G23985	AT3G20810
											AT2G24600	AT3G21690
											AT2G24762	AT3G21720
											AT2G25060	AT3G21750
											AT2G25625	AT3G23280
											AT2G26080	AT3G23760
											AT2G26400	AT3G23780
											AT2G26820	AT3G23980
											AT2G27420	AT3G24760
											AT2G27660	AT3G25570
											AT2G28360	AT3G25690
											AT2G28570	AT3G25820
											AT2G28990	AT3G25830
											AT2G29330	AT3G26180
											AT2G29370	AT3G26460
											AT2G29420	AT3G26580
											AT2G29720	AT3G28080
											AT2G30250	AT3G28130
											AT2G31060	AT3G29000
											AT2G32190	AT3G45680
											AT2G32210	AT3G46090
											AT2G32500	AT3G46530
											AT2G32540	AT3G46870
											AT2G32550	AT3G46970
											AT2G32560	AT3G47070
											AT2G33110	AT3G47250
											AT2G33210	AT3G48590
											AT2G33620	AT3G48740
											AT2G34510	AT3G48870
											AT2G34610	AT3G49110
											AT2G35340	AT3G49160
											AT2G37240	AT3G49570
											AT2G37430	AT3G49600
											AT2G37750	AT3G50770
											AT2G37760	AT3G50930
											AT2G37770	AT3G50950
											AT2G38400	AT3G51290
											AT2G38600	AT3G52155
											AT2G39170	AT3G52180
											AT2G39330	AT3G53460
											AT2G39420	AT3G55710
											AT2G39510	AT3G56050
											AT2G40750	AT3G56710
											AT2G41110	AT3G57260
											AT2G41250	AT3G59310
											AT2G41410	AT3G59780
											AT2G41420	AT3G60140
											AT2G41480	AT3G60750
											AT2G41630	AT3G61080
											AT2G41640	AT3G61190
											AT2G41905	AT3G61870
											AT2G42110	AT3G62410
											AT2G42540	AT3G62550
											AT2G42840	AT3G62750
											AT2G42890	AT3G63160
											AT2G43290	AT3G63500
											AT2G43530	AT4G00165
											AT2G43570	AT4G00340
											AT2G45680	AT4G01070
											AT2G46100	AT4G01800
											AT2G46680	AT4G02715
											AT2G46735	AT4G03205
											AT2G47390	AT4G07455
											AT2G47440	AT4G08920
											AT3G01290	AT4G09020
											AT3G01320	AT4G09040
											AT3G01330	AT4G10120
											AT3G01420	AT4G11190
											AT3G01600	AT4G11211
											AT3G01670	AT4G11320
											AT3G01800	AT4G12310
											AT3G01890	AT4G12320
											AT3G02120	AT4G12830
											AT3G02535	AT4G13250
											AT3G02550	AT4G13395
											AT3G03250	AT4G13505
											AT3G04030	AT4G13670
											AT3G04750	AT4G14060
											AT3G04870	AT4G14365
											AT3G05320	AT4G15110
											AT3G05370	AT4G15440
											AT3G05945	AT4G16890
											AT3G06355	AT4G17140
											AT3G06433	AT4G18197
											AT3G07360	AT4G18253
											AT3G07555	AT4G18290
											AT3G07700	AT4G18880
											AT3G08530	AT4G19500
											AT3G08590	AT4G20130
											AT3G08690	AT4G20170
											AT3G08730	AT4G21190
											AT3G08770	AT4G21990
											AT3G09220	AT4G22755
											AT3G09745	AT4G23100
											AT3G10080	AT4G23170
											AT3G10320	AT4G23180
											AT3G10720	AT4G23680
											AT3G10985	AT4G23990
											AT3G12145	AT4G24010
											AT3G12580	AT4G24350
											AT3G12830	AT4G24570
											AT3G13310	AT4G26370
											AT3G13320	AT4G26500
											AT3G13445	AT4G26530
											AT3G14595	AT4G27430
											AT3G14690	AT4G27440
											AT3G14720	AT4G27600
											AT3G15430	AT4G27652
											AT3G15780	AT4G27800
											AT3G16570	AT4G28080
											AT3G16650	AT4G29670
											AT3G16660	AT4G29780
											AT3G16830	AT4G30960
											AT3G17050	AT4G31160
											AT3G17800	AT4G31850
											AT3G18320	AT4G32270
											AT3G18500	AT4G33470
											AT3G19240	AT4G33500
											AT3G20010	AT4G33940
											AT3G20100	AT4G34135
											AT3G21160	AT4G34138
											AT3G21360	AT4G34410
											AT3G21390	AT4G34710
											AT3G21890	AT4G34900
											AT3G22060	AT4G34980
											AT3G22142	AT4G35160
											AT3G22370	AT4G36550
											AT3G22800	AT4G36910
											AT3G22880	AT4G37410
											AT3G23110	AT4G37925
											AT3G23400	AT4G39050
											AT3G23440	AT4G39400
											AT3G23510	AT4G39710
											AT3G23730	AT4G39795
											AT3G24100	AT4G39800
											AT3G24190	AT4G39950
											AT3G24460	AT5G01220
											AT3G24500	AT5G01710
											AT3G24927	AT5G01750
											AT3G25717	AT5G01920
											AT3G25760	AT5G02670
											AT3G26000	AT5G04930
											AT3G26240	AT5G08410
											AT3G26440	AT5G09315
											AT3G27350	AT5G09570
											AT3G28070	AT5G09660
											AT3G28160	AT5G10230
											AT3G28200	AT5G10470
											AT3G28210	AT5G10910
											AT3G28220	AT5G11060
											AT3G28270	AT5G11720
											AT3G28345	AT5G14570
											AT3G28540	AT5G17350
											AT3G29575	AT5G17660
											AT3G29810	AT5G17860
											AT3G41762	AT5G21910
											AT3G41979	AT5G22250
											AT3G44480	AT5G23080
											AT3G44735	AT5G23210
											AT3G44860	AT5G23240
											AT3G45010	AT5G23280
											AT3G45970	AT5G24210
											AT3G46080	AT5G24300
											AT3G46385	AT5G24930
											AT3G46845	AT5G25040
											AT3G47490	AT5G25610
											AT3G47730	AT5G26570
											AT3G47960	AT5G26622
											AT3G48310	AT5G37990
											AT3G48460	AT5G38000
											AT3G50480	AT5G38020
											AT3G50570	AT5G38980
											AT3G50910	AT5G39030
											AT3G51280	AT5G39210
											AT3G51660	AT5G42130
											AT3G51730	AT5G42200
											AT3G51920	AT5G42240
											AT3G52110	AT5G42390
											AT3G53230	AT5G42530
											AT3G53650	AT5G43470
											AT3G53970	AT5G45040
											AT3G54280	AT5G45460
											AT3G54810	AT5G46270
											AT3G54990	AT5G46450
											AT3G55430	AT5G46760
											AT3G56290	AT5G47820
											AT3G56705	AT5G47990
											AT3G57520	AT5G48000
											AT3G57810	AT5G48010
											AT3G57880	AT5G48180
											AT3G58070	AT5G48620
											AT3G58865	AT5G48790
											AT3G59765	AT5G48910
											AT3G60415	AT5G49160
											AT3G60965	AT5G49630
											AT3G61198	AT5G51010
											AT3G61790	AT5G51820
											AT3G61960	AT5G52420
											AT3G62260	AT5G52780
											AT3G62770	AT5G53500
											AT3G63445	AT5G55450
											AT4G00450	AT5G55740
											AT4G01080	AT5G56860
											AT4G02630	AT5G56910
											AT4G02880	AT5G57110
											AT4G03200	AT5G57790
											AT4G03210	AT5G58260
											AT4G04020	AT5G59250
											AT4G04565	AT5G59730
											AT4G04620	AT5G60100
											AT4G08040	AT5G60890
											AT4G08290	AT5G61410
											AT4G08330	AT5G62000
											AT4G08390	AT5G62230
											AT4G08570	AT5G62670
											AT4G08850	AT5G63050
											AT4G08950	AT5G63140
											AT4G10040	AT5G63180
											AT4G10265	AT5G63420
											AT4G10790	AT5G65300
											AT4G11740	AT5G65890
											AT4G11830	AT5G65990
											AT4G11860	AT5G66400
											AT4G12000	AT5G66550
											AT4G12400	ATCG00160
											AT4G12850	ATCG00170
											AT4G13180	ATCG00350
											AT4G13340	ATCG00360
											AT4G13810	ATCG00420
											AT4G13900	ATCG00430
											AT4G14010	ATCG00440
											AT4G14630	ATCG00500
											AT4G15330	ATCG00530
											AT4G15480	ATCG00540
											AT4G15530	ATCG00670
											AT4G15800	ATCG00740
											AT4G16008	ATCG00770
											AT4G16563	ATCG00780
											AT4G17550	ATCG00800
											AT4G17650	ATCG00830
											AT4G17770	ATCG00860
											AT4G18130	ATCG01010
											AT4G18580	ATCG01040
											AT4G19640	ATCG01050
											AT4G19840	ATCG01080
											AT4G19960	ATCG01090
											AT4G20860	ATCG01100
											AT4G20880	ATCG01130
											AT4G22495	ATCG01280
											AT4G22820	ATCG01310
											AT4G23250
											AT4G23570
											AT4G23600
											AT4G23850
											AT4G24120
											AT4G24260
											AT4G24690
											AT4G25810
											AT4G27260
											AT4G28530
											AT4G28900
											AT4G29020
											AT4G29160
											AT4G30100
											AT4G30250
											AT4G30270
											AT4G30280
											AT4G30460
											AT4G30470
											AT4G31000
											AT4G31408
											AT4G31500
											AT4G31730
											AT4G31840
											AT4G31860
											AT4G31870
											AT4G31910
											AT4G32480
											AT4G32690
											AT4G32940
											AT4G33030
											AT4G33200
											AT4G33420
											AT4G33440
											AT4G33780
											AT4G34260
											AT4G34480
											AT4G34590
											AT4G35090
											AT4G35380
											AT4G35600
											AT4G35780
											AT4G35783
											AT4G36640
											AT4G37000
											AT4G37070
											AT4G38020
											AT4G38060
											AT4G38400
											AT4G38930
											AT4G38980
											AT5G00445
											AT5G00660
											AT5G01410
											AT5G01640
											AT5G01740
											AT5G02940
											AT5G03160
											AT5G03170
											AT5G04720
											AT5G05060
											AT5G05140
											AT5G05365
											AT5G05410
											AT5G05710
											AT5G06320
											AT5G06385
											AT5G06530
											AT5G06845
											AT5G06860
											AT5G08155
											AT5G08170
											AT5G08350
											AT5G08380
											AT5G08760
											AT5G08790
											AT5G09065
											AT5G09935
											AT5G09990
											AT5G10380
											AT5G10490
											AT5G10695
											AT5G11650
											AT5G12400
											AT5G13490
											AT5G14840
											AT5G14940
											AT5G15120
											AT5G15310
											AT5G15500
											AT5G15700
											AT5G15850
											AT5G16490
											AT5G17000
											AT5G17450
											AT5G17650
											AT5G17760
											AT5G18150
											AT5G18200
											AT5G18255
											AT5G18270
											AT5G18440
											AT5G18670
											AT5G19280
											AT5G19450
											AT5G20000
											AT5G20190
											AT5G20230
											AT5G20910
											AT5G21020
											AT5G22290
											AT5G22500
											AT5G22620
											AT5G23660
											AT5G23760
											AT5G23820
											AT5G24120
											AT5G24150
											AT5G24200
											AT5G24380
											AT5G24800
											AT5G24870
											AT5G25090
											AT5G25130
											AT5G25250
											AT5G25440
											AT5G25570
											AT5G25930
											AT5G25980
											AT5G26860
											AT5G35480
											AT5G36800
											AT5G37540
											AT5G37770
											AT5G39890
											AT5G40690
											AT5G42050
											AT5G42220
											AT5G42270
											AT5G43180
											AT5G43260
											AT5G43450
											AT5G43580
											AT5G43850
											AT5G44060
											AT5G44130
											AT5G44610
											AT5G45100
											AT5G45630
											AT5G45670
											AT5G46260
											AT5G46730
											AT5G47010
											AT5G47120
											AT5G47600
											AT5G47880
											AT5G48412
											AT5G48490
											AT5G48570
											AT5G49480
											AT5G50100
											AT5G50230
											AT5G51070
											AT5G52070
											AT5G52120
											AT5G52660
											AT5G52750
											AT5G53120
											AT5G53350
											AT5G53370
											AT5G53902
											AT5G54075
											AT5G54300
											AT5G54380
											AT5G54510
											AT5G54610
											AT5G54940
											AT5G55120
											AT5G55180
											AT5G56150
											AT5G56240
											AT5G56250
											AT5G57180
											AT5G57270
											AT5G57360
											AT5G57560
											AT5G57800
											AT5G58070
											AT5G58120
											AT5G58570
											AT5G58770
											AT5G59010
											AT5G60250
											AT5G60360
											AT5G60970
											AT5G61010
											AT5G61640
											AT5G62140
											AT5G62480
											AT5G62990
											AT5G63060
											AT5G63500
											AT5G64260
											AT5G64310
											AT5G67150
											AT5G67540

## Sheet: DVR06 vs Heat DOWN
									DVR06	+	+	+
									Heat	+		+
									genes	176	593	836
										AT1G01580	AT1G02300	AT1G02220
										AT1G01750	AT1G03130	AT1G02360
										AT1G04040	AT1G04800	AT1G02810
										AT1G05210	AT1G05200	AT1G02900
										AT1G05250	AT1G05360	AT1G03220
										AT1G06620	AT1G05385	AT1G03850
										AT1G07367	AT1G05523	AT1G04107
										AT1G09580	AT1G05590	AT1G04250
										AT1G10030	AT1G05960	AT1G05260
										AT1G11540	AT1G06160	AT1G05347
										AT1G11655	AT1G06420	AT1G05660
										AT1G14170	AT1G07090	AT1G05700
										AT1G14185	AT1G07705	AT1G06090
										AT1G15550	AT1G07830	AT1G07260
										AT1G23020	AT1G08465	AT1G07373
										AT1G27740	AT1G08550	AT1G07410
										AT1G30870	AT1G08900	AT1G07590
										AT1G49570	AT1G08980	AT1G07610
										AT1G52050	AT1G09415	AT1G08090
										AT1G52910	AT1G09505	AT1G08320
										AT1G53760	AT1G09927	AT1G08500
										AT1G54000	AT1G10360	AT1G08590
										AT1G54970	AT1G11350	AT1G08630
										AT1G60680	AT1G12080	AT1G08757
										AT1G62290	AT1G12220	AT1G09560
										AT1G62380	AT1G13820	AT1G09645
										AT1G63460	AT1G14030	AT1G09780
										AT1G66270	AT1G14220	AT1G11185
										AT1G66280	AT1G14620	AT1G11450
										AT1G66470	AT1G14700	AT1G11545
										AT1G67328	AT1G15175	AT1G11580
										AT1G72730	AT1G15180	AT1G12040
										AT1G73260	AT1G15260	AT1G12140
										AT1G73580	AT1G15390	AT1G12560
										AT2G16660	AT1G16190	AT1G12740
										AT2G16790	AT1G16550	AT1G12805
										AT2G20515	AT1G17140	AT1G12950
										AT2G20520	AT1G17190	AT1G13300
										AT2G20630	AT1G17560	AT1G13590
										AT2G21180	AT1G17665	AT1G13620
										AT2G22122	AT1G17700	AT1G13670
										AT2G22170	AT1G17970	AT1G13830
										AT2G26040	AT1G18020	AT1G14010
										AT2G27000	AT1G18620	AT1G14080
										AT2G28210	AT1G18745	AT1G14160
										AT2G30930	AT1G18910	AT1G14210
										AT2G36320	AT1G19130	AT1G14860
										AT2G37130	AT1G19600	AT1G15350
										AT2G40330	AT1G19690	AT1G15400
										AT2G41240	AT1G19730	AT1G15670
										AT2G43940	AT1G19990	AT1G16070
										AT2G44110	AT1G20190	AT1G16300
										AT2G46140	AT1G20470	AT1G16400
										AT2G46750	AT1G21130	AT1G17510
										AT2G47650	AT1G21160	AT1G17890
										AT3G01730	AT1G21350	AT1G18100
										AT3G02885	AT1G21500	AT1G18980
										AT3G04720	AT1G22885	AT1G19360
										AT3G05890	AT1G22910	AT1G19900
										AT3G09925	AT1G23090	AT1G19910
										AT3G09940	AT1G25420	AT1G20440
										AT3G12030	AT1G26220	AT1G20700
										AT3G14060	AT1G26945	AT1G20840
										AT3G17780	AT1G27020	AT1G20900
										AT3G18290	AT1G27030	AT1G21140
										AT3G21240	AT1G27120	AT1G21310
										AT3G21351	AT1G27520	AT1G21360
										AT3G21510	AT1G29720	AT1G22220
										AT3G22565	AT1G29930	AT1G22440
										AT3G44990	AT1G30200	AT1G22500
										AT3G48340	AT1G30520	AT1G23040
										AT3G49780	AT1G31180	AT1G23150
										AT3G50740	AT1G31690	AT1G23410
										AT3G51330	AT1G32080	AT1G23440
										AT3G51440	AT1G32540	AT1G23720
										AT3G54580	AT1G33930	AT1G23850
										AT3G54590	AT1G34200	AT1G24180
										AT3G54960	AT1G35420	AT1G24530
										AT3G55230	AT1G44780	AT1G25520
										AT3G56970	AT1G45201	AT1G26690
										AT3G56980	AT1G48280	AT1G27940
										AT3G58810	AT1G48970	AT1G27970
										AT3G59220	AT1G49160	AT1G28290
										AT3G60280	AT1G49500	AT1G29025
										AT3G61930	AT1G49730	AT1G29270
										AT3G62680	AT1G50520	AT1G29280
										AT3G62760	AT1G51470	AT1G29310
										AT4G00680	AT1G52310	AT1G29330
										AT4G01630	AT1G52720	AT1G30110
										AT4G01750	AT1G54040	AT1G30750
										AT4G02090	AT1G54120	AT1G30900
										AT4G02270	AT1G54140	AT1G32100
										AT4G08400	AT1G55450	AT1G32210
										AT4G08410	AT1G55510	AT1G32450
										AT4G08770	AT1G55880	AT1G32460
										AT4G08930	AT1G56200	AT1G33055
										AT4G11290	AT1G56220	AT1G33360
										AT4G11650	AT1G56280	AT1G33700
										AT4G12490	AT1G57590	AT1G33750
										AT4G12510	AT1G57610	AT1G33800
										AT4G13390	AT1G58270	AT1G35580
										AT4G14750	AT1G58590	AT1G35720
										AT4G16260	AT1G58602	AT1G43160
										AT4G17870	AT1G59760	AT1G43790
										AT4G19030	AT1G60810	AT1G43800
										AT4G19680	AT1G61580	AT1G44050
										AT4G19690	AT1G61795	AT1G44608
										AT4G21600	AT1G63050	AT1G44970
										AT4G21830	AT1G63180	AT1G45130
										AT4G21870	AT1G63300	AT1G45145
										AT4G22212	AT1G64180	AT1G46768
										AT4G22235	AT1G67080	AT1G47640
										AT4G22666	AT1G68190	AT1G47840
										AT4G23885	AT1G69040	AT1G48140
										AT4G25310	AT1G69160	AT1G48500
										AT4G26010	AT1G69530	AT1G48510
										AT4G27740	AT1G70710	AT1G48690
										AT4G28850	AT1G70900	AT1G48750
										AT4G29690	AT1G71790	AT1G48930
										AT4G31940	AT1G72645	AT1G49310
										AT4G32890	AT1G73120	AT1G49450
										AT4G33720	AT1G73600	AT1G49820
										AT4G36670	AT1G73655	AT1G49860
										AT4G39300	AT1G74270	AT1G50060
										AT4G39955	AT1G74520	AT1G51420
										AT4G40090	AT1G74670	AT1G51630
										AT5G01610	AT1G74675	AT1G51800
										AT5G02502	AT1G74790	AT1G51850
										AT5G02580	AT1G75120	AT1G51860
										AT5G02780	AT1G75190	AT1G52060
										AT5G04950	AT1G75335	AT1G52070
										AT5G05440	AT1G75690	AT1G52200
										AT5G05500	AT1G75960	AT1G52330
										AT5G06630	AT1G76260	AT1G53130
										AT5G06640	AT1G76510	AT1G53635
										AT5G07322	AT1G76930	AT1G53830
										AT5G11810	AT1G77060	AT1G53940
										AT5G13910	AT1G77210	AT1G54530
										AT5G14120	AT1G78450	AT1G54660
										AT5G14150	AT1G78460	AT1G54890
										AT5G14340	AT1G78490	AT1G56010
										AT5G15180	AT1G79060	AT1G56080
										AT5G15265	AT1G79720	AT1G56320
										AT5G18790	AT1G79790	AT1G56680
										AT5G22410	AT1G80050	AT1G57560
										AT5G23020	AT1G80280	AT1G57620
										AT5G24313	AT1G80640	AT1G59730
										AT5G25770	AT1G80680	AT1G59940
										AT5G25810	AT1G80690	AT1G61050
										AT5G25890	AT2G01090	AT1G61590
										AT5G26200	AT2G01170	AT1G61770
										AT5G34940	AT2G01670	AT1G62660
										AT5G35190	AT2G01830	AT1G62770
										AT5G39190	AT2G02100	AT1G62790
										AT5G39970	AT2G02780	AT1G62810
										AT5G40590	AT2G02810	AT1G62980
										AT5G40730	AT2G03090	AT1G63000
										AT5G44578	AT2G03280	AT1G63220
										AT5G47540	AT2G03310	AT1G63930
										AT5G48110	AT2G03440	AT1G64190
										AT5G49080	AT2G03530	AT1G64405
										AT5G49270	AT2G04890	AT1G65310
										AT5G50560	AT2G05380	AT1G65610
										AT5G50660	AT2G05520	AT1G65820
										AT5G53980	AT2G06925	AT1G65840
										AT5G54370	AT2G15050	AT1G66200
										AT5G57530	AT2G15790	AT1G67148
										AT5G57540	AT2G17630	AT1G68150
										AT5G57625	AT2G18210	AT1G68825
										AT5G59090	AT2G18400	AT1G68880
										AT5G62340	AT2G18440	AT1G69410
										AT5G63600	AT2G18850	AT1G69810
										AT5G63650	AT2G19460	AT1G70460
										AT5G63660	AT2G20750	AT1G71015
										AT5G67400	AT2G21220	AT1G71400
										AT5G67620	AT2G21350	AT1G72200
											AT2G21540	AT1G72360
											AT2G22890	AT1G72690
											AT2G23360	AT1G74030
											AT2G23560	AT1G74500
											AT2G24692	AT1G74770
											AT2G26010	AT1G74840
											AT2G26220	AT1G75390
											AT2G27040	AT1G75540
											AT2G27402	AT1G76090
											AT2G27800	AT1G76560
											AT2G28080	AT1G77120
											AT2G28600	AT1G77330
											AT2G29320	AT1G77760
											AT2G30320	AT1G77885
											AT2G30424	AT1G78050
											AT2G30766	AT1G78770
											AT2G30870	AT1G79450
											AT2G31110	AT1G79530
											AT2G33600	AT1G80240
											AT2G33830	AT1G80890
											AT2G33840	AT2G00920
											AT2G34470	AT2G01140
											AT2G36145	AT2G01540
											AT2G36230	AT2G01900
											AT2G36420	AT2G02130
											AT2G36470	AT2G02390
											AT2G36690	AT2G04025
											AT2G36930	AT2G04780
											AT2G36970	AT2G05510
											AT2G37400	AT2G05540
											AT2G38290	AT2G07175
											AT2G38370	AT2G07671
											AT2G38390	AT2G12646
											AT2G39250	AT2G13820
											AT2G39470	AT2G14247
											AT2G39580	AT2G14900
											AT2G39675	AT2G15370
											AT2G39705	AT2G16060
											AT2G39980	AT2G16595
											AT2G40020	AT2G17080
											AT2G40570	AT2G17130
											AT2G40610	AT2G17720
											AT2G41180	AT2G18450
											AT2G41560	AT2G18980
											AT2G41720	AT2G19580
											AT2G41830	AT2G19590
											AT2G42220	AT2G19760
											AT2G42740	AT2G19800
											AT2G42750	AT2G19970
											AT2G43375	AT2G20562
											AT2G43520	AT2G21020
											AT2G43920	AT2G21045
											AT2G44120	AT2G21100
											AT2G44150	AT2G21880
											AT2G44740	AT2G22470
											AT2G45450	AT2G22560
											AT2G45700	AT2G23030
											AT2G46390	AT2G23620
											AT2G46710	AT2G23630
											AT2G46910	AT2G24610
											AT2G47890	AT2G24980
											AT2G47910	AT2G25000
											AT2G48120	AT2G25240
											AT3G01360	AT2G25260
											AT3G01440	AT2G25810
											AT3G01490	AT2G25980
											AT3G01790	AT2G26230
											AT3G02190	AT2G26650
											AT3G02210	AT2G27370
											AT3G02480	AT2G27510
											AT3G02500	AT2G27550
											AT3G02570	AT2G28160
											AT3G02900	AT2G28671
											AT3G03190	AT2G28690
											AT3G04810	AT2G28760
											AT3G04890	AT2G28780
											AT3G05800	AT2G28890
											AT3G05810	AT2G29330
											AT3G06470	AT2G29540
											AT3G06790	AT2G29740
											AT3G06890	AT2G29750
											AT3G06930	AT2G29995
											AT3G07000	AT2G30340
											AT3G08920	AT2G30395
											AT3G09150	AT2G30490
											AT3G10050	AT2G30840
											AT3G10520	AT2G31390
											AT3G10610	AT2G31570
											AT3G10630	AT2G31710
											AT3G12270	AT2G32270
											AT3G12990	AT2G32300
											AT3G13580	AT2G32380
											AT3G13750	AT2G32720
											AT3G14180	AT2G32960
											AT3G14210	AT2G33470
											AT3G14240	AT2G33790
											AT3G14310	AT2G34020
											AT3G14600	AT2G34140
											AT3G14760	AT2G34325
											AT3G14850	AT2G34570
											AT3G15260	AT2G34910
											AT3G15356	AT2G35120
											AT3G15520	AT2G35270
											AT3G16530	AT2G35585
											AT3G16670	AT2G35610
											AT3G16770	AT2G35910
											AT3G17910	AT2G36090
											AT3G18000	AT2G36100
											AT3G18030	AT2G36120
											AT3G18080	AT2G36210
											AT3G18215	AT2G36290
											AT3G18960	AT2G36307
											AT3G19850	AT2G36310
											AT3G20395	AT2G37060
											AT3G22230	AT2G37170
											AT3G22425	AT2G37750
											AT3G22680	AT2G37980
											AT3G23550	AT2G38320
											AT3G23900	AT2G38380
											AT3G25070	AT2G38710
											AT3G25700	AT2G38870
											AT3G25790	AT2G39040
											AT3G25870	AT2G39110
											AT3G26200	AT2G39430
											AT3G26320	AT2G39518
											AT3G26490	AT2G39530
											AT3G26520	AT2G40113
											AT3G26700	AT2G40150
											AT3G27400	AT2G40765
											AT3G28460	AT2G40940
											AT3G29100	AT2G40970
											AT3G43690	AT2G41150
											AT3G44610	AT2G41660
											AT3G44970	AT2G41780
											AT3G45430	AT2G41800
											AT3G47380	AT2G41970
											AT3G47710	AT2G42350
											AT3G48350	AT2G42570
											AT3G48410	AT2G43060
											AT3G48490	AT2G43120
											AT3G48720	AT2G43140
											AT3G49140	AT2G43150
											AT3G49900	AT2G43610
											AT3G50100	AT2G44370
											AT3G51600	AT2G44380
											AT3G52840	AT2G44450
											AT3G53180	AT2G44660
											AT3G53800	AT2G44790
											AT3G54120	AT2G45050
											AT3G54830	AT2G45200
											AT3G55240	AT2G45210
											AT3G55290	AT2G45220
											AT3G56020	AT2G45330
											AT3G56060	AT2G45430
											AT3G56650	AT2G45660
											AT3G57010	AT2G45890
											AT3G57030	AT2G46410
											AT3G58620	AT2G46690
											AT3G58850	AT2G46860
											AT3G58990	AT2G47140
											AT3G59980	AT2G47270
											AT3G60180	AT2G47360
											AT3G60500	AT2G47380
											AT3G61380	AT2G47460
											AT3G61620	AT2G47485
											AT3G61990	AT2G47540
											AT3G62110	AT2G47550
											AT3G62150	AT2G47560
											AT3G62860	AT2G48130
											AT4G00030	AT3G00260
											AT4G00040	AT3G01070
											AT4G00330	AT3G01190
											AT4G00400	AT3G01220
											AT4G00530	AT3G01260
											AT4G00690	AT3G01720
											AT4G00950	AT3G01950
											AT4G01040	AT3G02230
											AT4G01060	AT3G02240
											AT4G01460	AT3G02580
											AT4G02520	AT3G02780
											AT4G05100	AT3G03270
											AT4G06195	AT3G03470
											AT4G06746	AT3G04070
											AT4G06870	AT3G04320
											AT4G07960	AT3G04530
											AT4G09160	AT3G05020
											AT4G10150	AT3G05280
											AT4G11211	AT3G05490
											AT4G11360	AT3G05920
											AT4G11460	AT3G06035
											AT4G12500	AT3G06300
											AT4G12545	AT3G06420
											AT4G12690	AT3G06435
											AT4G12980	AT3G07425
											AT4G13020	AT3G07680
											AT4G13495	AT3G07720
											AT4G13575	AT3G08040
											AT4G13770	AT3G08630
											AT4G13860	AT3G09810
											AT4G14120	AT3G10710
											AT4G14190	AT3G11280
											AT4G14385	AT3G11320
											AT4G14440	AT3G11340
											AT4G14548	AT3G11550
											AT4G16442	AT3G11780
											AT4G16870	AT3G12090
											AT4G17100	AT3G12500
											AT4G17245	AT3G12820
											AT4G17740	AT3G13435
											AT4G17810	AT3G13610
											AT4G18197	AT3G13650
											AT4G18290	AT3G13760
											AT4G18460	AT3G13790
											AT4G18510	AT3G14280
											AT4G19100	AT3G14430
											AT4G19380	AT3G14610
											AT4G19410	AT3G14680
											AT4G21460	AT3G14940
											AT4G22217	AT3G15240
											AT4G22300	AT3G15300
											AT4G22490	AT3G15357
											AT4G22520	AT3G16440
											AT4G22610	AT3G17420
											AT4G22840	AT3G17810
											AT4G23060	AT3G18170
											AT4G23790	AT3G18280
											AT4G23820	AT3G18430
											AT4G25250	AT3G18450
											AT4G25890	AT3G18560
											AT4G25900	AT3G19130
											AT4G25990	AT3G19390
											AT4G26070	AT3G19430
											AT4G26530	AT3G20380
											AT4G26700	AT3G20510
											AT4G28050	AT3G20960
											AT4G28162	AT3G21550
											AT4G28190	AT3G21710
											AT4G28200	AT3G22240
											AT4G28220	AT3G22540
											AT4G28740	AT3G22600
											AT4G30140	AT3G22800
											AT4G30160	AT3G22845
											AT4G30760	AT3G22850
											AT4G31930	AT3G23175
											AT4G32460	AT3G23180
											AT4G32570	AT3G23190
											AT4G33470	AT3G23430
											AT4G33670	AT3G23470
											AT4G34950	AT3G23800
											AT4G35240	AT3G23830
											AT4G35410	AT3G24020
											AT4G35490	AT3G24210
											AT4G36410	AT3G24420
											AT4G36500	AT3G24670
											AT4G36540	AT3G25640
											AT4G36648	AT3G25730
											AT4G37310	AT3G25930
											AT4G37670	AT3G26290
											AT4G37800	AT3G26440
											AT4G38270	AT3G26500
											AT4G38370	AT3G26590
											AT4G38850	AT3G26610
											AT4G38950	AT3G26770
											AT4G39240	AT3G27170
											AT4G39640	AT3G27190
											AT4G39710	AT3G27220
											AT4G40045	AT3G27650
											AT5G01780	AT3G27770
											AT5G01970	AT3G27950
											AT5G02160	AT3G28550
											AT5G02260	AT3G29034
											AT5G02410	AT3G29035
											AT5G02560	AT3G30214
											AT5G02760	AT3G30350
											AT5G03545	AT3G30775
											AT5G03560	AT3G32040
											AT5G04150	AT3G32980
											AT5G04360	AT3G43190
											AT5G05590	AT3G43810
											AT5G05740	AT3G45600
											AT5G06210	AT3G46270
											AT5G06395	AT3G46280
											AT5G07000	AT3G46690
											AT5G07250	AT3G46720
											AT5G07460	AT3G46900
											AT5G07830	AT3G47400
											AT5G08100	AT3G47510
											AT5G09240	AT3G47980
											AT5G10020	AT3G48180
											AT5G10100	AT3G48530
											AT5G10170	AT3G48990
											AT5G10600	AT3G49210
											AT5G10870	AT3G49845
											AT5G11580	AT3G49930
											AT5G11610	AT3G49940
											AT5G11790	AT3G49960
											AT5G11950	AT3G50350
											AT5G12220	AT3G50460
											AT5G12260	AT3G50640
											AT5G12390	AT3G51160
											AT5G14090	AT3G51540
											AT5G14730	AT3G52370
											AT5G14780	AT3G52470
											AT5G15160	AT3G52630
											AT5G15220	AT3G52740
											AT5G15240	AT3G52748
											AT5G15410	AT3G52930
											AT5G15530	AT3G53480
											AT5G15600	AT3G53880
											AT5G15880	AT3G54040
											AT5G17890	AT3G54420
											AT5G18290	AT3G54770
											AT5G19110	AT3G54880
											AT5G19151	AT3G55150
											AT5G19230	AT3G55730
											AT5G19250	AT3G55990
											AT5G19600	AT3G56170
											AT5G19750	AT3G56230
											AT5G19930	AT3G56240
											AT5G20030	AT3G57765
											AT5G20660	AT3G58540
											AT5G20670	AT3G59880
											AT5G22310	AT3G59930
											AT5G22390	AT3G60330
											AT5G22580	AT3G60450
											AT5G22875	AT3G61270
											AT5G23220	AT3G61400
											AT5G23510	AT3G61410
											AT5G24570	AT3G61560
											AT5G24610	AT3G62040
											AT5G25190	AT3G62280
											AT5G25280	AT3G62580
											AT5G25610	AT3G62830
											AT5G25630	AT3G63200
											AT5G25900	AT4G00080
											AT5G26260	AT4G00860
											AT5G27290	AT4G00910
											AT5G27360	AT4G01110
											AT5G27930	AT4G01450
											AT5G28770	AT4G01480
											AT5G35400	AT4G01610
											AT5G35740	AT4G01700
											AT5G36940	AT4G01970
											AT5G38820	AT4G02370
											AT5G38930	AT4G04745
											AT5G39940	AT4G04972
											AT5G40330	AT4G05390
											AT5G40390	AT4G05775
											AT5G40450	AT4G06744
											AT5G40950	AT4G07820
											AT5G41900	AT4G08230
											AT5G42090	AT4G08690
											AT5G43950	AT4G09990
											AT5G44260	AT4G10270
											AT5G44520	AT4G10380
											AT5G44572	AT4G11547
											AT5G44574	AT4G11600
											AT5G44780	AT4G12050
											AT5G45470	AT4G12090
											AT5G45472	AT4G12470
											AT5G45475	AT4G12480
											AT5G45490	AT4G12520
											AT5G45650	AT4G13235
											AT5G46790	AT4G13580
											AT5G47330	AT4G13660
											AT5G47680	AT4G14130
											AT5G48660	AT4G14305
											AT5G48790	AT4G14550
											AT5G49210	AT4G14630
											AT5G49650	AT4G14640
											AT5G49665	AT4G15093
											AT5G50335	AT4G15160
											AT5G50970	AT4G15340
											AT5G51960	AT4G15380
											AT5G53045	AT4G15390
											AT5G53160	AT4G15393
											AT5G54250	AT4G16350
											AT5G55125	AT4G16500
											AT5G55450	AT4G16695
											AT5G55930	AT4G17010
											AT5G56660	AT4G17215
											AT5G56840	AT4G17670
											AT5G57123	AT4G17800
											AT5G57170	AT4G17910
											AT5G57440	AT4G18340
											AT5G57700	AT4G18430
											AT5G57760	AT4G18930
											AT5G57887	AT4G19370
											AT5G57890	AT4G19700
											AT5G57980	AT4G19810
											AT5G58520	AT4G19880
											AT5G58660	AT4G19980
											AT5G59080	AT4G20110
											AT5G59250	AT4G20362
											AT5G59330	AT4G20460
											AT5G59440	AT4G20780
											AT5G59750	AT4G21410
											AT5G59950	AT4G21680
											AT5G61412	AT4G21980
											AT5G61520	AT4G22460
											AT5G62280	AT4G22467
											AT5G62360	AT4G22590
											AT5G62580	AT4G22810
											AT5G63000	AT4G23010
											AT5G63140	AT4G23550
											AT5G63180	AT4G23620
											AT5G63470	AT4G23690
											AT5G64410	AT4G23710
											AT5G65925	AT4G24026
											AT5G66380	AT4G24275
											AT5G66590	AT4G24310
											AT5G66770	AT4G24920
											AT5G66850	AT4G25090
											AT5G67560	AT4G25720
											ATCG00340	AT4G25790
											ATCG00820	AT4G25820
											ATCG01060	AT4G26060
												AT4G26220
												AT4G26320
												AT4G26470
												AT4G27270
												AT4G27320
												AT4G27450
												AT4G28040
												AT4G28410
												AT4G28550
												AT4G28890
												AT4G29180
												AT4G29735
												AT4G30170
												AT4G30290
												AT4G30320
												AT4G30420
												AT4G30430
												AT4G30450
												AT4G30670
												AT4G30800
												AT4G30850
												AT4G31320
												AT4G31470
												AT4G32650
												AT4G32840
												AT4G32870
												AT4G33070
												AT4G33360
												AT4G33560
												AT4G33790
												AT4G34050
												AT4G34419
												AT4G34580
												AT4G34600
												AT4G34810
												AT4G34860
												AT4G34870
												AT4G35060
												AT4G35350
												AT4G37160
												AT4G37530
												AT4G37830
												AT4G39070
												AT4G39220
												AT4G39390
												AT4G39675
												AT4G39990
												AT4G40042
												AT4G40070
												AT5G01040
												AT5G01210
												AT5G01870
												AT5G02100
												AT5G02270
												AT5G02280
												AT5G02420
												AT5G02550
												AT5G02575
												AT5G03345
												AT5G03380
												AT5G03510
												AT5G03570
												AT5G03630
												AT5G04470
												AT5G04960
												AT5G04970
												AT5G05370
												AT5G05600
												AT5G05790
												AT5G05960
												AT5G06200
												AT5G06300
												AT5G06610
												AT5G06660
												AT5G07110
												AT5G07190
												AT5G07220
												AT5G07680
												AT5G07960
												AT5G08160
												AT5G08295
												AT5G08640
												AT5G09440
												AT5G09480
												AT5G09978
												AT5G10130
												AT5G10260
												AT5G10280
												AT5G10430
												AT5G10580
												AT5G10740
												AT5G10820
												AT5G11280
												AT5G12340
												AT5G12880
												AT5G12940
												AT5G13420
												AT5G13500
												AT5G13870
												AT5G14000
												AT5G14285
												AT5G14330
												AT5G14650
												AT5G15120
												AT5G15130
												AT5G15150
												AT5G15230
												AT5G15650
												AT5G17040
												AT5G17330
												AT5G17460
												AT5G17820
												AT5G18310
												AT5G18661
												AT5G18690
												AT5G19550
												AT5G19790
												AT5G19800
												AT5G19890
												AT5G20050
												AT5G20180
												AT5G20250
												AT5G20820
												AT5G20830
												AT5G21280
												AT5G22890
												AT5G23980
												AT5G23990
												AT5G24230
												AT5G24270
												AT5G24410
												AT5G24980
												AT5G25110
												AT5G25640
												AT5G25820
												AT5G25830
												AT5G25940
												AT5G26010
												AT5G26080
												AT5G26280
												AT5G35730
												AT5G35940
												AT5G37480
												AT5G37740
												AT5G38005
												AT5G38340
												AT5G38550
												AT5G38610
												AT5G38940
												AT5G39320
												AT5G39340
												AT5G39580
												AT5G39890
												AT5G40510
												AT5G40760
												AT5G40780
												AT5G42180
												AT5G42500
												AT5G42510
												AT5G42570
												AT5G42630
												AT5G42785
												AT5G42860
												AT5G43060
												AT5G43180
												AT5G43350
												AT5G43520
												AT5G43540
												AT5G43780
												AT5G44110
												AT5G44210
												AT5G44380
												AT5G44575
												AT5G44610
												AT5G44820
												AT5G45070
												AT5G45080
												AT5G45280
												AT5G45330
												AT5G45580
												AT5G45920
												AT5G46230
												AT5G46900
												AT5G47740
												AT5G48070
												AT5G48290
												AT5G48560
												AT5G48657
												AT5G49350
												AT5G49850
												AT5G50200
												AT5G50300
												AT5G50370
												AT5G50375
												AT5G50720
												AT5G50760
												AT5G51040
												AT5G51060
												AT5G52180
												AT5G52830
												AT5G53560
												AT5G54040
												AT5G54500
												AT5G54790
												AT5G55170
												AT5G56080
												AT5G56540
												AT5G56795
												AT5G56870
												AT5G57090
												AT5G58010
												AT5G58375
												AT5G58730
												AT5G58750
												AT5G59150
												AT5G59410
												AT5G60400
												AT5G60520
												AT5G60530
												AT5G60950
												AT5G61340
												AT5G62150
												AT5G62260
												AT5G62540
												AT5G63270
												AT5G63590
												AT5G64100
												AT5G64120
												AT5G65010
												AT5G65020
												AT5G65210
												AT5G65320
												AT5G65390
												AT5G65640
												AT5G65730
												AT5G65810
												AT5G66280
												AT5G66390
												AT5G66690
												AT5G66815
												AT5G66870
												AT5G66985
												AT5G67210
