# Supplementary material for: Small molecules and heat treatments reverse vernalization via epigenetic modification in Arabidopsis
Source: Commun Biol. 2025 Jan 22;8:108. doi: 10.1038/s42003-025-07553-7 (PMC11754793; doi:10.1038/s42003-025-07553-7)
Supplement: Supplementary file 3 — Supplementary Data 1-8 [file 42003_2025_7553_MOESM3_ESM.zip › Supplementary Data/Supplementary_Data_2.xlsx]

## Sheet: V vs Heat UP
	Symbol	Full name	V_1	V_2	V_3	V_4	V_5	V_6	V_7	V_8	V_9	V_10	V_11	V_12	Heat_1	Heat_2	Heat_3	Heat_4	Heat_5	Heat_6	Heat_7	Heat_8	Heat_9	Heat_10	Heat_11	Heat_12
AT1G01320	AT1G01320	Tetratricopeptide repeat (TPR)-like superfamily protein	1303.6	1499.91	1152.21	1308.85	1794.34	1395.43	1139.83	1389.83	1462.41	1366.57	1353.58	1223.09	1557.1	1425	1531.96	2008.23	2042.25	1485.05	1423.18	1929.57	1544.91	1450.61	1536.38	1726.87
AT1G01790	KEA1	K+ efflux antiporter 1	351.243	361.662	317.23	333.265	355.543	350.416	310.886	401.029	391.375	332.211	420.074	297.343	394.228	352.092	392.787	469.791	384.472	471.71	435.852	437.909	403.055	382.222	514.097	436.561
AT1G03400	AT1G03400	2-oxoglutarate (2OG) and Fe(II)-dependent oxygenase superfamily protein	37.8215	47.3786	56.5576	65.2961	65.6511	56.7659	51.3376	58.9346	40.7572	33.6669	55.611	47.8433	82.2707	56.825	50.2481	71.0386	77.947	72.3475	50.4183	65.4469	90.4883	51.4532	78.5224	82.3023
AT1G03440	AT1G03440	Leucine-rich repeat (LRR) family protein	56.0401	60.0962	41.6626	44.08	54.9787	53.7472	59.963	53.6281	51.3952	46.5821	65.8737	54.1529	64.0308	77.1437	43.2888	60.6738	72.7248	57.8994	54.9373	91.4227	76.6382	76.0794	75.3014	72.058
AT1G04710	PKT4	peroxisomal 3-ketoacyl-CoA thiolase 4	134.344	100.847	154.221	116.986	136.581	115.514	129.302	124.783	153.469	122.312	170.134	140.613	154.86	125.555	216.649	135.698	140.662	145.891	143.4	165.743	209.06	155.837	170.696	169.871
AT1G05010	EFE	ethylene-forming enzyme	1068	1108.12	1141.12	1059.24	1468.7	1004.89	1214.97	1049.75	1014.2	1197.61	1200.67	986.044	1613.62	1152.94	1760.71	955.326	1543.66	1310.6	1584.7	1141.22	1469.72	1199.51	1654.77	1258.94
AT1G05135	AT1G05135		706.614	755.246	677.531	653.184	965.898	657.028	758.94	568.501	637.403	851.271	602.07	674.54	1076.63	654.649	701.707	841.964	915.458	724.328	957.926	895.083	1210.09	798.4	919.322	716.717
AT1G05385	LPA19	photosystem II 11 kDa protein-like protein	174.889	178.578	133.06	205.295	196.391	204.08	195.914	173.782	216.051	163.453	208.754	220.02	190.188	236.681	197.583	278.018	230.655	234.781	208.939	279.125	163.769	244.409	286.979	208.031
AT1G05560	UGT75B1	UDP-glucosyltransferase 75B1	82.6502	165.418	91.7362	107.877	111.79	140.869	118.867	119.576	118.88	98.5394	133.074	117.336	241.137	112.696	179.913	156.536	165.29	108.226	119.164	258.494	163.055	242.729	129.394	135.476
AT1G05562	AT1G05562		82.6502	165.418	91.7362	107.877	111.79	140.869	118.867	119.576	118.88	98.5394	133.074	117.336	241.137	112.696	179.913	156.536	165.29	108.226	119.164	258.494	163.055	242.729	129.394	135.476
AT1G05680	UGT74E2	Uridine diphosphate glycosyltransferase 74E2	27.5621	112.674	39.1105	20.0162	39.6157	65.711	42.711	37.6299	45.0492	84.1395	34.1959	46.6616	121.346	38.5619	253.833	74.1489	45.9156	31.3285	21.7744	139.908	383.344	188.957	26.1613	20.83
AT1G06190	RHON1	Rho termination factor	546.889	625.038	539.782	579.371	597.129	599.293	528.283	489.109	593.764	605.885	488.521	580.608	536.194	491.323	654.358	762.829	757.58	535.079	604.255	787.513	786.194	666.378	608.304	825.674
AT1G06450	AT1G06450	Polynucleotidyl transferase, ribonuclease H-like superfamily protein	38.4145	25.2526	63.2754	43.7058	43.5516	49.428	72.6519	50.9545	37.1069	32.6323	39.2213	60.2878	46.4978	51.8152	63.365	57.2986	73.6866	46.565	76.2285	70.8712	122.682	47.2887	74.759	45.6101
AT1G06830	AT1G06830	Glutaredoxin family protein	92.2877	90.6434	106.781	134.324	109.554	69.6743	167.617	158.608	165.082	107.174	111.803	128.234	122.288	188.493	142.234	153.547	155.282	201.376	156.033	194.477	183.497	162.623	80.8124	215.062
AT1G07110	F2KP	fructose-2,6-bisphosphatase	294.988	373.283	294.156	376.053	327.336	348.427	233.749	340.212	302.798	340.662	350.594	355.867	418.55	380.133	397.306	442.393	387.115	299.525	375.262	396.11	367.807	409.59	426.72	404.476
AT1G08910	AT1G08910	zinc ion binding protein	51.7782	45.6426	35.099	46.1274	52.8275	25.8784	30.3742	17.3104	26.0537	33.1782	26.7429	18.4574	64.141	36.4969	45.4088	48.8788	60.1573	50.3142	47.1263	29.5781	54.4742	38.8635	42.0164	60.6625
AT1G09190	AT1G09190	Tetratricopeptide repeat (TPR)-like superfamily protein	11.197	11.8522	15.5428	10.5302	7.99659	18.9216	6.52801	14.976	10.859	14.0481	15.2782	10.7379	17.1897	9.34753	28.8209	21.5317	21.3987	15.56	12.195	23.9305	29.1027	18.2218	14.5069	15.4848
AT1G09240	NAS3	nicotianamine synthase 3	16.7639	6.40393	37.6432	24.9969	14.7567	14.9292	11.2697	41.4784	15.1366	14.1323	6.33732	22.2404	39.2005	40.5376	14.5765	38.957	44.2053	19.911	14.0017	51.5447	82.0796	49.732	33.3033	31.968
AT1G09750	AT1G09750	Eukaryotic aspartyl protease family protein	968.284	884.03	909.671	670.424	1048.26	673.949	804.545	630.708	723.904	710.362	637.332	900.152	731.258	810.67	510.757	824.742	1235.47	905.732	1294.24	1547.83	1183.54	1311.94	1009.71	1054.36
AT1G10760	SEX1	Pyruvate phosphate dikinase, PEP/pyruvate binding domain-containing protein	341.945	406.398	394.141	376.979	327.387	281.74	527.327	352.873	392.468	284.672	335.539	305.882	291.013	299.034	418.561	405.989	541.639	352.115	490.432	591.18	675.184	512.898	602.805	393.406
AT1G10910	EMB3103	Pentatricopeptide repeat (PPR) superfamily protein	104.037	85.1193	110.711	79.5915	83.5543	99.6339	69.3343	75.4114	107.266	72.5789	73.8673	78.7696	110.015	72.5864	116.647	111.501	121.146	98.7911	107.117	122.04	109.536	133.911	97.432	119.417
AT1G11700	AT1G11700	senescence regulator (Protein of unknown function, DUF584)	139.727	114.911	131.915	118.901	150.086	156.298	176.199	165.067	150.706	111.536	132.027	103.807	94.4964	205.917	224.473	131.087	198.111	228.063	158.777	201.942	192.39	232.781	181.705	186.368
AT1G11720	SS3	starch synthase 3	180.705	237.33	205.3	236.007	210.096	207.99	193.947	256.203	196.266	182.922	233.177	150.504	277.281	199.624	243.117	278.557	229.562	267.058	257.753	254.046	216.83	263.754	282.731	234.789
AT1G12240	ATBETAFRUCT4	Glycosyl hydrolases family 32 protein	283.451	345.042	411.659	401.915	470.537	399.197	439.299	391.445	361.324	400.336	408.26	346.727	608.995	463.353	447.751	387.01	392.948	482.797	491.929	457.42	409.736	439.001	470.544	426.307
AT1G12775	AT1G12775	Pentatricopeptide repeat (PPR) superfamily protein	3.08878	10.6128	6.65475	9.58379	13.4868	7.9615	12.4085	9.66672	7.02692	14.0071	14.5259	11.7641	9.47706	18.1164	11.7291	14.9951	15.1515	23.823	23.9073	18.19	10.99	16.0228	31.6255	27.6838
AT1G12860	SCRM2	basic helix-loop-helix (bHLH) DNA-binding superfamily protein	167.79	192.61	197.732	168.78	200.894	214.127	194.835	149.17	195.185	180.72	175.74	202.12	182.519	162.236	153.975	223.895	260.075	203.117	311.302	291.222	255.351	252.382	307.493	262.347
AT1G13360	AT1G13360	hypothetical protein	240.388	231.889	264.103	305.057	272.092	255.843	248.234	258.498	229.241	324.427	270.054	267.521	348.949	320.824	313.001	436.933	355.738	270.873	282.841	247.297	375.016	334.27	272.697	297.602
AT1G13790	FDM4	XH/XS domain-containing protein	9.72336	8.49734	4.7934	12.4669	13.5428	14.9348	21.1182	9.7035	16.515	11.3446	9.10234	18.3827	23.9107	13.472	17.6956	13.99	24.1827	32.676	33.7972	25.2843	22.1861	13.9219	25.2673	20.6139
AT1G14120	AT1G14120	2-oxoglutarate (2OG) and Fe(II)-dependent oxygenase superfamily protein	56.119	48.5955	63.4877	54.6764	78.8099	38.4396	40.7534	44.0482	64.3877	74.5272	52.9779	38.1492	132.128	147.143	132.769	71.4545	56.1005	71.2789	33.0372	40.6848	55.5099	50.452	113.117	77.2444
AT1G14580	AT1G14580	C2H2-like zinc finger protein	70.2846	96.7791	72.4655	86.3193	104.899	123.453	81.7225	64.4784	98.3011	96.277	79.8011	95.0547	109.906	77.2238	67.9482	140.83	119.611	122.483	173.851	138.937	137.874	131.821	125.931	119.451
AT1G14700	PAP3	purple acid phosphatase 3	113.645	148.757	142.936	111.215	187.172	116.042	117.83	169.332	164.686	98.6268	109.98	144.931	142.391	133.528	122.384	175.103	171.314	181.468	233.345	195.77	111.726	215.705	164.463	191.465
AT1G15885	AT1G15885	hypothetical protein	39.0775	68.3721	76.9069	66.2168	49.7728	56.7418	49.3362	71.7889	81.6762	69.2091	40.0361	63.3408	88.9366	63.4674	73.0623	84.1122	83.5791	74.4857	59.2456	115.432	94.8667	81.5404	61.7615	90.5646
AT1G15970	AT1G15970	DNA glycosylase superfamily protein	55.2812	68.2544	80.2779	79.68	71.0805	69.3486	51.2318	56.8926	51.0473	62.7762	57.9438	67.6443	91.8069	66.1991	118.818	86.4095	90.1804	72.0564	83.2446	69.259	63.1573	80.7739	103.675	71.0989
AT1G16320	AT1G16320	plant/protein (DUF2358)	232.551	333.257	338.852	338.454	374.628	290.684	263.3	359.221	357.407	290.028	356.918	287.437	520.902	332.626	340.933	449.263	510.119	301.908	288.943	410.08	358.783	354.521	435.139	332.638
AT1G17180	GSTU25	glutathione S-transferase TAU 25	54.8707	40.5924	92.228	63.3274	48.638	31.9853	81.9936	47.2702	72.6	50.9137	45.193	75.6336	333.134	159.192	958.661	36.8707	38.1166	62.0218	31.31	26.526	90.979	75.6301	35.032	29.0769
AT1G17220	FUG1	Translation initiation factor 2, small GTP-binding protein	925.212	940.908	759.723	1038.83	1018.56	1025.24	821.682	937.316	1044.57	885.332	1031.26	888.497	1192.19	928.34	972.625	1278.05	1197.93	1009.39	958.885	1223.33	990.806	1051.23	1434.93	1156.29
AT1G17380	JAZ5	jasmonate-zim-domain protein 5	8.41952	3.99319	13.6355	13.4177	13.5773	5.9659	23.0092	7.60736	21.1738	26.9023	19.5817	13.9245	54.6518	15.1549	15.5971	23.969	23.5288	4.79147	8.80235	24.5439	194.033	23.0164	7.72326	9.43499
AT1G17420	LOX3	lipoxygenase 3	19.2181	23.7295	27.404	20.099	22.6413	16.9173	40.1668	25.749	25.6859	18.4802	39.1427	31.4865	48.7488	21.7507	43.4027	33.7951	33.1221	47.0536	30.4168	28.4182	220.09	23.2325	32.6925	34.0768
AT1G18170	AT1G18170	FKBP-like peptidyl-prolyl cis-trans isomerase family protein	327.929	268.48	259.048	334.805	338.529	263.586	241.404	287.434	293.744	278.111	340.895	299.751	321.201	332.199	330.09	357.123	429.519	296.532	304.198	375.007	349.468	358.183	371.248	397.39
AT1G18300	NUDT4	nudix hydrolase homolog 4	34.0376	42.6535	68.1025	34.4706	40.7116	33.841	78.3412	45.0618	33.2673	34.7183	66.0692	46.1906	508.359	26.5307	31.2498	26.0947	67.6819	24.1513	34.2224	68.7455	1163.35	53.0676	42.085	202.922
AT1G18740	AT1G18740	ROH1, putative (DUF793)	179.302	144.191	159.264	90.0599	127.626	189.155	178.895	109.502	123.301	141.759	138.762	142.627	499.335	133.448	103.285	164.383	109.493	129.553	167.901	167.719	1270.38	172.2	162.382	285.538
AT1G18773	AT1G18773	acyl thioesterase-like protein	21.984	19.7957	17.2132	11.4782	9.1395	20.9118	16.1883	16.0705	12.2695	8.74113	12.5308	11.1613	27.7305	16.8445	24.6559	23.4644	23.1983	29.9819	32.7311	25.4772	32.2114	22.8635	37.6655	21.6717
AT1G18870	ICS2	isochorismate synthase 2	14.0336	9.25756	11.4395	5.74458	6.77628	1.98632	4.70079	4.33435	6.60847	7.55865	0	6.72467	39.355	29.4898	30.7435	9.17621	14.1151	17.0472	12.8204	13.7234	58.2721	18.345	25.3155	5.29623
AT1G19150	Lhca6	PSI type II chlorophyll a/b-binding protein (Lhca2*1)	882.32	808.6	756.053	928.543	729.19	750.605	744.56	867.542	802.564	666.61	1050.17	850.497	1003.82	945.534	710.545	1092.24	1125.59	953.733	923.662	1270.05	877.951	1151.74	887.483	1239.6
AT1G19400	AT1G19400	Erythronate-4-phosphate dehydrogenase family protein	163.75	183.085	177.994	147.675	196.327	153.314	159.711	156.591	210.391	133.191	186.879	182.611	261.043	211.458	192.634	247.144	231.946	224.524	250.385	263.5	211.427	152.793	256.734	215.817
AT1G19670	CLH1	chlorophyllase 1	217.409	200.178	330.918	251.6	333.948	220.001	257.64	289.522	299.238	314.786	214.26	264.635	192.956	272.16	305.285	331.496	569.498	379.922	383.616	508.573	338.121	489.764	397.931	540.931
AT1G19960	AT1G19960	transcription factor	268.136	273.304	457.415	257.205	337.456	204.237	490.75	263.912	239.353	421.867	279.956	339.42	183.362	557.042	722.812	384.022	716.871	503.531	754.423	271.932	592.916	464.121	447.701	749.487
AT1G20020	FNR2	ferredoxin-NADP[+]-oxidoreductase 2	4749.13	5085.83	4380.61	4231.05	4581.38	4330.38	4821.41	4796.69	4833.93	4175.63	4631.78	4766.81	4701.74	4166.91	4090.44	5233.02	6897.28	4341.91	4853.48	6579.04	6897.86	5596.87	5896.51	5800.59
AT1G20620	CAT3	catalase 3	3014.14	2043.66	4669.54	2353.06	3360.98	1309.85	4493.86	2990.37	3139.18	2199.4	1683.55	3277.84	2333.94	2632.84	3481.07	4122.13	6254.6	3986.86	6034.34	6684.91	7839.76	6295.48	4038.87	4760.14
AT1G20650	ASG5	Protein kinase superfamily protein	250.312	156.335	187.646	153.911	185.158	185.87	190.263	185.526	208.81	136.205	187.715	187.009	230.697	210.748	207.459	206.633	201.357	243.156	228.479	214.502	173.739	271.687	264.698	216.344
AT1G21100	IGMT1	O-methyltransferase family protein	12.6002	29.3146	16.847	13.3503	70.6649	20.903	40.1767	14.0593	13.2951	6.65529	15.7263	37.1126	207.424	75.3487	78.2885	47.5153	43.5901	10.2246	22.0914	29.6482	22.6888	45.6393	29.688	19.7001
AT1G21250	WAK1	cell wall-associated kinase	37.9126	49.7569	69.6029	94.2044	42.9983	23.8802	96.4781	38.7222	62.0705	65.9359	32.4206	41.9404	55.3219	37.668	163.427	44.8144	118.202	86.9785	95.6907	46.7949	266.08	77.586	54.3549	147.043
AT1G21590	AT1G21590	kinase with adenine nucleotide alpha hydrolases-like domain-containing protein	68.7245	91.0259	92.3809	112.291	77.983	93.5775	104.675	107.179	110.103	89.8283	81.4688	77.9633	110.863	93.022	108.652	140.154	108.275	100.519	155.88	124.638	132.789	159.955	111.197	131.759
AT1G22350	AT1G22350		14.1734	27.0294	15.978	29.7864	38.1676	9.94599	20.8638	27.8372	23.4923	17.3885	26.1675	31.779	30.531	48.2543	41.4958	51.647	32.7993	30.3436	27.5889	42.312	70.0532	18.6576	28.8717	60.5822
AT1G22590	AGL87	AGAMOUS-like 87	344.529	346.194	231.463	354.939	282.132	309.6	306.361	344.223	336.601	329.834	327.286	321.589	350.829	341.467	309.245	468.905	392.418	298.863	293.979	431.761	481.601	399.216	402.84	439.784
AT1G22630	AT1G22630	SSUH2-like protein	745.716	930.167	831.556	728.937	886.43	796.329	790.201	869.526	802.461	1022.4	843.287	1015.12	1145.37	962.12	798.57	1125.3	1074.68	907.582	959.083	1121.53	865.067	991.631	1236.39	1054.35
AT1G23130	AT1G23130	Polyketide cyclase/dehydrase and lipid transport superfamily protein	864.38	584.924	1106.34	689.757	575.807	665.227	1123.38	1027.28	877.462	493.57	827.781	1140.96	600.369	1138.31	945.599	1088.14	1062.66	1189.7	1374.92	1212.36	1400.3	1581.3	1029.66	1466.84
AT1G23730	BCA3	beta carbonic anhydrase 3	179.143	147.245	146.173	148.927	178.269	174.462	170.875	150.053	166.838	210.934	201.354	163.356	268.837	202.649	238.861	194.407	252.41	246.623	171.848	125.849	149.434	230.569	176.748	247.182
AT1G24148	AT1G24148	hypothetical protein	68.521	68.4233	53.7167	38.2721	83.3862	55.7451	80.0204	59.0178	66.308	41.2907	77.6581	67.0648	103.33	53.7332	77.0374	84.0974	79.6759	85.7932	84.0301	92.9528	52.965	90.8388	95.5434	75.1936
AT1G24490	ALB4	OxaA/YidC-like membrane insertion protein	106.018	127.722	147.275	135.251	121.97	130.41	154.145	155.434	127.946	139.571	108.294	149.24	136.653	144.56	214.647	174.411	212.262	142.698	92.8417	170.571	179.679	181.812	170.859	162.691
AT1G27100	AT1G27100	Actin cross-linking protein	257.821	223.613	285.84	157.195	313.717	214.028	354.031	246.685	216.086	215.398	291.34	282.449	751.792	235.801	208.854	253.443	316.175	216.804	268.152	363.133	1106.74	229.089	270.501	418.046
AT1G29395	COR413IM1	COLD REGULATED 314 INNER MEMBRANE 1	71.377	65.2489	170.597	55.5571	80.1402	26.8642	112.465	146.525	85.5488	31.5882	22.9065	76.5342	41.8757	48.9989	89.7194	43.043	112.593	146.432	297.431	185.834	232.899	260.426	136.885	126.698
AT1G31580	ECS1	ECS1	4993.55	2733.03	3753.02	5263.6	4233.4	2619.42	4701.59	3840.87	5052.37	4148.75	3969.45	4194.53	4630.04	6366.75	6400.55	5162.19	9861.28	6454.1	4787.36	6967.28	8745.58	7983.68	4202	12564.2
AT1G32060	PRK	phosphoribulokinase	6632.19	5699.6	5538.51	6465.83	6029.96	5848.67	5405.99	6256.03	6210.3	4692.57	6616.3	6047.83	6895.13	6343.45	5852.48	8163.64	7677.64	6939.94	6332.2	7761.82	6697.98	7394.24	7779.63	7693.87
AT1G32080	LrgB	membrane protein	1815.81	1637.03	1571.01	1625.95	1676.85	1604.78	1523.47	1807.96	1860.23	1433.43	1881.29	1527.28	2046.94	1736.51	1788.23	2193.62	2095.2	2017.55	1956.99	2149.85	1478.5	2033.19	2272.91	1942.45
AT1G32240	KAN2	Homeodomain-like superfamily protein	24.4262	10.9939	12.5668	17.2478	13.6478	16.9215	15.1315	24.5953	36.7202	11.9943	22.8573	22.2018	26.7332	24.4861	41.6238	30.4768	24.7084	24.9263	36.1031	29.1396	38.6454	21.8624	36.9717	38.0331
AT1G32520	AT1G32520	TLDc domain protein	100.802	105.356	132.765	114.136	155.61	105.52	111.219	124.384	113.241	86.6764	126.109	134.845	158.722	139.288	134.068	171.569	141.834	162.643	106.27	164.117	135.881	172.678	175.181	153.414
AT1G33330	AT1G33330	Class I peptide chain release factor	75.401	63.8591	55.4095	53.0805	43.2162	98.1199	75.195	66.5045	60.1437	67.0874	62.7112	68.2238	79.8694	76.6367	68.3463	76.7745	87.5753	88.0291	82.4874	108.397	104.93	57.2082	89.2833	77.2513
AT1G33680	AT1G33680	KH domain-containing protein	142.671	90.7902	138.959	123.898	109.812	109.404	96.1576	108.048	125.884	117.699	117.509	126.677	100.706	114.445	161.656	132.714	180.162	152.216	147.707	150.77	145.006	175.328	103.512	176.578
AT1G35710	AT1G35710	kinase family with leucine-rich repeat domain-containing protein	21.8684	17.9102	25.7867	24.9627	12.5655	13.9309	26.6669	26.7571	32.3443	34.4774	22.7366	7.34388	19.943	14.1668	31.4593	66.458	48.5206	27.8006	25.1784	34.2686	148.224	20.965	24.5875	103.548
AT1G44910	PRP40A	pre-mRNA-processing protein 40A	72.6176	90.6086	86.6392	82.5314	85.7099	73.6676	53.0996	72.9293	59.9463	58.5101	61.2488	70.4581	97.5268	61.1454	105.807	87.7487	99.6476	87.8685	104.049	113.371	96.3821	99.9558	93.1632	64.9761
AT1G44920	AT1G44920	transmembrane protein	541.789	468.12	426.199	497.841	481.941	448.034	392.64	454.741	513.447	476.54	487.083	464.305	582.227	508.028	508.408	605.309	712.605	522.068	452.355	700.158	559.375	543.623	552.395	571.456
AT1G48030	mtLPD1	mitochondrial lipoamide dehydrogenase 1	1600.9	1643.42	1515.56	1809.41	1564.46	1489.97	1431.13	1839.39	1702.69	1515.83	1783.37	1616.95	1879.23	1766.96	1944.97	2021.29	2164.11	1993.4	1471.83	2093.93	1907.67	2018.86	1949.08	2235.25
AT1G49010	AT1G49010	Duplicated homeodomain-like superfamily protein	142.467	126.435	121.441	133.438	133.168	97.5533	87.305	158.596	152.184	109.343	99.0296	129.644	211.364	169.396	150.142	156.566	157.968	142.685	126.987	192.651	139.92	185.709	157.612	193.504
AT1G49650	AT1G49650	alpha/beta-Hydrolases superfamily protein	117.79	116.957	129.333	98.7607	130.866	119.462	75.8773	108.344	112.576	138.412	99.1201	114.328	126.16	131.245	98.6568	177.167	177.285	127.055	132.462	154.379	115.209	153.396	156.419	128.74
AT1G49750	AT1G49750	Leucine-rich repeat (LRR) family protein	529.206	549.85	655.44	630.189	693.01	435.952	752.188	606.328	640.756	618.087	540.494	541.29	551.651	729.806	737.202	646.796	1119.43	795.951	797.829	841.533	1118.53	787.553	637.586	1015
AT1G49980	AT1G49980	DNA/RNA polymerases superfamily protein	114.311	101.795	97.3419	98.7626	98.2868	114.483	127.502	110.477	133.671	122.241	123.788	107.453	143.404	108.461	123.454	158.477	165.445	106.414	130.949	130.843	181.737	161.3	136.742	153.385
AT1G49990	AT1G49990	F-box family protein	8.25897	13.0088	13.6991	19.2529	11.3372	13.9377	11.363	16.0437	13.2107	6.58595	14.3568	14.7955	4.65689	32.4685	18.6982	18.8375	27.9316	19.5129	30.6719	34.4743	12.394	27.1286	14.9389	24.6872
AT1G50460	HKL1	hexokinase-like 1	99.9812	102.803	98.2602	95.9045	92.6226	119.595	105.57	118.67	86.483	102.796	78.8249	115.979	107.97	132.093	102.648	150.884	122.964	139.853	148.252	153.373	121.472	100.364	170.72	126.664
AT1G50732	AT1G50732	transmembrane protein	347.452	244.984	273.652	322.088	284.526	253.012	286.013	344.416	261.815	298.641	302.855	340.295	325.772	371.496	389.675	390.138	388.153	372.998	319.627	362.802	311.885	356.826	300.178	379.758
AT1G51090	AT1G51090	Heavy metal transport/detoxification superfamily protein	17.4157	6.27751	10.0791	10.5163	14.6761	14.9334	22.0504	10.7778	16.3639	9.80252	16.9621	16.7598	24.7773	15.7534	23.5703	21.4678	30.0954	22.3452	32.2556	28.1571	150.178	47.4869	24.5534	26.8513
AT1G51140	FBH3	basic helix-loop-helix (bHLH) DNA-binding superfamily protein	55.0079	45.2514	74.6929	49.8333	71.0143	63.7133	47.5182	73.9785	91.6622	53.0742	36.6266	65.9241	107.165	69.68	87.9739	66.0638	82.3173	62.7998	52.4771	107.614	78.351	105.415	103.614	66.5954
AT1G51700	DOF1	DOF zinc finger protein 1	187.77	125.672	168.9	79.5024	112.974	118.462	164.661	160.774	111.474	89.0624	124.424	154.329	347.335	133.845	137.879	164.008	170.322	137.747	126.79	235.634	407.974	139.09	122.204	202.556
AT1G52000	AT1G52000	Mannose-binding lectin superfamily protein	53.2563	24.4425	117.144	74.8752	75.6249	49.7675	118.324	71.864	88.8074	60.6641	80.3936	54.0021	95.5033	85.7582	86.747	98.8413	185.167	112.812	212.183	111.688	259.304	100.411	96.937	215.988
AT1G52040	MBP1	myrosinase-binding protein 1	28.2415	27.4546	46.4593	59.6027	28.3344	13.9259	39.0169	22.6452	39.9004	44.2961	43.9636	35.8705	31.4167	48.5957	32.4101	24.1509	71.2549	30.7838	62.5831	67.6959	218.68	65.7962	36.701	81.2456
AT1G52342	AT1G52342	hypothetical protein	446.23	317.037	262.923	363.045	283.418	228.816	253.736	413.918	333.433	323.762	476.441	413.249	726.675	515.69	401.219	554.136	548.358	288.63	193.125	441.578	452.552	511.587	380.864	610.218
AT1G52410	TSA1	TSK-associating protein 1	90.4972	52.312	79.7726	69.0696	65.5022	51.7604	96.2884	64.3717	84.4455	70.3243	45.0899	43.4178	80.2225	112.598	78.2738	65.6792	117.188	122.673	108.697	140.499	161.643	127.162	72.8106	122.482
AT1G52780	AT1G52780	PII, uridylyltransferase (DUF2921)	89.2859	72.4333	110.643	89.1923	84.7256	122.455	74.0439	108.254	110.061	94.1435	83.1567	86.0875	112.8	91.7818	136.476	108.379	113.383	124.971	123.863	99.4805	126.221	94.6054	128.764	121.479
AT1G52870	AT1G52870	Peroxisomal membrane 22 kDa (Mpv17/PMP22) family protein	626.367	508.245	490.17	465.238	480.841	396.203	420.231	605.539	525.066	376.654	631.388	391.196	631.364	604.454	516.876	652.819	643.108	614.803	466.299	699.123	451.444	724.118	641.768	611.292
AT1G53800	AT1G53800	muscle M-line assembly protein	214.698	178.521	171.031	175.527	185.107	211.052	159.685	168.409	166.172	210.921	152.921	157.668	220.842	199.268	172.834	285.134	242.494	177.142	164.493	267.007	220.334	230.771	212.883	230.619
AT1G53870	AT1G53870	LURP-one-like protein (DUF567)	8.00036	69.4011	29.9068	44.9396	32.9976	25.8789	25.5711	16.8678	26.8809	32.4709	37.149	36.8064	66.918	50.6145	78.1392	60.0969	53.1354	34.7133	76.8656	47.63	155.56	84.9734	49.7001	44.3879
AT1G54500	AT1G54500	Rubredoxin-like superfamily protein	1391.7	1403.51	1384.24	1609.84	1510.1	1325.35	1279.01	1457.79	1430.99	1164.37	1584.02	1739.84	1785.52	1586.28	1493.97	1970.5	1924.02	1609.73	1306.1	1850.88	1826.3	2119.27	1481.28	1777.1
AT1G54820	AT1G54820	Protein kinase superfamily protein	113.755	85.3445	119.986	111.459	100.372	90.5876	115.136	109.363	92.4997	72.6167	94.9758	115.319	123.257	106.999	98.6204	163.68	168.398	170.525	233.707	179.73	128.257	136	208.445	143.156
AT1G55850	CSLE1	cellulose synthase like E1	138.566	246.783	214.722	197.569	236.985	226.976	180.572	213.418	230.56	205.612	257.67	233.113	288.756	229.249	368.962	245.149	320.28	219.587	197.666	248.162	213.035	268.324	232.504	288.255
AT1G56510	WRR4	Disease resistance protein (TIR-NBS-LRR class)	31.3939	67.1543	48.5522	52.73	65.4337	37.8209	57.9893	67.5632	79.5018	69.1916	60.6091	65.3905	145.684	76.2316	74.9524	104.006	122.149	99.7053	82.9501	57.5514	124.498	87.5178	124.397	94.7477
AT1G56520	AT1G56520	Disease resistance protein (TIR-NBS-LRR class) family	7.56037	23.6332	29.282	29.7869	27.0579	27.8773	26.6672	23.6002	24.2845	16.3167	31.4034	13.7778	44.9586	26.9167	30.5099	45.2437	31.5155	50.5808	32.1523	45.7267	79.863	28.7011	47.317	20.7085
AT1G58290	HEMA1	Glutamyl-tRNA reductase family protein	1175.59	1133.38	973.874	1025.39	1297.73	913.857	793.916	1078.84	868.532	860.986	851.899	898.352	1805.15	1249.85	1245.48	1463.38	1200.36	1511.03	1035.47	1373.74	1154.63	1526.02	1378.28	1055.69
AT1G58807	AT1G58807	Disease resistance protein (CC-NBS-LRR class) family	192.679	154.844	164.003	217.493	218.684	183.381	172.99	194.444	212.545	158.062	195.454	183.409	236.068	180.125	240.284	235.024	226.504	224.418	224.066	207.459	224.102	217.508	239.208	221.637
AT1G59124	AT1G59124	Disease resistance protein (CC-NBS-LRR class) family	192.679	154.844	164.003	217.493	218.684	183.381	172.99	194.444	212.545	158.062	195.454	183.409	236.068	180.125	240.284	235.024	226.504	224.418	224.066	207.459	224.102	217.508	239.208	221.637
AT1G59218	AT1G59218	Disease resistance protein (CC-NBS-LRR class) family	51.0765	64.1581	49.8534	86.8262	116.704	69.8541	61.9057	51.9945	99.5501	72.999	59.2765	61.5623	63.6427	96.7723	68.305	117.706	101.487	87.5271	111.69	118.153	115.494	131.808	137.81	91.2942
AT1G59910	AT1G59910	Actin-binding FH2 (formin homology 2) family protein	36.386	44.6337	43.8126	26.799	31.4696	46.7946	47.681	24.7782	35.2003	26.0659	37.8895	39.077	51.6132	48.9781	26.4477	67.0177	48.7923	52.5997	53.8066	49.7284	104.481	34.4677	53.4034	45.3543
AT1G60260	BGLU5	beta glucosidase 5	22.6466	58.9403	59.1385	61.4288	64.2619	33.8389	59.0041	71.7198	76.5175	49.8062	36.7131	45.077	39.0498	72.3639	83.9824	93.3864	126.84	75.9156	83.9356	94.2497	90.1528	68.4771	84.6707	118.261
AT1G60590	AT1G60590	Pectin lyase-like superfamily protein	98.3663	94.6795	106.973	118.025	119.578	98.5534	68.2681	146.251	121.866	61.8363	111.141	92.0832	163.57	132.595	117.516	180.257	170.608	115.973	121.311	114.057	104.919	153.365	126.679	143.104
AT1G60950	FED A	2Fe-2S ferredoxin-like superfamily protein	24370.9	19576.8	18738.9	21702	22453.6	16676.4	17143.8	23182.5	20715.1	18130.8	20560	25354.1	30957.7	26273.8	21803.9	25740.7	29792.3	26599	19190.3	28497.9	25411.5	30620.8	22876.7	29783.9
AT1G60990	AT1G60990	Glycine cleavage T-protein family	53.1437	42.5384	53.3067	38.3456	36.2031	43.8027	39.6682	43.9636	24.2151	47.5768	45.8066	41.7277	61.1352	48.884	36.3012	72.5675	64.0953	34.8379	49.1149	93.4227	91.1972	65.8278	31.6095	57.6683
AT1G61300	AT1G61300	LRR and NB-ARC domains-containing disease resistance protein	92.6021	93.3499	92.3812	105.555	65.6307	84.6154	75.964	102.91	105.567	101.678	102.694	83.6176	68.708	112.432	111.629	147.306	146.402	127.069	111.095	154.331	81.6235	126.151	92.9126	146.117
AT1G61340	FBS1	F-box family protein	50.4256	32.006	52.7088	27.7726	47.2779	10.9387	40.9605	23.7025	20.6074	24.9805	43.9982	45.1412	164.903	37.7836	26.362	48.0392	36.4119	18.7602	34.4899	88.3304	474.664	30.2125	20.7809	65.986
AT1G62170	AT1G62170	Serine protease inhibitor (SERPIN) family protein	86.0746	39.9689	74.3363	84.7545	84.6694	32.8199	60.9504	95.3694	58.9909	62.5296	78.9262	65.3949	104.048	123.096	116.567	50.0567	92.8326	115.964	107.44	146.776	47.7124	113.638	114.935	80.6166
AT1G63700	YDA	Protein kinase superfamily protein	67.6528	111.214	143.28	94.9231	126.374	122.45	105.525	116.872	100.593	96.3581	102.432	123.223	130.289	138.889	155.236	132.153	175.86	113.601	150.337	118.828	144.559	128.573	133.182	111.274
AT1G64370	AT1G64370	filaggrin-like protein	549.212	377.654	802.034	520.719	641.122	584.465	990.437	808.329	702.804	385.402	655.273	798.362	749.409	1151.22	729.317	891.714	1030.36	1124.32	1130.83	990.825	1104.31	1135.2	1109.45	1329.27
AT1G64660	MGL	methionine gamma-lyase	38.9016	20.2252	28.4007	16.2512	15.9242	17.9149	22.801	22.6126	36.1935	20.5987	20.0833	22.4081	42.1124	37.9109	56.5875	32.7028	38.918	19.0265	48.4632	21.0639	38.8871	30.8157	25.3109	25.8158
AT1G64670	BDG1	alpha/beta-Hydrolases superfamily protein	84.3395	115.452	101.122	83.4119	124.025	98.5551	77.855	110.405	118.28	115.649	51.6655	84.1128	94.5743	117.154	105.66	105.164	122.755	154.301	131.306	106.731	118.771	135.186	143.856	120.474
AT1G64770	PnsB2	NDH-dependent cyclic electron flow 1	704.255	681.901	639.036	725.133	640.416	711.625	549.281	758.445	695.263	615.714	789.372	657.13	878.103	720.838	912.436	1033.28	904.056	832.546	611.946	864.422	712.425	914.166	971.16	860.982
AT1G64860	SIGA	sigma factor A	381.026	347.607	345.568	372.178	485.126	303.623	305.156	397.832	420.117	280.349	348.226	353.262	523.005	372.974	437.849	484.874	442.399	523.167	353.768	448.898	302.073	487.658	468.499	405.089
AT1G64950	CYP89A5	cytochrome P450, family 89, subfamily A, polypeptide 5	232.98	261.153	257.546	258.908	204.383	259.817	240.563	270.384	301.611	249.231	230.385	236.207	443.743	296.968	372.91	292.638	311.661	240.628	249.922	384.037	306.551	397.669	252.368	313.026
AT1G64960	HEB1	ARM repeat superfamily protein	9.51202	8.43864	9.29681	15.3954	19.0319	13.9398	12.3786	5.45507	8.54228	12.9643	8.27642	12.2882	25.8952	16.7124	14.7501	18.3195	15.1004	18.9028	25.54	18.1507	18.2289	14.9005	15.8376	9.36236
AT1G65190	AT1G65190	Protein kinase superfamily protein	271.493	291.951	253.059	332.884	319.288	270.794	276.301	252.841	264.827	298.399	285.997	332.991	397.948	350.098	365.645	473.24	486.752	294.637	299.138	494.543	545.193	461.519	333.671	486.949
AT1G65800	RK2	receptor kinase 2	66.0211	65.8881	41.642	58.5293	49.7289	32.8427	53.2265	80.2463	54.3839	57.3398	46.1113	53.4423	76.4795	56.6389	90.0106	53.6617	87.3262	69.7707	48.8096	73.8796	108.41	73.9524	85.5018	91.1631
AT1G66840	PMI2	PLASTID MOVEMENT IMPAIRED protein (DUF827)	78.0523	122.506	96.5024	142.052	134.215	109.535	59.6968	136.096	119.427	85.5779	127.224	106.293	152.023	153.177	135.404	194.976	160.202	142.891	119.746	134.45	85.7592	153.431	146.731	144.151
AT1G66970	SVL2	SHV3-like 2	617.33	619.354	525.127	664.759	788.498	553.496	520.099	504.134	661.523	538.892	603.953	572.168	637.437	687.099	493.058	616.862	815.716	686.064	724.76	701.898	983.249	690.596	766.34	799.991
AT1G67230	LINC1	little nuclei1	277.157	283.819	290.872	340.552	357.703	293.96	283.335	340.087	335.236	290.044	293.521	286.227	458.979	374.617	347.888	392.511	393.618	426.776	437.678	341.396	336.659	331.053	275.167	297.652
AT1G67470	AT1G67470	Protein kinase superfamily protein	60.3016	33.2212	37.6329	32.5843	46.1977	33.845	18.7993	30.1	38.2712	30.3641	41.3289	46.8844	96.6612	53.6215	61.2581	49.2908	38.611	36.4191	26.498	78.1886	132.42	17.6829	50.3443	84.2849
AT1G67660	AT1G67660	Restriction endonuclease, type II-like superfamily protein	79.6562	109.766	106.666	87.4086	105.001	118.468	115.103	78.4086	121.54	123.294	114.482	120.178	60.0643	111.284	86.7496	139.822	176.03	125.895	120.503	218.01	193.253	145.533	179.614	151.334
AT1G67810	SUFE2	sulfur E2	31.543	21.4103	20.9215	31.7102	49.2945	18.9103	16.9868	10.8738	21.0599	30.2431	20.0436	26.9482	79.5651	46.5445	41.4478	57.7858	57.3985	18.2109	17.67	36.5774	62.9748	58.81	14.8036	49.3919
AT1G67850	AT1G67850	lysine ketoglutarate reductase trans-splicing protein (DUF707)	16.1941	31.7629	21.1512	26.8476	43.8081	17.753	20.8033	33.1952	42.8406	27.0712	27.7515	28.6145	44.973	37.6634	48.5291	32.5571	46.7717	41.7297	20.8003	44.5644	36.6031	43.0961	30.2539	34.0137
AT1G67860	AT1G67860	transmembrane protein	28.6165	35.5975	58.6605	40.2862	32.6415	24.8797	38.9605	47.1325	60.589	17.4828	36.9392	58.3836	41.0037	40.8794	53.207	60.9291	40.0593	58.7351	97.2964	76.0224	72.9663	90.5511	51.2857	111.528
AT1G67870	AT1G67870	glycine-rich protein	369.306	280.662	415.841	355.316	383.925	385.407	548.131	501.5	457.847	241.046	388.556	485.2	426.498	661.782	475.637	494.376	565.295	624.488	631.79	679.238	676.445	641.367	619.504	705.503
AT1G67890	AT1G67890	PAS domain-containing protein tyrosine kinase family protein	61.6519	72.9704	55.4942	69.1005	66.5696	63.8428	41.671	54.7397	73.2873	46.6187	64.8579	56.3444	82.2367	64.2697	101.018	72.3562	86.0378	57.9453	78.1069	63.2169	69.3317	76.1986	82.3445	85.4181
AT1G68010	HPR	hydroxypyruvate reductase	1778.2	1637.84	1387.44	1743.89	1876.02	1756.67	1463.39	2050.66	1788.89	1480.18	2041.01	1834.56	2159.68	2113.55	1872.01	2432.75	2164.19	2016.79	1564.7	1944.83	1809.21	2243.49	2152.47	2598.91
AT1G68560	XYL1	alpha-xylosidase 1	676.074	630.231	706.794	595.616	906.66	697.916	692.699	682.726	690.339	628.723	601.259	702.718	569.691	739.218	839.77	841.415	939.648	708.284	840.684	989.021	906.274	718.967	805.132	744.648
AT1G69200	FLN2	fructokinase-like protein	209.986	221.933	149.412	190.88	179.518	211.049	183.502	187.694	189.941	223.908	159.625	189.024	183.477	212.685	266.928	260.914	289.358	199.152	216.29	217.999	319.747	232.173	210.128	269.715
AT1G69935	SHW1	short hypocotyl in white light1	167.042	176.01	168.902	143.83	146.827	158.612	182.079	151.263	182.808	184.982	166.568	161.75	182.456	164.446	177.786	197.774	256.488	197.731	163.744	322.162	253.764	262.78	246.409	208.28
AT1G70570	AT1G70570	anthranilate phosphoribosyltransferase	93.2688	109.824	106.097	102.631	127.441	83.6169	105.556	101.898	110.513	89.8718	115.388	100.835	123.303	130.03	131.232	132.998	138.783	125.554	136.305	121.956	140.635	125.212	155.947	117.424
AT1G70830	MLP28	MLP-like protein 28	447.693	475.313	474.731	459.423	837.041	395.207	663.582	527.35	566.721	484.767	308.222	462.886	651.325	856.344	832.294	858.117	771.709	934.39	978.754	878.986	813.775	943.685	783.2	913.272
AT1G70850	MLP34	MLP-like protein 34	386.653	514.096	494.658	577.481	1106.4	413.127	452.571	367.989	438.458	522.787	407.708	443.267	2564.49	2088.99	1971.06	970.572	785.529	503.263	238.009	332.374	378.864	638.435	1427.64	387.386
AT1G70890	MLP43	MLP-like protein 43	726.959	580.663	883.239	655.819	1133.87	471.05	852.869	818.239	629.285	877.574	547.479	761.081	885.228	1155.67	1833.72	778.701	1227.13	1085.45	832.161	810.02	1196.49	1136.29	904.501	1115.76
AT1G71480	AT1G71480	Nuclear transport factor 2 (NTF2) family protein	171.809	207.953	187.147	209.938	186.617	220.069	170.59	203.567	206.09	161.624	233.718	222.804	247.96	218.767	269.034	273.687	207.644	266.546	254.523	270.032	169.467	234.108	348.092	215.305
AT1G72060	AT1G72060	serine-type endopeptidase inhibitor	13.6629	7.34332	6.06488	22.5669	11.365	14.3645	15.6299	10.673	30.902	11.5868	21.2073	11.4946	33.9007	15.5369	35.5236	61.7206	24.459	25.6466	28.2919	15.2628	56.4741	29.576	8.83573	19.5608
AT1G72330	ALAAT2	alanine aminotransferase 2	30.9246	31.1899	41.7282	59.5211	77.6308	35.8318	68.6631	44.0202	53.0844	50.857	41.9092	61.4729	76.4809	51.786	167.666	64.6331	55.9745	44.2226	45.064	66.7617	142.324	71.7068	53.4118	76.1928
AT1G72450	JAZ6	jasmonate-zim-domain protein 6	250.906	173.988	215.641	189.895	269.592	183.169	230.202	211.194	207.596	205.595	191.693	162.209	288.434	178.38	193.582	245.965	339.094	236.114	260.522	229.005	414.241	201.62	348.954	295.378
AT1G72900	AT1G72900	Toll-Interleukin-Resistance (TIR) domain-containing protein	64.1468	61.2229	64.2742	37.3392	49.7123	36.8267	75.3527	54.6866	25.5056	26.1375	81.3752	55.5866	290.077	39.7178	89.7627	44.0332	69.5042	28.9908	38.1363	144.411	240.918	70.8429	32.7787	115.261
AT1G72930	TIR	toll/interleukin-1 receptor-like protein	544.51	413.881	637.365	509.3	586.714	362.353	654.846	512.63	550.992	436.138	557.758	591.254	1066.29	636.351	591.949	484.032	880.164	671.018	467.417	979.575	1138.74	668.031	505.082	1099.92
AT1G73330	DR4	drought-repressed 4	465.161	519.305	876.833	559.225	1531.74	395.581	922.405	463.727	511.217	501.79	376.436	613.467	3369.85	3736.33	1630.32	1103.21	1261.28	846.2	549.228	530.125	671.612	868.215	2909.99	618.022
AT1G73540	NUDT21	nudix hydrolase homolog 21	157.424	110.303	282.841	81.4108	119.759	85.6023	268.366	153.457	73.9703	103.999	181.186	124.788	892.583	96.6392	84.6166	78.8239	247.92	83.0019	82.0281	296.956	2132.46	99.7501	128.663	574.347
AT1G73980	AT1G73980	Phosphoribulokinase / Uridine kinase family	69.477	82.5817	76.1373	73.8534	89.0969	78.6457	82.7789	66.5467	65.9298	88.6644	68.891	63.3809	102.319	74.2556	77.9666	91.5365	74.6942	98.219	81.5404	107.462	116.699	82.0291	119.081	98.8272
AT1G74070	AT1G74070	Cyclophilin-like peptidyl-prolyl cis-trans isomerase family protein	224.026	238.823	251.526	232.199	275.356	252.718	244.378	288.417	241.341	216.471	243.916	288.286	314.522	256.388	227.177	305.895	368.889	260.422	270.922	392.695	343.837	271.948	307.851	321.228
AT1G74600	OTP87	pentatricopeptide (PPR) repeat-containing protein	6.36088	10.6332	11.1378	12.492	6.85777	9.95424	8.50187	10.7266	19.2876	5.48977	10.956	11.706	16.234	11.5846	5.73758	20.7945	11.3268	9.22249	29.4903	31.8353	21.8245	19.2777	15.8232	18.5254
AT1G74850	PTAC2	plastid transcriptionally active 2	153.652	200.77	184.795	143.729	227.87	211.031	183.53	187.673	159.332	197.981	147.75	200.331	185.42	191.034	163.909	259.567	239.862	159.576	256.533	274.338	213.945	270.347	217.81	229.599
AT1G74880	NdhO	NAD(P)H:plastoquinone dehydrogenase complex subunit O	821.886	742.493	677.898	713.631	715.592	679.308	745.437	830.232	753.249	614.661	696.06	775.832	785.636	862.278	774.877	965.423	1026.91	790.377	760.12	990.346	804.612	920.243	747.227	1039.27
AT1G74930	ORA47	Integrase-type DNA-binding superfamily protein	16.6944	4.07288	67.8488	4.69607	16.9729	3.97242	30.6724	22.4689	5.01624	0.121119	21.14	25.0404	167.433	15.8173	9.52762	5.56177	25.9442	1.52301	11.4482	39.7012	995.216	17.8157	21.0799	101.752
AT1G75460	AT1G75460	ATP-dependent protease La (LON) domain protein	703.972	701.93	636.409	604.867	794.456	627.165	636.487	647.727	594.755	485.356	613.329	666.334	892.282	652.888	547.435	809.874	921.87	652.068	842.502	887.712	750.622	874.302	887.126	640.977
AT1G76110	AT1G76110	HMG (high mobility group) box protein with ARID/BRIGHT DNA-binding domain-containing protein	129.568	115.687	99.1354	82.4279	144.297	111.497	93.1084	82.6815	123.28	71.5506	127.27	100.129	165.464	126.468	114.535	147.583	141.585	142.16	119.016	124.826	138.209	145.446	133.277	156.084
AT1G76130	AMY2	alpha-amylase-like 2	41.4316	22.9168	24.4407	49.9486	26.1098	49.7815	57.2894	38.6157	51.3842	13.1703	48.1984	39.5831	28.5553	47.4391	69.2673	47.8108	59.2793	50.9115	53.7076	48.6317	87.5209	61.3211	61.5613	64.8182
AT1G76590	AT1G76590	PLATZ transcription factor family protein	15.1239	17.7489	21.5116	10.4855	22.5185	39.4526	17.085	10.8247	18.3657	9.84336	19.3973	15.5383	21.9316	24.5961	31.6326	28.1626	46.0634	9.60721	34.1285	33.7062	62.0423	21.8219	21.7053	17.6065
AT1G76650	CML38	calmodulin-like 38	58.9523	28.8815	104.864	46.0217	48.5715	11.1455	110.048	55.7301	17.2352	43.1544	36.7592	42.7839	457.591	19.1273	38.1763	30.6966	34.1429	25.727	13.6229	137.833	1193.03	46.2506	24.8031	90.7893
AT1G76680	OPR1	12-oxophytodienoate reductase 1	434.083	662.875	745.373	430.598	509.099	533.586	635.94	496.618	546.952	672.218	619.066	616.614	1663.24	911.182	1162.82	510.728	588.94	714.931	684.974	825.344	912.499	922.907	661.239	598.425
AT1G76790	IGMT5	O-methyltransferase family protein	214.331	190.496	270.71	219.664	261.742	142.347	258.796	200.618	238.786	222.886	155.285	207.18	349.218	468.097	534.226	235.643	256.122	226.462	167.065	260.205	385.246	330.041	262.373	293.478
AT1G76955	AT1G76955	Expressed protein	34.9731	38.9842	56.9674	32.5777	38.4009	25.5576	60.6191	58.2203	40.5274	21.7781	32.6707	23.3984	23.7515	59.2039	53.2826	94.3099	93.0845	26.828	37.7601	56.9921	88.8243	65.8705	36.5428	98.6034
AT1G77080	MAF1	K-box region and MADS-box transcription factor family protein	100.094	115.634	117.369	97.8808	126.315	87.6	112.255	105.099	119.595	79.0902	95.8175	86.427	155.829	148.847	137.298	174.55	145.879	168.157	211.295	141.757	144.919	145.642	135.656	150.385
AT1G77122	AT1G77122	Uncharacterized protein family UPF0090	131.494	155.923	150.586	166.942	141.133	152.313	140.704	175.796	132.224	134.218	131.096	157.277	137.594	139.009	169.963	196.719	188.653	160.814	202.038	209.007	193.995	179.651	161.349	176.072
AT1G77520	AT1G77520	O-methyltransferase family protein	11.2786	1.44514	5.04274	2.83504	6.77402	10.9567	11.5636	4.3329	8.29075	1.15772	4.08396	8.19555	47.981	70.9742	50.7425	14.6118	25.7604	22.5497	5.88963	12.6674	17.5362	21.7724	25.9697	8.38903
AT1G78070	AT1G78070	Transducin/WD40 repeat-like superfamily protein	51.4352	65.9667	67.7808	53.6986	85.5589	59.731	62.8015	50.4484	50.4056	49.8304	54.6337	39.9251	135.012	67.5918	58.6578	65.2779	74.4738	78.413	59.2215	87.0503	140.192	81.8888	81.7792	59.8178
AT1G78995	AT1G78995	hypothetical protein	130.533	124.129	139.58	108.348	143.291	103.527	105.447	143.65	117.585	126.604	129.585	142.697	144.342	127.417	183.893	172.05	207.011	133.961	117.303	249.519	138.665	162.649	164.302	202.812
AT1G79245	AT1G79245		361.824	417.486	351.509	389.93	423.987	403.887	359.761	412.47	393.915	324.678	373.744	356.011	660.38	339.163	525.23	459.386	345.138	414.165	427.552	353.269	1019.3	363.456	659.762	393.377
AT1G80480	PTAC17	plastid transcriptionally active 17	406.952	381.881	286.213	440.716	446.915	424.094	401.292	382.98	455.536	475.562	397.527	439.862	537.184	419.511	502.399	665.189	699.992	418.887	354.824	629.985	646.062	495.892	440.566	565.251
AT1G80840	WRKY40	WRKY DNA-binding protein 40	33.8791	16.9816	39.6659	9.47457	43.8478	19.9039	48.7894	38.5151	26.5005	8.83122	47.7526	23.2276	354.488	7.09413	28.3118	12.3968	20.568	3.84143	3.41462	54.086	820.489	13.2623	14.1161	70.1615
AT2G01520	MLP328	MLP-like protein 328	75.4261	71.6351	218.958	139.64	577.856	41.7848	201.051	34.5975	85.2087	88.8806	60.8041	105.627	1590.31	2085.06	869.128	324.718	261.878	233.057	89.3517	99.2444	100.931	180.479	1492.49	169.122
AT2G01680	AT2G01680	Ankyrin repeat family protein	130.591	158.436	203.033	190.992	199.213	184.347	159.657	190.129	192.359	199.521	192.148	181.088	193.375	209.751	205.989	262.191	195.176	203.655	197.9	220.596	178.204	264.085	241.302	217.08
AT2G02360	PP2-B10	phloem protein 2-B10	28.6608	44.7618	41.9457	37.3922	50.7005	29.8596	48.5896	43.9439	44.3074	37.8997	47.3137	28.4732	41.0496	54.6642	64.3276	36.8851	66.8042	60.6843	61.4338	47.348	39.6335	50.0833	57.977	44.3255
AT2G03550	AT2G03550	alpha/beta-Hydrolases superfamily protein	157.198	166.821	172.718	180.323	207.625	139.363	229.34	183.398	252.005	160.204	180.558	184.819	196.877	207.85	197.562	183.717	305.215	193.615	230.408	300.866	295.31	271.608	187.335	316.993
AT2G03925	AT2G03925		202.603	248.665	177.854	202.072	267.639	207.3	248.672	263.803	249.174	246.776	203.312	268.443	272.425	241.071	283.853	454.4	357.234	275.478	160.223	308.535	225.007	283.261	280.576	334.383
AT2G04050	AT2G04050	MATE efflux family protein	7.38252	26.8892	14.2873	29.8166	59.1405	16.9203	16.0727	17.2119	22.9139	13.0798	22.7852	6.11264	9.38252	13.9715	246.759	55.4468	6.87096	15.6748	4.9236	14.2613	394.129	25.6002	6.60941	9.4835
AT2G04110	AT2G04110		99.5742	53.695	100.526	84.4474	77.8818	58.7293	85.6615	99.5958	56.8325	47.7483	68.9022	63.4401	108.988	77.4495	129.569	54.0557	128.969	135.467	127.009	87.4558	83.9968	147.351	102.194	102.982
AT2G04230	AT2G04230	FBD, F-box and Leucine Rich Repeat domains containing protein	32.0522	29.4806	24.688	31.6816	28.2349	28.8701	24.6644	27.8905	25.5706	18.494	18.2363	44.6395	38.2188	36.0872	53.4787	42.0077	37.979	32.7426	34.4101	48.1796	44.1815	46.6556	39.7794	42.2093
AT2G04790	AT2G04790	PTB domain engulfment adapter	127.324	132.38	110.275	155.444	129.834	129.414	108.069	145.075	124.238	117.963	166.048	142.466	201.735	172.433	165.001	235.45	223.137	154.468	129.828	151.424	165.782	134.867	204.598	197.606
AT2G05710	ACO3	aconitase 3	573.506	519.516	616.308	522.114	660.168	440.353	610.63	639.122	582.212	473.026	537.892	572.655	737.118	713.013	945.819	726.22	812.667	629.857	508.922	712.685	704.087	664.161	528.011	676.577
AT2G07080	AT2G07080		7239.78	6535.94	4846.29	6927.55	6247.21	5892.41	4741.61	6649.55	5526.52	4317.51	6336.76	5962.38	7197.31	6166.37	6588.25	9172.86	6986.18	5963.77	7042.81	8013.27	7428.59	7827.2	6426.63	8519.21
AT2G13360	AGT	alanine:glyoxylate aminotransferase	6090.57	6141.42	5537.25	6365.5	5928.61	5691.36	5278.41	6738.82	6173.53	5255.28	6616.55	5811.63	7691.86	6008.96	6551.92	7188.1	7702.5	6268.63	5795.84	8315.55	6967.07	7656.5	7827.09	7924.69
AT2G14560	LURP1	LURP-one-like protein (DUF567)	26.1675	1.82118	35.1771	39.394	30.5073	0.984108	70.9956	11.9726	77.2371	73.1255	7.04044	5.18495	8.41831	13.1911	108.777	15.5145	213.231	32.2152	68.9133	53.843	150.493	48.2387	37.4862	292.991
AT2G14880	AT2G14880	SWIB/MDM2 domain superfamily protein	845.088	864.044	816.187	829.782	867.962	863.865	864.656	894.458	903.528	1052.76	836.909	1098.27	880.279	942.904	886.583	1263.67	1116.43	863.219	953.922	1207.43	1292.91	1117.14	959.835	1209.55
AT2G15580	AT2G15580	RING/U-box superfamily protein	131.474	196.417	276.753	199.52	250.453	188.933	266.439	181.313	243.278	190.266	229.743	218.933	327.921	261.361	293.191	343.745	331.36	236.808	230.025	257.971	312.706	242.413	307.879	338.343
AT2G15695	AT2G15695	peptide methionine sulfoxide reductase (Protein of unknown function DUF829, transmembrane 53)	54.5553	93.1441	57.8175	80.5699	95.8712	75.6562	95.433	81.5129	65.622	95.1594	97.825	84.6309	114.917	105.859	116.675	90.6672	97.2557	90.9077	114.351	101.691	90.2889	120.336	97.0761	97.8382
AT2G17220	Kin3	Protein kinase superfamily protein	78.3572	66.4602	67.3558	60.1963	119.416	77.6477	91.3488	79.3702	80.9011	74.7035	101.243	87.1445	113.189	94.7793	76.9331	144.768	126.219	88.5131	76.1615	83.8349	91.5729	129.822	113.365	107.083
AT2G17500	AT2G17500	Auxin efflux carrier family protein	80.834	73.6147	94.0776	96.885	149.814	84.6146	97.9557	78.3704	108.507	89.8397	80.6642	108.05	432.861	220.52	246.547	107.955	112.631	96.0681	60.9481	102.19	84.5135	125.282	103.84	88.6998
AT2G18050	HIS1-3	histone H1-3	0.735381	4.87868	4.10018	0.901067	23.2609	3.97835	5.65873	5.39991	5.69953	4.38029	12.0691	12.4081	56.6698	42.8065	70.8039	29.8339	37.1816	0.742291	16.4816	22.0513	26.208	8.44618	18.5567	11.4658
AT2G18193	AT2G18193	P-loop containing nucleoside triphosphate hydrolases superfamily protein	24.8434	35.4119	27.1608	14.2766	71.7649	44.8042	38.0775	29.0131	24.483	37.8472	31.0451	34.9918	40.9646	27.4892	308.986	63.6327	29.7818	18.76	20.3585	21.5666	415.73	43.7413	40.81	33.1466
AT2G18440	GUT15		650.794	561.462	575.075	410.568	603.869	428.666	589.654	609.822	538.91	551.746	554.412	577.614	727.555	661.721	741.409	753.532	718.687	527.706	719.47	810.703	702.974	644.881	644.491	619.814
AT2G19310	AT2G19310	HSP20-like chaperones superfamily protein	298.798	265.086	272.693	328.416	356.612	360.266	305.223	362.3	304.645	329.61	309.86	368.304	427.404	376.591	413.185	353.004	506.344	300.291	284.388	467.962	437.641	438.567	340.244	453.081
AT2G20190	CLASP	CLIP-associated protein	128.842	176.07	158.137	213.976	224.456	167.243	157.955	159.807	161.76	178.53	172.44	186.883	211.587	218.401	186.714	224.86	223.789	199.672	193.397	229.803	206.112	193.715	293.025	199.784
AT2G20340	AAS	Pyridoxal phosphate (PLP)-dependent transferases superfamily protein	37.7891	55.4715	43.4204	53.7201	62.0193	37.8226	48.4443	42.9739	60.0721	47.6528	58.16	82.5543	91.82	67.5073	65.1119	47.3517	41.5119	60.1266	78.7985	123.679	87.1288	81.8511	97.0041	114.123
AT2G21370	XK-1	xylulose kinase-1	105.282	197.928	146.154	161.18	122.008	160.279	168.416	139.443	141.997	138.527	121.785	135.356	178.774	149.176	148.57	177.329	205.925	195.656	187.107	205.438	149.088	149.18	217.949	168.885
AT2G21640	AT2G21640	marker for oxidative stress response protein	61.014	72.7626	74.8761	41.188	31.8001	51.765	59.9577	64.2768	36.1107	69.1531	39.2721	47.0812	42.8433	51.1571	870.777	53.1562	43.3535	22.6265	49.9057	48.1344	169.817	57.4793	54.9921	89.6879
AT2G22330	CYP79B3	cytochrome P450, family 79, subfamily B, polypeptide 3	159.603	192.785	231.096	231.195	328.099	194.34	201.551	192.01	199.022	186.074	149.751	224.693	336.225	296.196	276.75	359.365	327.16	202.936	196.071	217.007	277.697	234.451	301.985	273.89
AT2G22450	RIBA2	riboflavin biosynthesis protein	64.3504	80.683	70.919	67.1182	96.9325	73.6668	65.5387	66.5415	76.5787	56.1276	67.2321	104.636	87.8878	73.2626	105.706	124.835	144.812	96.3788	48.4945	193.397	148.987	130.551	62.9571	118.384
AT2G23430	ICK1	Cyclin-dependent kinase inhibitor family protein	160.088	112.509	125.721	163.132	134.323	107.509	136.958	173.585	123.473	106.643	119.358	109.526	137.623	154.778	129.327	173.571	179.245	174.348	138.134	184.985	186.173	223.112	158.294	189.612
AT2G23672	AT2G23672		499.321	456.468	408.314	488.015	439.695	451.656	531.871	446.834	542.583	566.495	590.06	488.892	564.625	691.549	495.275	754.021	778.479	628.966	546.009	561.593	580.418	609.244	692.05	518.028
AT2G24280	AT2G24280	alpha/beta-Hydrolases superfamily protein	198.557	184.643	162.202	257.126	268.501	224.984	209.202	221.467	224.539	212.093	236.5	200.976	306.124	256.132	299.578	268.659	280.296	241.606	199.117	258.966	198.211	301.3	227.46	266.287
AT2G25490	EBF1	EIN3-binding F box protein 1	233.242	269.575	247.445	202.332	173.487	185.149	217.769	248.729	219.818	215.396	187.42	194.819	256.074	279.838	269.932	267.365	315.057	246.96	244.991	260.985	296.953	216.288	320.094	223.369
AT2G25730	AT2G25730	zinc finger FYVE domain protein	69.4023	83.7153	64.8514	81.0015	105.895	68.6876	71.2876	63.3412	57.5353	76.8412	73.168	76.7816	105.175	89.8552	105.175	111.81	94.6002	64.6858	88.201	128.975	131.093	86.5885	100.133	95.7748
AT2G25930	ELF3	hydroxyproline-rich glycoprotein family protein	80.5256	101.429	78.5403	95.1714	98.1694	69.6794	88.4209	99.6936	91.2836	95.2014	64.4705	111.443	117.591	100.037	104.689	130.957	143.678	92.0748	93.4608	126.91	122.419	114.871	123.917	124.56
AT2G26500	AT2G26500	cytochrome b6f complex subunit (petM)	11308.7	10766.5	9677.1	11109.3	11500.7	8776.66	9266.49	12172.3	10806.1	11173.8	12085.8	12668.1	15837.4	13050	12040.9	13928	16147.5	11763.6	10009.5	12587.3	13871.5	14673.6	12613.2	14341.5
AT2G26540	HEMD	uroporphyrinogen-III synthase family protein	142.729	191.259	177.143	157.69	201.945	158.283	155.898	142.715	170.786	192.547	176.694	167.755	199.795	157.283	114.892	204.861	222.283	232.028	229.425	211.693	225.306	214.644	240.865	210.042
AT2G26690	AT2G26690	Major facilitator superfamily protein	181.604	191.49	210.68	178.406	189.614	169.233	227.445	164.135	160.921	166.675	162.157	172.53	226.586	203.5	216.437	218.637	217.203	251.472	246.906	177.04	145.628	277.103	256.385	187.437
AT2G26740	SEH	soluble epoxide hydrolase	355.644	351.076	385.041	373.685	335.261	384.236	308.381	385.362	329.201	294.313	420.963	289.989	510.012	342.027	431.104	342.894	365.036	513.171	388.261	428.321	402.931	393.406	442.627	456.118
AT2G26900	BASS2	Sodium Bile acid symporter family	1316.43	1171.82	1170.33	1203.64	1462.75	1200.54	1324.34	1072.52	1364.62	1219.52	1038.49	1251.35	1172.98	1141.41	1420.39	1479.46	1753.28	1428.89	1314.87	1707.07	1761.2	1666.82	1278.3	1657.69
AT2G26975	COPT6	Ctr copper transporter family	388.855	389.445	422.727	370.17	475.061	274.968	363.031	437.619	376.094	394.954	413.334	458.285	572.623	460.391	422	554.813	525.765	413.507	412.737	480.022	478.545	533.589	436.765	468.493
AT2G28305	LOG1	Putative lysine decarboxylase family protein	263.346	237.762	233.852	295.136	244.985	259.656	180.45	257.406	272.551	291.929	341.65	284.728	494.416	401.787	241.975	334.101	356.393	340.621	340.907	317.161	317.872	334.354	386.478	320.259
AT2G28540	AT2G28540	RNA binding (RRM/RBD/RNP motifs) family protein	99.7517	78.3046	75.8506	86.2953	125.491	85.6098	106.552	115.747	133.368	102.78	88.2208	78.4453	151.273	112.34	116.583	126.181	131.969	115.347	101.352	112.679	144.208	119.425	104.525	119.447
AT2G29180	AT2G29180	transmembrane protein	526.469	553.935	417.046	456.938	466.894	504.959	479.753	500.988	564.964	502.21	426.519	482.23	505.54	559.646	452.449	645.394	751.231	507.827	610.407	605.087	637.041	628.305	598.446	637.757
AT2G29500	AT2G29500	HSP20-like chaperones superfamily protein	20.0226	40.0169	43.8604	22.9473	28.318	41.8149	46.74	32.2103	40.7134	46.4331	23.2626	37.2225	80.4854	59.7803	66.3608	50.43	38.2956	43.0347	31.1796	49.6187	35.7764	43.3392	40.5336	51.4683
AT2G29630	THIC	thiaminC	1543.87	1330.53	1366.47	1612.6	1483.98	1146.24	1680.9	1841.17	1809.73	1635.12	1329.72	1707.08	1587.32	1567.53	1729.05	1780.15	2421.67	1673	1322.93	2433.76	2647.2	2298.67	1496.31	2463.82
AT2G30020	AT2G30020	Protein phosphatase 2C family protein	114.613	56.1036	122.771	76.6903	92.5734	61.7128	122.834	92.2357	87.4445	83.3624	84.0202	110.072	500.156	82.0399	83.6729	90.5588	130.611	72.9137	73.3386	148.221	1063.56	106.367	71.3037	209.041
AT2G30160	AT2G30160	Mitochondrial substrate carrier family protein	62.5382	39.6219	75.2869	83.4764	89.0988	67.6918	94.2935	92.1317	59.8988	77.8957	64.6383	84.3256	98.4846	81.1974	111.562	98.6863	110.138	86.2674	64.3245	78.9243	109.071	91.0039	109.349	80.3645
AT2G30390	FC2	ferrochelatase 2	296.457	295.61	252.964	345.345	366.752	343.451	277.528	309.477	338.203	274.894	323.06	327.206	374.761	310.275	283.253	378.543	483.887	369.762	339.235	391.793	415.599	340.132	387.32	389.303
AT2G30540	AT2G30540	Thioredoxin superfamily protein	11.6914	9.74387	20.7516	21.159	12.4879	11.9426	25.8922	12.9153	16.9918	9.82091	13.3682	19.2634	23.8936	22.7619	45.7904	18.7383	30.5896	19.4414	16.6087	17.2665	33.2419	26.1001	18.153	20.6321
AT2G31751	AT2G31751		235.088	250.476	285.282	285.973	289.037	293.653	218.019	279.051	328.254	365.965	333.105	290.493	446.479	358.147	427.59	417.947	369.941	305.058	326.705	372.31	184.44	289.803	312.171	371.357
AT2G33340	MAC3B	MOS4-associated complex 3B	329.757	357.103	402.175	349.234	390.523	417.068	425.2	363.59	396.218	393.845	409.574	352.907	474.205	323.841	688.202	475.01	514.748	382.068	401.018	474.316	455.037	442.382	409.12	386.182
AT2G33770	PHO2	phosphate 2	121.366	132.636	152.192	140.971	191.771	145.341	196.053	213.246	181.467	175.245	97.987	144.268	209.381	193.348	336.205	188.685	202.313	163.808	172.788	191.293	181.505	221.607	187.178	165.845
AT2G33855	AT2G33855	transmembrane protein	314.582	294.271	253.135	315.805	330.865	267.774	330.58	363.525	343.987	418.358	414.178	393.182	466.642	463.228	330.871	427.493	607.25	380.807	367.735	512.805	480.551	546.687	352.942	532.873
AT2G34490	CYP710A2	cytochrome P450, family 710, subfamily A, polypeptide 2	108.232	98.4789	107.559	129.491	161.287	105.518	168.505	142.596	166.32	120.145	123.604	128.876	144.639	236.893	292.957	114.661	155.508	177.47	161.599	166.922	173.484	175.772	181.405	164.777
AT2G35050	AT2G35050	kinase superfamily with octicosapeptide/Phox/Bem1p domain-containing protein	216.19	238.614	215.557	208.764	256.165	250.811	207.267	223.068	209.685	218.578	200.094	192.293	281.074	234.145	257.052	279.089	296.521	225.028	316.389	280.725	219.634	296.702	366.019	260.528
AT2G35290	AT2G35290	hypothetical protein	6.94885	16.4993	27.058	13.4064	9.1517	9.94999	13.2552	17.142	15.3901	27.9517	17.7571	11.7404	66.2832	15.2966	20.6205	13.7492	10.4816	14.4091	17.2142	19.7519	101.422	11.818	27.7513	34.9542
AT2G35300	LEA18	Late embryogenesis abundant protein, group 1 protein	0.684677	1.45164	11.4298	2.83332	27.6023	0.990409	0.832812	0.0660057	2.52031	2.23529	2.32149	22.3316	64.9938	80.653	81.1193	227.87	94.7574	12.507	0	144.398	5.28715	16.5847	73.6479	22.8491
AT2G35820	AT2G35820	ureidoglycolate hydrolase	38.8459	23.0237	68.1528	48.9396	36.2261	63.463	40.8308	43.9872	44.8166	36.8597	50.6011	44.9837	78.3363	49.9792	56.2436	59.4017	67.3877	58.7676	63.8725	88.2143	80.8692	70.4123	57.5458	47.4554
AT2G36220	AT2G36220	hypothetical protein	77.9689	81.5303	100.29	106.739	86.8602	75.6365	84.0493	58.2029	75.4236	58.714	74.2895	86.9381	360.447	65.923	115.387	79.6994	104.604	71.5369	70.6061	117.631	474.746	75.1198	113.723	95.8871
AT2G36250	FTSZ2-1	Tubulin/FtsZ family protein	306.65	290.404	264.224	300.242	355.429	331.507	287.186	272.371	265.454	259.736	234.454	293.677	353.463	273.755	378.617	304.062	353.338	323.335	305.3	413.486	425.564	357.038	327.473	371.677
AT2G36390	SBE2.1	starch branching enzyme 2.1	174.187	184.245	119.374	182.271	217.692	159.278	181.67	171.594	164.569	143.983	163.146	180.149	161.47	153.458	195.603	246.891	264.696	173.165	183.153	298.435	369.665	241.01	205.059	257.371
AT2G36730	AT2G36730	Pentatricopeptide repeat (PPR) superfamily protein	7.99813	7.31402	11.9995	7.63397	14.6175	11.9466	15.3053	7.57155	11.7839	12.9638	12.6873	12.2923	14.2928	22.5034	46.9693	13.3431	35.0073	13.906	8.33207	13.5992	20.7329	13.8381	18.9221	10.3917
AT2G36835	AT2G36835	hypothetical protein	604.264	580.366	452.292	589.956	554.177	508.867	508.705	595.187	502.997	550.762	674.882	660.124	877.717	650.351	599.906	772.668	780.555	520.844	414.394	824.928	984.612	621.034	720.244	799.987
AT2G37220	AT2G37220	RNA-binding (RRM/RBD/RNP motifs) family protein	4399.57	4066.97	3290.28	4747.69	3693.49	3861.88	3503.87	3662.57	4042.99	4213.88	4122.34	4416.57	4840.82	3954.89	3722.38	5444.2	5978.36	4190.38	4049.38	5617.37	6293.86	5040.19	4484.47	5531.28
AT2G37640	EXP3	Barwin-like endoglucanases superfamily protein	183.977	171.542	187.149	200.31	259.39	145.466	185.419	176.99	192.447	190.44	156.253	218.437	151.892	213.426	194.322	265.603	254.687	194.6	257.034	247.978	230.845	316.781	255.349	236.747
AT2G37710	RLK	receptor lectin kinase	95.9064	116.643	162.095	130.465	106.2	83.6134	138.099	114.795	164.951	160.022	119.405	105.296	133.824	150.107	180.906	157.331	157.99	180.715	199.189	134.679	219.206	136.691	146.03	200.635
AT2G38210	PDX1L4	putative PDX1-like protein 4	232.482	224.752	201.967	184.937	258.625	168.63	210.484	344.334	212.084	236.228	259.561	263.542	420.196	299.766	278.705	456.961	350.417	211.053	205.639	277.985	431.723	299.759	243.458	394.802
AT2G38230	PDX1.1	pyridoxine biosynthesis 1.1	1246.67	1273.18	1126.95	1483.07	1142.08	1364.42	1103.58	1679.35	1441.09	1184.38	1652.42	1584.81	2000.51	1540.08	1786.6	2135.84	1894.81	1244.21	832.958	1940.06	2292.26	1652.68	1551.29	2239.89
AT2G38330	AT2G38330	MATE efflux family protein	64.0388	126.092	102.621	106.476	116.276	116.477	88.3364	119.029	112.775	86.6407	111.12	104.57	147.262	103.66	122.496	95.7128	115.037	147.797	151.208	154.652	101.007	157.814	174.008	108.185
AT2G38530	LTP2	lipid transfer protein 2	614.999	722.163	653.501	624.39	1007.63	411.129	929.348	737.837	768.043	687.124	608.538	903.003	617.877	971.531	1804.61	588.742	628.753	1124.93	1045.84	1271.22	940.304	1251.63	532.638	1222.27
AT2G39010	PIP2E	plasma membrane intrinsic protein 2E	1019.45	1235.11	1114.92	992.54	1256.52	1355.13	1132.99	943.71	973.784	1056.99	933.596	1112.58	1182.34	1152.83	1038.93	1211.74	1234.29	1237.8	1753.03	1561.11	1278.36	1452.23	1699.65	1118.24
AT2G39050	EULS3	hydroxyproline-rich glycoprotein family protein	53.828	44.9892	52.268	46.9959	48.5525	33.8405	45.6085	49.3287	57.788	51.9178	53.1144	39.0361	113.039	106.119	64.2001	51.5371	45.2525	57.1649	67.0984	60.6242	55.1112	54.7584	54.3628	45.4059
AT2G39270	AT2G39270	P-loop containing nucleoside triphosphate hydrolases superfamily protein	86.5477	69.2428	95.0065	75.7672	106.777	65.43	87.5432	69.4746	72.4566	75.7654	70.9464	71.3069	109.027	86.2378	110.344	119.995	102.039	110.908	71.5409	88.5204	100.342	131.27	66.4085	83.1308
AT2G39310	JAL22	jacalin-related lectin 22	336.533	300.398	400.567	343.296	574.481	254.839	409.001	398.598	368.149	342.827	317.587	341.988	613.147	937.634	1078.33	489.781	575.917	521.068	424.974	462.976	435.057	511.916	629.673	504.598
AT2G39800	P5CS1	delta1-pyrroline-5-carboxylate synthase 1	44.2512	58.312	132.59	44.0085	85.7746	98.5605	158.464	108.173	74.8699	35.9071	63.7036	66.9821	218.641	79.1384	166.261	116.52	115.027	110.47	146.721	100.841	178.918	137.598	124.747	82.511
AT2G39920	AT2G39920	HAD superfamily, subfamily IIIB acid phosphatase	10.6621	21.2414	14.9956	21.1063	34.7675	19.0824	21.4867	19.3269	23.7335	16.2894	23.6709	20.0084	9.64409	14.2348	14.6052	29.6007	58.964	24.0565	35.499	51.2602	38.7468	61.6514	35.6921	20.6923
AT2G39950	AT2G39950	flocculation protein	52.9825	82.767	95.1008	84.4086	92.5299	93.5799	58.7797	92.1992	93.6872	69.3297	110.565	88.919	107.048	100.095	73.919	136.262	121.284	109.059	100.682	135.233	114.753	124.986	110.791	147.128
AT2G40000	HSPRO2	ortholog of sugar beet HS1 PRO-1 2	296.65	235.356	444.415	77.514	353.053	86.592	459.429	225.276	111.345	103.032	312.391	354.617	2015.56	213.39	185.458	182.132	245.76	99.4568	151.224	566.536	2923.13	131.623	249.678	639.413
AT2G40020	AT2G40020	Nucleolar histone methyltransferase-related protein	107.485	134.428	129.359	91.0683	124.127	96.5596	93.0396	126.491	96.7917	98.5268	127.223	133.114	153.287	142.777	104.736	166.91	148.395	146.016	161.439	150.044	133.268	154.635	161.81	149.297
AT2G40300	FER4	ferritin 4	329.397	236.111	256.769	270.487	305.845	181.171	232.263	446.655	351.079	250.008	201.244	359.721	498.16	292.781	285.419	307.586	529.147	316.015	188.282	630.567	515.597	566.928	323.276	525.003
AT2G40460	AT2G40460	Major facilitator superfamily protein	52.0503	59.2354	80.6765	75.8183	56.5269	46.7816	89.7215	78.43	66.9716	47.7179	65.6166	70.112	86.0309	81.3241	55.1388	105.078	69.3685	91.1342	87.6079	110.893	61.991	123.45	68.6251	113.13
AT2G40610	EXPA8	expansin A8	56.9208	97.2796	96.4448	49.8225	97.9436	71.6792	76.1737	22.7451	47.2697	58.4704	34.8891	59.3876	54.3426	51.2319	47.1369	169.193	89.6527	105.833	344.354	105.484	41.8298	149.726	166.231	43.2375
AT2G41010	CAMBP25	calmodulin (CAM)-binding protein of 25 kDa	107.759	67.7416	128.874	60.0135	91.445	97.5611	106.602	82.624	71.6252	73.661	111.321	91.2144	325.419	128.879	150.181	87.74	91.5145	75.4335	79.4265	103.471	563.921	94.8682	65.6159	148.299
AT2G41090	AT2G41090	Calcium-binding EF-hand family protein	1137.52	616.167	1061.98	1089.58	828.514	588.329	1369.77	914.078	1373.23	1060.31	836.793	722.54	777.657	1105.02	1614.41	608.353	1997.66	1794.68	1312.39	1076.25	2123.28	1260.21	844.493	2384.75
AT2G41180	SIB2	VQ motif-containing protein	153.499	110.727	99.8269	114.789	124.081	103.516	169.794	143.112	145.771	183.157	135.008	152.916	172.287	164.621	197.582	152.722	208.868	203.828	215.821	145.926	224.08	127.453	142.438	195.166
AT2G41940	ZFP8	zinc finger protein 8	178.679	126.761	126.442	183.315	136.669	159.908	168.16	197.97	172.985	138.67	113.308	151.418	110.097	170.549	150.962	181.01	202.104	233.344	241.099	279.598	208.757	229.863	233.556	189.814
AT2G42690	AT2G42690	alpha/beta-Hydrolases superfamily protein	490.137	399.82	467.953	425.898	538.301	433.04	497.397	540.498	498.482	458.804	444.055	487.29	579.364	468.91	527.804	478.387	528.842	643.913	598.658	619.341	481.548	494.31	552.255	701.076
AT2G43550	AT2G43550	scorpion toxin-like knottin superfamily protein	120.99	136.035	127.291	139.07	189.467	86.5979	160.769	175.789	151.721	125.582	127.716	209.441	180.626	197.878	153.607	204.717	303.656	171.596	142.226	311.545	343.814	218.352	115.4	307.691
AT2G44290	AT2G44290	Bifunctional inhibitor/lipid-transfer protein/seed storage 2S albumin superfamily protein	54.8441	61.894	101.118	84.3967	99.2852	73.6627	119.072	96.4874	99.599	89.8116	107.239	74.8442	158.12	98.9144	156.191	218.237	149.687	118.268	147.292	115.347	226.543	124.146	107.129	141.078
AT2G44920	AT2G44920	Tetratricopeptide repeat (TPR)-like superfamily protein	429.092	569.235	391.612	432.577	433.097	492.925	416.938	407.4	467.83	438.048	539.591	489.078	559.81	499.569	451.625	688.778	566.476	489.681	666.264	545.847	520.536	544.179	793.151	526.18
AT2G45740	PEX11D	peroxin 11D	749.119	815.681	733.046	885.821	924.387	723.725	782.05	935.106	860.906	654.672	966.353	842.607	1097.22	888.18	975.688	1046.32	1154.42	834.2	664.947	1204.87	1267.97	1023.35	935.684	1229.49
AT2G45850	AT2G45850	AT hook motif DNA-binding family protein	72.2802	109.67	98.9332	88.226	114.858	82.4936	83.6025	107.195	99.4422	86.6075	103.582	94.7184	114.471	98.5709	95.3338	154.125	177.987	122.447	91.9443	116.663	159.62	119.04	126.3	132.803
AT2G46070	MPK12	mitogen-activated protein kinase 12	14.7053	15.3666	18.0711	12.4401	15.8125	27.8868	22.0055	12.912	9.82838	11.9565	15.1318	9.73624	6.56607	19.0785	19.6646	40.6295	23.1163	25.9494	21.9691	32.3467	18.6819	21.7223	30.1116	42.0269
AT2G46400	WRKY46	WRKY DNA-binding protein 46	27.7098	33.6069	24.0776	9.50724	18.1161	22.8984	47.139	16.1486	11.1152	12.0055	25.4223	2.96229	61.2286	9.98317	21.4795	68.558	17.486	12.576	16.0899	16.5736	316.597	24.3794	15.0432	51.4893
AT2G46600	AT2G46600	Calcium-binding EF-hand family protein	812.073	556.038	837.011	594.646	687.383	480.817	1022.64	759.24	686.178	550.852	706.565	833.851	1738.95	961.325	1037.94	979.909	722.399	566.906	572.063	925.889	1878.71	882.608	641.536	1345.61
AT2G46870	NGA1	AP2/B3-like transcriptional factor family protein	59.5234	58.9988	71.3309	41.1732	76.5877	33.8383	46.5014	68.5473	54.3801	65.9423	53.8135	38.769	57.2972	62.289	43.271	70.9787	75.4863	63.434	94.8062	78.5465	70.4906	80.6201	94.7396	79.7643
AT2G47070	SPL1	squamosa promoter binding protein-like 1	204.53	223.542	279.11	234.993	283.218	266.797	231.504	254.1	251.153	216.46	238.878	233.298	312.959	245.597	302.46	283.837	311.363	275.053	306.383	313.277	268.828	317.917	299.091	257.463
AT2G47180	GolS1	galactinol synthase 1	19.9241	47.9332	37.7335	31.6381	26.0716	28.8664	36.1528	60.8442	36.9061	32.4842	14.6957	34.7104	90.0731	62.417	74.3044	47.1422	42.2959	39.7464	37.9151	52.066	23.2479	45.6289	73.519	43.304
AT3G01660	AT3G01660	S-adenosyl-L-methionine-dependent methyltransferases superfamily protein	55.9975	56.3536	51.8025	95.0517	90.2242	84.6205	63.6112	87.8806	94.7465	84.3751	74.8561	74.0994	75.4443	83.7542	83.8908	100.045	124.743	87.7347	75.4313	106.435	124.586	122.569	95.396	149.112
AT3G02110	scpl25	serine carboxypeptidase-like 25	120.49	117.204	149.893	119.871	123.642	142.359	133.125	119.417	151.223	148.196	121.878	148.734	200.833	156.196	158.094	150.366	150.024	156.941	171.637	229.181	127.386	168.287	187.509	134.96
AT3G02130	RPK2	receptor-like protein kinase 2	38.5028	34.4781	32.2508	53.7891	48.4826	52.6682	46.6376	33.5333	37.0441	35.7609	38.6886	45.2412	68.7611	58.0828	61.3106	57.3656	70.7903	45.3331	64.3914	46.1054	37.1839	65.7313	47.2438	29.9986
AT3G02540	RAD23C	Rad23 UV excision repair protein family	156.152	217.245	244.034	186.047	217.84	248.881	209.378	194.16	232.882	219.76	186.606	228.852	257.166	254.087	250.037	242.989	204.289	264.605	306.897	245.764	281.378	261.498	277.924	241.996
AT3G03710	RIF10	polyribonucleotide nucleotidyltransferase	338.723	321.397	250.427	306.968	320.501	304.584	291.989	242.077	323.401	361.434	243.473	311.959	340.304	279.675	327.957	462.662	475.328	338.966	394.678	448.75	384.644	323.167	460.504	357.31
AT3G04550	AT3G04550	rubisco accumulation factor-like protein	579.872	688.943	510.513	577.443	635.404	680.926	557.897	585.586	608.777	606.857	626.691	712.374	636.656	592.67	623.621	840.77	1000.94	634.828	668.942	962.653	936.777	666.542	691.44	837.062
AT3G05220	AT3G05220	Heavy metal transport/detoxification superfamily protein	262.892	244.739	245.695	286.969	261.656	234.13	247.343	230.368	228.883	265.175	237.152	213.164	285.157	244.671	237.065	345.066	357.178	252.927	281.156	397.715	391.729	296.516	333.455	348.851
AT3G06010	ATCHR12	SNF2/Brahma-type chromatin-remodeling protein CHR12	79.5434	95.3067	73.5335	72.8436	81.2483	75.6583	83.74	71.8783	86.5345	67.1354	59.5076	55.8419	104.225	56.9325	103.789	102.2	74.8027	90.9891	95.7252	113.484	78.7084	100.04	125.815	119.453
AT3G06430	PPR2	Tetratricopeptide repeat (TPR)-like superfamily protein	133.866	170.288	167.686	189.968	161.44	163.262	152.971	168.373	163.495	177.429	192.004	147.365	180.844	145.514	166.925	250.579	250.132	161.878	208.481	214.189	241.916	173.029	238.947	169.956
AT3G06483	PDK	pyruvate dehydrogenase kinase	333	415.81	352.638	316.935	357.747	391.772	341.356	378.462	339.239	368.966	388.72	369.664	392.991	372.43	358.77	511.296	471.714	381.187	398.152	469.315	443.95	429.378	451.853	453.023
AT3G06880	AT3G06880	Transducin/WD40 repeat-like superfamily protein	126.259	164.096	139.365	127.534	125.388	148.658	153.867	199.307	144.081	136.375	177.759	122.265	178.768	139.558	136.239	174.99	256.364	166.332	146.827	243.781	169.688	174.043	194.838	196.63
AT3G07310	AT3G07310	phosphoserine aminotransferase, putative (DUF760)	183.775	262.93	261.445	155.331	240.284	210.014	180.672	154.532	171.972	131.046	185.277	179.288	233.258	181.322	184.685	219.996	218.774	225.232	305.37	269.615	251.503	234.286	267.225	267.659
AT3G07650	COL9	CONSTANS-like 9	127.138	143.976	112.757	120.892	152.285	91.5786	129.331	141.517	125.52	95.3292	134.671	152.033	194.374	115.054	161.065	181.858	241.531	84.0858	105.056	238.808	265.628	153.65	139.503	177.086
AT3G07670	AT3G07670	Rubisco methyltransferase family protein	193.316	164.48	218.409	181.273	176.123	202.09	170.164	165.213	192.974	194.747	199.472	158.198	217.144	221.71	186.691	261.838	299.773	198.44	195.61	243.205	217.856	207.078	255.024	209.052
AT3G09050	AT3G09050	8-amino-7-oxononanoate synthase	164.666	188.686	179.021	135.215	146.77	120.45	152.148	148.015	147.882	148.255	130.339	156.35	161.517	147.682	114.906	186.492	255.204	183.677	204.121	198.373	195.483	191.031	215.184	204.866
AT3G09390	MT2A	metallothionein 2A	4540.07	4537.53	5166.92	4689.12	4747.04	3628.27	5613.55	6218.84	5301.26	5275.5	4897.57	5674.65	5240.6	5181.04	9947.34	6689.14	8249.51	4603.46	5124.62	7431.31	11982.5	7612.62	4718.6	8205.19
AT3G10185	AT3G10185	Gibberellin-regulated family protein	15.1697	15.5676	15.1978	23.957	8.9518	9.94748	10.2908	45.7307	35.5325	10.9301	18.4503	28.6839	28.617	16.3356	32.5239	34.5252	52.9466	19.9054	2.83233	57.2064	56.3503	58.5932	16.1412	90.0967
AT3G10200	AT3G10200	S-adenosyl-L-methionine-dependent methyltransferases superfamily protein	11.5422	3.99744	10.9449	16.3235	20.2252	16.9257	23.9778	17.125	19.5271	15.1484	6.42642	13.2153	13.3077	18.1446	24.7231	27.8091	25.4199	21.9813	21.3386	20.6636	28.2291	17.23	16.4174	30.7902
AT3G10525	LGO	LOSS OF GIANT CELLS FROM ORGANS	466.331	398.525	407.987	464.27	442.447	375.299	482.214	506.067	426.235	336.618	462.222	489.754	623.976	515.254	386.32	553.78	651.995	425.976	380.831	611.984	490.501	620.638	415.229	671.211
AT3G10930	AT3G10930	hypothetical protein	48.0334	32.9886	59.1495	15.2531	37.1805	17.9115	39.1081	13.0337	18.4573	16.3628	40.6963	28.4304	581.042	25.8804	72.841	36.0834	52.8748	14.7512	12.893	59.0766	914.654	30.3517	19.5384	129.816
AT3G11110	AT3G11110	RING/U-box superfamily protein	39.6547	59.0069	62.5774	56.5969	57.5725	28.8591	60.8987	56.8389	63.5532	67.0193	58.0955	57.8601	86.0903	69.9437	73.109	68.611	80.7129	75.4224	82.8107	70.2711	45.8418	85.2489	83.6737	56.7112
AT3G11670	DGD1	UDP-Glycosyltransferase superfamily protein	126.795	195.861	154.826	186.129	144.559	126.422	207.415	192.959	137.992	164.473	165.29	156.093	217.995	163.928	275.975	168.563	199.691	200.184	211.071	198.51	194.399	214.848	222.37	167.905
AT3G13080	ABCC3	multidrug resistance-associated protein 3	108.757	106.355	75.7813	98.7799	141.785	81.6251	103.634	85.8824	123.366	120.054	107.7	112.696	158.686	106.916	244.44	162.81	120.795	91.2315	88.3452	110.693	504.059	126.513	99.2552	161.662
AT3G13810	IDD11	indeterminate(ID)-domain 11	77.8979	70.9975	86.5752	71.9276	72.2819	82.7685	78.9444	64.4137	69.716	81.1316	78.2829	70.9629	90.6015	68.0579	72.0106	107.306	99.0031	125.393	101.881	87.7039	79.8788	89.8751	93.1576	91.6437
AT3G14415	GOX2	Aldolase-type TIM barrel family protein	3518.59	3763.97	2891.92	3745.89	3510.25	3509.67	3113.64	3891.07	3493.55	2800.53	4061.2	3379.82	4434.8	3613.14	3720.94	4646.35	4517.39	3815.69	3535.69	4585.39	3625.94	4125.96	4269.48	4405.81
AT3G14420	GOX1	Aldolase-type TIM barrel family protein	6467.56	6120.06	5504.45	6699.39	6713.05	6193.18	6095.1	7488.65	7001.82	6221.4	7298.71	7139.99	8957.91	8267.77	7979.06	9361.78	9022.66	7674.97	5955.22	8273.13	7418.74	8712.53	7830.81	8812.69
AT3G14660	CYP72A13	cytochrome P450, family 72, subfamily A, polypeptide 13	212.054	326.996	248.011	305.077	234.849	290.689	258.788	262.758	225.617	259.698	292.039	240.982	419.806	233.099	399.477	348.883	295.712	245.373	269.909	353.151	316.892	299.165	394.45	269.836
AT3G16250	PnsB3	NDH-dependent cyclic electron flow 1	920.129	730.391	709.02	758.438	944.061	678.935	707.779	964.315	972.857	852.155	877.304	1001.49	838.985	931.819	910.757	1139.25	1247.85	985.91	762.845	1256.38	1101.67	1162.52	939.707	1405.48
AT3G16400	NSP1	nitrile specifier protein 1	774.255	815.422	1022.62	1028.09	1177.57	921.145	1033.85	844.751	1137.97	1050.95	857.727	976.622	2003.43	1728.18	1680.74	1202.53	1100.06	1127.17	936.16	1064.4	982.965	1026.28	1648.24	927.9
AT3G16470	JR1	Mannose-binding lectin superfamily protein	347.47	287.646	406.378	364.696	566.276	255.187	477.143	328.58	426.266	369.338	274.607	415.444	940.564	915.436	800.629	508.658	617.219	571.967	503.578	564.348	594.15	655.483	564.556	720.07
AT3G16910	AAE7	acyl-activating enzyme 7	438.363	308.842	286.172	426.654	393.898	350.414	318.381	456.707	388.234	368.877	391.985	415.506	587.011	486.027	516.783	622.559	525.626	333.175	257.414	557.471	458.618	428.915	339.436	574.448
AT3G18035	HON4	winged-helix DNA-binding transcription factor family protein	385.447	323.063	375.441	459.182	462.682	408.335	403.207	414.196	458.32	376.57	409.023	399.269	499.563	380.294	456.995	490.665	462.691	449.072	545.78	566.718	514.156	497.226	467.545	449.156
AT3G18110	EMB1270	Pentatricopeptide repeat (PPR) superfamily protein	129.023	114.274	113.04	132.054	119.638	128.154	97.3664	115.888	110.608	88.0153	109	110.645	95.8047	126.998	134.836	150.01	174.506	130.119	141.712	123.323	147.181	141.97	125.31	141.983
AT3G18490	ASPG1	Eukaryotic aspartyl protease family protein	731.372	807.264	936.068	842.392	901.797	827.26	967.378	927.226	953.079	841.224	816.685	829.488	1088.53	1004.51	865.495	974.794	902.297	1171.66	1181.08	981.981	731.09	1206.22	892.638	1162.71
AT3G20660	2024-10-04	organic cation/carnitine transporter4	9.73055	17.4363	11.0273	2.79453	14.9267	5.9669	18.1893	7.58876	15.6944	17.2466	19.6897	11.3944	15.2454	21.6117	44.8959	13.2658	12.7426	17.1265	21.4292	20.5883	25.6784	8.3412	24.9527	21.6122
AT3G20810	JMJD5	2-oxoglutarate (2OG) and Fe(II)-dependent oxygenase superfamily protein	143.658	133.308	85.2059	111.265	189.271	55.7353	112.183	107.157	111.771	117.274	99.0372	130.519	98.3296	101.3	137.231	168.002	300.069	102.225	43.8282	380.104	323.552	192.105	131.458	209.983
AT3G21670	AT3G21670	Major facilitator superfamily protein	263.344	235.78	194.683	279.905	301.287	288.698	217.655	270.73	303.588	243.495	248.926	303.281	385.146	385.543	300.393	431.7	304.983	279.565	224.007	330.31	245.821	339.809	318.5	317.099
AT3G21690	AT3G21690	MATE efflux family protein	443.963	415.696	460.968	472.489	526.048	419.043	354.547	439.745	575.373	538.109	503.951	524.371	673.843	551.263	709.466	633.512	587.922	498.119	391.198	615.775	476.414	653.702	518.248	557.054
AT3G21720	ICL	isocitrate lyase	34.4245	37.673	55.197	21.99	41.687	20.8982	31.3374	32.1952	22.1895	49.6261	27.605	32.1129	37.1149	205.116	101.64	469.417	85.4637	36.099	39.6071	183.673	13.2915	14.3885	14.0407	48.7489
AT3G21750	UGT71B1	UDP-glucosyl transferase 71B1	196.648	161.971	159.921	167.864	151.316	142.353	166.412	203.66	178.977	143.974	129.281	189.554	255.299	175.286	232.275	218.762	301.118	225.316	158.701	315.066	214.002	261.342	144.192	228.581
AT3G21760	HYR1	UDP-Glycosyltransferase superfamily protein	132.704	170.664	102.54	162.571	173.913	125.31	115.451	120.202	174.782	130.677	172.843	174.491	227.47	230.616	151.829	259.705	263.985	184.828	171.184	247.019	240.878	259.543	141.417	305.069
AT3G22231	PCC1	pathogen and circadian controlled 1	168.49	32.6889	262.273	538.948	588.587	55.4806	439.755	61.6167	683.857	577.165	140.932	93.9481	258.556	749.25	924.12	338.227	3005.49	666.987	869.31	836.821	3345.68	720.913	1057.16	3479.91
AT3G22235	AT3G22235	cysteine-rich TM module stress tolerance protein	587.731	254.413	643.597	1213.6	1054.37	249.117	792.069	303.514	1371.2	1231.56	445.961	302.528	621.716	1411.21	2030.19	612.605	4229.95	1219.51	1155.92	1214.21	4957.22	1405.08	1397.12	5409.04
AT3G23170	AT3G23170	hypothetical protein	118.595	128.777	190.664	150.659	102.828	61.7084	190.533	112.658	99.607	90.5229	108.364	140.941	470.653	145.087	104.444	158.159	374.929	82.3082	65.151	292.66	764.093	221.951	86.9286	382.945
AT3G23280	XBAT35	hypothetical protein	237.565	232.797	214.671	191.794	225.755	209.83	268.279	196.325	237.184	230.467	211.807	244.683	255.23	210.116	254.937	350.75	359.297	226.571	278.658	316.844	329.649	310.322	255.017	269.648
AT3G23760	AT3G23760	transferring glycosyl group transferase	283.126	229.258	205.208	189.876	250.321	180.27	214.889	186.689	251.375	211.554	228.862	240.138	251.818	230.854	229.212	290.106	251.024	251.152	270.259	279.421	300.569	273.017	229.226	295.457
AT3G23780	NRPD2A	nuclear RNA polymerase D2A	58.014	56.8876	79.8448	71.01	66.5992	51.6717	69.3864	61.1554	75.4237	77.8325	45.9793	57.8853	80.3043	84.3683	71.0797	78.6835	58.1084	80.1007	93.1034	74.9824	89.6743	61.6649	96.9889	83.3854
AT3G23980	BLI	BLISTER	90.7706	82.8559	98.4859	66.1127	113.881	102.54	96.0741	84.3721	93.5302	77.2471	95.1279	83.6955	134.871	96.7538	88.7689	119.405	142.152	97.1989	111.991	116.077	95.5101	98.2426	105.569	105.041
AT3G24760	AT3G24760	Galactose oxidase/kelch repeat superfamily protein	56.3203	44.0214	56.4457	60.4483	64.8195	56.7436	54.1611	74.9428	57.3999	48.7495	58.0813	46.9677	38.1113	78.1559	88.041	91.4077	74.2017	61.8175	57.8638	101.021	90.676	58.2297	56.5127	87.4498
AT3G25020	RLP42	receptor like protein 42	15.6192	10.7313	3.04495	3.75938	13.5373	4.97091	8.466	30.7541	23.946	21.4942	6.49731	8.00626	28.7117	27.096	16.6765	18.7174	35.6264	34.5596	18.5636	29.1389	19.8854	21.7092	7.32497	35.9141
AT3G25570	AT3G25570	Adenosylmethionine decarboxylase family protein	27.1759	16.9083	25.9937	22.0275	33.781	22.3161	42.0896	22.5731	30.3627	17.0153	26.9327	32.0927	23.8126	37.5215	36.5261	42.9694	36.5343	24.7486	39.8745	38.7093	43.9942	45.2972	45.461	39.1176
AT3G25690	CHUP1	Hydroxyproline-rich glycoprotein family protein	672.442	701.013	600.507	734.502	834.905	630.219	679.169	761.789	687.551	545.037	824.496	665.397	833.443	702.708	792.112	936.219	965.638	733.988	733.737	995.469	782.444	863.974	927.155	759.926
AT3G25770	AOC2	allene oxide cyclase 2	1581.83	1072.6	1844.22	1113.13	896.392	830.237	2064.22	1097.63	1241.94	1074.48	1075.46	1150.96	1349.95	1079.67	1950.78	947.354	2371.22	1287.1	1733.47	2272.06	3438.85	1762.47	1263.06	2286.3
AT3G25820	TPS-CIN	terpene synthase-like sequence-1,8-cineole	26.5501	36.0149	24.0679	49.978	93.4869	24.8816	14.9747	16.2529	36.0591	31.4215	27.5724	43.1414	206.721	153.024	135.238	74.2365	86.9586	42.9502	18.5151	33.541	66.3617	48.7871	118.702	33.656
AT3G25830	TPS-CIN	terpene synthase-like sequence-1,8-cineole	26.5501	36.0149	24.0679	49.978	93.4869	24.8816	14.9747	16.2529	36.0591	31.4215	27.5724	43.1414	206.721	153.024	135.238	74.2365	86.9586	42.9502	18.5151	33.541	66.3617	48.7871	118.702	33.656
AT3G26180	CYP71B20	cytochrome P450, family 71, subfamily B, polypeptide 20	141.24	153.533	130.09	111.219	156.753	112.935	131.023	136.196	133.14	95.342	153.265	141.308	160.5	110.852	186.748	168.041	206.915	153.065	219.774	175.456	207.711	194.336	189.848	159.66
AT3G26460	AT3G26460	Polyketide cyclase/dehydrase and lipid transport superfamily protein	26.176	33.0282	40.4785	32.6209	30.5083	16.9151	57.4499	24.7395	34.7311	31.3562	15.5895	33.6261	124.548	161.619	132.956	23.3423	30.8832	46.7162	42.9248	41.7196	20.8904	52.5538	87.8353	43.7238
AT3G26580	AT3G26580	Tetratricopeptide repeat (TPR)-like superfamily protein	279.029	388.275	400.011	290.578	389.301	286.7	367.814	368.87	312.234	279.238	295.957	320.237	344.108	289.707	335.949	424.947	502.375	301.785	424.308	490.747	519.479	411.663	495.197	425.237
AT3G28080	UMAMIT47	nodulin MtN21 /EamA-like transporter family protein	84.0953	67.4119	73.6256	93.1386	40.8429	69.6751	71.1312	95.2942	67.8589	45.5782	69.8213	57.8857	69.1165	54.9224	98.8396	81.4755	74.9162	95.029	90.5392	121.551	110.426	104.484	115.855	107.829
AT3G28130	UMAMIT44	nodulin MtN21 /EamA-like transporter family protein	100.951	88.6687	77.6627	95.9383	145.283	54.7428	83.6298	108.235	89.7493	82.2789	70.4206	91.2316	99.3714	85.5221	93.7571	86.5448	129.545	122.483	122.303	154.135	140.331	150.9	133.903	108.15
AT3G28290	AT14A	transmembrane protein, putative (DUF677)	8.8095	8.11372	10.814	35.1839	23.6289	5.96415	24.3599	12.9456	24.3582	28.5385	12.8443	21.9817	10.852	25.9382	15.0792	42.6144	35.212	12.3069	4.30639	61.895	122.193	38.6267	36.2434	45.2358
AT3G28300	AT14A	transmembrane protein, putative (DUF677)	8.8095	8.11372	10.814	35.1839	23.6289	5.96415	24.3599	12.9456	24.3582	28.5385	12.8443	21.9817	10.852	25.9382	15.0792	42.6144	35.212	12.3069	4.30639	61.895	122.193	38.6267	36.2434	45.2358
AT3G29000	AT3G29000	Calcium-binding EF-hand family protein	7.00478	15.4064	35.1346	6.63344	3.56877	10.9459	42.4444	7.62379	10.5671	10.8962	19.4868	21.2496	136.444	11.4863	31.4986	22.1497	24.9327	3.95916	5.0138	21.1918	188.781	13.0616	13.0275	30.9664
AT3G43670	AT3G43670	Copper amine oxidase family protein	62.2515	41.5916	53.0832	40.2281	64.2301	31.848	68.6535	50.4119	73.0591	37.9639	24.7767	59.4896	83.1803	62.0954	93.9572	66.8903	82.2602	82.4852	54.7502	71.6033	108.63	133.408	43.9384	83.4096
AT3G45140	LOX2	lipoxygenase 2	1466.53	673.446	2284.52	1354.41	872.526	716.309	2471.89	1316.95	1554.74	940.397	967.302	1148.96	910.916	1488.52	1667.51	1367.34	2236.77	1810.83	2204.12	2755.81	3552.17	2481.7	1252.98	3299.76
AT3G45680	AT3G45680	Major facilitator superfamily protein	7.8945	5.02799	7.53404	7.64016	11.2875	8.95765	16.304	9.67318	15.1455	10.8234	7.426	17.3826	33.5814	46.77	14.715	16.2983	22.8342	13.0172	13.6464	21.765	7.36563	18.2991	33.6383	10.4057
AT3G46090	ZAT7	C2H2 and C2HC zinc fingers superfamily protein	14.8401	15.408	19.8205	16.3061	29.1162	5.965	17.1239	12.9227	8.20382	10.8965	18.6063	25.3961	138.116	9.94706	9.56602	28.1471	12.2218	1.58609	6.41393	35.6362	349.843	5.19154	13.4766	76.0734
AT3G46530	RPP13	NB-ARC domain-containing disease resistance protein	197.737	194.997	150.273	214.9	188.498	216.028	207.358	199.461	195.118	128.906	204.503	197.067	280.365	200.471	200.549	253.257	225.367	188.914	178.498	283.955	281.035	192.412	261.985	252.231
AT3G46870	AT3G46870	Pentatricopeptide repeat (PPR) superfamily protein	33.2246	56.8369	56.3468	53.682	56.4988	56.7416	46.4566	70.7277	83.181	62.7605	81.1225	78.488	80.2274	67.5603	101.903	87.2089	112.342	90.444	47.9821	92.9746	96.0574	88.6126	45.5123	80.61
AT3G46970	PHS2	alpha-glucan phosphorylase 2	495.337	477.504	601.908	383.623	458.259	368.488	682.203	469.73	446.21	343.121	370.639	456.465	342.099	343.883	559.312	562.482	843.463	429.648	710.595	933.324	1213.51	733.332	685.877	669.318
AT3G47070	AT3G47070	thylakoid soluble phosphoprotein	5565.78	5354.94	4898.71	5952.89	5234.8	4469.61	4952.56	6508.08	5517.12	5216.28	5996	6099.32	7985.66	6659.15	6295.16	6532.76	7771.64	5732.2	4395.21	6531.55	6386.13	6716.11	6573.39	7733.4
AT3G47250	AT3G47250	transmembrane protein, putative (DUF247)	236.214	385.014	305.468	295.403	339.722	375.309	300.451	326.029	335.781	319.21	345.811	336.866	468.494	276.248	368.647	356.896	425.83	330.27	398.349	432.999	367.768	432.129	441.919	374.812
AT3G47430	PEX11B	peroxin 11B	296.709	292.161	243.471	318.446	394.921	276.745	298.021	414.9	329.869	318.13	366.083	360.71	549.729	472.087	487.359	488.098	442.442	402.577	277.609	420.029	395.895	466.179	495.882	483.47
AT3G47480	AT3G47480	Calcium-binding EF-hand family protein	15.8651	13.0307	17.2771	10.5195	6.89956	7.95882	15.2424	13.9414	18.8436	23.6483	11.6979	8.55889	19.3718	11.8804	37.7107	52.0129	41.9798	6.45441	7.41198	17.3168	61.1454	15.1022	28.7534	17.5846
AT3G48590	NF-YC1	nuclear factor Y, subunit C1	114.672	129.865	116.303	112.209	152.24	137.384	106.47	99.8167	116.22	111.485	136.462	99.8052	149.146	101.651	116.499	139.782	129.766	177.018	156.267	166.724	129.357	151.741	164.926	147.234
AT3G48690	CXE12	alpha/beta-Hydrolases superfamily protein	709.965	608.991	623.508	715.582	671.576	602.175	653.275	807.346	686.669	668.698	730.189	749.929	1029.73	851.352	1052.93	857.498	805.214	707.014	519.036	879.599	846.765	834.661	561.515	1029.54
AT3G48740	SWEET11	Nodulin MtN3 family protein	367.134	297.073	427.957	356.408	376.996	304.617	432.791	404.284	368.886	308.508	348.124	550.434	419.405	560.884	351.308	448.086	528.549	588.391	541.248	532.755	499.406	605.76	442.87	519.952
AT3G48870	HSP93-III	Clp ATPase	376.481	318.344	328.792	325.988	354.831	337.795	249.499	352.181	310.024	303.149	207.691	390.474	376.806	397.009	362.959	398.563	427.42	360.925	303.347	386.296	340.034	320.185	445.136	521.309
AT3G49110	PRXCA	peroxidase CA	110.547	87.7462	79.0308	112.242	153.277	66.7388	108.399	98.705	118.001	159.904	116.211	75.1139	112.685	231.886	197.593	103.019	155.629	175.671	253.249	179.196	230.059	212.478	168.415	228.563
AT3G49160	AT3G49160	pyruvate kinase family protein	7.74554	16.0998	6.67799	8.61938	12.3699	1.98439	6.53711	21.2168	7.64078	1.18355	6.58404	18.322	46.1088	11.2785	22.6984	17.9834	27.5515	7.29624	7.46298	24.1735	19.8027	45.7733	23.9418	28.7693
AT3G49530	NAC062	NAC domain containing protein 62	93.2095	77.1982	150.339	83.3977	128.556	78.6384	150.54	92.2818	95.4924	62.914	111.146	109.653	401.944	115.702	90.6603	107.734	110.272	95.1385	77.1651	175.024	543.22	105.1	91.0847	180.176
AT3G49570	LSU3	response to low sulfur 3	40.34	35.9793	178.851	45.9874	43.3035	24.8753	109.886	51.5321	31.4504	44.512	26.4095	70.5522	86.9243	62.3399	140.343	38.6043	76.2665	103.649	91.1125	168.389	234.553	92.9077	42.8932	117.179
AT3G49600	UBP26	ubiquitin-specific protease 26	49.7287	72.8593	55.5644	47.9206	69.8921	42.8107	46.4903	60.0416	78.834	53.0532	44.3661	61.6547	69.4373	53.8736	74.1098	105.503	72.9632	78.5816	88.6947	97.5356	52.38	72.8465	87.0461	51.5924
AT3G50770	CML41	calmodulin-like 41	6.08904	10.5166	6.72366	15.4377	7.93163	3.97709	12.4552	10.6912	13.772	5.46805	2.25531	8.47392	11.3924	17.9615	27.7752	44.5173	20.2819	5.66944	10.5915	17.1206	59.0727	6.10583	5.41703	19.6762
AT3G50930	BCS1	cytochrome BC1 synthesi	29.7016	20.6122	34.0792	52.8442	16.0328	56.6247	82.3739	34.3646	22.7871	41.107	39.5616	34.3745	181.431	35.5965	132.452	68.1034	43.1796	30.567	28.4671	48.0063	513.501	46.0703	22.6558	74.2344
AT3G50950	ZAR1	HOPZ-ACTIVATED RESISTANCE 1	110.99	134.45	116.356	102.604	99.4188	89.5892	118.883	112.621	148.677	102.844	122.912	114.917	182.619	111.629	132.296	191.367	122.209	145.806	123.222	133.518	389.737	145.751	126.179	251.032
AT3G51290	AT3G51290	pyridoxal-phosphate-dependent serine hydroxymethyltransferase, putative (DUF632)	11.6882	21.4737	25.7666	49.2414	22.5758	21.0318	28.2707	17.8276	21.1318	16.7588	28.414	35.327	58.4476	27.6836	26.5902	21.9918	40.4202	29.2313	34.2581	35.4331	60.0727	55.1023	44.0766	33.8024
AT3G51640	AT3G51640	stress response NST1-like protein	28.5524	64.8273	69.1779	51.4729	59.0426	53.7554	60.5927	49.3725	81.5842	39.1048	56.2782	72.5948	79.8144	73.1888	62.2236	56.8126	75.5692	78.3679	71.3559	72.59	86.6663	78.3262	78.6023	84.3753
AT3G52155	AT3G52155	Phosphoglycerate mutase family protein	198.227	219.734	200.145	229.285	173.971	195.445	215.895	243.361	226.256	167.996	190.016	206.09	232.293	188.788	184.496	230.749	282.787	257.02	271.899	252.911	208.021	252.414	297.493	274.866
AT3G52180	SEX4	dual specificity protein phosphatase (DsPTP1) family protein	335.328	189.54	286.821	208.092	237.967	214.158	360.718	303.405	258.326	210.101	199.1	227.221	189.155	190.999	421.243	218.015	437.297	297.293	295.772	397.715	444.809	368.28	301.42	401.469
AT3G53460	CP29	chloroplast RNA-binding protein 29	4992.8	5459.41	4250.82	4270.78	5309.47	4917.22	4742.56	4305.74	5266.36	5692.95	4471.7	5732.84	5621.89	4829.41	4798.35	6567.21	7990.19	4629.05	4702.46	7814.5	7303.61	5873.11	5312.94	6459.61
AT3G55710	AT3G55710	UDP-Glycosyltransferase superfamily protein	32.0875	22.6609	28.2158	35.5464	29.352	19.9046	30.4536	37.4339	27.1206	20.6407	32.093	23.3351	89.167	40.17	18.517	60.8662	88.2177	23.8758	25.1752	40.1573	28.1803	37.728	32.5196	81.0849
AT3G56050	AT3G56050	Protein kinase family protein	277.534	316.412	271.243	265.7	305.794	261.817	231.007	233.855	249.425	280.221	225.735	249.667	338.431	310.543	277.643	378.116	317.145	276.849	378.66	336.455	403.639	376.239	295.288	351.095
AT3G56620	UMAMIT10	nodulin MtN21 /EamA-like transporter family protein	11.4858	10.8173	15.4396	20.2081	22.427	14.9331	17.1716	11.839	9.11479	10.8743	12.5483	13.9502	26.8222	12.1128	20.7277	17.2993	14.0267	26.9898	15.9737	28.6452	24.499	24.8769	14.772	23.6512
AT3G56710	SIB1	sigma factor binding protein 1	30.6687	19.5542	105.976	30.619	54.1185	12.9283	114.016	68.4466	25.6536	21.797	31.6808	35.2882	86.003	30.8375	34.277	58.8163	114.209	20.3122	71.7241	86.1273	433.534	27.9858	47.6993	158.307
AT3G56880	AT3G56880	VQ motif-containing protein	306.469	250.862	475.743	151.57	356.542	165.241	558.992	278.857	152.006	179.75	293.874	286.881	1139.19	308.332	253.739	320.327	403.923	171.789	231.695	573.365	1539.51	274.648	290.286	697.337
AT3G57260	BGL2	beta-1,3-glucanase 2	2.78053	0.234049	3.19587	18.3888	11.1716	2.98181	12.5039	2.22987	26.781	1.16663	6.69096	0	11.3578	8.29349	20.6357	92.7436	25.8036	11.2366	11.9171	10.3243	23.7321	6.1918	10.742	100.052
AT3G59310	AT3G59310	solute carrier family 35 protein (DUF914)	107.097	106.811	154.906	151.562	199.591	151.317	144.63	183.277	130.731	152.558	153.154	135.306	173.016	131.32	197.703	138.574	152.931	203.504	217.554	204.319	221.091	158.242	214.941	197.665
AT3G59780	AT3G59780	Rhodanese/Cell cycle control phosphatase superfamily protein	759.448	858.505	744.218	777.805	775.348	724.684	720.104	900.941	726.563	594.954	708.18	633.527	806.84	729.864	862.05	818.751	922.332	950.67	1010.07	939.069	883.86	904.233	1063.45	844.755
AT3G60140	DIN2	Glycosyl hydrolase superfamily protein	5.47496	23.3172	10.85	18.2325	33.5721	14.9303	0.743086	16.1104	50.8562	10.9071	2.09855	19.7129	29.5723	3.32195	36.5064	108.034	83.6877	19.8841	46.6849	41.3217	62.6017	25.349	12.9587	9.45041
AT3G60750	AT3G60750	Transketolase	8762.16	8719.7	7401.18	9192.12	9074.55	8749.53	7451.16	9015.55	9605.69	7943.21	9235.34	9156.2	10083	9029.69	9182.38	12400.8	12065.9	9033.96	7979.77	11769.8	10862.6	11062.3	9650.77	11753.4
AT3G61080	AT3G61080	Protein kinase superfamily protein	150.867	132.277	116.246	120.85	152.272	130.412	101.545	94.4885	137.57	115.816	121.953	125.153	151.032	154.524	156.159	152.128	141.805	153.141	147.983	172.769	130.729	161.378	160.233	112.33
AT3G61190	BAP1	BON association protein 1	31.7466	45.8513	83.449	29.6833	22.7535	25.8762	59.2175	53.4874	14.3996	26.0776	28.3636	43.3815	255.789	47.9373	32.2889	40.9224	25.8766	6.96111	7.06518	59.9554	574.261	21.2002	27.0897	120.396
AT3G61870	AT3G61870	plant/protein	1846.86	1855.27	1558.8	1781.29	1651.19	1528.06	1558.84	1926.31	1759.1	1413.01	1772.25	1693.98	2038.27	2077.14	1812.29	1995.82	2238.44	2233.99	1864.2	2090.59	1925.8	2211.63	2287.9	2153.97
AT3G62410	CP12-2	CP12 domain-containing protein 2	2123.43	2059.44	1859.93	2182.2	2163.57	1845.65	1913.5	2671.36	2536.95	1800.53	2640.9	2859.67	3253.09	2763.02	2277.44	3183.58	3774.85	2141.14	1599.49	3512.34	2956.77	3416.67	2355.15	3684.15
AT3G62550	AT3G62550	Adenine nucleotide alpha hydrolases-like superfamily protein	426.525	630.18	567.821	237.755	558.47	270.776	579.448	353.98	289.352	272.821	305.621	419.577	597.489	219.464	226.995	541.066	1026.98	249.555	1023.87	983.812	1012.59	674.066	590.941	549.931
AT3G62750	BGLU8	beta glucosidase 8	150.423	219.611	208.852	161.095	195.278	239.923	252.207	190.908	151.096	179.655	174.853	193.946	160.142	140.261	177.736	260.827	285.478	205.726	316.409	266.092	276.096	290.877	336.331	250.203
AT3G63160	OEP6	outer envelope membrane protein	8072.87	7367.84	6885.95	8138.22	8764.37	5838	7232.42	7510.55	8305.24	7555.59	7383.38	10051.1	8834.08	9172.7	8854.42	12714.3	12629.6	7935.71	5429.66	12863.2	12372.4	12711.5	6357.76	12414.8
AT3G63500	TTA2	fibronectin type III domain protein (DUF1423)	86.7738	61.179	57.4882	79.6074	80.1702	59.7234	92.329	113.508	57.4896	88.6999	120.039	81.6501	121.561	78.1561	133.548	121.047	117.128	71.1913	105.306	70.7611	113.326	128.248	120.062	103.021
AT4G00165	AT4G00165	Bifunctional inhibitor/lipid-transfer protein/seed storage 2S albumin superfamily protein	652.813	729.666	614.073	697.235	705.075	655.076	659.925	855.698	734.92	669.576	845.594	838.848	851.128	873.727	777.872	970.252	995.976	729.742	535.224	1058.28	823.513	938.689	645.94	1122.59
AT4G00340	RLK4	receptor-like protein kinase 4	138.197	146.4	98.8421	153.498	128.744	171.242	133.087	153.339	162.293	143.911	139.627	131.075	119.4	141.678	181.826	202.152	224.432	177.455	161.112	184.916	142.634	181.983	192.994	199.285
AT4G00750	AT4G00750	S-adenosyl-L-methionine-dependent methyltransferases superfamily protein	49.756	63.6555	70.3303	59.4906	60.0028	59.7311	57.0338	44.8421	47.4462	40.1474	68.3596	64.2679	59.2185	67.8876	69.1354	89.8756	67.6432	70.6404	84.2593	67.205	50.245	83.9645	93.0872	61.8313
AT4G01070	GT72B1	UDP-Glycosyltransferase superfamily protein	320.458	410.248	362.724	423.054	368.09	282.247	435.66	418.439	397.286	394.909	301.122	322.956	504.962	541.558	546.715	461.044	544.909	447.448	312.761	422.511	386.456	499.511	474.101	463.348
AT4G01800	AGY1	Albino or Glassy Yellow 1	274.223	216.333	220.724	215.814	253.88	214.032	219.667	220.927	214.901	198.061	194.172	194.146	257.162	218.567	280.744	283.087	316.31	240.113	234.685	272.199	216.922	236.657	372.106	201.895
AT4G02020	SWN	SET domain-containing protein	66.499	74.5913	84.7219	56.5113	100.359	98.5601	94.2222	87.9159	65.0158	105.926	88.4266	63.1738	95.5688	105.793	120.635	109.339	122.342	91.6726	121.796	64.7704	131.042	95.6421	103.733	106.054
AT4G02715	AT4G02715	flocculation FLO11-like protein	68.4309	97.6013	106.096	92.4812	111.294	70.9231	102.039	76.6906	115.337	98.972	100.144	90.2754	90.1021	117.849	119.233	128.092	109.665	118.606	110.685	147.626	109.896	114.232	110.886	105.121
AT4G03205	hemf2	Coproporphyrinogen III oxidase	31.6052	42.3694	41.1542	20.0482	48.8069	34.8411	28.4093	37.5398	35.175	46.4541	46.516	35.1256	46.8324	35.7863	43.412	45.6977	65.3006	49.5022	55.4877	50.7705	47.0059	45.5534	54.4566	41.235
AT4G04770	ABCI8	ATP binding cassette protein 1	467.382	453.009	475.361	554.445	611.462	399.916	430.403	757.957	528.024	396.653	481.075	548.205	920.369	678.513	676.18	801.351	927.772	707.142	492.618	960.356	899.285	933.332	708.894	801.962
AT4G07455	AT4G07455	hypothetical protein	82.7407	72.1127	60.521	44.0234	80.1137	55.7422	65.4218	93.1902	96.3888	76.8138	82.5946	70.4208	80.2665	75.0098	88.1482	83.0908	96.9813	82.3084	99.5769	94.3434	86.1923	102.2	88.2296	115.279
AT4G08920	CRY1	cryptochrome 1	296.552	313.271	338.021	308.842	410.66	318.56	327.15	262.305	318.796	266.257	344.983	312.391	413.983	316.33	283.556	374.617	313.473	405.985	511.6	425.749	331.598	384.252	521.594	316.89
AT4G09020	ISA3	isoamylase 3	92.5577	77.0614	108.881	72.8431	115.012	69.6789	115.213	125.313	115.422	77.9417	63.601	70.4513	82.0997	96.3052	178.084	97.2456	159.971	102.512	79.6092	191.594	226.137	147.7	105.036	146.174
AT4G09040	AT4G09040	RNA-binding (RRM/RBD/RNP motifs) family protein	492.925	668.779	540.56	520.819	586.877	586.044	450.554	488.02	564.129	558.038	464.967	581.077	641.467	543.464	517.876	823.383	887.288	555.503	612.251	680.676	840.722	691.503	748.906	727.118
AT4G10120	ATSPS4F	Sucrose-phosphate synthase family protein	367.29	295.905	329.867	427.842	380.38	290.261	371.535	549.077	464.173	263.074	407.086	430.035	571.319	477.792	588.202	603.788	560.834	456.757	220.655	651.699	436.498	579.574	456.103	623.918
AT4G11190	AT4G11190	Disease resistance-responsive (dirigent-like protein) family protein	107.528	87.8168	140.295	90.1052	164.558	70.6708	150.446	108.347	123.843	172.9	53.2758	107.426	212.284	396.66	420.953	126.7	110.361	148.875	88.2484	145.608	135.022	169.549	159.969	122.66
AT4G11211	AT4G11211	hypothetical protein	175.231	136.446	262.231	189.905	301.079	154.296	209.234	183.436	228.569	177.51	160.424	234.021	233.288	284.839	215.371	236.856	242.879	244.899	300.027	302.153	206.533	309.003	208.776	248.886
AT4G11320	AT4G11320	Papain family cysteine protease	308.685	261.837	434.83	369.058	781.554	321.501	599.461	358.263	404.197	330.874	170.931	566.781	2150.97	2038.72	1164.42	771.317	955.072	725.309	555.667	807.587	646.741	883.588	1410.36	664.222
AT4G12310	CYP706A5	cytochrome P450, family 706, subfamily A, polypeptide 5	256.908	233.839	234.731	291.214	328.632	203.492	290.262	316.251	282.135	322.142	270.087	350.738	355.303	283.372	408.826	320.084	413.262	376.647	250.255	455.437	409.251	314.687	319.234	374.515
AT4G12320	CYP706A6	cytochrome P450, family 706, subfamily A, polypeptide 6	420.415	454.11	409.314	389.125	303.398	384.273	401.595	396.899	378.123	345.795	368.31	423.671	346.898	411.336	419.237	438.881	631.892	355.487	498.353	609.38	510.705	550.521	593.905	520.228
AT4G12830	AT4G12830	alpha/beta-Hydrolases superfamily protein	191.438	221.998	187.359	181.971	230.227	212.101	206.95	214.473	225.401	184.996	274.405	232.401	258.64	217.636	241.03	272.038	338.928	195.678	160.377	287.635	290.197	296.54	267.789	279.352
AT4G13250	NYC1	NAD(P)-binding Rossmann-fold superfamily protein	468.564	539.794	453.398	431.614	594.629	303.618	468.837	491.403	471.388	393.053	435.643	524.445	592.672	364.062	459.491	668.237	1118.83	404.412	373.852	1122.83	1288.28	924.097	608.831	755.438
AT4G13395	RTFL12	ROTUNDIFOLIA like 12	93.762	52.3053	154.25	17.1084	57.654	13.9218	162.562	64.5292	14.8283	8.89466	81.8603	82.8039	629.189	74.4575	25.3129	39.063	196.379	28.0561	54.0761	182.116	1583.63	30.39	44.0602	355.133
AT4G13505	AT4G13505		256.868	227.778	216.778	212.79	219.188	202.69	224.236	118.136	262.675	275.058	313.12	261.73	313.351	323.411	275.335	240.104	367.974	303.945	200.601	292.556	399.205	229.853	241.25	402.089
AT4G13670	PTAC5	plastid transcriptionally active 5	352.528	305.063	292.455	336.664	324.833	313.582	341.437	320.691	348.769	308.509	298.188	319.724	329.759	338.534	340.5	413.78	412.227	366.858	385.795	449.693	382.036	365.109	393.872	424.264
AT4G14060	AT4G14060	Polyketide cyclase/dehydrase and lipid transport superfamily protein	7.94649	0.309724	26.5732	4.73356	6.86369	0.988357	27.0579	8.62324	3.7998	11.8935	4.79072	24.4868	35.422	44.1974	90.8332	12.9695	27.116	17.6797	39.5651	6.77271	26.2424	14.0417	18.614	11.4685
AT4G14365	XBAT34	hypothetical protein	28.2493	11.1059	29.2858	26.8852	14.81	13.9302	32.4788	22.5397	40.1649	19.5292	32.2806	11.1665	31.4339	11.3112	54.3113	101.701	41.1243	26.0723	19.7913	14.2118	281.88	28.9044	21.8129	52.538
AT4G15110	CYP97B3	cytochrome P450, family 97, subfamily B, polypeptide 3	246.878	248.183	260.178	244.598	225.796	252.859	284.453	217.762	247.41	198.163	235.465	244.407	306.903	237.449	280.683	277.419	328.679	259.704	321.338	322.873	267.514	285.446	309.147	265.223
AT4G15440	HPL1	hydroperoxide lyase 1	25.9523	27.261	15.8844	40.3685	22.6782	17.9119	36.2279	34.2708	55.3491	12.059	21.6587	41.1066	47.7901	29.4966	20.5045	37.0172	66.5128	19.7824	38.0388	64.7965	79.2338	52.2073	37.2509	78.0242
AT4G16190	AT4G16190	Papain family cysteine protease	773.163	865.272	934.544	908.342	852.375	785.448	891.126	931.372	792.862	876.413	791.522	754.534	1320.1	890.765	1154.36	1012.5	1221.76	844.309	947.988	1137.24	1132.93	1077.93	1028.8	1025.55
AT4G16890	SNC1	TIR-NBS-LRR class disease resistance protein	254.385	325.816	248.361	290.67	273.139	251.86	225.382	259.547	276.195	261.86	290.556	210.84	315.391	224.432	313.379	364.437	355.666	257.994	319.556	344.682	319.422	323.292	291.186	342.815
AT4G17090	CT-BMY	chloroplast beta-amylase	1575.57	1043.74	921.753	1641.78	1553.3	991.063	1253.56	1545.9	1615.42	1055.17	1392.53	1682.76	2312.28	1859.5	1686.26	1905.83	2597.24	1333.52	805.075	2515.69	2442.68	2048.87	1171.64	2507.05
AT4G17140	AT4G17140	pleckstrin homology (PH) domain-containing protein	115.773	193.275	163.557	134.264	150.123	134.39	148.351	151.205	154.713	136.307	154.014	116.697	158.657	147.845	237.391	193.545	191.38	131.493	163.297	194.693	203.052	206.773	201.453	143.206
AT4G17470	AT4G17470	alpha/beta-Hydrolases superfamily protein	15.6055	5.30073	36.4994	33.6761	41.4571	10.9427	27.6668	18.2845	15.7289	23.7926	10.5853	25.2346	19.0088	33.4215	27.5374	15.923	24.9779	49.0647	23.8523	51.5273	48.9156	45.2926	33.2649	78.909
AT4G18197	PUP7	purine permease 7	61.284	62.6593	49.4603	46.178	73.5028	40.6697	54.7645	58.9748	61.2194	48.7503	58.9361	64.2343	106.276	76.2306	91.0286	48.8453	50.7086	63.1351	55.9504	71.48	98.275	75.2854	95.8281	62.6299
AT4G18253	AT4G18253	receptor Serine/Threonine kinase-like protein	11.7036	6.03339	6.76672	12.5323	7.91377	3.97771	5.64108	11.7232	8.07892	16.0729	5.77951	1.04934	16.2576	19.1977	10.7681	26.84	16.1616	5.04375	15.4893	9.99124	32.2495	3.78718	12.5895	16.4627
AT4G18290	KAT2	potassium channel KAT1-like protein	33.9607	33.6639	19.5848	17.2295	12.5599	20.9049	18.9627	27.8061	9.51829	39.8031	9.73218	19.2395	21.8974	17.8879	17.5738	26.2641	31.3333	70.338	42.9328	55.0871	27.8226	49.6668	30.0383	39.0721
AT4G18880	HSF A4A	heat shock transcription factor A4A	38.5659	58.5539	47.1659	35.4541	32.8457	38.8228	53.3786	30.1321	22.6971	48.6468	55.8643	42.2364	125.441	46.9192	59.1634	81.0971	69.0697	29.0986	41.31	48.9638	273.246	56.0181	40.4527	48.5184
AT4G19500	AT4G19500	nucleoside-triphosphatase/transmembrane receptor/nucleotide binding/ATP binding protein	111.396	104.25	106.755	111.24	136.522	130.412	111.194	123.337	113.141	137.375	165.327	123.432	155.012	108.411	166.081	177.709	148.472	159.458	159.89	157.268	139.408	147.873	147.13	160.604
AT4G20130	PTAC14	plastid transcriptionally active 14	198.443	195.548	196.191	239.841	229.098	217.08	210.845	180.229	223.016	244.486	216.051	202.418	234.199	239.831	193.668	292.015	257.568	206.985	290.197	313.126	273.558	212.903	225.545	282.557
AT4G20170	GALS3	glycosyltransferase family protein (DUF23)	189.224	98.476	136.082	123.724	117.458	105.518	129.31	171.345	140.09	104.925	120.211	120.755	207.568	163.865	173	138.828	156.535	145.117	127.043	146.578	177.021	158.077	144.082	170.892
AT4G21190	emb1417	Pentatricopeptide repeat (PPR) superfamily protein	109.376	109.725	111.141	87.0421	131.263	110.958	115.101	127.147	106.82	112.764	106.486	117.868	127.739	112.572	109.523	164.461	145.356	162.102	152.533	148.709	170.393	141.153	130.53	177.401
AT4G21990	2024-04-03	APS reductase 3	603.14	501.541	845.89	539.71	624.496	489.78	749.266	667.018	526.106	560.525	635.977	578.504	942.904	757.722	1004.33	552.483	669.012	948.885	741.198	941.06	892.442	800.543	501.245	761.128
AT4G22755	AT4G22755	methylsterol monooxygenase 1-3	61.9669	44.1517	79.3955	68.1192	45.3069	54.7489	76.1684	77.1396	77.8283	71.3814	53.6676	62.5471	82.2066	87.6926	66.0844	102.84	113.729	64.0578	96.2308	74.0322	78.4067	72.9388	66.8016	104.93
AT4G23100	GSH1	glutamate-cysteine ligase	922.128	915.46	827.242	948.333	1035.98	846.182	971.189	1007.32	1086.39	891.618	926.949	1026.52	1322.57	1133.94	1273.96	1197.95	1255.77	1089.26	1028.63	1260.45	1069.11	1186.27	1054.58	1187.18
AT4G23170	EP1	receptor-like protein kinase-related family protein	68.4574	52.2278	58.947	63.311	54.2636	32.8409	95.3923	41.9561	107.655	32.6298	70.8176	70.2929	80.2695	47.9903	98.7995	71.2234	163.939	56.6989	75.4408	85.0606	274.778	53.96	65.926	142.512
AT4G23180	CRK10	cysteine-rich RLK (RECEPTOR-like protein kinase) 10	80.8881	53.5298	73.2956	56.5394	102.503	60.7219	115.434	72.9225	58.4598	40.1962	72.3718	69.239	247.001	42.2835	83.8166	92.6939	93.7608	62.1356	74.4661	107.947	417.49	52.9353	81.5689	139.983
AT4G23670	AT4G23670	Polyketide cyclase/dehydrase and lipid transport superfamily protein	4930.73	4963.89	7003.57	4804.12	6141.52	4665.59	6905.47	5542.28	4529.08	6857.06	4421.25	5731.51	6377.33	8844.03	9598	5599.28	6045.31	6651	6705.32	4975.64	5568.02	6270.03	6768.66	6636.12
AT4G23680	AT4G23680	Polyketide cyclase/dehydrase and lipid transport superfamily protein	169.979	146.765	165.951	122.2	253.659	123.415	263.812	174.793	132.722	168	126.734	163.485	459.069	441.58	693.761	252.663	274.175	325.913	139.71	187.358	219.854	197.179	326.566	218.273
AT4G23990	CSLG3	cellulose synthase like G3	45.7603	40.4078	75.0414	47.9549	29.5331	27.8648	66.7506	59.9758	50.0463	65.8857	44.4984	35.1465	35.2401	44.26	86.0744	50.6306	74.1011	71.4748	79.7785	96.2077	71.6758	107.397	46.6936	83.3356
AT4G24010	CSLG1	cellulose synthase like G1	2.80627	0.239088	13.1717	10.5909	7.90666	5.97098	8.57682	8.56527	7.29164	12.8864	4.91071	6.52713	9.50132	8.85399	14.7987	7.87523	14.889	11.6061	20.253	28.1942	19.1835	19.1582	12.5254	14.3539
AT4G24350	AT4G24350	Phosphorylase superfamily protein	242.277	188.12	229.468	205.193	248.628	179.196	260.721	177.035	195.638	234.753	194.204	175.578	207.353	240.575	210.347	224.265	483.818	328.336	313.487	379.489	249.39	308.209	285.719	373.503
AT4G24570	DIC2	dicarboxylate carrier 2	132.752	42.1826	244.868	26.6858	140.93	54.7406	248.157	90.16	39.178	46.7383	101.737	117.672	925.185	81.8196	52.9821	54.6297	128.404	39.817	34.1757	260.604	1951.46	36.086	68.3398	399.423
AT4G25100	FSD1	Fe superoxide dismutase 1	8701.29	10254.9	11135.7	9835.53	10757	6117.55	9788.48	13796.3	10970.6	10225.5	9519.36	11362.4	14083.5	10866.2	16343.2	7827.63	10952.3	13407.8	10634.5	13411.6	14127.2	14470.9	10925.7	12187.8
AT4G26370	AT4G26370	antitermination NusB domain-containing protein	368.151	357.169	344.798	282.905	346.923	369.333	345.2	360.648	328.235	387.428	275.649	377.829	311.443	312.011	311.185	446.644	519.424	325.093	408.488	606.633	668.476	377.715	419.764	489.183
AT4G26500	CPSUFE	chloroplast sulfur E	142.515	138.538	194.464	162.103	150.182	204.085	152.103	176.011	153.996	148.285	151.331	181.549	180.664	185.931	214.99	225.918	208.836	138.772	183.259	184.032	191.687	192.187	198.614	210.012
AT4G26530	FBA5	Aldolase superfamily protein	797.884	1266.26	1024.42	702.609	786.726	646.073	855.889	830.508	829.815	537.927	1022.29	859.465	1152.9	980.137	796.479	1853.24	1858.62	843.295	1304.98	1796.41	1405.66	1648.62	1879.74	1440.48
AT4G26850	VTC2	GDP-L-galactose phosphorylase 1	1596.89	1255.85	1208.39	1925.33	1708.72	1312.75	1480.66	1993.17	1796.65	1455.32	1745.92	1442.49	1864.94	2076.9	2176.17	1727.07	2132.45	2161.12	1110.89	1866.13	1311.39	2012.88	1996.44	2487.49
AT4G27430	CIP7	COP1-interacting protein 7	253.377	251.839	272.949	238.81	308.045	232.147	349.23	276.673	258.352	260.778	251.458	213.548	310.696	320.218	294.494	319.934	367.74	273.767	354.458	329.095	235.592	397.501	389.16	233.842
AT4G27440	PORB	protochlorophyllide oxidoreductase B	1981.13	1922.04	2231.53	1364.81	2106.8	1325.14	2603.86	1399.98	1763.06	1712.62	1019.12	2121.99	1943.24	1658.54	1255.18	2158.05	2707.07	2403.08	3703.16	3464.57	3085.69	3144.63	2540.83	2393.56
AT4G27600	NARA5	pfkB-like carbohydrate kinase family protein	503.834	619.517	540.967	557.228	521.488	566.421	485.471	522.067	519.733	632.756	572.071	557.057	691.593	540.031	553.796	704.971	685.204	586.236	630.538	733.573	676.683	664.25	810.065	688.258
AT4G27652	AT4G27652	hypothetical protein	109.105	59.3201	94.519	71.9455	56.767	50.7637	66.5229	75.0516	49.381	62.8088	82.6422	70.0087	609.194	95.54	99.5049	40.6035	168.159	54.7891	42.2939	124.27	1182.39	69.0403	49.177	410.522
AT4G27657	AT4G27657	hypothetical protein	90.2967	54.8523	115.992	55.546	74.572	51.7568	104.575	88.9912	72.5378	72.5562	113.162	105.873	488.929	136.371	92.7189	118.985	252.125	50.0591	63.7006	154.318	843.141	125.659	83.3575	446.9
AT4G27800	TAP38	thylakoid-associated phosphatase 38	442.189	508.95	505.566	498.763	569.771	506.731	492.421	549.461	470.758	422.265	521.316	463.897	518.11	464.561	536.666	649.268	671.127	581.211	611.827	625.507	577.25	593.597	653.564	627.251
AT4G28080	AT4G28080	Tetratricopeptide repeat (TPR)-like superfamily protein	1303.44	1362.69	989.822	1316.46	1314.9	1128.4	1120.56	1360.66	1257.78	1110.35	1308.83	1138.93	1546.3	1263.81	1416.54	1657.17	1576.54	1397.21	1293.96	1667.84	1338.36	1347.12	1475.23	1612.6
AT4G29070	AT4G29070	Phospholipase A2 family protein	154.712	154.988	197.921	152.426	173.801	139.366	190.296	189.717	149.21	131.016	168.942	150.524	256.343	143.429	212.507	258.226	221.468	214.849	145.27	236.933	152.07	245.374	207.473	190.55
AT4G29670	ACHT2	atypical CYS HIS rich thioredoxin 2	340.395	372.57	318.499	397.123	411.386	371.988	372.14	411.02	452.122	360.34	343.871	392.09	492.092	411.192	357.414	493.415	486.74	364.452	379.89	504.454	700.061	473.883	404.253	542.751
AT4G29780	AT4G29780	nuclease	54.2322	53.1439	118.838	41.1959	58.6545	19.8976	108.015	29.1151	30.8374	28.2877	34.1656	47.1867	449.631	33.3418	33.2961	24.5644	33.5576	28.0761	10.6906	62.7566	1399.84	30.369	36.9438	131.916
AT4G30960	SIP3	SOS3-interacting protein 3	558.709	485.276	573.102	473.089	587.194	473.538	511.544	576.912	514.709	458.63	452.864	449.516	652.335	586.199	863.209	529.394	620.597	801.894	873.675	648.662	452.643	660.782	729.099	571.007
AT4G31160	DCAF1	DDB1-CUL4 associated factor 1	57.2643	63.9221	71.8997	85.4368	81.1998	54.7475	53.1193	64.3802	88.1932	69.257	67.4241	69.2861	86.9994	85.5677	84.969	104.372	104.641	76.0086	76.432	62.1651	91.1043	96.5079	73.3395	84.4372
AT4G31850	PGR3	proton gradient regulation 3	96.4676	96.7177	77.9681	121.42	102.359	116.41	85.858	101.444	104.249	82.8805	64.028	97.772	107.681	96.133	118.679	145.826	145.763	106.637	134.824	138.72	112.509	116.124	145.673	110.595
AT4G32270	AT4G32270	Ubiquitin-like superfamily protein	50.7935	38.1268	77.631	48.913	25.055	52.7627	70.6865	54.667	49.0973	48.7112	40.1865	45.345	43.8809	40.8628	57.2254	88.497	71.3674	53.9226	76.104	70.1285	75.3218	84.9778	65.6551	76.1455
AT4G33010	GLDP1	glycine decarboxylase P-protein 1	4525.89	4509.64	3955.87	5633.09	4763.1	4394.54	4120.24	5398.62	4997.07	4061.32	5512.43	4807.67	6406.49	5479.92	6017.56	7216.07	6460.4	5333.79	3798.91	6422.24	5360.76	6398.7	6135.21	6902.22
AT4G33470	HDA14	histone deacetylase 14	202.8	214.798	172.702	201.457	198.633	141.354	162.525	201.587	186.974	173.163	204.54	178.636	183.497	201.286	173.819	212.391	230.534	207.17	218.664	267.036	195.904	267.977	239.77	249.544
AT4G33500	AT4G33500	Protein phosphatase 2C family protein	158.037	182.929	153.078	166.917	170.412	152.31	159.442	156.59	153.051	118.056	151.364	180.416	206.534	173.7	196.705	191.161	184.865	190.03	166.075	189.714	158.189	187.628	183.38	211.024
AT4G33940	AT4G33940	RING/U-box superfamily protein	67.6534	50.9115	67.895	45.0387	57.5633	41.8056	76.2848	38.7224	56.7053	43.3629	62.409	49.6039	83.2169	65.805	87.0583	78.0809	66.3291	42.6677	57.6882	78.5231	113.231	66.0531	77.1878	50.6377
AT4G34135	UGT73B2	UDP-glucosyltransferase 73B2	108.636	192.872	114.409	136.2	139.978	169.242	134.052	142.995	136.849	123.408	120.978	151.051	253.481	166.236	254.248	198.19	178.767	129.111	85.2938	203.09	260.789	219.198	105.231	143.208
AT4G34138	UGT73B1	UDP-glucosyl transferase 73B1	132.738	202.005	193.367	185.445	204.267	265.722	154.885	164.154	156.1	182.885	214.685	210.855	347.198	229.063	227.389	307.256	253.593	149.394	162.894	252.811	268.246	262.564	156.164	262.181
AT4G34410	RRTF1	redox responsive transcription factor 1	18.9505	26.9052	14.5102	3.17643	6.19712	35.1318	10.6096	15.8434	5.28888	8.91119	12.0385	29.7785	137.447	3.77896	13.3497	3.83516	16.4083	4.37684	3.86715	3.59917	837.806	10.0696	5.27714	54.5473
AT4G34710	ADC2	arginine decarboxylase 2	360.561	338.389	494.061	448.981	417.526	414.128	515.607	330.342	424.945	427.395	384.326	396.087	763.093	550.674	617.111	398.675	378.417	442.557	447.839	454.01	706.82	436.871	413.336	538.487
AT4G34900	XDH2	xanthine dehydrogenase 2	26.6194	20.5611	37.6718	21.9807	62.8952	23.8853	51.5531	30.0898	27.5019	63.5808	31.867	35.8693	40.0808	39.0988	43.3665	48.6665	59.1808	30.0954	62.875	79.1492	68.4911	56.8152	83.0473	43.3336
AT4G34980	SLP2	subtilisin-like serine protease 2	233.668	213.032	307.449	246.41	309.139	256.84	303.493	192.087	271.114	267.228	200.789	233.261	258.071	238.739	276.69	284.773	282.137	366.188	373.718	363.183	267.66	336.463	292.692	319.175
AT4G35160	AT4G35160	O-methyltransferase family protein	57.1827	49.6282	40.8688	48.8997	88.787	28.8607	41.7559	33.3657	40.8419	72.3266	27.3558	62.1766	147.504	145.876	88.9878	110.067	83.5391	56.2599	42.0231	49.0041	46.5747	63.9082	88.9959	34.1617
AT4G36190	AT4G36190	Serine carboxypeptidase S28 family protein	144.306	164.295	159.933	183.243	188.428	155.297	173.101	179.608	166.379	148.288	201.346	110.226	219.918	172.174	269.05	226.607	167.725	187.554	165.379	179.29	208.485	211.284	188.816	194.614
AT4G36550	AT4G36550	ARM repeat superfamily protein	1.00104	15.0719	7.53315	6.67115	16.8065	7.96113	13.3728	19.1443	6.99257	12.9519	8.30469	10.2912	23.9487	21.0432	16.7429	19.0628	16.4218	18.0248	16.0719	11.2744	32.6946	10.5248	20.3918	19.5565
AT4G36910	LEJ2	Cystathionine beta-synthase (CBS) family protein	144.896	160.957	208.709	179.363	177.358	194.224	216.934	204.787	157.908	178.554	187.51	190.408	203.249	194.458	229.317	190.81	239.847	228.523	229.803	220.258	244.82	180.402	199.55	289.197
AT4G37410	CYP81F4	cytochrome P450, family 81, subfamily F, polypeptide 4	492.616	316.827	645.456	399.844	852.023	313.462	718.275	421.87	521.31	559.367	444.714	558.201	1015.41	1499.68	1456.27	691.923	573.734	723.728	456.712	505.08	370.63	747.149	816.728	405.287
AT4G37925	NdhM	subunit NDH-M of NAD(P)H:plastoquinone dehydrogenase complex	850.446	825.18	792.274	815.125	979.719	811.41	952.963	1027.33	954.139	705.912	915.81	939.927	1038.91	1097.57	999.321	1086.79	1190.42	987.79	991.619	1179.66	874.291	1196.01	1291.49	1179.6
AT4G37980	ELI3-1	cinnamyl alcohol dehydrogenase 7	347.396	345.265	332.649	298.238	390.651	395.216	375.592	428.904	377.75	334.525	434.678	392.262	540.921	410.737	623.222	484.065	567.251	397.282	410.532	446.371	381.36	535.568	476.11	559.054
AT4G39050	AT4G39050	Kinesin motor family protein	117.631	125.548	157.476	156.431	158.817	114.476	137.831	190.703	182.311	151.486	148.045	153.908	148.12	154.597	204.653	198.959	220.592	202.753	184.107	164.764	137.567	189.855	218.151	162.72
AT4G39400	BRI1	Leucine-rich receptor-like protein kinase family protein	208.826	177.548	167.175	231.299	283.29	259.425	219.741	166.084	224.396	149.404	226.392	185.663	312.205	216.552	232.181	254.421	305.843	274.045	268.646	265.095	288.818	229.894	384.475	265.729
AT4G39710	PnsL4	FK506-binding protein 16-2	501.903	404.368	415.749	425.613	430.034	369.376	395.211	369.028	469.285	404.704	497.377	440.161	573.562	487.968	372.332	533.766	664.122	489.263	510.769	591.53	517.881	592.677	531.445	570.329
AT4G39795	AT4G39795	hypothetical protein (DUF581)	9.25245	9.47842	6.67159	5.71924	23.3839	3.97632	11.4434	8.60605	4.65784	4.41216	8.34025	21.1835	25.3466	34.7832	21.7201	10.0083	27.8648	6.52182	19.141	11.3597	24.5561	33.6632	29.4635	16.5308
AT4G39800	MIPS1	myo-inositol-1-phosphate synthase 1	962.292	761.584	871.378	958.203	842.041	723.454	976.598	1266.28	1103.75	670.841	953.091	835.642	1268.46	1076.47	1030.01	941.873	1253.61	1231.31	927.416	1274.12	948.778	1367.64	893.437	1368.23
AT4G39950	CYP79B2	cytochrome P450, family 79, subfamily B, polypeptide 2	192.987	204.985	357.085	240.705	293.468	263.805	359.621	328.109	374.808	338.599	230.224	304.082	432.17	478.111	411.901	467.948	368.543	340.557	353.481	307.732	327.679	351.056	329.731	394.372
AT5G01220	SQD2	sulfoquinovosyldiacylglycerol 2	181.357	243.427	295.277	193.647	280.681	207.061	243.497	228.45	187.958	275.839	231.315	243.297	272.443	223.147	477.832	252.992	233.923	277.964	233.016	303.655	324.312	347.616	305.342	241.751
AT5G01260	AT5G01260	Carbohydrate-binding-like fold	75.7598	60.4638	56.2218	70.0231	76.7255	55.7431	69.4053	94.3994	73.7886	55.2695	82.6592	67.3936	89.8647	82.671	61.0955	114.455	106.078	79.9444	77.1195	99.0529	75.9902	80.8525	107.423	94.3872
AT5G01710	AT5G01710	methyltransferase	146.311	162.03	166.772	162.087	221.075	193.788	176.698	167.322	205.882	161.257	151.269	154.689	275.443	189.815	184.746	228.797	175.827	212.003	160.841	223.748	319.154	168.553	177.417	194.634
AT5G01750	AT5G01750	LURP-one-like protein (DUF567)	550.346	595.746	590.353	462.276	713.145	615.223	580.327	503.033	485.765	586.084	455.258	559.17	638.1	606.497	478.244	627.713	711.878	535.079	677.594	675.254	1003.89	686.539	712.78	683.683
AT5G01920	STN8	Protein kinase superfamily protein	241.152	343.718	291.032	288.705	354.312	342.457	268.097	278.354	299.631	244.638	334.734	320.341	310.639	326.593	393.327	378.552	353.471	403.259	363.687	424.463	321.167	383.653	461.947	354.224
AT5G02250	EMB2730	Ribonuclease II/R family protein	149.898	92.9505	84.5108	92.041	106.131	112.493	89.3343	129.68	118.718	114.592	86.35	123.099	120.524	118.942	112.478	191.26	138.9	106.46	128.782	103.288	163.717	158.851	124.939	163.631
AT5G02490	Hsp70-2	Heat shock protein 70 (Hsp 70) family protein	151.211	126.825	142.706	172.676	209.785	108.501	150.377	187.609	164.984	183.871	149.616	202.036	190.198	221.766	193.211	247.127	251.827	165.276	123.946	247.854	283.42	239.833	142.412	360.094
AT5G02670	AT5G02670	hypothetical protein	13.5293	26.7054	13.4974	31.7962	20.2936	14.1727	16.1223	11.8815	13.6245	11.9821	15.0378	24.4398	23.8805	26.2707	25.6675	18.6632	29.4616	34.936	20.3966	38.1493	18.7164	26.1529	24.3214	23.7054
AT5G03350	AT5G03350	Legume lectin family protein	91.9737	36.1991	87.3059	114.197	97.006	49.7653	77.9296	56.9739	136.206	135.274	54.3109	67.5384	148.014	92.8926	92.5891	201.585	358.208	229.281	316.681	172.275	307.917	147.13	108.698	515.237
AT5G04760	AT5G04760	Duplicated homeodomain-like superfamily protein	53.0155	36.9879	64.3909	24.6603	76.5393	53.1405	60.2826	42.5411	50.4195	33.6566	49.2119	74.5927	119.026	75.2576	71.0805	88.3537	36.3238	62.5255	47.6554	95.2766	176.259	59.0257	54.9463	69.1892
AT5G04930	ALA1	aminophospholipid ATPase 1	106.269	127.666	149.116	142.005	139.643	123.442	152.287	126.548	118.402	103.952	116.858	90.3531	188.202	144.296	161.311	128.867	133.853	150.503	156.204	141.688	137.128	163.719	135.412	147.247
AT5G08410	FTRA2	ferredoxin/thioredoxin reductase subunit A (variable subunit) 2	654.784	758.894	783.414	797.115	819.356	656.151	781.077	867.523	733.208	579.207	677.851	767.435	853.881	761.994	677.727	965.008	1257.59	772.983	672.982	1032.26	1152.06	1144.82	917.853	1059.98
AT5G09315	AT5G09315	vacuolar sorting protein 9 domain protein	32.35	30.6973	18.4707	47.1308	31.6048	28.8687	26.566	22.6031	26.2346	29.2313	33.7664	32.4218	43.0351	40.4095	32.5073	42.8532	38.5454	43.2879	42.0755	34.1034	31.715	44.2542	36.5952	50.372
AT5G09570	AT5G09570	Cox19-like CHCH family protein	17.0487	17.4062	7.46675	6.65805	12.4283	3.9749	7.49869	30.7501	14.116	8.71467	12.6368	10.0685	0.804144	9.28065	585.289	25.8264	1.15201	0.825247	12.3414	8.17961	20.5278	7.47119	10.0165	8.44467
AT5G09660	PMDH2	peroxisomal NAD-malate dehydrogenase 2	2277.38	2618.56	2431.58	2662.84	2600.71	2485	2384.64	2786.37	2673.69	2542.61	2727.75	2548.08	3205.46	2685.47	2834.09	3440.85	3306.3	2863.3	2708.43	3087.86	2606.48	3317.56	3361.05	3340.38
AT5G10140	FLC	K-box region and MADS-box transcription factor family protein	62.0552	51.1229	42.3689	74.8378	78.9189	67.6949	53.0833	95.2568	74.5011	61.7068	74.3717	51.701	376.537	313.914	474.663	249.827	280.867	352.566	290.192	278.588	400.31	417.198	261.701	389.022
AT5G10180	SULTR2;1	slufate transporter 2;1	132.664	117.218	138.615	114.072	144.453	116.47	148.407	108.218	164.707	123.383	124.414	179.045	136.73	174.978	183.795	189.442	194.237	206.543	196.397	253.533	207.115	293.735	113.274	168.916
AT5G10230	ANNAT7	annexin 7	15.7728	21.9047	12.8024	6.65203	13.5523	12.9412	7.48494	3.34501	9.19652	30.014	10.8386	14.1065	43.1771	63.0514	34.705	20.2914	28.1764	13.7086	11.9725	13.8027	7.48764	25.0392	25.7502	17.5821
AT5G10470	KAC1	kinesin like protein for actin based chloroplast movement 1	291.312	235.347	239.462	229.218	267.483	245.888	230.068	274.511	260.687	245.639	285.529	235.012	331.778	311.585	303.824	341.369	338.121	301.499	210.039	271.24	286.962	304.728	295.869	277.007
AT5G10760	AT5G10760	Eukaryotic aspartyl protease family protein	7.87807	9.51608	10.2383	18.324	3.51783	7.96124	9.47629	7.56095	27.6377	1.18878	10.0748	9.61005	5.58289	29.8521	29.5323	49.3798	59.4491	19.1093	19.2933	12.9074	104.057	20.8627	19.3	88.0894
AT5G10910	AT5G10910	mraW methylase family protein	121.666	121.835	152.513	139.107	109.589	154.308	110.211	78.462	122.027	125.537	141.444	172.578	122.289	131.576	173.978	183.74	195.009	165.695	147.85	188.488	180.921	178.41	122.591	162.676
AT5G11060	KNAT4	homeobox protein knotted-1-like 4	104.08	115.801	120.692	95.8746	136.485	100.542	132.274	100.868	115.571	102.842	121.184	121.969	117.544	117.562	105.611	136.033	150.794	119.948	156.394	180.911	152.231	140.969	126.604	128.73
AT5G11720	AT5G11720	Glycosyl hydrolases family 31 protein	82.7122	96.9375	122.652	85.3316	94.247	116.479	94.1081	87.9934	96.3437	100.628	103.539	98.5056	146.409	93.7258	123.528	126.938	111.028	97.8519	143.872	104.34	108.521	146.444	137.374	126.634
AT5G14570	NRT2.7	high affinity nitrate transporter 2.7	58.3496	95.6469	99.2938	106.503	117.25	83.62	67.362	82.4743	109.396	93.0317	93.4159	82.4086	135.778	69.6423	157.276	114.865	120.199	107.352	114.737	154.483	164.716	131.852	111.298	127.784
AT5G16970	AER	alkenal reductase	496.184	951.034	680.413	624.398	552.179	835.092	618.944	656.923	714.557	843.092	673.703	768.672	1267.84	668.61	862.894	809.851	918.312	708.132	691.787	1066.36	1115.19	984.605	835.174	789.344
AT5G16980	AT5G16980	Zinc-binding dehydrogenase family protein	45.2302	106.519	53.3091	74.8606	34.0895	88.6093	46.4373	39.8314	60.9198	84.2885	62.1795	77.1869	139.743	49.3978	94.8609	100.223	128.499	52.8103	52.3474	134.766	126.829	89.8951	81.9336	85.4968
AT5G17170	ENH1	rubredoxin family protein	1260.79	867.791	883.677	1253.5	1142.11	663.591	864.323	1196.68	1116.03	853.587	975.455	1089.06	1800.6	1296.99	1453.07	1504.82	2059.57	1289.82	705.634	1760.51	1904.36	1721.51	1293.01	1827.11
AT5G17310	UGP2	UDP-glucose pyrophosphorylase 2	282.535	337.023	246.896	324.904	362.903	302.948	271.849	414.993	378.684	340.534	325.37	364.267	521.069	433.294	406.61	552.843	563.051	389.205	255.285	519.084	456.233	500.14	376.763	572.892
AT5G17350	AT5G17350	hypothetical protein	61.6523	40.333	70.7689	36.4015	44.0594	24.878	63.9124	35.4775	21.0895	19.6545	80.7637	50.1198	470.427	34.7603	26.3244	23.0907	46.0429	20.2624	13.6425	81.7259	580.725	35.9814	63.423	157.448
AT5G17660	AT5G17660	tRNA (guanine-N-7) methyltransferase	103.483	74.5628	86.9226	69.0245	91.3767	68.6859	70.289	90.0393	97.63	68.2456	71.9654	73.9428	102.296	90.0151	98.8018	106.329	124.802	115.651	94.9184	121.858	59.6389	101.204	75.734	114.239
AT5G17860	CAX7	calcium exchanger 7	12.4671	11.0857	17.7753	27.8611	21.5384	22.8966	51.8894	22.5291	16.4804	19.5206	32.3221	14.4985	51.6955	22.6864	74.507	23.7584	30.2263	41.6647	23.0343	66.7914	25.4781	42.0376	48.8316	36.071
AT5G19140	AILP1	aluminum induced protein with YGL and LRDR motifs	718.753	813.759	937.724	429.597	669.306	516.529	846.276	619.982	565.834	585.54	688.013	648.122	709.232	600.153	587.318	694.807	701.929	881.46	1604.75	1089.45	1119.77	1044.86	1319.44	672.657
AT5G20280	SPS1F	sucrose phosphate synthase 1F	265.507	277.782	282.34	265.683	248.391	227.964	286.257	383.743	279.775	242.437	308.866	266.109	344.138	302.809	470.658	325.432	448.503	393.409	267.498	399.21	445.352	337.545	363.613	408.733
AT5G21910	AT5G21910	transmembrane protein	275.664	270.045	220.663	297.169	301.41	327.406	227.495	326.687	265.622	225.544	337.018	289.337	249.743	266.33	365.867	325.501	342.607	320.003	364.738	363.928	409.02	334.556	452.897	350.901
AT5G22250	CAF1b	Polynucleotidyl transferase, ribonuclease H-like superfamily protein	31.1756	37.6542	46.5942	13.3164	48.3644	26.8746	37.129	26.8793	26.8486	43.1935	35.3961	27.5702	195.528	30.336	64.1357	25.5987	25.7036	12.4822	23.3795	53.7189	371.391	30.1645	18.9245	69.0226
AT5G23050	AAE17	acyl-activating enzyme 17	92.5607	61.9283	110.617	79.5771	95.9387	61.7128	95.1071	114.645	97.2704	107.06	98.5178	86.7815	110.88	113.132	131.503	91.2419	113.41	110.634	104.402	113.794	138.986	119.882	117.402	132.77
AT5G23080	TGH	SWAP (Suppressor-of-White-APricot)/surp domain-containing protein	46.1774	43.9712	61.7485	44.0784	55.318	64.7125	44.5946	56.8251	59.8052	49.8098	54.7019	63.7641	66.9049	59.5885	75.1249	80.5045	55.8321	62.677	66.2164	78.4743	91.7843	61.5463	72.2526	68.9928
AT5G23210	SCPL34	serine carboxypeptidase-like 34	161.938	194.764	163.345	140.952	195.195	180.566	180.719	153.41	173.482	190.387	136.886	161.53	239.04	190.764	218.459	232.587	217.515	186.646	176.401	201.017	257.6	190.981	236.227	241.907
AT5G23240	AT5G23240	DNAJ heat shock N-terminal domain-containing protein	104.429	94.4993	101.069	77.6532	81.1116	45.7811	147.905	108.253	99.5405	69.3529	63.6014	107.105	77.2833	49.1101	111.498	148.324	265.032	41.3448	153.448	235.087	347.776	189.675	125.884	196.49
AT5G23280	AT5G23280	TCP family transcription factor	171.756	150.752	140.522	140.063	204.9	158.275	134.004	150.515	172.534	157.995	127.656	148.827	122.508	186.74	154.088	208.176	189.864	190.977	247.937	188.433	156.597	204.574	188.429	208.921
AT5G24210	AT5G24210	alpha/beta-Hydrolases superfamily protein	140.423	84.357	121.477	100.826	129.827	83.6143	115.994	126.524	124.465	98.0787	136.471	160.101	336.775	133.25	226.574	160.194	243.388	110.062	109.703	212.807	318.836	117.531	138.586	271.941
AT5G24300	SS1	Glycogen/starch synthases, ADP-glucose type	539.045	537.795	526.302	554.447	450.418	550.794	488.808	500.844	505.103	503.068	477.709	430.456	424.126	517.761	537.758	629.501	669.908	513.98	689.295	573.648	579.047	608.35	849.775	585.874
AT5G24420	PGL5	6-phosphogluconolactonase 5	76.6379	55.9922	70.7462	98.8599	93.6279	108.519	41.1389	102.845	72.5874	79.0092	78.1941	98.549	162.635	145.456	66.9597	200.245	114.83	74.0476	99.1124	111.485	80.376	99.1581	181.338	117.394
AT5G24780	VSP1	vegetative storage protein 1	25.1424	21.7488	54.3063	38.371	29.4574	30.8566	62.1288	53.4764	37.4669	32.5149	20.6458	46.8338	142.45	219.671	93.6981	66.9899	80.7005	74.7294	45.3983	38.5651	612.895	96.7361	71.9871	131.819
AT5G24930	COL4	zinc finger CONSTANS-like protein	306.761	297.877	277.944	271.424	416.247	258.826	269.055	341.153	324.918	207.887	308.764	299.1	439.848	355.225	271.138	307.036	311.979	362.755	354.826	379.875	327.554	346.891	476.852	385.062
AT5G25040	AT5G25040	Major facilitator superfamily protein	67.5561	75.5606	54.9678	59.4247	106.991	50.7634	79.9328	73.9935	75.3801	81.1539	77.4958	62.8704	61.066	73.3887	93.822	80.5489	140.616	99.6724	90.3872	127.851	77.5422	132.683	123.035	134.76
AT5G25120	CYP71B11	cytochrome p450, family 71, subfamily B, polypeptide 11	92.249	96.7383	69.0299	103.65	82.4127	90.5917	64.5094	107.148	73.2116	73.6475	86.6461	103.976	131.028	95.279	149.248	147.446	140.91	80.4767	72.3421	123.259	84.0569	91.2079	97.5134	132.821
AT5G25610	RD22	BURP domain-containing protein	591.096	424.41	614.099	554.789	599.14	470.829	604.735	425.688	447.438	623.733	441.01	488.404	597.511	552.41	511.873	639.324	569.567	697.953	842.926	568.742	660.984	748.082	618.465	633.232
AT5G26570	PWD	chloroplastidic phosphoglucan, water dikinase (ATGWD3)	339.285	342.975	316.491	304.947	395.294	251.854	415.968	366.359	401.687	330.055	320.405	387.694	392.486	361.568	455.398	446.4	618.765	366.149	332.919	702.478	644.394	541.124	461.023	504.195
AT5G26622	AT5G26622	Beta-galactosidase related protein	90.2939	85.0638	53.4827	86.3382	91.3991	84.14	60.6996	95.3916	92.215	97.3236	65.381	100.984	93.6417	98.7912	110.678	113.16	132.967	97.1955	101.51	135.126	108.256	108.053	118.626	98.8854
AT5G37990	AT5G37990	S-adenosyl-L-methionine-dependent methyltransferase superfamily protein	22.1313	13.1153	29.7919	9.53776	25.7724	4.96943	24.9298	20.3028	6.6887	9.81728	16.0145	4.44705	161.903	167.547	262.318	16.3051	53.4474	29.8692	36.7822	19.1348	78.2916	23.4107	114.564	9.49213
AT5G38000	AT5G38000	Zinc-binding dehydrogenase family protein	13.8606	15.0981	19.2732	13.4575	3.52317	6.9644	19.2237	10.7339	6.96376	10.8295	7.41121	5.42335	21.9233	41.072	125.897	6.64276	17.0018	26.5576	20.9725	16.2715	34.941	14.0692	27.9214	18.637
AT5G38020	AT5G38020	S-adenosyl-L-methionine-dependent methyltransferases superfamily protein	21.6898	29.7387	42.0872	51.9059	39.483	29.8616	50.5942	20.5149	52.3895	24.9852	14.676	47.6998	152.17	258.289	291.178	70.4133	57.7666	80.9813	57.4912	51.6073	55.8391	41.5645	97.0824	35.2202
AT5G38980	AT5G38980	transmembrane protein	1819.16	1366.92	1604.48	1757.06	1854.31	1250.27	1656.62	1899.5	1787.97	1782.56	1785.13	1936.52	2067.55	1983.79	1859.36	1966.21	2429.5	2011.6	1597.11	2198.91	2322.42	2173.55	1553.45	2799.55
AT5G39030	AT5G39030	Protein kinase superfamily protein	37.4703	16.6076	11.7208	21.1332	18.0746	10.9448	18.0413	17.175	23.1808	3.39271	20.2876	18.2844	37.3291	12.4112	30.6061	16.877	37.3963	24.9214	25.58	26.8064	76.3482	17.4164	33.9707	35.9924
AT5G39210	CRR7	chlororespiratory reduction 7	339.604	307.503	327.878	291.55	374.673	256.643	299.673	378.521	364.723	335.383	370.157	429.518	379.492	380.506	278.52	481.975	542.772	405.755	330.105	534.425	543.009	499.533	388.523	512.694
AT5G42130	Mfl1	Mitochondrial substrate carrier family protein	190.958	190.369	143.377	234.103	231.301	227.228	187.297	213.418	183.107	199.097	180.75	196.947	213.152	208.578	205.507	302.612	299.601	201.539	207.119	257.424	278.161	239.95	208.482	271.722
AT5G42200	AT5G42200	RING/U-box superfamily protein	39.9942	44.7601	36.6785	33.5342	48.4676	24.8797	47.6271	30.1204	35.1463	34.6787	36.0804	69.5408	105.388	53.6172	36.3636	46.9262	51.6383	28.4289	31.7519	60.5175	108.76	44.6265	79.173	79.1701
AT5G42240	scpl42	serine carboxypeptidase-like 42	203.016	185.631	180.42	184.153	184.022	187.044	165.371	198.394	207.05	238.611	169.788	203.244	249.505	188.015	193.801	243.215	255.99	207.881	248.998	232.358	273.119	222.347	231.794	248.12
AT5G42390	SPP	Insulinase (Peptidase family M16) family protein	369.758	480.91	347.998	504.615	415.363	473.195	377.949	475.827	441.116	392.795	467.578	400.144	472.966	435.178	527.827	649.923	505.207	392.667	464.575	473.785	564.801	473.148	614.692	543.721
AT5G42530	AT5G42530	hypothetical protein	3302.54	1631.96	3275.97	4646.6	2649.5	1710.26	4492.24	2552.1	5245.1	3497.46	3165.27	1414.45	2354.9	3818.44	5606.1	2950.85	7953.12	8453.38	6952.09	3918.2	8646.6	5365.59	3141.54	13311
AT5G42650	AOS	allene oxide synthase	857.266	545.326	870.51	689.592	738.729	468.871	907.465	652.982	672.977	549.76	640.024	693.583	928.215	832.256	764.982	549.71	968.169	759.596	932.065	1162.35	1664.64	858.912	690.983	1029.99
AT5G42760	AT5G42760	Leucine carboxyl methyltransferase	26.137	26.9492	14.7447	45.0085	28.6009	31.6252	37.1955	27.1239	38.794	51.0408	53.8382	32.8602	48.3678	47.7939	56.5396	72.2343	71.0508	34.4551	47.415	47.5813	35.6222	37.3851	53.1585	58.5255
AT5G43210	AT5G43210	Excinuclease ABC, C subunit, N-terminal	34.3549	27.02	28.3991	23.9839	39.273	17.9149	17.0033	17.2168	18.7863	18.8969	21.8211	19.7386	38.2465	29.9042	28.5535	38.9685	39.0333	38.5372	31.4997	42.1712	47.627	53.0079	31.643	22.7599
AT5G43470	RPP8	Disease resistance protein (CC-NBS-LRR class) family	175.199	226.856	171.768	182.221	250.581	198.134	217.291	208.351	181.644	197.2	209.908	176.615	253.692	176.459	252.831	295.738	225.499	253.735	257.868	266.146	294.586	302.96	321.915	188.249
AT5G44568	AT5G44568	transmembrane protein	97.668	70.0824	75.9116	85.3491	79.1035	48.9076	90.32	93.3027	91.9765	149.754	104.482	115.75	163.51	146.897	161.692	49.2955	178.813	91.708	88.452	95.0092	313.931	91.4308	98.8675	302.256
AT5G45040	CYTC6A	Cytochrome c	131.667	113.347	147.435	125.334	191.493	107.319	150.795	106.138	147.867	166.509	129.345	123.912	195.173	154.488	105.976	214.601	250.878	160.654	168.191	144.64	187.306	165.933	170.086	211.02
AT5G45460	AT5G45460	transmembrane protein	8.83876	4.90924	10.4127	13.5084	5.70083	7.96411	5.64426	1.16564	8.92367	7.58356	9.33957	7.92316	9.49307	13.9141	18.8057	27.4232	12.4852	11.558	13.8721	22.6148	22.876	22.4877	1.3125	14.4385
AT5G46270	AT5G46270	Disease resistance protein (TIR-NBS-LRR class) family	28.3051	57.1924	31.4838	37.41	40.6177	52.771	27.4481	33.2884	29.7669	20.6964	49.1129	37.0856	44.8921	32.1591	43.9302	83.6778	64.2184	43.772	44.736	43.8145	43.3972	46.7383	61.0866	75.0095
AT5G46450	AT5G46450	Disease resistance protein (TIR-NBS-LRR class) family	64.3712	79.0806	57.9026	106.6	81.2414	91.5924	54.3344	58.0063	79.6229	76.8188	75.7418	63.4242	108.07	69.3942	105.792	71.3121	89.9022	80.6614	103.272	95.6016	110.397	95.5184	101.417	106.614
AT5G46760	MYC3	Basic helix-loop-helix (bHLH) DNA-binding family protein	192.248	148.925	151.439	126.57	173.744	121.476	176.039	138.994	169.647	148.301	113.841	129.687	158.822	158.744	212.599	187.654	235.096	164.751	157.308	195.874	190.195	140.161	194.708	158.614
AT5G47820	FRA1	P-loop containing nucleoside triphosphate hydrolases superfamily protein	140.371	155.372	110.883	129.456	173.738	151.317	166.493	146.934	149.445	157.931	141.275	148.366	146.216	141.013	165.011	208.655	188.614	182.232	205.789	176.662	167.373	153.661	202.819	148.834
AT5G47990	CYP705A5	cytochrome P450, family 705, subfamily A, polypeptide 5	40.5075	23.025	98.9543	69.9528	50.7612	27.8659	55.2569	17.3579	60.2556	40.0834	17.9959	41.7501	439.927	298.22	346.059	34.6299	43.355	32.0817	17.3243	20.4498	164.716	41.633	76.6326	9.50428
AT5G48000	CYP708A2	cytochrome P450, family 708, subfamily A, polypeptide 2	11.3248	15.8334	49.4211	18.1493	42.7353	5.96106	79.7686	23.6627	40.3443	23.8696	19.063	25.1955	253.872	253.196	350.463	24.6934	45.8398	31.2838	9.26106	17.9934	118.236	32.5231	92.1366	15.6805
AT5G48010	THAS1	thalianol synthase 1	13.817	12.1636	50.0916	11.4399	25.8864	13.932	23.8298	11.9037	25.3622	24.8361	14.9622	14.0156	285.633	207.151	306.77	15.4855	31.1873	40.0878	11.4705	11.9321	121.881	42.6668	95.0899	10.5291
AT5G48180	NSP5	nitrile specifier protein 5	480.237	450.606	639.052	433.052	555.303	435.079	669.706	510.497	525.871	468.614	502.982	531.916	697.917	587.57	787.932	518.6	571.353	706.653	742.078	683.08	838.032	773.616	474.442	570.891
AT5G48620	AT5G48620	Disease resistance protein (CC-NBS-LRR class) family	144.607	141.662	125.561	140.992	172.574	154.245	146.965	131.46	180.126	136.103	138.901	143.314	201.826	160.167	152.029	207.613	227.646	151.195	233.873	186.519	216.421	205.058	255.487	196.96
AT5G48790	AT5G48790	LOW PSII ACCUMULATION protein (DUF1995)	335.563	347.486	305.37	299.444	347.588	304.752	290.94	289.608	344.79	283.542	328.958	313.642	330.664	404.58	353.344	444.582	363.014	416.837	427.943	388.507	356.211	387.775	392.737	386.124
AT5G48910	LPA66	Pentatricopeptide repeat (PPR) superfamily protein	53.9591	63.942	64.9172	80.6255	78.9677	67.6932	55.029	64.9724	91.9594	81.0982	68.1171	67.3865	94.6686	70.2508	87.9422	105.764	89.0077	83.1661	80.155	106.139	79.7501	84.1957	71.8176	93.671
AT5G49160	MET1	methyltransferase 1	162.914	146.62	149.684	110.959	200.739	179.196	140.687	148.016	160.602	152.701	120.044	153.768	152.038	195.101	166.973	188.128	195.376	161.684	172.957	229.421	155.556	168.398	194.84	197.154
AT5G49630	AAP6	amino acid permease 6	64.6746	31.3014	57.2965	51.7713	75.4932	41.8047	71.4436	60.0466	75.7218	51.9819	53.7751	57.5905	57.2801	95.5526	100.936	56.4259	70.8196	116.141	38.2884	70.3793	89.6249	107.59	60.0465	85.1343
AT5G49840	AT5G49840	ATP-dependent Clp protease	44.1007	56.5063	61.0103	57.5983	57.5048	61.7275	35.0364	41.8845	40.0832	39.0301	32.4939	58.3133	37.1681	54.1324	62.5497	83.8082	88.1813	41.2548	81.4321	64.1921	62.6996	71.5476	89.226	54.6314
AT5G51010	AT5G51010	Rubredoxin-like superfamily protein	1173.23	1020.02	1054.32	1229.21	1166.42	1039.92	916.24	1291.36	1133.64	947.218	1078.16	1256.37	1732.32	1328.42	1241.98	1486.52	1614.97	1365.38	1001.5	1678.37	1525.31	1570.35	1251.46	1549.03
AT5G51720	NEET	2 iron, 2 sulfur cluster binding protein	938.944	567.987	705.622	1006.3	943.322	516.634	657.985	1165.51	995.387	555.218	740.469	939.83	2261.15	1349.72	1480.25	1224.81	1808.91	1222.78	529.902	1601.11	1283.4	1958.97	951.432	1708.11
AT5G51820	PGM	phosphoglucomutase	712.994	572.552	616.798	625.454	664.687	604.377	685.713	680.107	675.386	557.019	607.327	660.302	751.035	687.555	806.599	855.271	927.443	626.882	634.342	942.389	1084.96	846.491	746.9	889.282
AT5G52420	AT5G52420	transmembrane protein	195.685	225.887	238.66	203.299	220.167	253.854	246.304	222.901	213.176	302.844	300.013	286.029	294.448	283.654	296.948	292.761	291.418	299.123	267.061	296.498	306.343	397.534	206.209	353.626
AT5G52780	AT5G52780	transmembrane protein, putative (DUF3464)	587.492	730.332	612.473	623.488	738.683	596.899	587.627	675.589	655.292	637.333	670.434	752.448	740.307	684.632	659.219	805.844	1057.81	727.543	609.634	872.231	721.086	861.819	688.266	967.766
AT5G53500	AT5G53500	Transducin/WD40 repeat-like superfamily protein	97.6892	109.61	82.843	79.5661	129.599	104.531	106.591	71.9528	106.327	65.0435	78.9159	76.4358	129.976	104.917	100.728	117.767	99.0343	122.609	108.93	139.964	96.9695	118.218	128.882	92.7395
AT5G55450	AT5G55450	Bifunctional inhibitor/lipid-transfer protein/seed storage 2S albumin superfamily protein	267.903	223.511	181.036	198.502	540.92	136.372	221.847	195.278	274.781	263.97	194.083	183.111	281.275	256.657	192.169	573.617	400.257	521.061	409.674	520.711	405.233	267.599	239.452	367.765
AT5G55740	CRR21	Tetratricopeptide repeat (TPR)-like superfamily protein	77.8978	76.7923	90.0567	75.7784	83.4934	67.6914	74.1532	64.4137	73.4848	76.8262	69.7431	76.0267	80.2566	72.8558	80.9441	103.34	119.357	95.0153	93.5238	109.854	98.9757	112.351	65.6726	102.932
AT5G56860	GNC	GATA type zinc finger transcription factor family protein	257.142	235.203	194.052	196.597	330.46	201.087	206.28	283.087	232.143	192.683	232.008	235.3	237.982	284.707	274.619	313.592	371.448	270.722	241.153	338.534	258.44	384.025	271.325	300.745
AT5G56910	AT5G56910	Proteinase inhibitor I25, cystatin, conserved region	80.6565	40.7247	86.6943	77.7325	44.2049	71.6772	70.3641	62.2462	82.8776	77.8623	51.904	75.7084	74.5155	72.8983	69.0411	95.579	104.795	77.5411	88.3625	101.442	107.699	106.656	86.5333	92.6578
AT5G57110	ACA8	autoinhibited Ca2+ -ATPase	159.852	140.762	121.332	164.03	226.64	135.384	188.712	159.803	176.423	133.386	134.542	188.052	209.383	187.892	196.795	231.244	240.819	144.042	148.286	226.043	212.347	231.763	162.063	206.873
AT5G57350	HA3	H[+]-ATPase 3	121.728	145.621	165.063	188.911	164.828	143.348	190.262	205.813	187.971	101.881	221.643	199.386	161.47	195.773	217.404	236.307	247.944	241.661	257.949	220.334	309.27	228.564	204.808	222.757
AT5G57790	AT5G57790	hypothetical protein	10.0509	15.3442	13.6821	13.4124	22.4464	10.9468	8.42421	18.1866	15.4505	18.3527	9.02361	23.5455	13.298	16.2667	30.7181	25.2375	11.6108	15.3751	32.1219	36.8741	33.2122	24.9889	32.801	15.5295
AT5G58260	NdhN	oxidoreductases, acting on NADH or NADPH, quinone or similar compound as acceptor	569.896	496.623	503.423	575.539	564.315	503.721	440.18	613.373	620.38	442.912	577.955	553.239	664.02	598.766	503.995	746.313	877.441	595.146	475.036	731.869	680.631	753.723	498.579	770.134
AT5G59250	AT5G59250	Major facilitator superfamily protein	308.288	409.852	337.92	345.19	440.423	428.211	314.195	363.917	395.958	315.678	364.847	320.625	413.808	354.996	387.115	403.131	458.367	457.763	461.944	386.098	385.321	450.936	563.976	438.636
AT5G59730	EXO70H7	exocyst subunit exo70 family protein H7	105.231	41.0358	120.4	60.362	123.88	33.3858	138.333	121.97	23.5004	59.1355	56.1881	94.7717	250.729	116.066	93.6681	72.3754	120.514	94.4989	23.6212	154.507	380.477	107.096	142.974	174.931
AT5G59820	RHL41	C2H2-type zinc finger family protein	109.829	85.2639	154.83	61.2929	55.5306	80.6314	121.881	117.87	39.9914	76.9107	120.619	122.116	715.856	69.0744	162.877	92.7893	118.75	25.6982	33.4528	132.715	1226.08	90.5574	56.0648	270.762
AT5G60100	PRR3	pseudo-response regulator 3	39.5383	25.1685	36.7807	33.5547	27.2092	28.8652	57.3357	39.6554	39.8776	38.9394	25.8268	43.694	32.3892	22.9843	33.3884	64.3432	78.7388	33.2444	25.7691	107.49	87.4247	46.8361	97.5766	76.085
AT5G60600	HDS	4-hydroxy-3-methylbut-2-enyl diphosphate synthase	912.167	1095.74	982.995	911.094	1085.64	1022.42	1018.55	960.064	912.983	776.97	873.959	829.252	1109.94	979.931	1053.7	1026.94	1171.02	1113.98	1239.92	1206.3	1100.11	1028.11	1498.71	1073.96
AT5G60890	MYB34	myb domain protein 34	172.755	136.311	221.361	185.138	196.354	212.047	171.14	213.326	174.396	193.651	116.52	150.254	193.063	285.901	315.533	208.396	235.952	242.705	220.09	185.501	143.111	228.57	226.597	253.248
AT5G61410	RPE	D-ribulose-5-phosphate-3-epimerase	3502.76	3667.16	3031.18	3600.65	3705.1	3429.9	3067.17	3846.88	3692.69	3075.19	3475.03	3502.27	4574.79	3926.17	4121.99	4254.65	4440.81	4352.09	3653.5	4836.66	4330.52	4376.01	4402.94	4041.16
AT5G61820	AT5G61820	stress up-regulated Nod 19 protein	253.541	543.32	384.721	424.911	359.042	504.724	393.63	427.927	425.483	487.941	519.251	545.83	1243.24	543.115	803.944	480.552	537.102	464.373	357.048	623.124	501.195	666.243	522.022	502.543
AT5G62000	ARF2	auxin response factor 2	354.907	378.345	493.988	350.906	433.768	322.527	416.556	373.243	396.6	404.666	418.927	378.652	474.997	408.085	386.34	497.205	533.168	467.284	610.405	511.659	492.708	584.967	430.265	493.749
AT5G62230	ERL1	ERECTA-like 1	9.75386	20.7754	15.5174	2.79382	21.2837	11.945	14.2873	11.8189	10.0182	5.51196	14.3724	15.541	31.6162	14.1172	19.6822	21.4824	21.7675	21.0955	29.02	24.1989	34.4055	20.5801	16.5937	29.7739
AT5G62670	HA11	H[+]-ATPase 11	291.83	254.241	292.706	238.803	317.071	291.684	229.079	295.953	222.617	286.713	257.344	264.362	397.802	343.902	412.321	354.942	351.86	301.317	277.987	281.051	315.703	371.693	306.81	295.56
AT5G63050	EMB2759	embryo defective 2759	198.185	168.481	142.7	180.702	149.054	184.172	139.506	123.446	164.832	158.89	158.112	174.118	187.801	209.455	127.289	228.54	216.84	171.352	168.853	229.483	200.891	231.317	214.555	178.15
AT5G63140	PAP29	purple acid phosphatase 29	115.481	125.433	93.6892	129.474	200.66	124.435	120.733	139.42	132.379	182.723	130.325	162.599	158.68	152.07	153.053	174.516	205.698	153.636	157.481	156.236	156.652	202.136	151.029	183.239
AT5G63180	AT5G63180	Pectin lyase-like superfamily protein	171.62	131.423	180.816	158.213	168.138	120.45	135.911	193.184	186.058	187.095	102.338	100.433	145.219	163.197	187.728	126.845	260.825	244.487	244.933	227.127	191.859	223.903	199.067	241.893
AT5G63420	emb2746	RNA-metabolising metallo-beta-lactamase family protein	162.993	222.054	166.572	229.885	248.772	158.278	198.301	182.264	220.987	227.232	208.655	213.553	236.93	201.375	295.616	276.176	357.554	233.814	154.218	308.194	297.26	235.577	159.894	343.754
AT5G65300	AT5G65300	hypothetical protein	30.134	8.84165	25.6494	22.0344	15.9457	31.8607	28.5651	42.6858	13.2304	34.5315	26.0983	28.2	178.424	25.7309	42.3372	7.17782	43.8154	13.3285	13.8003	17.8266	288.691	19.9354	26.7911	44.3615
AT5G65890	ACR1	ACT domain repeat 1	35.8073	20.2145	28.4138	23.0195	19.2633	22.8963	20.8719	11.9265	27.4847	24.875	19.3186	24.4446	34.424	20.8347	28.5828	33.3764	24.7886	25.6788	31.6462	39.676	41.2176	40.7184	41.7178	32.9496
AT5G65990	AT5G65990	Transmembrane amino acid transporter family protein	181.199	163.189	156.459	175.532	153.581	123.434	171.166	200.469	184.219	173.126	196.197	172.068	208.418	187.156	215.491	200.253	227.607	200.972	174.25	234.476	190.546	214.851	160.495	227.503
AT5G66052	AT5G66052	transmembrane protein	409.551	331.61	294.766	320.813	497.671	331.27	385.182	361.371	390.415	312.568	320.493	418.6	505.808	411.109	932.996	690.365	589.21	278.621	309.906	592.537	739.739	615.008	405.105	478.686
AT5G66400	RAB18	Dehydrin family protein	6.17784	0.276747	14.8569	1.84951	4.61709	8.95901	3.6757	13.8572	5.49666	10.8005	4.84421	31.6329	10.3877	42.537	6.65754	66.9497	87.5336	5.60277	10.3443	71.9153	6.31197	18.5252	39.8974	8.36056
AT5G66550	AT5G66550	Maf-like protein	148.862	103.3	164.432	163.088	141.133	118.459	138.794	164.144	171.082	145.061	145.517	165.618	229.515	160.662	183.805	210.459	171.772	187.081	184.016	176.826	187.79	197.677	198.517	186.375
ATCG00160			470.824	606.006	349.501	509.351	380.58	497.751	391.661	701.729	437.781	410.168	630.527	543.777	689.315	720.015	666.84	645.438	683.59	554.802	613.789	562.572	733.52	536.616	745.764	654.694
ATCG00170			2370.15	2644.16	1402.29	2544.85	1916.32	1634.42	1679.06	2238.8	1809.9	1756.33	2449.22	1914.43	2347.53	2500.63	2418.35	2554	2815.71	2027.33	2409.37	2416.52	2167.14	2254.51	2370.92	3022.32
ATCG00350			68.5789	92.6681	58.0525	36.5094	41.9397	38.8155	81.1074	98.4352	65.5222	39.0964	88.787	56.2095	115.764	86.668	112.768	72.784	110.125	83.8809	95.7984	64.635	92.577	59.5351	133.354	83.44
ATCG00360			228.926	230.045	131.814	231.397	148.524	142.161	172.189	258.647	191.723	93.0985	225.007	186.446	265.619	253.989	316.286	324.526	208.077	264.825	243.829	304.28	155.641	169.818	186.564	251.112
ATCG00420			165.031	104.21	91.2281	142.02	132.022	103.528	137.978	163.911	100.442	46.754	155.171	91.6983	182.641	171.365	139.264	169.802	169.83	179.202	156.052	225.52	160.399	133.273	99.2053	151.386
ATCG00430			135.078	130.991	80.0151	122.793	115.158	72.6618	96.2171	204.469	92.9795	61.862	156.06	131.118	200.84	186.435	148.185	151.417	177.807	137.655	194.747	171.751	147.588	149.083	147.563	142.145
ATCG00440			5552.72	6071.09	4306.07	3922.98	5814.36	4443.26	4814.25	5699.47	5386.56	4067.79	5461.86	5729.44	6382.24	6832.05	5339.1	9041.27	8493.64	6737.11	7095.06	7857.75	6581.9	7318.36	7488.38	6805.26
ATCG00500			638.429	639.75	500.32	505.19	583.648	377.285	520.596	709.338	506.677	526.978	687.757	602.609	798.533	826.479	691.167	2201.53	1082.07	550.941	656.287	690.566	682.494	735.941	789.181	673.488
ATCG00530			262.505	286	230.959	310.926	256.785	175.201	164.303	296.148	193.857	140.838	272.764	225.918	308.871	331.62	304.052	310.419	359.648	243.046	305.997	273.703	334.842	267.411	331.433	320.205
ATCG00540			2418.04	2726.2	1711.76	2246.09	1680.73	1793.84	1800.17	2144.52	1966.86	1465.16	2359.22	1862	2696.01	2730.66	2937.64	2714.45	2940.95	2662.05	2538.42	3029.14	2476.9	2480.39	3358.76	2520.73
ATCG00670			595.204	549.345	339.31	502.03	455.685	448.382	437.324	503.599	464.849	393.301	532.72	500.288	569.379	630.471	572.566	1041.82	731.755	546.056	647.894	725.61	592.181	557.973	441.927	612.837
ATCG00740			8149.65	9494.44	6230.77	8993.88	8653.82	8319.55	7207.77	8658.94	8574.71	8247.75	9550.65	9300.44	9393.81	10256.9	9735.31	12649.6	11748.5	8270.79	10968.5	10500.5	10995.7	10761.2	10293.6	12176.4
ATCG00770			392.929	513.207	233.035	325.154	328.479	305.725	320.438	394.56	258.448	245.735	430.068	304.813	527.775	396.8	684.253	368.187	408.758	397.741	410.723	396.767	403.064	279.055	514.971	420.01
ATCG00780			346.639	446.188	226.271	371.246	274.39	299.663	304.248	410.623	359.495	187.381	417.573	351.542	429.258	489.255	453.738	389.031	471.687	393.451	410.006	493.386	338.29	342.544	485.262	381.016
ATCG00800			5030.06	5062.93	3092.36	4487.68	3837.23	4120.38	3929.45	4519.05	4054.72	3403.92	4832.39	4783.93	4959.65	5588.57	5140.24	5199.25	4889.89	4714.72	5408.74	5670.59	4693.56	5028.64	4881.51	5421.34
ATCG00830			2546.29	2743.3	1820.78	2876.8	2364.95	2340.5	1980.36	2619.19	2294.21	2066.7	2727.3	2236.85	2891.99	2642.25	3030.36	2727.16	2883.39	2542.98	2961.55	3148.7	2885.68	2630.43	3275.83	3093.58
ATCG00860			291.057	292.793	167.516	307.987	221.85	218.43	185.277	337.054	219.587	177.578	290.52	228.952	361.932	326.367	348.97	340.432	347.683	245.771	327.325	341.093	307.16	252.72	320.848	284.743
ATCG01010			1007.61	1297.36	760.608	845.018	792.412	691.686	774.851	1338.26	798.89	665.514	1131.28	989.489	1290.24	1452.41	1189.2	1011.53	1338.64	902.29	1125.44	1156.64	1155.34	1126.7	1076.75	1125.64
ATCG01040			1415.96	1610.92	1039.27	1092.88	1237.18	964.424	1171.47	1510.82	1210.31	976.805	1494.64	1471.01	1727.17	1620.08	1469.08	1116.19	1629.16	1782.45	1542.2	1966.15	1399.09	1327.8	1567.05	1186.29
ATCG01050			373.14	494.947	373.714	426.83	370.288	371.547	355.239	563.862	378.796	348.491	509.299	436.046	664.062	708.069	450.594	524.689	710.071	511.645	608.629	548.31	616.638	695.406	597.041	422.278
ATCG01080			55.3694	53.0779	29.7513	36.4512	30.5594	24.8812	47.6907	43.9012	32.9053	14.2387	41.3621	26.7429	54.4962	68.0413	64.3168	39.2267	55.2528	30.9127	48.4997	57.9641	84.6088	44.7348	53.4002	38.1882
ATCG01090			1135.2	1250.62	890.2	1034.74	1298.44	968.698	966.819	1444.74	982.925	853.563	1294.6	1108.1	1361.68	1839.31	1355.12	1293.86	1369.44	1062.12	1207.22	1263.36	1147.44	1201.98	1171.34	1352.97
ATCG01100			292.113	277.103	176.095	177.956	203.891	170.156	161.014	270.256	176.881	99.7593	235.725	232.757	254.963	364.623	258.083	265.976	233.921	236.93	222.209	270.969	285.775	324.924	232.685	250.233
ATCG01130			23392.2	20922.9	11716.5	20246.9	17922.1	16336.6	15299.4	21496.4	18055.3	14242.9	19260.4	18387	22226.8	23010.1	20560.9	30385.4	25829.2	20726.3	23712.9	27008	22910.7	20205.9	20836.5	23910.3
ATCG01280			291.057	292.793	167.516	307.987	221.85	218.43	185.277	337.054	219.587	177.578	290.52	228.952	361.932	326.367	348.97	340.432	347.683	245.771	327.325	341.093	307.16	252.72	320.848	284.743
ATCG01310			2546.29	2743.3	1820.78	2876.8	2364.95	2340.5	1980.36	2619.19	2294.21	2066.7	2727.3	2236.85	2891.99	2642.25	3030.36	2727.16	2883.39	2542.98	2961.55	3148.7	2885.68	2630.43	3275.83	3093.58

## Sheet: V vs Heat DOWN
	Symbol	Full name	V_1	V_2	V_3	V_4	V_5	V_6	V_7	V_8	V_9	V_10	V_11	V_12	Heat_1	Heat_2	Heat_3	Heat_4	Heat_5	Heat_6	Heat_7	Heat_8	Heat_9	Heat_10	Heat_11	Heat_12
AT1G01580	FRO2	ferric reduction oxidase 2	133.834	318.686	158.62	205.207	180.772	451.983	129.079	240.307	192.969	534.111	334.344	180.811	18.9773	91.7301	42.4035	154.454	22.702	15.7706	54.6769	55.5098	14.2883	23.2349	48.3963	52.4953
AT1G01750	ADF11	actin depolymerizing factor 11	80.967	29.6874	63.7738	87.9117	53.1013	61.0461	42.0708	51.0501	49.314	38.4981	57.6768	63.5969	22.2267	42.4248	15.0652	31.0684	8.83834	23.6715	16.7448	17.0233	13.4151	7.95311	5.49127	8.34456
AT1G02220	NAC003	NAC domain containing protein 3	43.7638	40.3191	39.1949	34.476	49.6427	42.8053	57.183	74.8147	31.78	47.6005	48.8793	34.6723	41.2143	21.7977	44.6911	24.1903	27.0893	38.8241	25.695	12.6897	17.5791	18.4746	23.1034	40.4527
AT1G02360	AT1G02360	Chitinase family protein	114.018	162.742	106.052	108.392	87.0317	115.48	80.6765	90.1519	84.9	140.279	123.044	76.9703	133.393	102.347	48.3806	38.5058	34.4503	56.7005	15.3581	21.3201	33.3049	52.2795	32.7585	35.1052
AT1G02810	AT1G02810	Plant invertase/pectin methylesterase inhibitor superfamily	80.8118	51.1968	71.8744	79.6512	75.6089	68.689	77.0711	105.953	81.2806	41.2711	50.1777	61.6662	76.7415	51.9012	47.5054	34.1135	62.1026	36.8359	18.5101	27.04	36.6491	20.8815	34.9685	25.8411
AT1G02900	RALF1	rapid alkalinization factor 1	435.58	431.415	470.891	441.245	328.588	378.815	451.792	455.753	380.489	561.404	383.465	332.788	284.045	420.414	259.067	326.593	189.225	242.638	165.853	102.537	79.7435	190.072	186.014	163.814
AT1G03220	AT1G03220	Eukaryotic aspartyl protease family protein	989.991	1050.97	1111.81	812.291	1105.75	882.309	1160.12	1004.11	876.787	969.89	964.029	911.483	939.006	1048.26	744.355	836.447	621.233	759.937	639.301	602.105	647.075	745.069	560.824	556.041
AT1G03850	GRXS13	Glutaredoxin family protein	74.1277	66.2637	63.1725	51.6521	86.8126	103.575	73.2363	44.1193	50.7449	110.473	50.9291	70.4392	51.6424	71.9509	44.4146	85.5586	49.8554	46.2188	36.5086	43.6942	20.6268	56.6235	34.1531	30.9981
AT1G04040	AT1G04040	HAD superfamily, subfamily IIIB acid phosphatase	1280.79	1141.09	1082.18	1133.44	1185.81	1129.42	1055.62	1056.32	1110.18	1438.33	954.098	1016.55	598.255	985.072	544.939	733.838	796.332	840.125	740.665	723.335	724.72	722.407	691.881	650.091
AT1G04107	AT1G04107		104.929	141.741	187.047	162.208	130.965	96.556	188.549	114.824	137.691	110.449	139.314	97.645	65.902	59.9474	68.0784	104.448	93.2165	74.4494	112.59	32.3367	72.0393	106.696	103.689	99.7996
AT1G04250	AXR3	AUX/IAA transcriptional regulator family protein	587.954	547.301	529.531	559.073	636.069	538.565	483.588	519.097	512.443	635.088	529.89	493.891	450.275	542.619	532.97	473.742	344.268	409.196	386.46	382.519	326.564	394.642	379.504	283.878
AT1G05210	AT1G05210	Transmembrane protein 97, Putative	105.273	87.7054	94.2862	120.83	106.112	109.277	85.5657	97.6276	110.111	94.1848	111.977	126.551	65.9191	109.602	58.1639	88.9213	80.8532	77.7453	63.809	81.0148	66.8263	97.4858	71.2112	64.9266
AT1G05250	AT1G05250	Peroxidase superfamily protein	952.111	634.228	609.808	1018.02	700.269	670.536	783.519	639.523	635.519	936.693	908.37	673.27	128.496	376.527	58.5379	306.314	112.673	278.325	96.1544	72.2465	70.3624	135.355	63.6422	106.169
AT1G05260	RCI3	Peroxidase superfamily protein	408.358	406.521	407.846	389.959	415.33	384.83	399.42	376.541	356.339	499.761	342.191	324.701	375.008	467.693	293.74	230.954	270.478	226.755	153.335	73.6634	118.555	199.151	135.704	149.432
AT1G05347	AT1G05347		326.761	602.573	683.346	546.748	585.992	490.252	624.91	505.711	539.212	547.835	414.623	384.259	517.37	484.249	472.3	294.075	205.927	316.43	216.652	192.802	184.779	374.891	158.531	228.53
AT1G05660	AT1G05660	Pectin lyase-like superfamily protein	19.524	15.448	15.2791	19.2035	5.8186	31.8705	13.229	20.3349	2.03819	26.9176	17.6901	19.0592	8.64709	15.6433	3.89455	10.4231	7.85528	1.30853	4.30219	2.64786	4.11096	5.69858	0.602256	1.09424
AT1G05700	AT1G05700	Leucine-rich repeat transmembrane protein kinase protein	22.887	31.8606	28.1371	31.6605	49.4298	24.8838	16.9279	24.733	26.1993	34.5946	32.8775	42.9561	9.47472	29.9409	21.7672	47.1778	10.1234	22.1443	9.86986	7.77805	20.7292	21.5159	13.0587	11.4114
AT1G06090	AT1G06090	Fatty acid desaturase family protein	56.0767	26.0819	36.7582	29.746	33.0503	5.96134	15.9871	18.3398	19.7856	36.7072	13.9203	49.2834	10.5027	8.42394	9.83259	10.5868	13.2959	6.78467	5.6233	10.935	11.5447	18.9505	11.8961	19.4324
AT1G06620	AT1G06620	2-oxoglutarate (2OG) and Fe(II)-dependent oxygenase superfamily protein	30.4659	20.6766	53.1037	40.1172	45.1494	60.7354	37.6522	36.5232	37.3484	74.3989	33.5476	45.7796	58.6098	32.808	48.7491	29.9425	21.9255	16.1178	16.5341	12.7236	17.5089	16.223	33.2584	13.5028
AT1G07260	UGT71C3	UDP-glucosyl transferase 71C3	23.4964	38.9605	56.1155	24.8657	40.6255	27.8686	47.5763	31.1674	47.5553	40.0256	53.4155	22.1433	29.6798	31.5141	28.7017	13.9091	29.345	18.6219	32.0929	20.7528	13.7123	21.6994	24.1105	26.7468
AT1G07367	AT1G07367		35.8906	95.0172	53.9243	67.3787	31.9305	147.352	98.4555	62.4687	210.759	144.738	81.5923	70.4365	3.67379	32.0756	20.5622	76.0074	14.5725	41.7344	73.4591	9.25456	8.97652	7.38879	4.25784	131.974
AT1G07373	AT1G07373		60.4004	50.3282	94.4656	69.9507	49.919	160.523	89.7025	77.3171	240.648	93.0135	116.048	85.4713	5.58898	46.7548	31.5725	45.7632	9.27941	35.3946	56.2384	12.791	11.4811	19.6876	19.0247	103.099
AT1G07410	RABA2b	RAB GTPase homolog A2B	30.3567	31.0332	56.8532	47.9976	32.8418	33.843	34.1375	31.1933	27.2999	41.1301	73.1639	54.9983	26.7692	38.827	43.7296	29.1455	23.1801	31.6356	17.308	19.6585	21.1931	22.8549	18.3654	20.6489
AT1G07590	AT1G07590	Tetratricopeptide repeat (TPR)-like superfamily protein	31322.3	37078.4	36959.1	29509.1	37030.6	28896.5	33208.6	40878.6	28967.7	51035	34447.3	34912.9	24972.2	28572.4	27001.5	25087.9	13198.2	20528.3	14313.4	11390.6	8366.17	24201.8	14235.4	16140
AT1G07610	MT1C	metallothionein 1C	4189.55	4975.84	5029.29	3593.74	5023.42	3682.93	4089.84	5319.96	3734.1	6182.03	4015.59	4299.79	2432.88	3753.76	3727.94	2639.73	1283.04	2513.41	1551.99	1381.43	761.105	2884.56	1590.01	1651.03
AT1G08090	NRT2:1	nitrate transporter 2:1	30.2925	26.4126	50.1412	29.6744	16.0415	13.9249	39.9175	52.4495	54.3514	66.8644	71.4682	35.5523	2.80989	1.39344	9.92702	15.3083	0.39714	16.3876	4.96764	12.888	7.80794	0.191266	2.69589	13.2795
AT1G08320	TGA9	bZIP transcription factor family protein	50.8455	39.2912	34.7283	46.0188	60.8796	75.6705	43.6613	53.6071	42.3125	71.1744	48.7574	44.0347	58.5575	46.2853	39.6438	37.0143	19.5325	36.3808	15.6778	12.7205	23.8267	19.6148	24.7887	19.6528
AT1G08500	ENODL18	early nodulin-like protein 18	56.1841	49.7644	45.5368	70.1146	82.1392	67.6998	53.2244	62.1459	43.7021	48.7412	34.1262	49.5904	43.3199	75.4081	31.615	44.2451	25.9489	19.2594	15.6593	18.6124	26.3288	19.6292	18.7587	23.743
AT1G08590	AT1G08590	Leucine-rich receptor-like protein kinase family protein	32.389	29.569	41.4122	29.7313	51.647	32.8532	16.9312	33.2204	27.7775	20.6561	26.8261	22.5347	14.2842	33.4949	24.7609	18.97	26.4925	22.0787	20.6719	10.1281	18.3979	13.8693	17.6391	19.5723
AT1G08630	THA1	threonine aldolase 1	34.2819	58.8446	41.722	74.9506	25.0546	65.7107	13.9554	33.3712	58.4489	69.1174	68.5457	53.0666	38.4004	28.8365	39.8171	19.6767	11.5298	18.7125	24.4656	10.1976	18.5049	10.5883	7.1554	30.7858
AT1G08757	AT1G08757		72.6829	40.5396	40.7558	68.1631	39.6551	23.8203	33.6681	54.3465	75.0597	92.8	83.0006	45.335	19.9896	51.0574	20.5906	43.1172	37.5064	68.9486	25.5232	30.3585	20.2321	21.8915	28.1464	19.6701
AT1G09560	GLP5	germin-like protein 5	1352.97	2285.01	1388.38	1597.24	1351.18	2259.46	1279.84	1425.39	1363.15	3108.77	2031.4	1534.64	799.254	1327.55	949.091	1024.75	534.996	718.078	619.558	566.85	556.577	818.699	638.771	877.87
AT1G09580	AT1G09580	emp24/gp25L/p24 family/GOLD family protein	81.0375	123.693	113.956	83.4348	93.7345	100.546	99.4133	109.35	101.604	97.3988	103.528	82.1661	81.2871	92.2714	85.0491	95.3222	74.2216	64.2067	64.6231	54.8722	73.0507	79.8338	45.242	78.2338
AT1G09645	AT1G09645	transmembrane protein	127.044	180.758	179.709	152.478	187.333	149.321	159.707	165.161	218.611	209.82	171.563	165.868	142.452	169.036	149.266	156.186	125.738	125.477	154.113	147.535	111.353	146.706	115.153	123.603
AT1G09780	iPGAM1	Phosphoglycerate mutase, 2,3-bisphosphoglycerate-independent	1108.43	976.122	1026.37	1103.13	1032.03	1237	967.926	988.93	1173.14	1250.69	1064.2	1037.2	757.167	976.36	1072.25	934.553	801.976	938.905	706.084	781.174	850.673	797.424	854.659	898.942
AT1G10030	ERG28	ergosterol biosynthesis protein	337.791	238.976	236.005	285.858	232.576	297.767	280.545	264.912	259.026	262.757	263.256	290.208	195.959	243.124	265.039	220.279	193.138	208.83	174.94	199.773	202.213	225.066	187.5	211.047
AT1G11185	AT1G11185		45.9685	31.215	55.6866	40.2342	86.5915	61.726	63.833	54.6763	37.7074	47.6441	64.2096	29.9599	55.462	36.0489	24.705	23.6559	16.6846	16.2109	6.7057	5.49717	36.7694	21.6665	21.0045	14.5041
AT1G11450	UMAMIT27	nodulin MtN21 /EamA-like transporter family protein	36.3057	60.4133	65.1996	57.5605	59.811	73.6752	49.3776	60.0335	58.1923	53.0466	44.3822	50.831	18.0458	59.1519	28.5292	51.7541	64.9603	43.3485	26.8753	35.4569	22.9197	38.6642	27.1681	43.218
AT1G11540	AT1G11540	Sulfite exporter TauE/SafE family protein	23.1193	21.23	15.1895	15.3045	19.2251	12.9358	31.5882	30.9561	12.6877	32.3104	14.9582	17.3453	10.5437	26.0489	7.87841	20.3333	9.36324	3.65065	1.81059	3.92382	0.406131	2.52109	0.816283	8.24149
AT1G11545	XTH8	xyloglucan endotransglucosylase/hydrolase 8	228.019	170.499	199.282	218.719	241.451	204.078	220.698	204.383	205.39	213.103	181.576	171.953	145.293	231.016	115.43	166.047	136.444	180.802	205.269	145.382	129.53	174.995	132.062	138.038
AT1G11580	PMEPCRA	methylesterase PCR A	828.793	803.394	1019.27	876.901	805.921	802.789	989.805	956.84	922.789	936.224	880.289	768.454	406.98	531.967	459.78	636.716	482.514	534.284	435.973	315.127	251.668	404.882	308.278	376.885
AT1G11655	AT1G11655	hypothetical protein	39.4066	15.7424	28.3019	39.4398	14.8309	15.9214	35.3333	7.68254	20.2205	34.5341	25.2231	32.8585	10.5642	22.4447	5.88398	12.7839	1.83564	6.21479	1.10223	6.1426	0.361531	9.0028	0.721781	4.16823
AT1G12040	LRX1	leucine-rich repeat/extensin 1	128.278	110.009	102.491	128.564	102.798	111.495	127.477	84.8474	98.9865	166.449	127.14	111.734	33.4441	111.025	25.5605	61.6392	13.2406	51.5657	16.3131	16.3635	27.7913	28.6076	9.48059	20.7069
AT1G12140	FMO GS-OX5	flavin-monooxygenase glucosinolate S-oxygenase 5	184.61	212.501	162.076	170.713	145.729	184.058	172.051	208.001	177.333	205.521	194.579	203.87	139.675	179.37	162.146	173.936	154.953	148.413	101.128	146.08	143.499	148.873	103.808	160.587
AT1G12560	EXPA7	expansin A7	80.9038	46.0776	23.4662	70.1618	38.4673	38.8211	37.943	21.6267	33.2955	61.5595	63.5113	35.9341	17.2356	39.8733	3.77219	17.7765	13.6117	31.6694	6.17915	9.95323	13.7804	10.4076	1.22484	2.17987
AT1G12740	CYP87A2	cytochrome P450, family 87, subfamily A, polypeptide 2	37.277	44.9333	53.2016	85.6027	29.5151	30.8535	23.5435	34.4134	34.8298	61.5611	47.1428	64.3793	23.9095	33.1923	11.6873	46.6712	27.9415	29.3699	8.23817	18.363	11.4081	20.5425	13.4389	22.6522
AT1G12805	AT1G12805	nucleotide binding protein	69.0191	111.92	161.967	121.887	81.3822	77.6434	164.937	111.485	98.6231	55.3568	82.2817	54.6609	6.59057	2.98779	0.785157	48.9138	12.6366	50.4655	23.1234	10.1028	4.75833	33.4948	3.59092	18.536
AT1G12950	RSH2	root hair specific 2	47.118	29.6901	38.6172	51.9221	20.4835	29.8625	47.7309	36.4451	27.5892	41.0592	17.2691	22.9712	38.4984	22.0562	30.9019	12.6745	3.55085	16.4913	18.5596	10.0324	12.0974	11.5663	3.4691	13.4258
AT1G13300	HRS1	myb-like transcription factor family protein	86.6339	74.5527	70.8568	100.793	99.2203	75.5572	81.786	71.9017	75.661	69.3094	65.4229	85.973	43.9517	94.7738	56.4013	69.5894	35.6626	51.1321	45.6178	37.8247	10.4087	48.882	62.0952	14.6007
AT1G13590	PSK1	phytosulfokine 1 precursor	135.287	92.248	79.5224	93.0338	79.1224	123.45	83.5978	96.5248	97.691	137.24	64.4155	74.5082	39.233	64.9689	44.5868	58.5501	38.8429	45.7363	20.9096	8.02798	6.35534	25.2431	6.00499	39.0798
AT1G13620	RGF2	root meristem growth factor-like protein	14.1497	11.8486	18.2598	10.5309	10.2148	11.9455	16.2489	18.1346	7.6578	10.85	9.11312	10.0569	14.4898	6.09139	20.2081	0.350903	4.24468	2.95632	2.71908	2.64364	1.6819	4.61612	6.61784	2.11609
AT1G13670	AT1G13670	hypothetical protein	106.574	81.5904	63.8619	98.8495	90.2807	106.526	96.1219	78.3239	67.2392	80.0651	76.4472	64.3762	55.4576	96.4161	35.4059	74.0845	66.8523	64.6163	37.1486	35.5718	42.1714	57.9025	29.7174	38.1879
AT1G13830	AT1G13830	Carbohydrate-binding X8 domain superfamily protein	45.9331	47.3647	68.8358	58.55	34.0254	46.7866	47.5009	61.0576	41.5406	74.4941	43.6044	42.1022	41.2699	27.907	42.7847	38.3059	11.6063	25.1824	12.0185	14.9236	12.4514	18.3757	19.5933	19.6085
AT1G14010	AT1G14010	emp24/gp25L/p24 family/GOLD family protein	289.774	294.093	276.985	244.97	238.896	258.452	249.11	258.47	272.523	271.574	243.239	226.329	172.544	257.179	249.217	187.942	212.471	261.976	176.893	142.127	203.885	183.191	145.296	196.228
AT1G14080	FUT6	fucosyltransferase 6	30.8255	27.2935	35.2119	25.8675	22.6878	34.8455	30.419	37.4642	27.9114	34.5917	19.0495	38.3407	17.2114	20.6435	23.8354	17.5943	17.495	20.6327	7.64513	1.75703	13.3132	23.5886	11.2833	22.5729
AT1G14160	AT1G14160	Uncharacterized protein family (UPF0497)	69.226	72.1501	91.1861	91.3548	68.5606	71.8147	63.5201	64.6623	57.8387	103.728	67.1181	66.2014	56.1699	69.5011	23.7964	51.6952	26.6205	31.9006	20.5333	16.9361	7.43061	31.2556	27.5231	37.4483
AT1G14170	AT1G14170	RNA-binding KH domain-containing protein	98.0233	99.2462	115.73	101.689	112.841	76.648	105.597	81.5821	101.651	115.695	78.8635	82.8434	60.2022	115.929	90.1086	81.425	76.5042	60.3561	38.4424	53.5435	71.4964	64.8369	20.3878	54.6304
AT1G14185	AT1G14185	Glucose-methanol-choline (GMC) oxidoreductase family protein	17.0147	24.6294	12.5234	28.85	18.1186	35.8514	6.43775	14.0302	14.2351	32.3173	25.4144	19.3225	12.4799	13.3761	15.9841	11.7181	5.72531	5.2925	5.6874	5.08659	9.09006	3.63628	13.9761	1.11623
AT1G14210	AT1G14210	Ribonuclease T2 family protein	240.574	266.219	243.74	270.481	249.477	235.792	259.604	227.422	268.071	275.662	293.764	260.829	219.06	243.61	179.761	181.993	135.313	203.01	122.595	113.406	101.318	140.019	130.758	123.645
AT1G14860	NUDT18	nudix hydrolase homolog 18	61.623	89.0893	55.5001	67.175	63.2078	59.7298	48.3837	68.5868	54.9731	62.7516	49.4508	44.9086	44.0659	50.4044	56.649	38.4838	22.1876	26.5176	20.194	8.00801	13.961	53.9128	31.0913	16.5988
AT1G15350	AT1G15350	DUF4050 family protein	90.54	142.698	158.702	109.323	123.038	116.473	105.453	130.804	97.4277	122.27	125.4	118.511	99.4479	115.242	100.84	121.423	97.0054	83.8917	91.3251	56.2851	88.7509	82.0074	94.7462	71.1293
AT1G15400	AT1G15400	hypothetical protein	140.098	161.786	135.101	134.7	154.622	135.385	169.502	140.396	169.352	185.94	136.307	130.696	142.508	148.862	134.131	120.881	108.783	106.779	121.856	79.4514	126.26	111.806	123.955	101.663
AT1G15550	GA3OX1	gibberellin 3-oxidase 1	93.9912	80.4927	115.841	95.9473	73.4713	82.625	80.7739	91.148	99.6529	79.0366	87.4893	73.0691	27.6192	58.4426	44.4147	24.5444	48.5679	64.0771	51.4215	51.9258	36.9865	53.532	27.83	81.0949
AT1G15670	AT1G15670	Galactose oxidase/kelch repeat superfamily protein	105.26	199.083	106.59	143.879	189.459	121.447	115.888	143.717	121.794	164.414	175.269	144.701	87.0509	76.2297	71.1194	137.939	55.9159	64.2204	58.1535	83.2858	50.2661	79.5066	50.0562	64.9098
AT1G16070	TLP8	tubby like protein 8	69.1731	37.7307	71.7578	59.5891	30.3185	46.1861	70.478	55.3258	74.1183	53.4195	78.7565	57.864	40.5287	42.9078	45.9155	40.1737	29.0704	60.0689	39.6234	44.0761	40.151	45.0253	29.8366	50.6803
AT1G16300	GAPCP-2	glyceraldehyde-3-phosphate dehydrogenase of plastid 2	64.4927	54.7013	72.7167	109.503	60.856	70.6801	81.8509	66.561	81.2212	58.5083	72.3596	67.3062	43.9396	85.9898	53.3703	75.8219	47.3883	61.5483	55.4174	33.1599	52.0806	38.8978	23.1583	28.96
AT1G16400	CYP79F2	cytochrome P450, family 79, subfamily F, polypeptide 2	119.548	190.091	157.425	165.964	167.024	123.436	114.901	148.025	163.123	191.419	154.785	162.484	98.4375	183.293	101.743	172.536	100.063	107.555	85.0723	81.5085	73.8067	92.2956	103.897	102.986
AT1G17510	AT1G17510	hypothetical protein	167.26	172.394	197.832	169.775	163.707	118.456	226.529	160.903	154.323	174.228	152.968	199.129	133.834	156.101	172.104	127.492	123.04	133.662	108.571	159.429	154.778	110.539	103.463	151.314
AT1G17890	GER2	NAD(P)-binding Rossmann-fold superfamily protein	286.488	196.429	278.954	255.131	246.119	275.755	287.236	299.16	280.647	249.984	297.543	262.54	178.739	240.581	200.691	216.541	212.929	234.254	177.179	172.135	160.907	182.267	203.871	211.055
AT1G18100	E12A11	PEBP (phosphatidylethanolamine-binding protein) family protein	102.746	76.9724	87.1583	58.3562	44.5091	61.1209	75.7699	40.7421	87.7968	64.5115	57.955	69.8071	25.5855	53.2049	58.126	43.2009	59.9339	52.6525	42.8474	24.3595	54.4869	79.3681	32.1585	40.7371
AT1G18980	AT1G18980	RmlC-like cupins superfamily protein	280.381	274	286.859	195.616	286.595	178.187	292.51	183.82	180.224	299.01	216.098	244.394	226.857	355.624	264.11	147.646	92.7603	155.512	63.1632	54.2314	44.5803	204.208	110.574	93.8408
AT1G19360	RRA3	Nucleotide-diphospho-sugar transferase family protein	170.275	169.367	207.85	203.442	199.946	253.859	220.642	237.432	229.143	222.515	244.129	193.235	162.148	220.212	183.92	186.937	188.277	176.078	165.131	119.031	106.452	160.319	100.94	119.535
AT1G19900	AT1G19900	glyoxal oxidase-related protein	49.1834	24.0344	19.2226	51.8936	41.7316	51.775	14.0059	31.1611	27.4595	47.5236	47.3884	40.3627	20.1502	24.7483	3.7794	27.9177	16.0049	12.498	9.31897	14.4916	0.571596	20.1766	3.27783	7.28985
AT1G19910	AVA-P2	ATPase, F0/V0 complex, subunit C protein	2332.73	2444.38	2552.23	2351.77	2273.06	2392.58	2417.41	2238.68	2180.76	2550.01	2294.89	2280.32	2241.73	2320.69	2403.17	1907.06	1750.6	1920.7	1486.52	1583.49	1480.33	1867.19	1700.72	1619.68
AT1G20440	COR47	cold-regulated 47	1689.2	1505.78	1565.6	1519.91	1716.86	1558.02	1727.28	1400.65	1337.51	1485.04	1439.82	1507.59	1803.49	1664.8	817.705	1181.82	919.86	998.126	1125.08	1045.75	1291.84	1313.38	869.487	909.465
AT1G20700	WOX14	WUSCHEL related homeobox 14	25.9787	23.4356	32.9529	15.3111	14.7637	13.9325	21.9075	26.7127	23.8417	17.3464	14.9861	4.89352	8.57591	21.5139	14.9025	15.695	10.8115	7.67943	18.2978	5.17697	0.483086	10.2614	0.982424	7.25851
AT1G20840	TMT1	tonoplast monosaccharide transporter1	176.771	168.614	187.314	170.327	173.784	221.971	205.442	193.048	212.308	268.133	190.084	155.599	153.966	174.632	161.17	139.088	161.459	142.431	89.2349	181	140.817	109.444	111.791	127.304
AT1G20900	ESC	Putative AT-hook DNA-binding family protein	67.9145	69.4109	56.4337	54.6638	53.1052	70.7663	47.4482	60.043	54.3204	47.6772	66.6472	38.033	28.7041	27.7573	25.6734	51.2361	21.8716	39.892	18.8721	18.4701	11.265	32.7399	10.5903	14.519
AT1G21140	AT1G21140	Vacuolar iron transporter (VIT) family protein	41.5787	58.1896	16.041	21.1037	12.553	22.8981	15.116	14.0317	2.6901	23.8308	14.9429	13.3	9.56481	6.42012	8.87495	9.59481	6.98689	1.99817	1.03812	11.8989	6.75591	28.3932	4.40196	13.3121
AT1G21310	EXT3	extensin 3	10568.7	9719.1	11709.6	11514.6	10092.9	10248.2	11869.6	10952.8	10675.8	12354.3	8859.97	8434.08	8380.68	10185.5	7519.51	7359.15	5105.43	6477.43	3678.43	3077.03	3685.34	5299.96	5778.31	4220.96
AT1G21360	GLTP2	glycolipid transfer protein 2	11.7784	22.1345	10.8831	20.1815	16.9269	9.94954	8.40609	30.9424	5.86385	27.9667	23.0011	9.65836	11.5024	12.5225	9.88445	14.1003	6.99415	13.6679	5.65983	2.78594	10.3091	4.74986	5.87607	8.25241
AT1G22220	AUF2	F-box family protein	28.3495	26.3354	44.6806	41.2714	51.7714	16.9133	58.5834	41.7879	35.9552	30.363	47.3846	23.4618	33.5694	16.4371	19.7179	21.3462	17.8329	27.7938	19.7807	21.7729	22.1078	8.33047	23.6277	21.6201
AT1G22440	AT1G22440	Zinc-binding alcohol dehydrogenase family protein	128.069	123.945	100.795	114.148	123.004	110.5	65.3512	90.181	110.322	133.874	127.173	130.948	64.9877	115.673	117.515	88.4074	80.5547	58.6864	40.645	46.4937	51.4435	78.3187	46.6284	45.4212
AT1G22500	ATL15	RING/U-box superfamily protein	110.023	116.707	136.535	74.7512	84.7482	138.396	103.675	93.8666	85.789	75.8415	77.1505	85.3177	60.2534	104.79	63.3023	62.8979	22.7911	62.4784	31.081	37.966	13.0569	83.5498	83.1026	28.9748
AT1G23020	FRO3	ferric reduction oxidase 3	184.372	281.668	275.305	268.53	154.916	526.643	259.499	266.046	469.255	384.023	459.37	212.933	72.5158	124.391	172.098	214.539	72.7241	111.195	264.709	68.5886	72.8692	56.3712	223.65	202.645
AT1G23040	AT1G23040	hydroxyproline-rich glycoprotein family protein	181.531	163.263	241.755	191.209	154.729	168.238	189.271	175.897	169.157	234.662	135.028	148.383	138.71	165.959	145.7	133.468	68.4121	112.332	71.6468	73.1555	85.296	135.016	85.9805	89.647
AT1G23150	AT1G23150	hypothetical protein	98.1222	72.3187	94.226	95.9569	24.0188	60.7183	104.733	93.2681	108.83	103.793	93.4967	71.8195	38.1702	63.1778	77.3124	83.3784	33.2194	63.1216	37.1789	47.2985	37.1052	48.9579	42.3007	47.3923
AT1G23410	AT1G23410	Ribosomal protein S27a / Ubiquitin family protein	179.766	128.325	176.32	142.13	138.034	128.783	165.531	178.063	203.69	126.466	146.525	200.242	104.062	204.095	249.722	87.167	58.2889	103.605	27.6078	79.0061	39.4666	72.9904	68.6049	79.1367
AT1G23440	AT1G23440	Peptidase C15, pyroglutamyl peptidase I-like protein	264.755	284.649	241.08	271.454	283.436	284.715	264.644	230.729	263.088	359.402	252.27	248.97	241.913	239.695	245.074	246.899	216.33	192.972	195.69	225.008	168.798	220.582	178.813	219.31
AT1G23720	AT1G23720	Proline-rich extensin-like family protein	744.717	659.821	769.196	818.169	803.334	756.81	741.771	655.244	650.059	834.712	734.847	731.271	364.388	760.98	107.415	481.878	261.659	335.735	127.294	103.852	109.661	236.641	66.3991	173.116
AT1G23850	AT1G23850	transmembrane protein	8.85159	14.3777	13.4736	18.2211	26.9603	15.9257	37.5836	9.76671	19.1326	23.7432	22.8867	11.4831	13.4307	19.3754	11.8903	10.7401	5.80988	9.39996	6.40498	6.28843	9.19775	4.77187	5.97907	11.3032
AT1G24180	IAR4	Thiamin diphosphate-binding fold (THDP-binding) superfamily protein	482.968	429.257	482.55	484.518	436.593	520.053	527.878	484.758	486.986	407.673	464.594	440.142	384.034	461.252	399.455	331.047	262.848	402.857	293.665	275.014	300.325	369.239	232.16	246.275
AT1G24530	AT1G24530	Transducin/WD40 repeat-like superfamily protein	191.357	207.59	119.404	151.606	191.802	128.413	116.784	136.286	148.439	205.996	208.979	167.24	206.752	106.868	112.62	109.093	63.2444	111.388	120.806	123.384	145.427	103.646	120.824	103.019
AT1G25520	AT1G25520	Uncharacterized protein family (UPF0016)	160.983	156.198	154.786	198.646	168.353	184.169	157.79	191.788	181.783	183.281	196.901	160.84	109.89	172.803	147.312	137.684	100.46	143.849	130.347	105.095	121.428	95.8429	145.993	148.214
AT1G26690	AT1G26690	emp24/gp25L/p24 family/GOLD family protein	138.058	112.585	170.557	149.66	163.479	126.426	174.184	120.181	138.361	136.351	131.141	106.188	114.275	117.718	117.686	83.6977	111.683	102.099	90.9344	65.9133	101.672	104.574	92.0364	102.957
AT1G27740	RSL4	root hair defective 6-like 4	16.489	32.2277	17.0942	14.3621	11.3955	16.9233	17.1069	10.8138	12.8857	21.5857	9.19164	24.5642	9.60478	3.67593	5.89978	13.7632	6.75009	11.37	1.89217	2.68388	10.0095	4.65423	2.56897	4.15971
AT1G27940	ABCB13	P-glycoprotein 13	21.7072	11.909	13.6791	5.68299	22.4077	9.95151	15.2432	13.9409	6.78703	26.8376	8.19651	9.92092	12.5006	5.07322	4.86673	12.7286	11.6585	4.51961	6.56158	2.72727	3.03445	7.94573	4.19974	13.2789
AT1G27970	NTF2B	nuclear transport factor 2B	574.241	440.977	445.849	518.386	470.892	453.081	413.583	476.346	500.829	418.629	467.745	551.206	404.386	478.876	512.556	348.584	364.091	336.728	275.596	335.432	365.289	394.467	266.754	431.862
AT1G28290	AGP31	arabinogalactan protein 31	2909.64	2604.01	3488.12	2781.92	2544.66	2735.62	3999.02	3198.17	3221.87	2492.83	2373.14	2831.83	1513.26	2684.07	2513.89	1809.46	1830.23	3152.33	2691.08	2372.29	1843.35	2685.33	1342.08	2560.84
AT1G29025	AT1G29025	Calcium-binding EF-hand family protein	34.6154	29.7289	16.6281	38.3877	43.9394	49.7841	31.3178	22.6412	39.9401	47.6217	42.2543	28.2605	46.2036	34.5279	14.7421	25.5621	17.6347	15.5774	8.35396	5.40561	14.638	13.8184	5.28588	14.4626
AT1G29270	AT1G29270	transcription factor bHLH35-like protein	42.1983	38.0352	53.2003	51.8291	57.4717	39.817	36.9804	45.0565	51.7314	46.532	43.7015	44.9413	13.2806	22.5328	27.6271	42.8519	35.8802	25.8496	34.2167	33.6306	23.6982	27.3085	15.4351	27.8004
AT1G29280	WRKY65	WRKY DNA-binding protein 65	230.504	225.763	260.295	248.465	242.979	182.719	211.057	225.852	194.687	288.773	221.212	176.191	136.813	184.94	180.304	157.907	106.512	117.994	62.7165	53.3408	50.7181	62.9875	67.657	62.949
AT1G29310	AT1G29310	SecY protein transport family protein	228.418	183.451	187.169	216.781	203.746	221.002	218.678	225.188	217.89	204.349	232.131	245.467	156.755	229.006	169.025	182.824	190.06	136.298	163.635	149.733	154.145	196.542	163.055	174.008
AT1G29330	ERD2	ER lumen protein retaining receptor family protein	118.182	98.3707	135.336	111.248	80.3259	123.503	136.231	112.638	123.735	129.812	138.66	117.295	104.25	104.862	120.741	114.41	82.5495	89.584	83.0956	74.1304	62.0354	98.8272	81.7271	71.1253
AT1G30110	NUDX25	nudix hydrolase homolog 25	127.582	127.758	110.872	163.422	161.335	97.5513	104.454	168.27	159.396	118.007	162.574	140.527	107.124	147.484	72.0148	79.9558	49.684	123.019	80.8286	118.092	65.8844	97.719	54.099	96.7664
AT1G30750	AT1G30750	TPRXL	55.5346	56.5026	48.7479	48.9206	78.7316	41.8078	55.3865	39.7543	24.8265	59.4407	42.7872	36.4398	28.6793	77.5303	21.6302	40.3526	30.8962	20.1254	13.4254	20.8918	23.761	21.803	24.6349	14.5355
AT1G30870	AT1G30870	Peroxidase superfamily protein	250.498	206.463	191.56	220.57	190.799	173.213	251.217	131.002	153.443	228.209	214.595	203.008	65.0786	153.623	38.4231	68.593	30.577	80.0806	24.3506	10.5766	58.3761	41.1498	15.0227	25.8906
AT1G30900	VSR6	VACUOLAR SORTING RECEPTOR 6	37.6772	79.544	58.3183	63.3701	32.9061	56.7263	52.3024	59.9952	31.6456	59.4614	47.0331	34.4248	31.5602	68.2265	31.6274	49.1858	37.2899	28.2242	23.3315	19.7595	7.3197	18.5024	10.8461	23.7365
AT1G32100	PRR1	pinoresinol reductase 1	37.35	48.4048	50.5468	32.5426	49.6587	61.7288	39.461	30.1582	45.5332	63.7166	57.449	44.2461	32.5167	45.4793	38.6286	37.7734	31.0287	32.2669	18.7096	13.9136	13.919	36.2219	20.2965	42.1027
AT1G32210	ATDAD1	Defender against death (DAD family) protein	820.936	653.191	708.078	662.159	741.223	628.158	735.821	777.474	759.692	673.587	584.48	709.267	558.778	588.197	605.393	568.241	623.562	583.314	528.448	527.682	638.523	610.513	440.819	594.094
AT1G32450	NRT1.5	nitrate transporter 1.5	366.054	367.857	456.116	409.566	611.461	430.057	418.42	320.785	438.921	504.206	412.985	349.537	335.615	393.426	233.137	546.2	318.596	300.744	212.287	161.721	204.232	278.667	371.481	146.176
AT1G32460	AT1G32460	hypothetical protein	526.363	634.095	668.154	531.315	702.22	689.417	597.357	618.16	555.034	710.959	698.737	583.531	711.041	540.45	450.634	537.687	459.882	486.464	472.929	468.736	634.496	378.31	491.634	445.965
AT1G33055	AT1G33055	hypothetical protein	86.4522	69.5216	120.87	47.2222	68.8011	23.8792	68.5253	86.8231	27.634	34.7793	62.7168	39.1763	124.291	7.61461	15.6436	10.6383	7.80522	22.6074	23.4294	9.12787	49.238	26.9167	10.6956	14.5284
AT1G33360	AT1G33360	ATP-dependent Clp protease	89.7977	99.219	109.574	117.063	80.2515	118.469	96.9518	111.504	125.642	125.431	84.7634	78.191	69.7593	70.5331	73.0869	87.3687	91.2607	63.365	50.3008	78.6443	76.9225	69.4798	83.9642	107.956
AT1G33700	AT1G33700	Beta-glucosidase, GBA2 type family protein	83.7258	61.069	66.2149	128.159	74.236	76.7546	68.1951	51.9076	76.8017	83.5144	42.755	59.7276	82.1084	70.6804	55.3865	58.1187	19.7842	32.8121	37.0717	8.52672	33.9633	34.9163	30.695	20.1263
AT1G33750	AT1G33750	Terpenoid cyclases/Protein prenyltransferases superfamily protein	26.6406	36.6201	42.0684	41.2779	36.1422	43.8066	49.6192	35.3946	31.3556	9.92974	41.3611	38.4655	24.9381	31.7278	28.8648	23.3265	11.2928	13.985	9.94031	8.89234	22.9648	6.05285	15.7316	6.29402
AT1G33800	GXMT1	glucuronoxylan 4-O-methyltransferase-like protein (DUF579)	193.644	106.934	180.545	199.555	189.598	191.826	171.146	157.706	169.194	186.091	183.437	188.075	86.094	159.586	47.2485	112.717	74.159	80.2446	63.9	33.4495	78.0467	45.8812	12.0206	71.0547
AT1G35580	CINV1	cytosolic invertase 1	503.713	623.135	557.985	545.782	569.959	498.703	530.933	481.593	553.044	632.913	513.032	528.728	551.697	529.164	439.596	540.436	486.559	403.41	443.77	370.604	303.385	423.933	434.534	373.831
AT1G35720	ANNAT1	annexin 1	3797.59	3335	3588.64	3639.39	2904.79	3262.58	3746.92	3840.42	3582.94	4432.16	3183.65	2786.34	2108.2	3272.94	3498.33	2614.66	2297.84	2675.76	1799.75	1446.29	2128.75	2204.1	1616.72	2358.24
AT1G43160	RAP2.6	related to AP2 6	45.5066	46.0953	33.0523	56.6493	45.1827	59.6274	25.4585	47.1876	47.0899	56.1989	51.4338	42.9811	13.3783	11.1844	6.77964	28.7804	7.30834	20.0121	6.2149	5.28173	8.2781	33.1355	12.7837	8.30723
AT1G43790	TED6	tracheary element differentiation-related 6	43.1254	22.4424	26.6751	22.0599	28.1447	11.1617	19.6973	16.1654	15.7211	34.4783	12.3101	19.1814	9.54393	19.2016	2.81501	14.0141	9.58241	21.9843	0.990388	6.32802	0.48138	15.6677	3.01633	19.4152
AT1G43800	FTM1	Plant stearoyl-acyl-carrier-protein desaturase family protein	200.929	178.52	263.286	224.527	134.378	93.5643	271.335	235.789	195.512	118.43	158.607	119.901	26.6453	16.1526	61.7055	45.5505	37.1158	126.136	81.9169	36.7501	29.5947	116.813	18.3705	29.9935
AT1G44050	AT1G44050	Cysteine/Histidine-rich C1 domain family protein	13.1855	24.3024	18.0718	14.3771	16.9206	5.9654	15.0257	17.1382	18.63	14.0923	23.0549	5.09201	1.85889	17.1552	0	16.4657	1.77397	4.6044	11.5785	2.66437	1.7066	5.71615	0.631721	3.13876
AT1G44608	AT1G44608	hypothetical protein	41.0169	41.8446	38.0544	16.2361	22.6423	30.8639	11.1968	17.2614	16.4697	28.1204	20.0069	32.1452	23.047	30.754	13.8067	16.9736	18.507	15.793	9.29317	4.12333	8.31484	9.30136	9.51147	8.31325
AT1G44970	AT1G44970	Peroxidase superfamily protein	21.5914	21.6784	58.0409	32.6013	43.9257	20.8979	31.3292	41.7571	30.6699	42.1352	25.8572	41.2467	24.9214	31.5289	7.72821	31.4768	11.361	13.112	25.4962	7.76121	23.0798	19.3024	17.3677	3.22537
AT1G45130	BGAL5	beta-galactosidase 5	159.105	103.275	185.182	142.918	145.618	112.486	158.867	161.887	151.752	165.492	129.426	117.353	103.239	145.961	133.555	108.614	102.628	109.19	98.5778	52.8197	106.889	96.7662	92.3169	117.338
AT1G45145	TRX5	thioredoxin H-type 5	637.404	648.903	525.254	620.462	560.827	591.296	665.137	496.65	476.603	884.875	692.024	678.68	559.608	866.152	363.775	455.782	179.36	363.591	210.639	125.663	243.332	287.77	183.602	285.285
AT1G46768	RAP2.1	related to AP2 1	27.2378	20.3471	20.2986	21.0588	25.9961	41.8221	23.711	27.881	27.1888	44.1769	22.5816	24.0777	16.2701	19.8053	10.7846	16.1299	8.61452	12.4636	10.0662	14.5299	22.6724	9.30571	6.53995	23.5477
AT1G47640	AT1G47640	seven transmembrane domain protein	345.071	306.344	323.765	386.598	348.802	373.316	405.552	348.544	338.637	331.12	309.425	305.53	292.559	305.213	325.486	225.887	307.198	316.632	239.022	302.358	278.916	260.495	209.268	268.754
AT1G47840	HXK3	hexokinase 3	44.5763	81.9811	43.3881	61.4215	51.9668	52.7607	37.9024	50.4414	54.4117	76.6787	46.9703	53.4488	14.251	41.6254	37.7128	49.5679	26.9359	30.8398	18.8622	14.9791	12.5217	20.6337	15.272	22.6846
AT1G48140	DPMS3	dolichol-phosphate mannosyltransferase-like protein	174.479	160.907	202.088	148.627	178.352	179.19	188.322	180.171	180.381	210.916	146.781	183.092	131.969	171.071	194.342	144.469	121.84	173.861	130.185	121.296	134.467	161.316	115.312	119.506
AT1G48500	JAZ4	jasmonate-zim-domain protein 4	29.5254	32.5839	41.8641	9.50025	21.4749	20.9045	14.1251	18.2849	8.7271	26.9996	27.1026	16.5257	13.4613	13.4846	11.9408	7.55134	5.68012	6.99558	4.14646	0.27866	6.67944	6.89116	12.501	6.20997
AT1G48510	AT1G48510	Surfeit locus 1 cytochrome c oxidase biogenesis protein	12.0169	21.1264	20.6141	19.192	22.5198	5.96416	20.9625	21.4098	12.0195	10.9152	22.0233	28.4985	1.84599	15.0864	27.2304	8.42724	8.09101	2.85487	7.34098	2.73743	3.04965	3.60957	4.23633	7.21911
AT1G48690	AT1G48690	Auxin-responsive GH3 family protein	31.579	43.5015	47.3297	37.4113	18.2647	29.861	47.677	47.0957	34.414	42.1626	38.7466	26.0523	9.47103	22.4387	35.8514	20.642	18.9788	26.2394	17.5867	7.79475	18.3612	35.7373	17.5615	4.258
AT1G48750	AT1G48750	Bifunctional inhibitor/lipid-transfer protein/seed storage 2S albumin superfamily protein	677.513	578.913	713.369	628.816	797.399	619.417	750.608	649.189	598.007	890.385	710.918	696.121	483.673	792.854	454.604	592.476	438.396	432.92	228.285	189.139	236.918	386.082	449.779	304.796
AT1G48930	GH9C1	glycosyl hydrolase 9C1	52.024	42.6487	47.9266	68.2262	42.9469	33.8411	50.4328	36.546	35.5701	54.0523	53.1537	40.4013	20.1159	34.9259	19.8124	21.7647	17.4599	16.5104	8.4318	4.17008	13.2858	9.35529	9.75086	15.4559
AT1G49310	AT1G49310	transmembrane protein	183.253	210.084	205.382	148.433	214.533	174.262	193.082	203.692	132.601	215.085	123.289	144.433	153.135	189.981	112.708	141.672	64.3258	100.247	81.4449	50.3886	30.141	133.761	67.5355	74.231
AT1G49450	AT1G49450	Transducin/WD40 repeat-like superfamily protein	16.7215	18.8938	15.2493	16.285	20.3072	20.9074	13.2062	24.5852	17.5371	23.7226	15.8849	20.2363	28.9455	10.7694	7.83162	19.9445	4.60285	2.75453	4.79671	4.01147	8.07464	12.4253	11.7416	10.3028
AT1G49570	AT1G49570	Peroxidase superfamily protein	104.037	67.6877	161.161	62.2827	43.1428	77.6464	102.796	80.4704	89.1253	124.256	47.4816	80.6587	9.49771	3.79289	43.0756	21.8348	21.0896	18.2098	3.85682	14.5905	19.2287	11.5348	11.1414	11.3797
AT1G49820	MTK	S-methyl-5-thioribose kinase	233.552	210.408	234.559	220.629	159.303	258.837	204.409	197.316	202.322	232.597	188.29	196.887	129.952	160.581	180.971	155.217	150.119	157.885	160.57	141.71	123.06	178.3	147.079	127.729
AT1G49860	GSTF14	glutathione S-transferase (class phi) 14	487.664	295.073	448.775	308.724	340.823	231.942	485.323	399.064	311.204	303.229	300.149	209.071	84.0372	140.667	205.007	231.833	57.942	146.394	72.4792	126.966	28.9404	180.168	76.5005	89.6751
AT1G50060	AT1G50060	CAP (Cysteine-rich secretory proteins, Antigen 5, and Pathogenesis-related 1 protein) superfamily protein	102.572	114.846	50.1178	70.9793	80.1007	44.7887	75.143	78.2552	60.7249	63.8893	53.5683	66.6876	4.6846	24.5017	5.76076	17.714	12.4208	5.86118	7.69742	0.425116	43.9492	11.5252	8.14302	38.7634
AT1G51420	SPP1	sucrose-phosphatase 1	46.2472	70.4908	49.494	50.8484	38.5293	59.7322	37.8727	58.9612	68.2002	69.1602	36.6596	69.9684	27.6973	65.8277	72.7353	30.4866	33.5946	39.5904	20.2229	16.2773	8.88008	18.5272	12.528	21.7039
AT1G51630	MSR2	O-fucosyltransferase family protein	319.346	341.313	317.448	282.938	280.759	294.677	302.796	325.998	310.724	346.19	267.07	289.257	196.884	249.438	272.868	273.181	238.701	246.608	238.54	247.973	167.055	269.205	191.505	226.539
AT1G51800	IOS1	Leucine-rich repeat protein kinase family protein	43.4956	53.4111	38.9117	88.3542	40.8185	56.7408	42.6101	93.5166	60.9478	98.2563	68.2202	79.1536	71.9878	56.6502	36.5654	40.7429	23.575	28.8663	28.5189	16.3492	20.2972	40.8712	23.7404	22.7477
AT1G51850	AT1G51850	Leucine-rich repeat protein kinase family protein	38.9142	65.2067	75.2585	79.6277	85.7387	75.658	81.8158	78.2821	69.34	118.794	67.1762	74.7421	37.9142	64.9994	67.5533	52.6133	36.5203	48.2567	19.3002	23.4743	40.2744	29.7632	7.86592	19.694
AT1G51860	AT1G51860	Leucine-rich repeat protein kinase family protein	38.5116	33.3313	49.8186	46.0681	30.6047	40.8151	38.9469	50.3326	46.56	47.5688	36.0526	39.3935	42.2124	60.0929	12.4209	44.6894	16.7923	25.1186	13.5012	13.4035	8.75278	27.2403	24.2638	12.4752
AT1G52050	AT1G52050	Mannose-binding lectin superfamily protein	63.7845	88.6476	43.478	44.0959	32.8978	35.8318	61.9319	36.5652	17.241	70.1867	31.6258	71.1811	2.82622	17.7763	3.89368	3.57117	5.46874	2.12248	1.92952	0.216537	7.61349	3.53743	3.92623	15.2454
AT1G52060	AT1G52060	Mannose-binding lectin superfamily protein	165.183	216.286	141.267	143.914	106.217	67.6819	136.963	127.636	62.8943	105.044	114.265	167.581	3.70596	26.7999	7.71311	26.3494	16.5015	17.1473	6.01715	3.03933	30.3893	35.7622	8.60927	57.1514
AT1G52070	AT1G52070	Mannose-binding lectin superfamily protein	436.373	490.576	413.785	310.784	177.451	246.878	412.947	307.796	164.538	197.088	194.709	312.582	45.802	81.3617	36.3386	95.6359	55.7274	60.3433	26.4375	31.0062	75.2921	125.123	10.194	148.796
AT1G52200	AT1G52200	PLAC8 family protein	234.197	301.132	192.97	274.318	294.489	246.884	229.49	196.309	192.796	344.656	206.43	259.127	281.313	243.346	158.091	211.597	96.9028	145.839	108.311	105.919	207.93	179.577	142.716	125.716
AT1G52330	AT1G52330	Late embryogenesis abundant (LEA) hydroxyproline-rich glycoprotein family	15.3117	12.5432	29.4905	20.1475	18.1024	20.9065	16.0923	25.6592	7.27679	31.6245	20.2148	18.2261	9.55632	19.4102	21.0259	7.40875	10.7067	6.07266	6.41467	1.60849	3.22505	16.8836	7.3862	4.19485
AT1G52910	AT1G52910	fiber (DUF1218)	79.1317	55.0557	84.2475	62.0329	57.2816	45.0686	68.7129	60.1668	51.8704	78.1071	68.053	88.5716	46.8638	70.0415	35.057	35.0585	53.4496	31.1915	35.5112	39.2759	69.0268	45.3266	17.3857	37.7867
AT1G53130	GRI	Stigma-specific Stig1 family protein	28.7515	32.831	21.756	39.4292	39.3428	13.9288	20.8211	41.6478	24.8605	24.9145	20.8587	14.9061	14.4717	2.20382	0	5.19656	9.1227	16.5474	0.393621	3.82545	1.72152	7.88126	6.77206	8.20514
AT1G53635	AT1G53635	hypothetical protein	12.32	22.3926	8.99184	23.0373	18.1237	35.8509	22.8428	24.6252	4.9358	38.7263	26.2728	15.9425	14.4547	17.6754	2.86277	11.0795	0.377563	3.71269	2.63856	5.00324	0.357311	2.48459	10.9149	10.2397
AT1G53760	AT1G53760	K+-H+ exchange-like protein	100.984	64.2484	88.0644	94.0122	76.4266	66.6918	101.709	121.04	107.882	88.3136	84.8938	96.0389	69.8184	76.6844	93.6614	64.1932	69.8959	32.3945	65.6456	47.6193	44.9625	44.6559	66.8629	77.1409
AT1G53830	PME2	pectin methylesterase 2	25.3841	26.4209	34.9016	41.2459	51.8289	53.7641	32.2182	37.5736	54.3234	48.6388	45.5363	41.3597	44.1735	56.0207	14.6787	22.8336	23.0028	30.9644	25.9318	6.69168	0.773689	22.7718	10.4387	14.5052
AT1G53940	GLIP2	GDSL-motif lipase 2	50.8102	34.0629	28.1917	30.7075	34.9304	18.9082	16.9435	27.9008	18.517	46.3447	29.4648	15.4456	13.4213	31.741	7.83579	23.3902	7.0964	9.36255	4.80713	0.332796	6.8589	0.239364	2.99331	10.2995
AT1G54000	GLL22	GDSL-like Lipase/Acylhydrolase superfamily protein	970.952	699.241	981.372	973.619	922.376	818.32	933.19	906.075	867.462	756.662	788.869	876.903	582.853	795.48	719.155	628.627	310.819	349.042	174.356	175.205	205.797	254.037	316.284	207.145
AT1G54530	AT1G54530	Calcium-binding EF hand family protein	18.8044	26.5679	24.8815	20.1233	9.21698	26.882	36.3816	28.8786	18.8438	17.3783	20.9819	20.4896	8.56616	16.7188	15.888	15.582	10.8971	8.46167	7.86998	14.3504	9.34865	14.6429	7.69002	8.28576
AT1G54660	AT1G54660		62.346	55.0361	34.0536	40.279	32.8279	25.8758	46.2733	54.5638	23.7118	46.4809	28.3425	33.6602	28.6918	33.4614	23.65	48.9005	25.7467	34.0634	28.0696	24.3296	11.3076	20.6612	10.6823	27.7927
AT1G54890	AT1G54890	Late embryogenesis abundant (LEA) protein-like protein	82.8143	64.0155	74.4197	96.9688	34.119	83.6255	78.956	68.6734	54.6042	81.1234	84.1778	82.4296	14.3093	44.5926	2.76065	20.8522	17.5348	27.2516	14.0388	13.518	3.42991	24.7021	3.50263	11.395
AT1G54970	PRP1	proline-rich protein 1	230.141	83.2604	162.06	172.77	101.712	89.5872	123.597	69.9024	69.5395	194.53	129.575	103.363	28.6833	41.3812	28.6459	50.9761	10.4436	29.9237	18.7878	9.1413	69.8617	18.4691	1.81178	20.6615
AT1G56010	NAC1	NAC domain containing protein 1	61.3982	88.5086	96.632	79.091	83.5104	71.6342	58.8141	69.759	84.9883	94.0607	79.1001	66.4539	27.4111	49.6631	60.1216	101.799	46.2204	62.6961	67.0641	60.3306	25.8031	45.5465	51.0527	43.3095
AT1G56080	AT1G56080	interactor of constitutive active ROPs protein	38.7947	36.8509	47.0993	47.9795	48.5173	23.6933	42.7615	73.742	54.8967	41.1517	44.5936	34.7084	31.5623	31.0788	50.6881	21.7276	36.0102	38.8526	21.0394	25.5826	13.8358	36.1836	17.1199	27.3367
AT1G56320	AT1G56320	hypothetical protein	64.7537	95.453	67.3653	100.787	92.5041	53.7487	85.54	62.3035	73.3525	98.3863	92.7088	85.9124	57.4094	101.885	53.3927	62.3995	38.2613	38.2261	41.0512	29.5773	20.6332	50.002	55.9744	26.9035
AT1G56680	AT1G56680	Chitinase family protein	64.418	62.8776	88.3177	73.8436	76.7663	86.5926	54.9978	87.8755	100.862	47.7508	95.3777	63.38	24.8379	55.4592	13.649	43.7502	20.67	26.7027	18.8274	13.8327	21.2171	27.3025	7.43211	41.0332
AT1G57560	MYB50	myb domain protein 50	28.518	29.3622	11.5444	17.2069	12.5916	30.8648	37.2834	27.847	27.3224	32.387	28.7231	19.6005	33.6955	23.074	10.7802	23.5968	16.0917	11.623	15.5434	1.72329	8.3379	9.31372	5.00305	12.3877
AT1G57620	AT1G57620	emp24/gp25L/p24 family/GOLD family protein	181.009	211.64	221.648	219.657	191.968	221.001	234.94	254.097	227.809	248.809	196.67	220.079	151.01	230.341	173.272	189.817	172.652	176.705	157.436	150.29	159.27	184.306	141.189	169.897
AT1G59730	TH7	thioredoxin H-type 7	67.5678	58.5737	63.8575	40.2739	23.896	39.8186	67.8213	38.6475	28.0357	21.7955	30.0161	32.8729	29.685	26.7614	41.7774	30.9431	7.72204	36.703	21.2559	13.7586	14.9273	34.8658	13.5688	10.4219
AT1G59940	ARR3	response regulator 3	32.9818	28.5763	28.9002	44.1839	22.7277	35.8384	42.8875	27.9564	47.753	38.9267	43.1287	26.1449	10.4445	44.398	34.8953	24.901	11.3381	9.85265	3.79898	1.77821	29.0128	19.2858	14.3967	10.3832
AT1G60680	AT1G60680	NAD(P)-linked oxidoreductase superfamily protein	120.733	173.321	132.565	161.196	144.473	122.443	135.019	151.18	133.132	152.531	125.224	116.828	103.396	96.7942	80.1065	122.335	53.2117	59.4805	38.389	44.1244	41.3177	66.0199	86.4918	45.4224
AT1G61050	AT1G61050	alpha 1,4-glycosyltransferase family protein	26.5091	19.0499	24.0005	18.1911	34.8077	9.94651	22.8202	20.4065	24.3839	20.5871	19.2479	28.579	8.54718	31.1329	20.9181	18.0031	5.98454	7.58954	4.7126	12.1448	4.53923	12.519	14.9152	8.29668
AT1G61590	AT1G61590	Protein kinase superfamily protein	20.3318	29.8537	37.5553	39.3218	60.7417	60.7973	51.6918	17.3402	42.7604	51.8473	36.9409	33.6408	17.0617	29.7855	24.7619	21.1866	33.911	24.5565	16.0078	6.62804	2.17851	27.0337	29.161	8.35654
AT1G61770	AT1G61770	Chaperone DnaJ-domain superfamily protein	315.046	249.588	329.647	252.239	266.412	272.259	297.697	321.66	295.387	266.203	222.064	250.726	237.932	288.726	256.957	226.362	223.859	207.181	196.409	207.046	181.719	222.866	181.044	206.985
AT1G62290	AT1G62290	Saposin-like aspartyl protease family protein	45.2107	63.8308	70.2434	61.3765	69.9614	66.6994	51.2311	72.4418	67.0248	70.3063	68.2106	65.7278	21.887	19.9183	54.5158	25.3844	27.594	52.2693	62.0747	58.5641	34.1426	56.3951	24.076	25.7564
AT1G62380	ACO2	ACC oxidase 2	2857.73	3243.71	2622.96	2909.98	2574.34	3655.47	2910.6	2724.37	2989.88	3760.55	3167.08	2428.18	2506.74	2330.98	3032.96	1802.02	2050.53	2482.98	2741.02	1914.65	2128.28	1970.91	3102.68	1972.89
AT1G62660	AT1G62660	Glycosyl hydrolases family 32 protein	532.142	510.055	427.459	543.193	590.225	544.311	521.198	509.872	556.968	603.337	495.768	468.372	470.52	688.992	397.625	384.867	250.311	370.089	275.537	202.822	257.704	273.187	297.372	237.975
AT1G62770	AT1G62770	Plant invertase/pectin methylesterase inhibitor superfamily protein	94.0511	132.229	150.059	87.2078	138.773	141.366	130.269	122.754	113.918	116.883	115.189	115.354	64.9409	119.703	147.56	98.9328	71.8892	102.409	74.2108	70.413	28.7379	92.1093	42.3512	91.6045
AT1G62790	AT1G62790	Bifunctional inhibitor/lipid-transfer protein/seed storage 2S albumin superfamily protein	461.452	425.722	506.545	534.32	385.627	403.731	515.865	467.581	436.189	548.457	491.315	422.742	371.962	433.384	390.587	318.137	290.043	318.438	266.257	270.709	258.647	319.504	245.401	247.861
AT1G62810	CuAO1	Copper amine oxidase family protein	75.0198	68.6172	59.6662	77.7171	81.2264	94.581	74.1791	50.5293	85.7756	71.4269	61.2507	66.6619	46.8231	47.696	55.8462	54.3563	38.5258	55.9034	43.2716	68.4286	59.5549	52.2727	37.4763	42.2683
AT1G62980	EXPA18	expansin A18	84.8885	62.9317	96.0796	102.164	70.0591	54.745	70.2978	70.831	56.7706	98.3725	91.0388	87.9072	45.0813	59.7575	28.652	53.4691	19.4335	29.3941	10.4068	17.363	24.9398	16.2422	12.3034	8.39034
AT1G63000	NRS/ER	nucleotide-rhamnose synthase/epimerase-reductase	830.397	867.586	859.267	921.884	844.653	793.351	965.961	914.141	1008.58	833.102	898.684	877.848	813.39	1035.64	854.507	835.452	679.083	695.088	572.752	653.975	589.818	719.252	541.724	596.602
AT1G63220	AT1G63220	Calcium-dependent lipid-binding (CaLB domain) family protein	400.658	264.984	277.934	283.924	317.142	277.533	274.636	244.732	306.322	322.413	310.114	324.285	240.008	330.628	221.418	173.013	227.715	241.275	179.396	179.378	139.11	205.857	179.119	204.697
AT1G63460	GPX8	glutathione peroxidase 8	282.197	235.292	267.047	231.139	222.424	248.876	283.491	245.585	219.852	252.104	227.875	223.399	139.53	225.484	239.465	150.409	173.821	137.161	141.895	116.676	130.911	175.026	92.535	232.751
AT1G63930	ROH1	from the Czech 'roh' meaning 'corner'	17.9099	2.86576	15.3313	25.0269	13.6114	25.8921	15.1779	10.8081	20.9283	23.7088	11.5912	15.0403	4.7447	6.6358	5.88299	5.95366	3.12654	11.297	3.41116	5.01193	7.77391	9.00532	4.15425	18.3124
AT1G64190	AT1G64190	6-phosphogluconate dehydrogenase family protein	475.144	498.101	427.577	532.898	495.607	472.254	541.148	457.88	552.612	510.697	446.266	499.285	339.336	527.335	475.564	436.316	392.964	410.502	314.289	346.017	322.051	441.065	375.921	397.18
AT1G64405	AT1G64405	hypothetical protein	69.9338	73.4413	85.5798	110.407	73.4454	75.6559	71.2225	107.119	86.1798	91.9359	98.6594	48.7559	28.5776	71.1942	104.349	81.5236	36.9763	37.4161	33.4645	40.1926	14.2712	44.4398	34.1958	55.5529
AT1G65310	XTH17	xyloglucan endotransglucosylase/hydrolase 17	167.564	111.422	136.834	191.957	128.74	132.788	197.108	133.015	118.105	109.083	127.757	132.966	160.047	166.314	46.2283	91.2061	91.3636	66.5193	45.7685	50.1921	94.6899	53.8041	28.9813	55.7064
AT1G65610	KOR2	Six-hairpin glycosidases superfamily protein	43.5711	36.8239	37.4835	40.2696	44.0359	38.8222	48.5468	70.5398	24.9533	46.5117	52.3747	37.9898	37.4058	51.4752	58.8865	17.9478	12.8942	28.4688	15.8514	3.09149	14.9304	13.9554	5.61389	21.6483
AT1G65820	AT1G65820	microsomal glutathione s-transferase	726.618	762.276	769.281	673.644	651.312	720.961	720.64	620.674	706.081	894.766	842.517	664.274	598.562	676.969	743.36	592.931	538.28	576.615	429.731	522.729	535.776	518.618	374.145	479.873
AT1G65840	PAO4	polyamine oxidase 4	423.457	272.567	300.939	394.27	293.017	342.551	353.659	382.813	345.13	392.721	397.216	314.441	307.19	303.138	301.489	310.464	284.348	248.067	212.435	242.129	178.202	245.715	269.64	251.254
AT1G66200	GSR2	hypothetical protein	1110.54	958.725	747.425	903.546	1049.6	883.136	982.377	1068.11	879.457	1127.37	988.381	927.411	724.094	1343.87	739.416	897.284	714.851	778.176	478.779	494.284	371.597	686.878	602.354	645.641
AT1G66270	BGLU21	Glycosyl hydrolase superfamily protein	743.339	649.754	907.125	966.947	756.818	790.428	925.472	650.295	806.462	614.751	805.004	799.97	444.605	804.568	578.489	334.116	266.488	272.965	153.496	82.2235	316.883	255.224	215.042	153.618
AT1G66280	BGLU22	Glycosyl hydrolase superfamily protein	514.851	443.741	720.753	589.911	592.442	569.217	716.789	534.154	558.19	517.72	532.285	636.645	411.264	623.884	503.825	333.844	304.526	237.7	108.957	90.6249	171.835	202.767	217.733	159.763
AT1G66470	RHD6	ROOT HAIR DEFECTIVE6	19.0674	37.2445	36.3496	28.8089	15.9372	27.8763	20.8482	23.6132	24.2066	15.2532	13.1224	32.3181	15.3527	23.0378	25.0375	16.5192	3.33079	10.1696	2.48035	8.62802	11.661	2.57822	0.99339	6.24343
AT1G67148	AT1G67148	hypothetical protein	49.0907	38.1136	67.0208	36.3868	47.4817	34.8359	39.8306	78.0591	56.1697	86.285	35.9105	29.0773	30.6822	40.0474	56.9761	22.9845	19.0714	25.3243	6.75024	5.46164	3.53095	19.4009	13.3028	8.36227
AT1G67328	AT1G67328		198.439	192.814	243.279	272.486	139.127	203.728	233.044	235.923	176.985	211.07	236.527	202.599	148.862	194.315	102.861	104.32	65.4103	63.2242	71.8991	40.7323	47.9655	83.0746	76.6764	46.2879
AT1G68150	WRKY9	WRKY DNA-binding protein 9	42.6816	41.1814	15.7462	22.9447	31.6745	29.8614	40.8282	54.5123	25.1866	33.5736	58.6851	36.5201	24.9892	24.6719	10.7918	23.6861	8.58813	9.17909	12.4423	8.77618	4.59865	10.3995	6.49434	18.4698
AT1G68825	RTFL15	ROTUNDIFOLIA like 15	30.5574	21.5273	36.1756	22.0168	51.6058	14.9242	28.5183	30.017	20.8666	32.4277	19.0896	35.2316	36.5825	30.4958	18.8182	12.738	11.1967	12.4153	9.23191	5.33804	8.38498	6.02242	21.1164	12.3979
AT1G68880	bZIP	basic leucine-zipper 8	131.338	143.012	162.72	146.716	97.2591	138.413	133.079	174.711	157.029	200.056	115.858	124.103	28.5353	133.461	197.867	82.1937	68.759	63.539	38.4264	26.2433	15.7376	59.2621	35.1961	56.6845
AT1G69410	ELF5A-3	eukaryotic elongation factor 5A-3	789.067	684.335	809.102	673.536	694.462	675.942	794.647	755.315	697.518	694.681	771.198	778.631	595.567	690.651	783.727	576.102	425.446	555.809	446.471	514.433	521.52	595.854	442.925	612.049
AT1G69810	WRKY36	WRKY DNA-binding protein 36	59.0651	55.8435	77.9612	77.7231	81.2151	69.6847	66.5222	71.8539	78.9809	76.7996	74.9432	58.4836	37.3133	86.6886	42.5965	36.0133	26.0673	31.5903	22.4118	17.4943	21.5096	26.3357	12.6377	28.8663
AT1G70460	PERK13	root hair specific 10	20.2469	15.6216	21.3592	22.0646	24.8023	19.9086	16.0619	17.2201	19.6885	26.9932	10.5936	43.6621	5.68044	20.8157	11.8764	8.18245	5.84632	20.3232	8.07565	8.59918	16.2991	3.78204	0.957545	8.48287
AT1G71015	AT1G71015	plastid movement impaired protein	24.6567	45.5755	27.2106	22.1895	31.6337	33.848	26.5374	55.514	26.8943	39.6473	32.8281	22.4143	10.4588	26.648	19.8176	20.9586	8.70121	12.3896	9.99112	18.0449	2.083	18.1113	14.1062	27.6347
AT1G71400	RLP12	receptor like protein 12	52.5343	53.1283	41.7014	62.4051	41.8662	55.7501	38.8572	59.9962	56.0898	56.2395	53.8995	42.7291	47.9763	33.4097	27.65	41.242	28.3089	17.7152	18.0356	18.5304	13.8252	23.9911	37.8298	20.6582
AT1G72200	AT1G72200	RING/U-box superfamily protein	57.0077	40.3713	42.6503	61.4656	42.9553	49.7762	38.8887	62.0866	46.2751	37.9472	56.5714	33.9341	20.0186	62.0152	36.6812	29.8979	30.8108	33.2302	9.65525	12.6685	10.0588	33.9024	18.4561	25.7564
AT1G72360	ERF73	Integrase-type DNA-binding superfamily protein	111.784	61.5496	83.2935	69.0756	74.4541	46.7816	56.9719	60.0995	76.8933	58.4918	48.5204	48.5181	18.0994	24.8135	12.6557	26.7259	28.2161	45.6154	25.018	13.8168	19.9552	31.6623	27.3092	35.9332
AT1G72690	AT1G72690	neurofilament heavy protein	56.5444	67.1632	66.8692	73.9271	56.4797	44.7918	48.3924	76.0309	48.1299	59.5182	67.4609	44.3169	32.4776	34.2281	51.5582	36.6533	32.6074	45.0694	33.8226	37.476	43.882	46.3469	11.1633	24.8006
AT1G72730	AT1G72730	DEA(D/H)-box RNA helicase family protein	177.852	149.17	144.34	213.936	165.359	162.265	206.473	141.656	171.462	163.864	166.504	227.83	115.648	179.828	144.362	167.352	99.0773	135.157	101.292	131.838	79.1589	130.733	116.264	115.356
AT1G73260	KTI1	kunitz trypsin inhibitor 1	204.861	219.875	309.977	189.839	233.693	208.054	331.638	361.293	259.873	289.804	235.413	278.711	222.048	124.797	130.505	89.6512	108.195	181.436	206.886	57.6942	41.8522	93.5112	71.4785	91.7276
AT1G73580	AT1G73580	Calcium-dependent lipid-binding (CaLB domain) family protein	15.4847	18.9996	31.198	17.2335	21.4583	33.8582	20.9076	11.9104	20.5249	18.4335	21.0344	19.9655	13.4635	19.024	8.90114	16.9601	1.8768	3.6691	4.94053	1.55932	1.80344	10.1238	0.784456	7.222
AT1G74030	ENO1	enolase 1	285.91	268.6	353.919	314.41	285.601	319.028	337.527	384.908	371.516	319.201	268.901	318.527	203.622	317.471	283.834	243.34	207.918	254.622	199.354	190.261	198.488	183.311	159.249	223.432
AT1G74500	BS1	activation-tagged BRI1(brassinosteroid-insensitive 1)-suppressor 1	195.666	164.467	204.005	174.56	195.527	197.141	223.599	189.812	179.557	92.1766	179.999	199.717	87.0382	134.896	110.175	144.104	82.1091	68.9729	46.5757	16.7119	81.9465	57.1588	28.9441	53.6445
AT1G74770	AT1G74770	zinc ion binding protein	81.3517	102.856	83.1817	125.292	94.9408	128.426	95.9852	93.1232	94.6935	168.435	111.943	79.448	66.2163	107.173	84.4938	123.75	59.6585	51.7297	70.0617	25.3141	36.8904	61.5035	71.7431	44.0196
AT1G74840	AT1G74840	Homeodomain-like superfamily protein	282.553	332.238	368.047	269.477	436.585	312.755	349.911	327.106	269.729	349.339	332.98	326.898	309.814	343.996	259.957	337.813	264.34	236.161	237.581	203.715	224.681	235.527	269.61	215.272
AT1G75390	bZIP44	basic leucine-zipper 44	186.842	162.901	133.339	143.877	99.5126	113.471	130.103	180.072	148.737	140.685	136.204	164.622	84.137	102.439	132.774	84.8871	86.2032	72.0835	42.0071	49.0221	108.624	105.395	40.6247	70.067
AT1G75540	BBX21	salt tolerance homolog2	202.253	251.493	243.082	287.213	225.738	229.862	168.159	200.559	209.069	232.816	233.92	187.316	161.633	196.711	237.945	230.495	187.102	157.513	138.86	132.289	149.489	168.264	160.835	131.855
AT1G76090	SMT3	sterol methyltransferase 3	321.603	328.601	254.601	367.356	274.38	436.04	341.426	294.891	356.568	315.895	339.581	283.098	312.27	352.453	246.114	232.383	192.582	154.233	198.835	175.746	123.674	196.849	274.602	134.003
AT1G76560	CP12-3	CP12 domain-containing protein 3	97.255	46.3315	59.9404	43.1059	102.315	43.7968	34.0283	40.8626	45.1834	63.8004	61.513	45.6937	55.6017	41.4939	43.5707	25.5203	23.5772	28.0622	30.8127	35.0919	27.7594	28.5917	40.478	34.0974
AT1G77120	ADH1	alcohol dehydrogenase 1	687.772	722.053	1187.39	683.932	340	313.569	827.554	775.372	554.86	756.633	519.6	239.437	68.6924	45.6557	153.271	103.477	63.3607	376.288	192.351	122.362	71.52	206.195	55.1069	107.157
AT1G77330	AT1G77330	2-oxoglutarate (2OG) and Fe(II)-dependent oxygenase superfamily protein	210.785	291.294	165.623	266.614	207.715	222.824	122.449	165.269	196.555	254.216	223.822	233.033	95.7762	112.496	75.0848	180.45	74.2691	61.0102	54.823	42.424	54.1177	53.9567	33.4832	67.994
AT1G77760	NIA1	nitrate reductase 1	856.82	1580.2	1003.55	999.183	1213.27	1722.71	1034.39	979.045	1126.92	1054.97	1198.45	1091.9	1564.37	931.119	801.189	774.82	510.789	681.11	737.458	626.074	836.734	548.996	1141.7	437.756
AT1G77885	AT1G77885	hypothetical protein	118.748	126.614	149.014	125.86	158.527	147.815	130.26	152.225	110.384	120.542	120.191	134.442	122.42	141.522	160.491	127.585	89.2294	87.8531	49.3577	64.6654	45.5095	123.647	53.0777	82.4236
AT1G78050	PGM	phosphoglycerate/bisphosphoglycerate mutase	64.6037	58.2788	96.0884	86.3569	62.2033	76.653	65.5125	103.89	94.6598	68.2273	69.7027	92.9953	55.4581	76.5499	62.3231	51.8757	38.4176	46.9719	40.9313	35.5703	48.436	59.0147	56.5046	62.7458
AT1G78770	APC6	anaphase promoting complex 6	43.835	44.9353	43.5573	54.7227	38.402	46.7889	53.3242	40.8006	65.627	35.7894	41.9816	41.1668	37.3264	35.9817	45.6301	39.3302	28.5402	28.1627	24.0362	32.637	20.184	27.4079	34.0134	22.7279
AT1G79450	ALIS5	ALA-interacting subunit 5	18.9479	23.6363	11.5736	23.0151	29.2823	16.9186	23.7636	16.1789	23.4906	53.7211	21.8138	23.0508	14.3348	23.8539	18.8426	12.8123	14.8463	16.608	17.9222	15.678	8.33012	10.4071	8.06618	9.42583
AT1G79530	GAPCP-1	glyceraldehyde-3-phosphate dehydrogenase of plastid 1	662.921	532.285	708.232	666.644	587.746	642.326	764.399	682.254	718.467	686.831	635.707	586.016	450.874	694.722	887.817	452.614	362.978	515.79	391.808	342.186	344.515	386.99	327.204	350.51
AT1G80240	DGR1	choice-of-anchor C domain protein, putative (Protein of unknown function, DUF642)	124.456	115.746	116.409	136.279	98.2776	110.501	135.169	94.4452	77.3174	114.687	114.457	86.2766	78.6292	71.6949	44.4679	74.7454	30.3077	44.532	24.5035	18.8423	36.788	48.7536	16.3382	16.6388
AT1G80890	AT1G80890	GAG1At protein	94.2426	110.543	112.087	116.081	87.0401	100.543	150.48	79.4853	99.8652	131.928	113.613	118.825	63.0392	107.521	114.985	72.9258	61.5777	69.9241	78.8427	60.8661	118.564	62.7664	66.4258	56.7267
AT2G00920	AT2G00920		9.0391	16.7238	7.2463	24.9768	2.46556	31.8657	20.913	15.0905	31.7024	37.6518	38.5666	10.0151	0.899754	10.768	3.88953	1.90803	1.76727	9.71372	14.0616	0.222102	2.9329	2.45031	0.622216	17.2643
AT2G01140	PDE345	Aldolase superfamily protein	1312.49	1170.42	1359.99	1254.23	1168.73	1270.96	1327.28	1417.37	1339.74	1329.81	1169.78	1192.5	997.948	1170.59	1431.61	1071.94	1006.35	1104.86	864.171	849.814	879.291	1118.82	929.833	936.871
AT2G01540	AT2G01540	Calcium-dependent lipid-binding (CaLB domain) family protein	157.042	138.282	135.53	167.929	124.233	117.465	119.731	118.041	147.021	160.076	125.233	142.994	116.579	143.52	145.55	100.148	82.7116	104.54	72.5011	58.4147	99.0517	89.9328	85.3621	72.1713
AT2G01900	AT2G01900	DNAse I-like superfamily protein	54.3246	35.5741	38.4531	45.1165	38.4103	31.8519	31.2732	47.1235	31.886	37.8935	44.7212	38.8463	23.9187	27.4004	52.9269	18.0729	12.7903	26.1267	14.2763	16.0103	12.3587	20.5127	13.3442	19.5869
AT2G02130	LCR68	low-molecular-weight cysteine-rich 68	2488.04	2381.3	2595.96	2710	2573.08	2350.37	2940.71	2600.51	2493.5	2884.97	2458.48	2541.93	2312.3	3013.01	1833.04	2100.83	2016.44	2190.18	1545.98	1670.02	1221.53	2335.47	1196	1979.49
AT2G02390	GSTZ1	glutathione S-transferase zeta 1	254.575	284.724	307.364	261.857	220.479	290.689	255.068	259.366	234.55	328.824	232.856	244.725	273.552	276.566	326.987	156.232	181.027	189.926	163.884	127.699	168.625	193.359	146.675	192.56
AT2G04025	RGF3	root meristem growth factor	54.137	5.39814	56.5086	46.1637	31.6049	15.9196	20.7834	35.752	29.3538	14.2119	26.8334	25.174	16.2818	33.9914	33.0371	14.5523	4.75049	5.91389	4.67936	5.27793	21.3969	11.4657	7.94216	1.14256
AT2G04780	FLA7	FASCICLIN-like arabinoogalactan 7	843.386	755.603	981.741	933.232	862.689	811.928	849.266	838.924	944.129	901.298	860.856	856.023	778.564	852	545.129	718.691	758.942	640.483	539.945	693.227	589.775	648.357	648.014	733.078
AT2G05510	AT2G05510	Glycine-rich protein family	775.561	917.363	596.727	757.517	443.366	868.707	419.241	957.968	663.789	394.185	402.462	332.874	238.998	108.705	342.253	392.592	262.479	214.418	130.231	246.836	422.723	299.882	86.7964	183.142
AT2G05540	AT2G05540	Glycine-rich protein family	303.093	1029.43	391.673	572.617	667.027	1023.26	228.949	419.485	481.829	720.168	797.659	680.782	777.31	255.813	420.384	370.822	125.588	125.601	111.66	108.723	329.233	185.808	482.504	170.054
AT2G07175	AT2G07175		80.3009	90.9095	71.4474	78.0735	83.2131	95.5712	71.5972	83.2306	69.4656	101.643	112.435	90.1445	59.248	88.5627	44.3042	77.0446	78.0856	56.545	66.2559	84.2072	66.4138	49.6116	30.0842	66.7799
AT2G07671	AT2G07671	ATP synthase subunit C family protein	211.041	114.023	179.681	217.816	168.231	169.234	188.331	185.523	157.258	156.008	203.785	155.363	167.412	175.761	269.545	84.0573	103.203	111.323	73.7126	98.4051	114.967	116.09	93.175	109.195
AT2G12646	AT2G12646	PLATZ transcription factor family protein	30.609	48.3503	58.4969	37.3693	58.5764	38.8215	50.4511	48.2393	53.311	12.1082	60.0873	41.1273	17.1403	53.449	40.734	33.2655	29.4276	22.6667	16.5678	14.9703	16.2298	16.2021	38.8947	5.3057
AT2G13820	XYP2	Bifunctional inhibitor/lipid-transfer protein/seed storage 2S albumin superfamily protein	383.005	313.519	435.752	385.331	375.856	296.653	380.405	419.265	391.105	410.039	350.708	311.905	272.594	392.303	272.784	293.749	256.493	386.159	255.344	242.261	174.409	319.371	175.406	269.78
AT2G14247	AT2G14247	Expressed protein	400.6	492.234	650.818	551.476	391.898	912.896	637.643	577.056	1038.28	804.46	1053.5	598.315	104.011	315.631	190.443	512.889	93.4802	312.414	951.964	62.8974	95.5437	79.2735	392.836	708.043
AT2G14900	AT2G14900	Gibberellin-regulated family protein	113.31	151.639	200.229	171.665	223.773	210.054	267.574	201.601	224.933	235.77	147.867	155.038	140.291	198.561	243.704	138.935	110.965	108.149	149.122	57.732	85.8037	89.0517	89.8858	103.324
AT2G15370	FUT5	fucosyltransferase 5	16.0233	33.9384	34.4968	19.1324	31.5492	18.9095	32.4217	18.3238	28.0336	22.7676	35.0566	22.8255	19.1795	26.2419	19.8681	17.8395	12.3237	10.006	5.43244	5.29092	27.3217	4.87646	7.99353	9.32809
AT2G16060	HB1	hemoglobin 1	663.308	520.241	889.017	529.459	440.317	327.627	872.823	591.963	478.225	591.304	418.934	359.701	132.794	90.3596	244.313	157.127	94.3734	406.768	335.954	142.014	114.43	279.033	86.2077	125.744
AT2G16595	AT2G16595	Translocon-associated protein (TRAP), alpha subunit	65.5768	87.0216	70.177	42.2551	49.8103	78.6487	66.5446	83.5586	66.1477	62.795	75.8505	64.9365	34.3657	63.1715	71.451	55.5201	54.6917	56.9814	33.6111	30.641	29.3026	39.8682	14.7109	23.8093
AT2G16660	AT2G16660	Major facilitator superfamily protein	222.448	255.31	334.98	248.425	197.665	294.156	390.277	237.039	277.048	207.069	238.822	147.355	87.8267	169.535	210.742	131.957	244.742	129.98	43.9318	169.193	130.738	220.223	151.999	123.629
AT2G16790	AT2G16790	P-loop containing nucleoside triphosphate hydrolases superfamily protein	87.7162	65.1525	64.8734	61.3474	98.6323	84.6219	72.2572	64.4006	62.9588	90.7995	56.9752	67.2709	67.0233	47.0638	80.3543	67.1551	71.7238	55.9524	32.7109	22.4834	28.2216	28.8205	38.9235	44.3053
AT2G17080	AT2G17080	hypothetical protein (DUF241)	21.0224	30.622	29.1035	34.5805	23.7791	24.8853	33.3537	43.7882	30.2602	12.0526	27.7555	24.6602	11.4321	29.8499	20.8502	24.4299	16.118	5.86816	4.63188	9.97095	22.7373	23.4995	6.59677	3.20983
AT2G17130	IDH2	isocitrate dehydrogenase subunit 2	270.191	195.132	220.842	192.777	167.175	221.003	207.303	204.85	212.065	223.949	198.47	175.792	146.238	224.258	197.814	174.459	171.149	177.603	149.353	144.208	134.745	198.695	104.211	115.432
AT2G17720	P4H5	2-oxoglutarate (2OG) and Fe(II)-dependent oxygenase superfamily protein	407.597	426.829	466.119	473.859	371.452	433.022	469.344	512.532	458.017	526.842	434.737	427.591	335.375	405.972	315.392	276.806	237.943	263.943	237.574	198.915	249.295	274.054	214.018	271.143
AT2G18450	SDH1-2	succinate dehydrogenase 1-2	10.5423	10.9984	17.8909	21.1181	9.19083	34.8568	12.2295	18.2524	27.8521	20.5515	28.111	17.4449	8.58717	24.8715	16.9612	17.5293	8.27449	6.06912	4.06223	7.42607	4.39026	4.76919	0.913792	8.26128
AT2G18980	AT2G18980	Peroxidase superfamily protein	228.414	218.587	226.78	265.515	163.814	189.142	235.897	214.498	204.516	200.213	184.041	249.802	169.366	273.08	269.653	82.6935	84.3816	116.204	62.6075	62.4634	41.8343	109.248	51.4743	80.4283
AT2G19580	TET2	tetraspanin2	47.5064	49.6469	71.492	44.0938	53.0461	44.795	60.0029	47.2164	36.9804	44.4122	52.1194	50.4898	41.1501	46.4834	63.6049	15.9695	24.9712	40.2382	33.0348	36.2642	25.2856	39.6728	26.8407	22.749
AT2G19590	ACO1	ACC oxidase 1	263.813	206.716	253.694	225.401	159.262	137.371	255.067	179.137	204.066	204.47	125.669	96.3807	46.8137	41.2776	65.3255	84.4747	50.0459	106.746	55.3483	35.5558	28.3038	53.4272	21.6156	32.0397
AT2G19760	PRF1	profilin 1	1875.97	1681.61	1705.69	1913.4	1792.29	1630.22	1806.86	1691.29	1606.25	2006.32	1796.12	1705.36	1436.61	1900.97	1240.13	1282.14	1352.8	1360.65	1162.75	804.482	1110.75	1347.77	1201.9	1198.27
AT2G19800	MIOX2	myo-inositol oxygenase 2	297.59	408.837	330.056	403.538	238.362	504.71	238.487	392.585	360.697	547.32	456.213	323.517	333.098	172.039	205.753	109.417	92.8229	118.98	98.0462	115.435	228.148	79.0382	202.944	129.806
AT2G19970	AT2G19970	CAP (Cysteine-rich secretory proteins, Antigen 5, and Pathogenesis-related 1 protein) superfamily protein	327.629	280.185	388.125	203.425	106.429	190.34	445.46	353.789	340.884	331.027	259.814	192.31	52.4323	176.283	285.771	62.562	76.3803	169.673	111.97	92.254	30.1964	115.002	62.953	94.7837
AT2G20515	AT2G20515	pollen Ole e I family allergen protein	95.8081	77.0316	100.234	126.712	81.337	93.5783	80.7636	93.2911	74.6687	71.5013	92.6916	85.5955	70.8252	104.074	62.3042	48.653	46.2614	53.3645	26.5638	50.0753	48.502	44.5489	64.4919	38.1954
AT2G20520	FLA6	FASCICLIN-like arabinogalactan 6	27.9025	22.7841	28.0829	49.0369	37.2124	29.8633	42.9302	28.9984	16.0743	44.2565	24.1789	40.1002	16.3391	4.11153	8.85455	11.5701	4.5612	20.3711	4.05318	8.5746	16.244	12.3879	8.83589	2.15308
AT2G20562	AT2G20562	taximin	31.9569	35.6181	48.9523	48.9658	43.9339	31.8512	44.7261	46.0776	50.5082	31.4628	49.8523	29.0776	40.3343	23.6983	33.7798	31.1178	15.3419	14.5197	13.619	14.8593	24.5715	22.7184	7.14972	18.5708
AT2G20630	PIA1	PP2C induced by AVRRPM1	175.201	178.623	177.878	202.403	201.179	207.066	187.307	235.84	189.843	202.328	201.007	179.667	154.879	190.123	197.818	154.927	151.189	169.022	137.827	129.796	120.562	189.624	112.411	167.793
AT2G21020	AT2G21020		33.7947	31.8007	36.1463	36.5045	24.9059	27.8731	14.0565	32.1463	28.626	36.7181	24.9353	23.2667	20.1087	31.0379	5.74594	25.8524	7.46738	22.2914	13.845	10.0407	7.20737	17.0529	24.1801	12.4104
AT2G21045	AT2G21045	Rhodanese/Cell cycle control phosphatase superfamily protein	366.915	377.033	331.803	450.044	460.354	370.327	401.363	304.665	293.984	402.47	313.687	339.539	315.677	494.758	291.827	311.644	127.848	190.665	127.465	118.124	64.1732	156.103	148.854	138.104
AT2G21100	AT2G21100	Disease resistance-responsive (dirigent-like protein) family protein	52.2742	69.1248	42.4661	56.6347	47.4406	48.1123	46.6297	40.819	40.1486	61.5882	48.6365	32.6023	39.2517	60.6347	30.5998	48.3476	26.0028	42.8299	20.97	8.0028	15.2033	28.5195	34.0399	19.6639
AT2G21180	AT2G21180	transmembrane protein	90.2242	123.976	105.997	113.188	149.949	113.019	94.0382	107.282	88.4872	136.251	109.349	116.239	86.0395	84.1734	126.754	101.152	74.5574	82.3931	92.2061	66.9239	102.493	80.8099	48.9708	81.3622
AT2G21880	RAB7A	RAB GTPase homolog 7A	40.0025	17.8941	22.2458	22.0641	29.2346	30.908	20.8952	14.0392	12.6194	21.6499	8.00807	24.6015	21.167	17.5726	2.80995	18.1767	7.14794	16.0238	10.2699	10.9177	1.93342	7.00758	11.8407	4.20784
AT2G22122	AT2G22122	hypothetical protein	148.072	131.201	126.975	144.072	220.838	90.5823	108.292	124.436	101.068	164.355	98.1269	128.793	91.2833	128.022	43.2685	107.148	119.901	61.8158	43.591	53.6778	37.57	98.5279	38.719	58.7619
AT2G22170	PLAT2	Lipase/lipooxygenase, PLAT/LH2 family protein	1916.68	1555.42	1697.36	1940.35	1704.28	1817.09	2013.38	1762.19	1741.9	1903.79	1443.93	1627.77	1352.82	1838.98	1305.97	1025.99	1184.89	1577.25	1094.4	1132.81	1090.5	969.057	1007.42	1174.86
AT2G22470	AGP2	arabinogalactan protein 2	723.204	534.529	590.316	713.623	633.164	546.646	656.712	506.209	537.886	691.666	552.201	609.831	394.681	573.226	260.989	281.795	189.428	257.527	122.889	100.186	198.179	258.818	74.8285	139.164
AT2G22560	NET2D	Kinase interacting (KIP1-like) family protein	17.8056	19.2327	31.4937	24.9163	32.6911	31.8586	28.5237	25.3459	46.0134	27.0698	28.6234	22.0267	14.307	25.6902	25.8333	11.8119	17.5559	9.19415	20.8594	14.6348	16.987	13.7873	22.8973	14.452
AT2G23030	SNRK2.9	SNF1-related protein kinase 2.9	50.8028	70.9738	83.1182	86.3748	53.2064	88.6048	70.3298	80.4045	68.9934	106.904	70.6152	58.998	32.4443	78.1747	67.4642	45.9496	26.4209	45.6486	35.1405	35.3334	39.266	42.0849	21.1444	35.0616
AT2G23620	MES1	methyl esterase 1	59.8754	42.6007	32.2087	56.6612	57.4552	39.8176	28.3482	50.363	28.7392	57.2556	45.4516	39.8563	49.9746	56.8273	23.6435	39.6195	19.4304	29.9449	20.3397	5.55524	18.7845	14.0411	26.0082	19.6371
AT2G23630	sks16	SKU5 similar 16	18.6722	15.6163	16.0399	27.8731	29.2413	17.9161	28.6489	14.0372	32.416	7.71869	23.6345	24.6279	4.73567	18.2056	5.86451	5.87532	6.90528	6.99583	1.82277	3.91018	11.3631	17.6315	4.27754	8.23648
AT2G24610	CNGC14	cyclic nucleotide-gated channel 14	11.3141	14.7385	21.8243	15.4002	10.2278	14.9343	11.3633	8.65235	15.6428	5.51446	19.6606	7.24864	13.4918	14.5967	3.87608	1.86577	7.96457	4.57016	7.44286	1.51434	7.71165	11.1108	0.677742	2.12617
AT2G24980	EXT6	Proline-rich extensin-like family protein	654.303	437.756	561.978	548.915	385.032	540.108	622.088	421.53	441.79	857.809	645.094	514.149	140.501	450.565	184.922	336.005	54.1812	193.474	78.0653	48.2315	160.263	121.947	10.6811	88.7102
AT2G25000	WRKY60	WRKY DNA-binding protein 60	50.8651	106.885	70.9181	96.9616	35.2466	75.6581	44.4792	92.1408	81.8552	108.033	79.137	60.8505	56.4585	58.5206	89.3874	55.6682	38.2165	40.6786	30.3621	21.2703	48.1723	23.2033	27.7553	69.8438
AT2G25240	CCP3	Serine protease inhibitor (SERPIN) family protein	26.0749	42.0818	23.7351	34.56	20.4557	34.8454	41.0382	32.1621	19.999	37.8056	25.9551	27.7645	3.77742	19.7904	8.92071	14.4945	1.84054	7.89545	0.3623	1.53634	3.01847	16.4954	0.729135	4.16935
AT2G25260	AT2G25260	Hyp O-arabinosyltransferase-like protein	21.5979	46.8156	43.0121	38.3938	33.8903	35.8388	34.2188	24.7627	22.933	58.2033	34.4963	20.3589	21.1545	26.8875	17.8332	29.4796	14.8475	6.69591	9.27905	4.13077	5.87064	15.8701	1.22477	16.4496
AT2G25810	TIP4;1	tonoplast intrinsic protein 4;1	221.02	118.657	187.524	192.657	155.818	176.176	135.864	144.773	175.123	200.09	149.611	144.426	78.4975	147.996	73.1719	118.629	59.6015	74.0019	39.951	32.1855	53.8619	44.6852	18.7092	38.2323
AT2G25980	AT2G25980	Mannose-binding lectin superfamily protein	177.324	165.852	203.54	280.391	247.423	234.941	215.87	199.503	282.837	117.05	213.659	222.026	118.61	246.538	171.406	130.631	44.4722	94.9623	62.0229	20.3968	92.7157	92.2096	42.8001	60.8848
AT2G26040	PYL2	PYR1-like 2	93.2266	54.7884	82.1772	80.5819	98.0866	69.6823	117.273	79.3612	63.5894	76.8399	64.469	62.0275	16.133	54.3447	47.5544	59.3631	41.5286	45.8857	23.1352	26.9556	25.3303	30.84	25.4065	33.3117
AT2G26230	AT2G26230	uricase / urate oxidase / nodulin 35	148.307	171.47	215.054	186.076	169.359	171.504	164.224	158.784	175.782	180.845	206.288	210.301	150.33	170.294	165.114	152.961	143.07	131.752	127.913	139.6	140.922	142.739	136.951	156.48
AT2G26650	KT1	K+ transporter 1	65.1707	53.749	73.338	95.9413	116.118	79.6372	117.109	76.2134	92.7957	140.424	85.7624	79.9342	79.4122	82.9011	62.8358	102.82	72.5789	63.9082	52.7579	38.1227	45.0147	61.4697	54.1868	60.7726
AT2G27000	CYP705A8	cytochrome P450, family 705, subfamily A, polypeptide 8	49.4521	56.6429	65.2586	57.5719	41.8819	37.8224	31.1695	53.6282	52.1603	59.48	67.592	67.0923	24.8258	60.3484	40.6717	74.6131	27.1029	18.5017	14.9494	4.35913	4.97365	31.7425	21.6176	13.5129
AT2G27370	CASP3	Uncharacterized protein family (UPF0497)	41.9162	35.6671	44.5047	53.7773	55.2022	57.7471	37.9687	48.2222	32.6191	38.9938	34.3024	37.361	49.0167	59.885	16.6893	34.3158	14.1168	22.7796	5.95429	11.3892	9.9231	12.822	11.93	18.5791
AT2G27510	FD3	ferredoxin 3	1318.49	1059.37	1229.74	1195.99	1152.7	1031.55	1214.81	1141.24	1192.39	1240.08	1094.24	1178.01	941.912	1403.85	1472.12	836.743	701.651	911.764	566.162	640.602	612.371	813.315	692.258	790.79
AT2G27550	ATC	centroradiali	111.946	109.789	109.592	118.992	94.8699	76.9259	115.423	124.266	90.2414	64.4108	103.496	100.9	75.5287	82.4946	114.929	108.722	53.312	68.2104	65.3807	50.1193	70.5182	90.7049	27.2336	78.2324
AT2G28160	FRU	FER-like regulator of iron uptake	80.2741	98.9185	65.4943	91.1439	82.4365	115.438	61.6475	76.1959	65.0819	136.087	83.259	69.3678	32.5012	83.1231	22.5896	61.6342	27.3248	41.9678	27.0608	17.4856	13.9747	24.1086	17.3631	13.5004
AT2G28210	ACA2	alpha carbonic anhydrase 2	16.8113	6.4109	23.2486	15.3126	23.6478	15.9252	33.943	20.3669	16.6965	19.4816	25.6253	13.4296	8.59792	13.3384	0	9.99921	15.4206	4.4542	3.32657	0.297651	9.11029	16.6231	8.64021	16.3403
AT2G28671	AT2G28671	hypothetical protein	102.977	107.052	109.299	134.302	168.02	168.249	128.599	113.342	119.796	149.257	137.964	103.974	134.086	150.322	93.9927	81.1037	66.4496	69.7706	54.777	23.9158	37.6317	76.1928	58.2708	63.8965
AT2G28690	AT2G28690	TOX high mobility group box protein, putative (DUF1635)	64.9691	66.0507	82.5564	51.7596	45.2867	30.8497	60.8512	64.3288	76.3457	85.3289	61.4303	39.8213	17.1054	30.8514	32.5874	55.4041	37.5059	32.9979	27.8288	22.1823	12.7193	49.5354	32.6844	39.0691
AT2G28760	UXS6	UDP-XYL synthase 6	83.7618	102.535	126.971	88.2514	80.2006	57.7307	128.669	78.3371	62.6548	70.4144	76.4205	86.3195	68.8617	72.5038	55.2676	72.1123	50.3884	77.3041	71.7204	62.9179	51.2456	55.8337	49.3876	51.5409
AT2G28780	AT2G28780	P-hydroxybenzoic acid efflux pump subunit	91.7285	68.759	100.732	88.2751	121.642	78.644	67.4166	61.233	78.6741	73.6196	67.974	68.2646	37.2177	62.5954	63.3607	61.5382	52.5094	68.8482	56.9686	35.5041	21.9253	38.8846	48.3701	43.2875
AT2G28890	PLL4	poltergeist like 4	94.3407	102.656	72.4343	94.9676	102.679	100.548	90.3135	92.2403	93.4602	99.5262	74.6515	98.2392	65.9429	91.737	82.0911	92.7993	70.1933	64.2282	72.2353	42.9477	85.95	62.6737	45.0771	68.9956
AT2G29330	TRI	tropinone reductase	37.3206	62.1598	59.3283	36.399	37.3539	62.7251	36.0733	47.1881	44.7801	52.9787	29.9572	50.0781	51.2803	39.4753	58.8391	32.4596	18.1604	16.1485	13.5051	11.4529	11.2596	21.7264	18.2689	10.4293
AT2G29540	RPC14	RNApolymerase 14 kDa subunit	96.7816	90.955	82.8938	76.7001	84.6969	81.6291	93.2163	106.088	94.3434	77.9611	76.4046	97.6157	69.8072	71.6634	114.045	79.8952	58.291	71.6006	53.5094	48.7958	71.4707	51.4021	38.3512	51.5542
AT2G29740	UGT71C2	UDP-glucosyl transferase 71C2	14.1022	19.0721	31.0962	25.9233	27.0463	30.8669	11.225	20.4134	25.9185	23.803	20.9686	23.1264	15.3283	27.3098	25.9867	11.3251	9.73177	12.5738	7.82426	2.88758	8.20489	11.4244	6.32445	7.2776
AT2G29750	UGT71C1	UDP-glucosyl transferase 71C1	95.1293	80.3723	63.0307	100.789	72.313	71.8624	76.9894	91.1087	88.5118	76.8522	62.8537	89.7229	81.4881	95.8052	59.3921	61.7662	32.9824	47.176	22.1878	20.0643	19.9281	38.7189	27.6603	30.9856
AT2G29995	AT2G29995	PSY3-like protein	210.09	238.356	160.595	197.601	166.02	206.071	182.539	158.813	132.51	269.981	228.328	174.685	145.476	160.504	123.674	151.016	69.5468	79.8368	59.791	65.8774	41.6851	101.161	91.8405	76.2743
AT2G30340	LBD13	LOB domain-containing protein 13	33.5561	21.7985	52.4831	50.8988	33.9527	36.8314	53.3993	39.6963	52.0279	17.4842	36.9304	56.3828	26.8115	45.9063	38.8121	29.4765	24.1416	21.1766	11.3121	3.06467	14.8321	17.22	7.15094	18.571
AT2G30395	OFP17	ovate family protein 17	10.3203	12.0647	23.3555	17.2653	29.1427	9.94899	16.1341	15.0509	19.2512	21.5882	19.4397	12.9362	7.63141	22.7854	3.84048	11.7124	10.6043	4.46163	9.66651	9.62712	5.53617	12.3181	0.839565	1.11653
AT2G30490	C4H	cinnamate-4-hydroxylase	1770.23	1451.56	1340.85	1787.31	1459.41	1505.25	1373.6	1715.57	1732.4	1924.54	1793.34	1378.36	1555.5	1646.36	1643.02	1372.73	1020.4	1408.22	843.171	999.934	930.86	1232.84	860.482	1410.55
AT2G30840	AT2G30840	2-oxoglutarate (2OG) and Fe(II)-dependent oxygenase superfamily protein	22.4308	27.1497	40.7091	19.1312	27.1008	28.2735	18.9056	18.3255	33.5308	30.9272	33.0276	17.5388	14.3116	27.2647	21.8135	27.5071	15.0289	14.8239	17.0097	8.88212	2.10491	21.4215	11.3119	16.4805
AT2G30930	AT2G30930	hypothetical protein	573.213	588.427	411.014	502.982	644.423	447.872	528.779	476.32	441.209	573.84	520.716	501.936	636.415	599.239	323.95	430.638	367.575	294.049	289.106	332.671	323.371	315.275	329.635	254.086
AT2G31390	AT2G31390	pfkB-like carbohydrate kinase family protein	1140.18	919.798	1097.03	1028.27	838.682	810.711	1064.23	1086.33	1042.88	873.297	956.365	820.024	483.732	728.76	627.832	653.73	496.906	612.436	451.078	378.031	346.422	552.525	279.93	466.467
AT2G31570	GPX2	glutathione peroxidase 2	1354.78	1203.45	1215.95	1136.52	1054.54	1356.88	1200.14	1166.85	1045.29	1488.79	1276.64	1198.54	1033.78	1161.3	1192.84	1058.05	762.476	862.299	859.415	734.805	649.757	891.554	848.885	851.552
AT2G31710	AT2G31710	Vacuolar ATPase assembly integral membrane protein VMA21-like domain-containing protein	135.883	156.84	136.946	120.839	110.713	124.437	133.123	130.841	116.574	122.301	119.361	145.716	100.373	116.278	92.8321	116.282	110.42	86.1446	125.021	93.3415	108.07	78.7372	88.8708	107.066
AT2G32270	ZIP3	zinc transporter 3 precursor	92.0291	46.4985	58.0128	83.957	72.7878	74.6658	77.1087	63.2994	62.3944	71.3934	35.7207	61.1918	62.3433	74.5241	63.6872	55.5094	17.0253	28.1615	10.3356	3.16521	12.6879	10.7237	14.143	19.663
AT2G32300	UCC1	uclacyanin 1	61.2145	53.6301	80.4328	83.4687	107.056	63.7073	94.2524	71.8959	93.1399	111.283	71.4087	53.8311	55.535	98.3785	32.4957	43.5891	43.1229	49.7235	32.8783	21.1934	26.7689	43.0676	25.8422	20.7337
AT2G32380	AT2G32380	Transmembrane protein 97, Putative	262.272	199.973	213.782	253.187	188.643	205.05	243.094	230.45	211.84	260.708	243.193	227.342	163.146	178.144	185.869	165.09	192.433	221.172	144.094	150.24	159.189	157.003	141.014	134.96
AT2G32720	CB5-B	cytochrome B5	520.778	451.878	445.55	487.386	447.952	438.684	466.168	454.757	538.302	574.336	548.558	466.555	397.697	468.111	388.534	334.43	350.609	348.959	277.109	289.915	300.43	372.644	335.951	417.521
AT2G32960	PFA-DSP2	Phosphotyrosine protein phosphatases superfamily protein	146.44	121.88	168.325	144.866	113.604	99.5034	175.173	123.127	121.969	181.624	87.8966	119.421	80.8455	119.363	194.349	57.3091	62.8935	116.599	78.5525	77.904	70.9934	107.684	73.7575	80.478
AT2G33470	GLTP1	glycolipid transfer protein 1	492.425	510.23	566.545	499.075	437.937	493.768	488.553	463.366	502.127	617.712	470.965	507.719	417.801	478.638	497.649	431.5	336.289	347.382	395.356	316.221	330.362	392.331	348.68	454.011
AT2G33790	AGP30	arabinogalactan protein 30	149.77	138.601	100.42	239.337	169.319	239.241	167.882	127.753	128.947	233.554	168.733	185.713	92.7769	332.263	6.58224	102.177	122.674	56.9271	18.1585	57.3408	26.1418	84.0906	4.85973	56.7351
AT2G34020	AT2G34020	Calcium-binding EF-hand family protein	28.0835	44.5332	32.4371	23.9164	30.5409	37.8112	40.0055	32.1052	49.3707	34.6315	35.3644	23.6009	28.7934	41.3612	45.1214	9.34915	10.0759	11.4854	12.2269	4.20888	14.6168	16.0037	11.455	9.36376
AT2G34140	AT2G34140	Dof-type zinc finger DNA-binding family protein	25.4333	29.3703	37.2063	24.9356	14.8271	16.9177	21.7854	36.3318	34.4146	21.6884	21.7629	19.5873	26.8807	13.8723	27.9618	20.8956	17.4958	20.6322	9.18819	12.3455	10.8851	14.859	9.79943	13.4266
AT2G34325	AT2G34325	hypothetical protein	32.3604	39.7912	20.2263	24.9038	20.4519	21.8958	42.0132	44.8799	38.7442	10.9861	26.8316	37.0486	31.7487	8.84982	34.9966	11.1306	16.1294	20.7353	8.47667	14.5685	5.89448	8.22452	3.37424	15.4418
AT2G34570	MEE21	PIN domain-like family protein	74.1058	68.574	76.2341	66.1706	53.1858	80.6396	65.5695	67.5848	74.2914	70.339	62.3312	79.4556	54.5147	54.6851	58.3656	64.7052	40.9066	42.2146	36.4618	46.1106	57.0433	57.829	32.7116	52.4955
AT2G34910	AT2G34910	root hair specific protein	27.8182	28.1257	31.8153	12.6226	28.1586	24.0819	8.53211	30.3671	12.4845	31.7671	24.8423	17.7847	20.2287	22.1557	6.84301	14.9326	7.03526	11.0932	3.92774	5.1307	13.3145	2.66258	0.905808	2.15091
AT2G35120	AT2G35120	Single hybrid motif superfamily protein	725.288	585.262	734.307	774.151	508.024	552.688	653.357	585.048	568.071	537.841	717.714	560.255	436.939	617.326	577.418	477.672	318.874	394.893	362.212	254.779	310.928	444.455	226.093	343.087
AT2G35270	GIK	Putative AT-hook DNA-binding family protein	31.3839	29.7232	23.6315	32.5968	35.0136	37.8306	40.0995	54.4991	22.2085	44.2867	28.4367	42.4936	32.6961	16.1351	23.8467	32.5959	13.7344	22.3253	9.20665	2.97168	10.8593	13.7483	8.24488	4.24155
AT2G35585	AT2G35585	cystic fibrosis transmembrane conductance regulator	29.0165	35.1861	38.8259	29.7431	38.2653	21.9165	11.179	26.8371	27.0922	42.062	20.8126	24.617	24.9198	25.5386	25.8051	21.5543	17.6442	25.4875	6.05643	12.4205	17.0698	18.212	15.9333	10.3874
AT2G35610	XEG113	xyloglucanase 113	163.897	161.014	193.485	210.129	190.718	144.343	162.561	163.051	205.097	164.502	168.195	173.772	149.199	125.765	171.107	146.868	131.02	144.536	125.774	145.033	117.94	155.635	111.828	139.003
AT2G35910	AT2G35910	RING/U-box superfamily protein	39.7475	58.3736	37.6124	31.6157	60.7051	24.8805	35.137	31.1689	36.583	38.9547	28.3765	36.3738	39.3142	41.6353	25.6707	26.7496	25.6707	20.2091	12.7312	17.3112	24.8355	15.0987	33.1225	25.7421
AT2G36090	AT2G36090	F-box family protein	92.8978	73.2984	82.241	81.5587	67.7909	57.7334	66.495	60.1422	70.4998	91.8876	91.9736	59.6175	31.4845	82.6753	82.4801	63.5594	34.1544	44.8492	18.4661	25.9202	7.75637	50.9575	21.127	38.1267
AT2G36100	CASP1	Uncharacterized protein family (UPF0497)	185.72	200.923	187.268	192.789	279.685	201.092	200.652	152.402	174.151	255.232	190.057	172.298	158.042	199.58	69.0742	127.242	54.8107	84.8398	49.4746	46.657	31.2945	65.0652	35.7373	66.9971
AT2G36120	DOT1	Glycine-rich protein family	2176.94	2363.65	2186.02	2254.07	2823.14	2153.86	2257.39	2200.66	2252.71	2218.45	1870.89	1977.15	2145.77	2216.24	1574.26	2019.55	1875.79	1401.07	824.992	872.037	911.336	1365.69	1719.89	1030.79
AT2G36210	AT2G36210	SAUR-like auxin-responsive protein family	42.4964	17.825	23.214	27.8907	3.59142	14.9284	20.9278	29.8918	15.0683	15.2128	14.9703	16.0429	6.68189	8.18247	1.86036	9.3477	6.82139	9.59658	4.19948	8.39372	10.0969	9.0042	2.65408	8.22128
AT2G36290	AT2G36290	alpha/beta-Hydrolases superfamily protein	430.181	446.844	463.021	369.774	423.241	401.893	371.761	399.167	425.597	456.566	390.221	385.761	342.316	466.825	437.16	415.557	271.446	401.53	207.786	189.465	170.675	313.82	218.209	244.112
AT2G36307	ZPR4		28.2074	21.354	14.2231	31.7259	30.3862	9.94613	11.2216	22.5368	30.6436	19.5268	25.3452	33.8562	14.3407	20.1493	16.8369	9.56269	19.7029	19.1457	14.0137	12.2233	7.07854	4.87837	8.00453	19.4848
AT2G36310	URH1	uridine-ribohydrolase 1	187.247	205.545	161.467	146.687	205.401	256.85	184.454	174.858	183.933	199.083	218.899	179.731	152.008	175.727	120.452	187.071	137.839	174.565	161.413	117.771	102.519	159.128	156.948	149.303
AT2G36320	AT2G36320	A20/AN1-like zinc finger family protein	359.272	599.832	516.141	390.217	421.043	512.787	460.293	414.875	386.654	463.089	438.893	387.379	391.33	383.299	332.112	347.128	435.959	288.72	341.69	316.107	244.542	309.432	298.579	247.25
AT2G37060	NF-YB8	nuclear factor Y, subunit B8	70.2167	86.6049	83.7665	92.0975	80.206	73.6629	75.9879	94.3496	98.8938	141.488	74.7048	83.1339	83.2461	71.6058	86.115	58.5767	53.1211	68.3598	67.06	71.292	70.2653	48.0589	56.0576	60.7799
AT2G37130	AT2G37130	Peroxidase superfamily protein	316.589	338.082	257.247	446.132	452.405	341.646	324.036	290.711	310.627	394.768	284.047	331.324	343.401	411.72	312.447	240.805	299.781	218.977	85.9249	160.282	80.6351	229.716	209.839	166.913
AT2G37170	PIP2B	plasma membrane intrinsic protein 2	1436.39	1310.03	1368.33	1406.18	1613.77	1450.51	1401.73	1218.88	1240.87	1508.5	1181.62	1069.61	1085.37	1389.53	544.465	1052.52	845.628	962.962	754.396	556.12	379.295	909.624	666.41	566.17
AT2G37750	AT2G37750	hypothetical protein	154.224	164.903	126.7	154.439	243.445	145.342	142.601	152.311	111.266	159.042	126.832	135.223	184.77	136.389	109.418	153.277	64.299	94.1593	64.0966	74.2359	32.706	102.302	82.4228	83.4599
AT2G37980	AT2G37980	O-fucosyltransferase family protein	31.6386	14.3589	5.54663	21.1311	23.6246	19.9115	22.9084	22.4632	14.4017	22.6684	17.6521	5.59723	5.68167	9.30585	10.8687	14.0675	3.29825	17.7963	11.1361	11.9885	11.5963	14.5624	4.54818	4.19997
AT2G38320	TBL34	TRICHOME BIREFRINGENCE-LIKE 34	29.5672	17.9161	16.015	23.9937	22.5903	12.9347	28.6301	41.5622	12.591	24.865	20.1175	19.8386	17.2522	22.5391	15.844	15.4011	11.0379	16.6895	13.2735	15.6014	2.00852	11.4588	4.88064	9.32175
AT2G38380	AT2G38380	Peroxidase superfamily protein	1594.8	1458.83	1841.39	1478.07	1128.47	1348.09	1691.97	1781.5	1512.81	2018.29	1300.23	1143.61	740.007	1054.85	962.979	796.567	650.237	907.887	658.767	422.959	222.046	762.307	639.386	509.792
AT2G38710	AT2G38710	AMMECR1 family	283.223	215.166	231.883	240.782	155.948	195.781	240.635	228.43	236.42	259.62	209.456	200.465	178.69	230.968	171.975	172.462	167.392	169.608	153.009	139.944	147.665	204.385	117.73	157.562
AT2G38870	AT2G38870	Serine protease inhibitor, potato inhibitor I-type family protein	855.815	789.931	948.278	927.164	824.085	772.832	933.27	1077.21	982.539	1054.62	1084.25	895.195	897.839	767.808	772.025	694.225	701.452	877.994	544.01	757.273	782.559	746.868	583.339	878.238
AT2G39040	AT2G39040	Peroxidase superfamily protein	22.5394	35.1266	25.5893	46.194	38.2428	12.9326	27.5689	11.953	9.33373	44.1814	24.3075	31.3497	2.80927	27.1034	0.863346	9.29402	3.15311	8.71309	7.35381	5.03447	0.378631	7.95088	5.64289	8.2289
AT2G39110	AT2G39110	Protein kinase superfamily protein	64.4251	54.0095	41.0011	40.2722	38.4428	36.8304	27.4008	51.409	42.6308	42.2135	46.3553	32.2137	61.5184	46.7591	33.6947	34.0488	21.8908	24.2859	11.9642	10.2865	23.622	15.1017	15.2786	8.83481
AT2G39430	AT2G39430	Disease resistance-responsive (dirigent-like protein) family protein	68.9246	39.5545	79.7787	63.2895	63.1299	44.7895	96.282	39.8422	79.0875	100.442	71.5714	68.7463	60.3823	114.883	26.537	57.4089	42.9252	42.5547	7.25997	9.27007	14.1008	37.543	27.1273	11.4992
AT2G39518	AT2G39518	Uncharacterized protein family (UPF0497)	89.0613	85.911	37.9897	81.5714	30.7356	88.6368	45.4541	105.946	45.6215	81.0953	71.5441	69.9452	46.9759	29.5671	22.6105	36.1684	24.6665	30.6429	21.0082	15.0873	78.6629	14.0635	15.6405	26.804
AT2G39530	AT2G39530	Uncharacterized protein family (UPF0497)	131.933	86.7231	64.4453	116.049	171.349	164.268	121.712	115.853	104.903	143.839	142.382	102.866	55.5314	119.247	1.69901	56.3517	44.4264	57.8157	33.6269	14.0863	12.9004	23.1493	16.3143	58.5592
AT2G40113	AT2G40113	Pollen Ole e 1 allergen and extensin family protein	47.8717	58.9697	65.2355	44.0766	59.798	58.7265	58.9926	42.9832	48.3034	77.7502	44.4042	47.0618	23.6281	51.3273	13.7074	29.5765	11.4781	32.7878	8.70316	4.258	15.9968	25.9653	14.753	11.4243
AT2G40150	TBL28	TRICHOME BIREFRINGENCE-LIKE 28	15.0563	50.3033	31.5122	44.176	21.6165	46.7951	49.6226	26.9006	29.0444	47.5123	37.0455	30.6491	15.23	18.507	12.6839	46.6451	14.123	28.5274	25.1884	28.7616	19.7799	22.753	19.4687	19.5995
AT2G40330	PYL6	PYR1-like 6	186.834	238.029	145.164	239.109	131.099	134.465	146.321	158.786	170.085	219.548	215.579	179.312	54.3624	120.591	105.761	147.008	92.5236	125.234	94.1037	68.2934	82.5822	114.753	108.242	84.4906
AT2G40765	AT2G40765	transmembrane protein	1470.63	1187.85	1423.7	1221.2	1114.32	1378.11	1602.57	1411.19	1335.38	1403.32	1301.71	1375.31	978.119	1340.41	1583.27	1051.52	1023.82	1138.66	1134.17	991.249	1091.43	989.468	746.874	1184.07
AT2G40940	ERS1	ethylene response sensor 1	176.492	176.246	184.739	217.784	197.521	205.683	194	194.111	204.085	206.636	178.263	154.783	184.575	127.577	184.926	193.993	182.92	147.617	147.195	116.612	161.541	117.428	152.186	139.044
AT2G40970	MYBC1	Homeodomain-like superfamily protein	46.7007	52.2042	61.5861	41.165	85.6038	60.7253	67.5629	73.9197	43.5227	68.8979	81.9907	52.5001	49.7723	32.5935	57.497	56.4675	28.9298	49.788	29.8761	29.407	40.404	52.0098	30.4071	22.7752
AT2G41150	AT2G41150	plant/protein	22.4508	30.0717	38.0332	21.0618	22.6474	21.8977	31.4475	33.1738	24.8686	27.0547	21.7283	24.7808	9.49574	21.4079	35.9819	29.3063	13.7062	11.5736	8.44839	6.51704	7.16382	9.34434	5.09403	28.6449
AT2G41240	BHLH100	basic helix-loop-helix protein 100	105.251	206.358	164.662	204.264	39.8813	460.946	158.583	107.277	592.804	288.59	448.88	178.422	6.50809	34.3346	47.1936	218.937	8.31638	32.9975	160.621	14.3375	24.9126	10.9554	68.6383	420.513
AT2G41660	MIZ1	MIZU-KUSSEI-like protein (Protein of unknown function, DUF617)	227.072	155.107	183.041	170.714	152.492	166.963	175.889	152.376	147.759	315.59	180.835	190.979	169.356	198.01	208.016	186.555	73.7939	124.954	53.812	55.2824	67.5137	101.37	82.9448	82.4818
AT2G41780	AT2G41780	hypothetical protein	50.2791	77.7004	86.8135	78.2229	67.7238	44.7902	73.4106	44.0987	74.6374	74.6104	56.2269	49.1913	39.2065	51.3554	62.5529	47.0154	35.2223	49.0864	20.0664	15.2108	19.1241	50.8094	14.874	39.1121
AT2G41800	AT2G41800	imidazolonepropionase (Protein of unknown function, DUF642)	97.1306	113.451	106.859	140.119	69.0656	124.441	115.069	123.294	117.106	85.5852	146.761	107.562	116.051	54.8235	82.6649	83.2434	33.1094	37.4025	13.129	16.5441	43.2866	26.5884	35.8186	48.3996
AT2G41970	AT2G41970	Protein kinase superfamily protein	29.8463	17.9685	23.939	24.9475	18.1583	15.9223	45.0725	22.5438	21.1163	37.7108	14.0031	17.7149	18.2767	20.0939	8.85089	9.03739	15.5877	15.2705	8.75852	2.81861	4.4111	4.78013	6.01812	3.1781
AT2G42350	AT2G42350	RING/U-box superfamily protein	51.028	75.026	32.0871	41.1927	46.3546	63.7172	36.9277	37.6572	57.5591	74.5116	62.457	53.5569	59.5266	40.495	29.6262	26.5419	20.7992	40.4845	14.1618	7.97539	28.7322	21.8264	21.7261	38.0134
AT2G42570	TBL39	TRICHOME BIREFRINGENCE-LIKE 39	179.092	98.4977	150.753	152.792	110.733	124.436	124.531	117.853	134.532	132.016	120.818	138.161	87.9616	116.937	121.707	79.3151	83.5169	95.7358	65.9379	74.0399	68.2743	73.64	67.0047	83.4088
AT2G43060	IBH1	ILI1 binding bHLH 1	51.0792	60.0891	56.0618	53.7177	65.3236	53.6676	49.4	37.319	55.4184	65.9242	46.7457	45.8354	46.364	48.4309	60.6396	41.373	41.6365	39.1792	40.6444	23.4781	16.623	34.2091	22.4362	35.031
AT2G43120	AT2G43120	RmlC-like cupins superfamily protein	74.1747	40.7408	89.3038	80.4807	49.8208	63.6002	78.9916	73.182	62.2837	96.1577	56.1557	75.0042	23.7874	68.617	32.4691	70.5669	30.3894	46.373	40.3854	37.7533	43.1174	45.4805	38.5436	58.589
AT2G43140	AT2G43140	basic helix-loop-helix (bHLH) DNA-binding superfamily protein	26.895	46.032	19.3999	34.0113	32.4538	27.9875	48.9701	36.6969	41.503	66.2333	55.0152	36.1287	21.0574	10.8246	5.83925	21.5358	18.333	34.3869	30.6409	23.5504	16.2387	18.1791	20.8686	16.5775
AT2G43150	AT2G43150	Proline-rich extensin-like family protein	5278.96	5712.06	6118.53	7125.86	6884.34	5609.95	6216.76	6889.18	5604.08	6210.24	5699.07	4862.76	5689.36	7334.47	4905.14	6189.08	4079.07	4881.2	3266.58	2855.19	2399.77	4263.05	3149.68	2998.01
AT2G43610	AT2G43610	Chitinase family protein	175.794	238.637	289.572	316.679	166.078	265.805	208.213	150.297	127.069	202.331	228	287.987	119.631	137.875	104.87	119.314	87.6205	76.0223	47.9571	41.9045	53.0216	95.3729	29.1467	102.882
AT2G43940	HOL3	S-adenosyl-L-methionine-dependent methyltransferases superfamily protein	76.6501	76.9075	73.4352	90.1951	114.931	69.6813	77.9409	66.5749	100.616	69.3174	67.1055	97.2741	46.7917	70.618	75.2435	74.6717	74.8173	59.7357	32.5462	58.0836	49.8196	45.7047	45.8928	56.6365
AT2G44110	MLO15	Seven transmembrane MLO family protein	22.6815	20.3919	39.7118	28.7767	23.7856	20.9004	35.2758	21.5299	23.9685	53.8259	24.2723	28.5746	14.3843	13.7904	14.8996	12.3151	8.36491	19.4276	9.49987	2.84089	9.28288	12.4346	0.9894	6.24281
AT2G44370	AT2G44370	Cysteine/Histidine-rich C1 domain family protein	47.7016	42.7851	35.5765	45.0482	23.9419	52.7617	47.4879	94.0432	49.1428	84.1718	65.0437	40.7604	55.7266	18.3288	18.6577	27.561	23.146	16.952	16.5599	14.9766	43.0455	20.6314	15.2637	36.9458
AT2G44380	AT2G44380	Cysteine/Histidine-rich C1 domain family protein	85.4585	66.5284	87.2524	99.8005	116.097	86.6085	71.2084	84.7406	64.9164	86.5727	113.951	80.0191	58.8041	70.9277	31.486	95.578	32.9083	33.5064	22.2536	47.0769	29.2694	35.4293	16.3621	40.1786
AT2G44450	BGLU15	beta glucosidase 15	62.9275	76.8564	110.007	69.9915	43.1203	99.5573	86.5835	70.8305	68.8707	102.677	72.258	79.6797	73.7117	55.2638	61.3107	76.3991	43.2393	43.7267	44.6808	65.0577	38.4421	63.503	31.3901	55.595
AT2G44660	AT2G44660	ALG6, ALG8 glycosyltransferase family	46.7052	29.8846	38.1348	12.479	38.8313	36.1907	37.408	17.4262	24.1938	12.1256	29.7038	36.784	13.4659	14.6853	16.9466	25.995	37.4532	19.9217	11.5435	26.3115	6.01392	15.0656	11.4401	11.4499
AT2G44790	UCC2	uclacyanin 2	986.182	467.364	489.941	879.047	532.826	881.61	835.411	445.198	433.759	549.72	521.84	414.05	649.229	691.128	159.826	703.43	374.612	363.626	221.773	189.561	103.358	258.447	147.151	204.03
AT2G45050	GATA2	GATA transcription factor 2	51.3751	45.1815	77.42	61.4108	34.0558	47.5612	72.4146	63.2349	55.8615	38.0684	59.7917	71.2878	35.3629	26.3733	43.5461	30.2446	33.8986	45.0582	18.5683	37.4858	41.4348	48.5671	37.3303	39.1042
AT2G45200	GOS12	golgi snare 12	176.726	161.793	147.112	148.674	175.997	152.312	154.065	130.903	182.364	126.671	129.383	116.011	135.796	139.977	141.419	112.962	118.75	117.753	124.554	115.042	72.6732	138.77	107.731	108.152
AT2G45210	SAUR36	SAUR-like auxin-responsive protein family	82.9461	67.5216	105.71	60.3764	83.4945	69.683	89.4862	76.1475	63.6505	78.9797	59.5008	72.2225	76.5966	43.3102	68.2951	68.4672	31.9453	63.0393	44.6838	53.29	25.8153	46.774	73.7518	54.571
AT2G45220	AT2G45220	Plant invertase/pectin methylesterase inhibitor superfamily	105.048	102.789	97.4741	111.299	76.8945	115.482	91.2262	105.086	81.984	121.109	92.4448	105.333	54.5532	96.6312	33.4733	81.0427	36.8136	56.1119	35.8499	17.7009	24.33	42.1243	14.77	27.9103
AT2G45330	emb1067	RNA 2'-phosphotransferase, Tpt1 / KptA family	96.9623	94.7573	150.22	105.503	118.489	126.433	115.09	113.667	86.1884	102.825	117.024	82.5562	100.446	87.6808	84.9942	73.8391	83.6579	95.1943	63.6892	74.4658	63.1938	81.9187	95.6083	110.056
AT2G45430	AHL22	AT-hook motif nuclear-localized protein 22	89.607	87.6416	108.759	99.7583	109.453	117.474	73.0622	116.823	109.143	111.407	92.4582	78.3344	83.3056	101.806	71.2976	99.7212	43.7365	54.1166	24.2832	13.0136	52.343	40.12	53.7548	46.3975
AT2G45660	AGL20	AGAMOUS-like 20	65.7998	88.7949	53.9025	57.5754	41.8774	61.7252	41.7239	32.318	39.1896	66.5761	47.859	38.8237	21.9873	21.5098	7.70031	40.9981	29.0929	14.6293	16.7115	24.0988	24.5633	17.2165	29.4822	13.4724
AT2G45890	ROPGEF4	RHO guanyl-nucleotide exchange factor 4	35.0894	14.43	16.9769	21.1118	18.1081	20.9062	27.7149	14.9982	11.9237	17.3528	21.0735	22.1022	7.592	24.986	17.8854	12.9798	4.7044	15.911	12.5408	12.1407	14.1891	10.337	3.18135	9.31279
AT2G46140	AT2G46140	Late embryogenesis abundant protein	308.806	244.713	260.994	263.759	246.08	243.439	234.844	240.253	265.804	221.871	216.017	247.387	127.172	253.55	144.745	167.561	100.257	105.048	76.0109	71.9853	118.642	92.3762	75.5955	87.6186
AT2G46410	CPC	Homeodomain-like superfamily protein	63.829	40.6874	75.452	46.9291	78.9306	62.7155	54.099	59.0313	56.5303	100.421	83.6035	65.6745	47.8445	55.3948	53.4899	44.4385	32.8068	34.3777	39.0106	30.5909	52.7948	28.7032	22.6202	41.1816
AT2G46690	AT2G46690	SAUR-like auxin-responsive protein family	232.868	214.134	214.636	195.613	287.651	218.29	255.755	307.489	235.649	319.061	252.393	225.281	138.588	248.309	142.124	240.797	153.294	201.502	119.712	122.57	61.0757	153.491	130.62	135.058
AT2G46750	GulLO2	D-arabinono-1,4-lactone oxidase family protein	36.5682	71.8191	65.0968	68.1366	45.3766	65.7051	61.8105	55.8057	61.8397	98.2242	61.4297	36.0224	68.0724	33.9929	60.0733	23.3423	16.9436	29.8738	16.4566	16.2347	6.28213	30.6621	21.6922	23.7327
AT2G46860	PPa3	pyrophosphorylase 3	41.3773	43.5482	49.0469	51.8832	27.2248	29.8604	47.6565	35.4232	26.6434	57.1849	25.7924	25.9896	8.61141	24.6162	4.85988	14.3917	3.16909	3.67304	1.07591	1.55658	19.3939	4.70828	0.777777	4.17661
AT2G47140	SDR5	NAD(P)-binding Rossmann-fold superfamily protein	33.1867	49.2033	32.3687	33.5514	37.9695	37.8295	15.9236	48.1565	43.7278	42.1619	35.2954	34.4971	25.9655	35.511	7.78321	18.6937	17.2121	10.8491	9.32812	5.28035	0.566988	4.86918	10.8648	11.3582
AT2G47270	UPB1	transcription factor UPBEAT protein	38.8322	41.7734	63.349	67.1746	72.1647	80.6443	54.1375	69.6525	56.4948	57.3752	64.0056	57.6371	40.2327	52.8402	58.7096	19.3102	36.0416	8.7991	24.0925	13.8998	47.0762	29.5776	17.155	10.4482
AT2G47360	AT2G47360	transmembrane protein	34.8071	28.628	57.9164	48.9966	27.2148	38.8255	29.3739	33.2869	29.0027	46.4514	39.6098	29.9394	12.4049	45.337	9.78191	27.004	6.07037	6.70586	3.89194	2.93143	14.3426	20.204	8.03267	10.349
AT2G47380	AT2G47380	Cytochrome c oxidase subunit Vc family protein	1032.91	912.677	1098.64	972.388	824.007	840.289	986.207	981.245	889.345	1048.25	940.055	878.764	806.528	919.047	1138.11	768.252	627.637	756.013	616.995	647.663	578.319	752.416	700.585	776.08
AT2G47460	MYB12	myb domain protein 12	58.576	59.0978	55.442	65.2325	48.2632	83.6303	56.0394	56.8889	54.1061	82.1295	77.6475	65.7651	35.3275	69.5509	88.4751	49.1331	49.5728	32.7138	20.7228	41.2017	31.7862	39.8664	27.4763	25.8561
AT2G47485	AT2G47485	hypothetical protein	61.402	52.135	65.1503	66.2237	65.4255	51.7635	52.2393	34.9193	55.0561	88.5155	46.0636	57.1223	37.3258	47.5597	45.6289	36.0991	14.4408	36.3053	29.404	13.9318	22.6668	43.9748	24.9724	20.685
AT2G47540	AT2G47540	Pollen Ole e 1 allergen and extensin family protein	26.8298	36.6912	32.3317	48.9849	33.9323	27.8683	46.6894	39.6656	37.4361	33.5927	60.8511	35.045	20.1815	25.8886	13.8585	19.7557	13.3739	13.4444	3.20497	12.1034	0.520104	7.03368	1.06377	7.27204
AT2G47550	AT2G47550	Plant invertase/pectin methylesterase inhibitor superfamily	40.6963	17.0536	26.3072	35.5056	27.1806	29.8629	33.2719	33.2521	50.2466	43.8895	29.3354	32.8069	2.78049	15.1404	16.8896	18.0617	5.94934	12.604	22.1592	10.97	11.7638	10.3157	1.06812	10.322
AT2G47560	AT2G47560	RING/U-box superfamily protein	94.2959	68.0846	48.5633	42.7468	62.0107	46.6268	47.6644	64.2586	33.8788	43.3479	38.4451	39.4291	32.5655	30.7018	13.0424	31.6563	39.4165	21.7608	29.7105	8.7271	22.3612	36.0212	14.9291	18.6001
AT2G47650	UXS4	UDP-xylose synthase 4	178.246	146.318	150.166	191.283	200.634	139.853	192.99	160.324	153.943	173.536	205.634	158.048	133.827	145.81	166.746	128.397	165.286	131.527	110.428	112.438	132.632	172.611	108.365	117.772
AT2G48130	AT2G48130	Bifunctional inhibitor/lipid-transfer protein/seed storage 2S albumin superfamily protein	224.61	251.898	296.983	344.443	363.228	173.207	277.694	267.053	281.33	334.239	255.649	190.518	262.216	285.216	122.437	214.283	151.071	153.14	121.919	52.7744	23.8185	165.899	150.321	90.7575
AT3G00260	AT3G00260		48.9662	30.8831	35.0408	26.8042	38.3672	51.7762	35.7352	31.1498	13.7046	41.0769	38.7848	37.8571	15.3126	44.7549	9.79181	5.52067	4.75583	10.0198	9.32588	4.10623	15.4801	26.6604	4.90897	8.30721
AT3G01070	ENODL16	early nodulin-like protein 16	39.6392	8.86379	44.2383	16.2322	42.6824	27.8646	32.3108	19.3919	27.1971	6.66599	27.7907	31.3911	11.4453	23.2524	22.9098	17.031	8.56512	11.6768	7.76723	14.4822	5.82688	9.28079	15.1174	14.4054
AT3G01190	AT3G01190	Peroxidase superfamily protein	480.013	391.346	281.035	471.918	490.635	457.934	405.107	370.048	390.102	354.968	428.221	387.63	202.803	468.863	47.1011	242.331	161.604	181.747	78.7776	93.8041	23.8146	118.511	43.5074	101.027
AT3G01220	HB20	homeobox protein 20	71.1587	50.9558	46.8423	79.7252	44.1427	53.7558	56.0885	62.17	57.4372	42.2969	60.6498	55.2626	53.6804	50.9139	44.5804	49.6325	35.0547	28.8884	20.8993	13.9786	25.2571	29.6887	28.3002	26.8324
AT3G01260	AT3G01260	Galactose mutarotase-like superfamily protein	81.6257	98.9105	74.3223	71.1417	80.073	79.6399	82.7394	75.1054	91.5592	100.534	68.5962	61.8809	42.0393	119.363	18.5213	65.7132	42.0439	40.696	25.1948	16.5109	21.8532	49.9499	80.1159	25.8706
AT3G01720	AT3G01720	peptidyl serine alpha-galactosyltransferase	106.912	138.313	133.371	146.769	156.849	151.318	160.791	156.533	163.798	156.854	111.887	116.78	116.659	168.092	153.424	131.161	119.758	113.946	79.4311	64.7837	95.4671	74.2759	79.2978	93.4602
AT3G01730	AT3G01730	transmembrane protein	35.0419	15.5568	26.7946	19.1779	16.9935	14.9285	28.6904	17.1995	12.7174	25.8975	17.5882	10.7304	9.5981	6.68285	5.89082	10.2472	0.369998	8.77467	2.64826	7.24862	13.5055	7.91117	5.51258	3.14803
AT3G01950	AT3G01950	peroxidase (DUF 3339)	151.647	99.8885	153.836	125.817	113.954	88.4334	131.335	139.088	113.424	81.5238	121.205	108.999	108.861	127.796	123.126	94.8385	51.6384	91.2051	39.0091	51.8182	51.4975	93.7242	49.6732	90.3303
AT3G02230	RGP1	reversibly glycosylated polypeptide 1	1360.4	1287.55	1303.78	1525.16	1224.89	1439.71	1290.38	1458.06	1605.6	1461.2	1278.1	1391.11	1026.25	1519.92	1189.11	1244.15	932.832	1139.51	869.364	979.888	859.681	1012.5	624.684	962.642
AT3G02240	RGF7	root meristem growth factor-like protein	37.9844	38.9226	20.9754	47.0676	28.3299	56.756	21.6844	27.9689	29.7873	48.5919	49.995	32.6748	17.2954	26.1903	1.82091	20.8227	9.58365	9.34689	11.8947	7.47537	0.48182	6.99216	4.60157	5.2234
AT3G02580	STE1	sterol 1	334.207	295.717	340.472	373.166	410.711	275.749	275.643	320.71	299.42	356.488	382.084	346.562	261.919	340.561	277.762	239.07	241.657	296.686	274.668	225.394	253.13	266.114	268.148	280.851
AT3G02780	IPP2	isopentenyl pyrophosphate:dimethylallyl pyrophosphate isomerase 2	1248.65	1325.32	1472.53	1311.04	1335.14	1411.61	1421.7	1382.39	1326.68	1499.85	1393.88	1373.5	1115.09	1422.96	1355.47	1115.93	1097.8	1125.76	975.234	839.489	988.657	1004.06	1009.66	1045.46
AT3G02885	GASA5	GAST1 protein homolog 5	555.226	332.542	581.481	334.701	290.976	288.706	485.097	511.713	417.997	544.789	434.075	322.463	113.627	351.36	283.937	271.408	126.51	245.286	216.582	189.046	52.5042	241.975	126.956	248.057
AT3G03270	AT3G03270	Adenine nucleotide alpha hydrolases-like superfamily protein	123.228	151.47	232.765	160.73	95.6951	115.761	217.046	195.156	121.827	127.801	137.034	104.062	35.2356	73.4421	84.3799	97.7202	46.7451	124.617	86.5972	65.5277	54.0636	85.7809	48.434	69.0182
AT3G03470	CYP89A9	cytochrome P450, family 87, subfamily A, polypeptide 9	13.9505	29.1697	41.0162	18.1974	19.2408	12.9352	32.53	20.396	14.9803	16.2975	14.9282	22.6122	24.0529	13.5852	8.80868	3.18024	13.4093	15.0927	17.3287	8.70031	5.75934	7.04469	14.8466	13.3707
AT3G04070	NAC047	NAC domain containing protein 47	51.1937	76.2316	46.0071	44.0759	36.2867	46.7852	46.5088	58.9806	58.2441	85.2698	85.6164	21.0294	11.3635	28.4155	44.7325	30.6893	16.8309	31.6317	26.551	23.1479	21.1973	47.0438	7.41219	23.7094
AT3G04320	AT3G04320	Kunitz family trypsin and protease inhibitor protein	56.7686	69.544	84.2704	84.512	40.8087	90.6029	55.0848	38.7536	42.7566	42.3191	64.8336	68.6552	22.0484	27.3458	3.75791	40.1081	11.2431	17.3322	6.88624	0.442739	16.9065	24.6609	1.32136	17.4901
AT3G04530	PPCK2	phosphoenolpyruvate carboxylase kinase 2	34.8169	13.2584	20.5834	30.7915	10.3026	14.9291	16.1036	17.1887	21.493	15.2023	21.9934	12.1202	4.74709	11.3433	11.9775	10.2295	1.82647	11.3182	3.4235	2.70559	1.75604	3.58345	9.58327	9.22837
AT3G04720	PR4	pathogenesis-related 4	1367.29	1231.75	1914.26	1162.4	941.482	1182.65	1692.86	1784.93	1398.78	1818.71	1289	1103.86	575.45	696.291	1693.23	477.835	767.304	838.637	734.462	453.293	457.467	752.965	599.912	874.093
AT3G05020	ACP1	acyl carrier protein 1	630.306	570.686	779.48	749.649	651.418	742.207	672.258	708.59	805.282	694.781	729.904	726.49	507.634	698.193	586.257	587.582	554.139	538.44	491.767	387.413	491.226	535.629	471.309	498.574
AT3G05280	AT3G05280	Integral membrane Yip1 family protein	199.552	160.032	187.289	221.622	161.504	188.129	212.123	204.804	182.643	218.516	179.086	202.307	161.593	177.625	140.296	152.148	164.176	148.706	136.612	101.085	156.326	148.971	102.21	194.475
AT3G05490	RALFL22	ralf-like 22	420.587	324.122	321.466	420.989	369.267	318.257	390.315	367.871	364.542	431.599	423.201	404.429	444.527	344.945	251.959	217.441	253.787	295.41	218.309	254.101	282.884	172.052	251.367	276.97
AT3G05890	RCI2B	Low temperature and salt responsive protein family	488.306	479.884	344.682	473.023	447.496	404.183	377.74	366.095	357.269	396.102	377.755	388.205	463.106	580.981	223.284	265.685	176.959	173.93	125.145	56.7776	122.089	228.635	156.692	165.884
AT3G05920	AT3G05920	Heavy metal transport/detoxification superfamily protein	68.4071	30.0281	53.1078	43.1331	74.2744	41.8075	46.555	39.7589	50.7958	65.8898	52.2211	31.9361	28.7631	39.464	25.7575	23.8791	27.7296	18.7867	10.5987	12.4801	19.6081	13.8685	8.61713	10.3997
AT3G06035	AT3G06035	Glycoprotein membrane precursor GPI-anchored	525.166	393.497	461.971	448.937	401.876	418.587	470.779	417.216	458.074	470.974	415.865	415.929	330.968	437.538	273.388	328.221	270.204	351.211	242.296	349.415	191.039	296.826	223.242	333.542
AT3G06300	P4H2	P4H	176.259	245.902	276.632	255.149	238.206	246.187	302.537	232.767	259.735	303.959	270.112	231.316	231.467	309.498	194.706	188.892	144.927	194.03	164.025	141.991	106.678	166.145	158.216	186.328
AT3G06420	ATG8H	Ubiquitin-like superfamily protein	159.19	161.742	126.428	147.721	183.847	145.343	132.116	145.859	114.997	155.79	151.471	127.925	109.065	148.943	79.9914	91.8032	57.509	79.1863	88.4303	60.988	50.5042	103.249	75.0131	88.5421
AT3G06435	AT3G06435	Expressed protein	44.5109	32.0874	48.1842	48.0251	44.8759	26.8726	29.3665	26.9124	38.248	28.2198	44.772	40.9598	20.086	16.5522	35.8499	12.1682	22.7222	32.8642	22.2633	13.6242	12.2722	14.9576	10.1218	20.5842
AT3G07425	AT3G07425	transmembrane protein	37.8448	17.7929	23.2508	14.3458	10.3052	11.9403	23.3289	17.192	12.7525	26.9547	17.6102	19.4887	16.3251	23.069	6.82349	9.81683	15.6648	17.7485	2.4862	0.339079	9.27355	8.08511	6.10101	9.28936
AT3G07680	p24beta2	emp24/gp25L/p24 family/GOLD family protein	517.998	489.584	578.45	603.372	510.554	504.687	522.064	574.805	537.492	645.924	494.49	512.956	404.374	508.852	497.283	444.389	422.224	454.133	396.602	409.124	438.077	440.069	383.301	396.454
AT3G07720	AT3G07720	Galactose oxidase/kelch repeat superfamily protein	240.162	331.987	263.134	383.533	342.037	415.438	241.339	282.147	312.814	645.563	496.866	289.338	216.075	233.036	177.816	263.659	189.089	235.777	184.631	205.728	141.65	223.904	140.41	254.222
AT3G08040	FRD3	MATE efflux family protein	33.9824	55.2626	44.4352	50.8649	35.112	35.8332	71.6137	45.056	37.1222	59.4145	29.9649	51.4087	38.3094	30.3593	42.6606	15.339	23.3434	36.4007	17.2148	49.8941	18.8635	43.8893	9.20882	24.7548
AT3G08630	AT3G08630	alphavirus core family protein (DUF3411)	119.693	111.175	134.509	113.177	134.254	112.491	115.047	126.516	141.843	113.632	90.5958	90.5071	85.0781	112.03	116.798	102.783	81.1231	101.509	57.8063	93.059	42.8456	88.6695	55.5248	97.7664
AT3G09810	IDH-VI	isocitrate dehydrogenase VI	246.008	270.219	212.134	213.898	165.043	194.12	215.88	239.912	185.141	227.209	194.333	228.157	142.395	226.848	218.602	206.159	154.183	173.564	147.093	163.424	160.496	143.469	119.031	159.617
AT3G09925	AT3G09925	Pollen Ole e 1 allergen and extensin family protein	152.702	103.384	113.064	109.372	84.7607	104.528	78.79	54.8848	60.9281	149.002	103.5	103.422	25.78	81.4351	36.6367	48.3653	9.18051	46.2036	19.4968	15.0742	11.3849	18.5041	5.86463	28.8394
AT3G09940	MDHAR	monodehydroascorbate reductase	69.7907	88.4794	110.844	88.2753	62.2118	116.486	88.488	66.5689	75.6465	62.3968	75.6514	56.9305	45.9881	59.5333	36.5937	35.2319	28.5998	46.0496	22.4699	5.61088	18.9805	48.4262	9.36053	26.821
AT3G10710	RHS12	root hair specific 12	29.6023	17.0584	31.5807	44.197	41.6833	28.8667	40.9841	25.8185	36.1608	38.9106	29.3376	37.3822	16.3529	25.2117	6.85094	12.4987	5.76629	6.92844	2.54157	2.7893	9.14222	9.10833	5.89056	4.1905
AT3G11280	AT3G11280	Duplicated homeodomain-like superfamily protein	336.024	230.844	301.286	261.83	365.567	303.629	272.886	312.049	301.223	279.183	271.625	241.118	218.007	251.585	179.821	230.509	182.322	212.904	186.196	158.884	163.449	194.472	187.067	190.541
AT3G11320	AT3G11320	Nucleotide-sugar transporter family protein	123.696	78.5847	127.294	159.459	124.16	147.339	119.65	146.86	134.847	109.967	135.204	122.064	109.016	108.768	104.776	132.184	109.001	100.289	82.0083	96.853	99.0793	79.0414	65.8304	95.7795
AT3G11340	UGT76B1	UDP-Glycosyltransferase superfamily protein	129.939	137.285	140.528	175.61	95.0284	154.303	117.771	156.572	134.396	275.536	178.559	134.581	98.4928	148.218	117.796	158.558	78.4937	70.4181	71.9224	49.8344	46.6699	92.0174	34.1626	63.9308
AT3G11550	CASP2	Uncharacterized protein family (UPF0497)	39.5065	50.8833	30.7798	72.9972	55.3146	59.7329	36.9221	49.369	62.8909	73.4457	60.7191	49.023	41.2264	82.6874	14.6443	38.0151	16.8648	30.6033	24.9695	13.8422	2.29461	18.4532	19.9703	13.5064
AT3G11780	AT3G11780	MD-2-related lipid recognition domain-containing protein / ML domain-containing protein	393.347	409.978	337.687	377.733	308.494	376.371	315.425	356.058	295.007	372.316	405.202	312.078	277.329	280.626	268.818	301.873	242.992	272.452	311.487	218.164	255.707	228.772	269.752	234.49
AT3G12030	AT3G12030	transmembrane/coiled-coil protein (Protein of unknown function DUF106, transmembrane)	145.348	109.996	139.935	135.299	134.799	102.534	118.925	95.5843	102.752	100.69	123.81	80.5421	86.8015	98.3748	88.6381	137.993	79.8402	87.1416	69.1923	50.3011	87.1913	107.812	71.8189	81.3685
AT3G12090	TET6	tetraspanin6	49.786	44.0423	34.6369	47.9178	82.2055	49.7718	63.76	54.7214	75.7266	65.9588	63.2036	60.9724	51.6993	57.596	64.5057	62.9033	27.6321	40.8695	33.6916	22.3429	22.96	23.1205	35.0037	33.0016
AT3G12500	HCHIB	basic chitinase	253.651	145.992	453.194	200.428	110.824	92.5661	447.626	308.706	232.64	247.762	155.215	160.699	63.9998	83.4174	78.1197	35.0091	53.1962	134.155	100.984	51.2349	40.0375	79.4323	38.5378	61.8174
AT3G12820	MYB10	myb domain protein 10	42.9951	64.316	34.2908	62.2276	35.0355	86.1353	37.1214	57.0592	74.3595	86.6312	48.0901	35.8808	23.01	38.6397	47.5715	46.9236	28.2363	35.124	33.3868	37.792	16.6494	34.2781	16.5094	30.1401
AT3G13435	AT3G13435	transmembrane protein	109.226	128.612	82.6303	139.153	123.006	110.5	139.927	107.277	87.623	131.947	99.9664	106.187	167.039	111.828	48.2862	94.9568	64.7525	57.1837	31.7072	30.981	7.91725	56.5005	44.7214	47.4515
AT3G13610	AT3G13610	2-oxoglutarate (2OG) and Fe(II)-dependent oxygenase superfamily protein	219.801	249.4	181.873	258.829	157.067	222.993	206.081	273.403	200.265	301.802	249.209	128.9	155.184	116.467	133.346	146.381	40.2861	92.0955	65.2676	45.4354	14.519	45.9421	48.7584	52.6309
AT3G13650	AT3G13650	Disease resistance-responsive (dirigent-like protein) family protein	255.171	129.314	197.647	195.423	148.006	163.328	251.878	228.344	195.11	215.275	173.115	155.945	121.455	182.979	157.337	130.214	87.0159	129.738	137.322	67.2444	75.187	131.741	29.6154	136.871
AT3G13760	AT3G13760	Cysteine/Histidine-rich C1 domain family protein	8.67996	18.8027	16.2133	12.429	23.5965	14.9308	9.36571	29.7412	8.95957	21.5811	18.5821	18.4204	16.3583	21.1468	9.88879	11.6837	10.63	6.94377	5.67016	5.0998	0.425018	12.332	2.84738	0.071379
AT3G13790	ATBFRUCT1	Glycosyl hydrolases family 32 protein	271.475	293.032	290.796	330.381	287.858	319.209	266.178	326	254.27	400.336	345.051	303.889	310.983	310.082	226.226	230.647	168.906	174.982	121.632	101.223	144.049	186.502	119.868	156.574
AT3G14060	AT3G14060	hypothetical protein	105.439	113.368	157.21	68.0043	89.2774	80.6291	136.76	95.5024	106.691	139.459	102.583	92.6018	68.8525	69.6097	104.058	53.9217	40.0001	54.7802	75.4459	47.5913	52.5596	86.021	36.6016	74.0775
AT3G14280	AT3G14280	LL-diaminopimelate aminotransferase	84.2045	118.227	123.207	141.054	115.232	108.507	110.248	135.839	116.183	169.705	115.195	112.249	50.72	65.2956	62.4679	72.3794	30.2886	43.2382	35.1493	20.018	16.7135	48.7391	30.5674	24.8305
AT3G14430	AT3G14430	GRIP/coiled-coil protein	163.24	222.146	220.782	213.95	226.252	182.172	214.258	210.213	208.265	263.909	208.59	226.971	170.742	178.333	180.891	198.346	163.358	153.732	181.642	158.667	156.694	193.146	132.918	180.167
AT3G14610	CYP72A7	cytochrome P450, family 72, subfamily A, polypeptide 7	50.8214	53.1078	40.1952	35.42	53.0494	53.7586	68.6528	50.4123	40.0264	61.6042	56.4941	44.047	39.2238	35.0156	53.5823	25.5121	32.5479	48.3797	26.9807	11.6192	38.885	36.3543	25.3077	43.1729
AT3G14680	CYP72A14	cytochrome P450, family 72, subfamily A, polypeptide 14	97.6808	97.9817	98.4583	109.405	76.859	103.546	68.3127	86.8992	74.7295	109.216	101.922	79.2274	44.9296	51.522	103.432	52.2071	43.2968	68.2329	38.723	34.2236	23.0911	34.314	24.4749	18.6957
AT3G14940	PPC3	phosphoenolpyruvate carboxylase 3	459.077	549.917	600.892	578.806	531.173	531.596	556.308	608.823	604.989	689.133	553.373	482.19	417.844	706.522	852.056	452.588	212.899	345.738	229.296	172.611	182.523	338.94	195.037	205.697
AT3G15240	AT3G15240	Serine/threonine-protein kinase WNK (With No Lysine)-like protein	51.094	49.7281	42.5364	65.2845	49.7183	65.7088	53.2397	56.8213	66.7348	34.751	61.5804	43.27	40.2434	54.4345	55.7234	34.6523	30.9198	17.6817	6.61559	9.15496	10.0996	36.1623	29.1711	20.6676
AT3G15300	AT3G15300	VQ motif-containing protein	52.6164	60.6851	27.0667	31.6125	33.9345	33.2068	13.988	48.1774	32.0178	34.6678	47.3344	50.0308	24.8588	29.3367	58.8783	27.6611	24.3113	23.5353	21.2418	11.4261	12.4152	17.2801	15.1227	22.6696
AT3G15357	AT3G15357	phosphopantothenoylcysteine decarboxylase subunit	167.541	117.124	161.903	172.306	141.106	142.726	117.879	177.977	113.62	100.752	138.792	130.487	110.965	127.532	205.335	105.197	94.3476	63.983	53.8777	43.147	117.85	75.3107	50.7863	47.5262
AT3G16440	MLP-300B	myrosinase-binding protein-like protein-300B	50.1483	58.6403	40.0926	53.7693	40.691	9.94146	62.0119	34.4032	21.8831	73.3431	28.274	59.3242	8.62706	20.1323	5.89094	11.1078	3.10343	6.23527	1.87476	1.52286	1.74928	3.57883	0.697456	13.2626
AT3G17420	GPK1	glyoxysomal protein kinase 1	108.7	61.816	84.718	73.8306	89.1475	80.6351	92.3041	90.0507	93.0128	81.6186	61.8412	72.6772	85.1321	84.233	91.2582	67.6618	44.9565	53.7404	34.8541	33.2318	15.6262	42.3112	34.5927	65.8263
AT3G17780	AT3G17780	B-cell receptor-associated-like protein	335.892	346.255	327.627	354.937	314.945	286.979	355.742	323.895	363.241	340.794	304.998	305.612	218.908	289.943	227.298	247.096	169.382	231.608	269.806	221.578	228.224	213.891	248.479	205.998
AT3G17810	PYD1	pyrimidine 1	291.872	352.265	347.752	381.939	316.188	389.244	377.627	327.14	348.946	384.103	397.161	329.804	307.869	375.867	385.107	300.179	284.579	320.175	256.46	203.408	200.297	277.494	265.112	218.257
AT3G18170	AT3G18170	Glycosyltransferase family 61 protein	76.3184	57.9267	63.3837	63.3282	40.7927	60.7264	50.3133	68.5748	43.5952	74.5656	45.1954	61.552	25.7904	46.4592	34.6562	50.9457	33.4049	34.8175	10.3923	6.76445	18.8185	31.7361	13.9235	27.8056
AT3G18280	AT3G18280	Bifunctional inhibitor/lipid-transfer protein/seed storage 2S albumin superfamily protein	602.568	522.138	747.426	551.527	516.623	425.012	640.083	559.659	544.959	644.665	562.726	499.551	311.572	595.662	686.997	374.274	342.716	503.584	367.63	247.566	364.268	343.596	247.486	351.2
AT3G18290	BTS	zinc finger protein-like protein	199.552	157.839	219.154	249.342	211.188	379.291	248.113	230.581	293.442	336.37	368.462	205.949	126.084	159.336	196.09	235.42	149.94	202.731	281.6	120.412	111.84	143.528	198.255	269.563
AT3G18430	AT3G18430	Calcium-binding EF-hand family protein	162.823	240.73	221.751	174.539	185.16	182.174	256.963	191.986	170.73	206.651	185.837	182.127	131.872	186.176	187.88	187.678	153.894	149.076	185.881	157.352	139.85	158.306	134.136	141.11
AT3G18450	AT3G18450	PLAC8 family protein	46.2922	24.9813	14.973	31.6697	32.711	36.8386	23.6806	33.2104	15.4073	26.0112	39.8664	29.8296	0.897627	17.0956	0	19.9266	1.78575	7.97593	0.396146	3.82168	0.326563	6.8032	11.9909	2.1227
AT3G18560	AT3G18560	hypothetical protein	101.789	59.463	83.0142	68.0627	54.343	111.507	56.8882	31.3271	71.1083	167.238	80.7734	77.0688	68.0764	62.6971	48.51	52.5237	28.8896	23.9191	35.2447	31.7256	35.3934	27.565	24.092	26.8621
AT3G19130	RBP47B	RNA-binding protein 47B	282.884	240.593	260.04	252.281	268.662	302.637	325.381	232.788	262.81	281.305	243.838	243.475	215.113	246.578	328.349	216.436	210.403	201.488	166.787	199.756	199.614	170.809	157.263	196.092
AT3G19390	AT3G19390	Granulin repeat cysteine protease family protein	133.352	91.3318	134.464	115.103	109.535	134.507	113.457	75.225	108.773	131.954	137.361	101.143	90.052	124.176	49.3589	73.7424	52.6533	73.5743	23.5835	32.0193	35.8803	33.344	15.0549	24.869
AT3G19430	AT3G19430	late embryogenesis abundant protein-related / LEA protein-like protein	70.8464	57.4506	34.8624	44.1293	33.972	23.8829	50.4758	47.1591	32.6191	39.1979	35.1619	49.6682	1.83855	14.8808	0	9.14881	6.97987	6.10973	12.86	6.24391	18.4201	8.0127	0.856674	18.2103
AT3G20380	AT3G20380	TRAF-like family protein	65.4326	68.4893	96.3838	71.0018	47.2552	63.4025	87.6669	65.4295	56.3202	74.6186	57.9187	39.6178	17.1711	28.2098	15.7095	36.1428	15.2928	28.6397	12.8816	19.4523	4.82187	18.2939	25.016	26.7034
AT3G20510	AT3G20510	Transmembrane proteins 14C	442.926	352.237	359.407	336.647	348.585	321.913	356.389	328.558	323.953	323.563	328.827	359.978	342.488	349.602	362.06	260.603	277.555	224.364	164.448	211.992	210.729	252.746	173.328	211.189
AT3G20960	CYP705A33	cytochrome P450, family 705, subfamily A, polypeptide 33	32.4886	37.5628	26.3639	22.0027	40.5312	27.872	36.2	41.7139	23.8508	49.5872	22.487	15.9943	20.1136	30.3513	27.8778	20.9178	16.237	14.0202	12.3055	8.86682	4.68831	8.25605	11.2548	18.5071
AT3G21240	4CL2	4-coumarate:CoA ligase 2	108.527	148.791	114.405	187.159	96.1198	153.31	107.316	140.488	166.85	165.468	179.577	82.6984	99.4382	128.317	160.498	80.5468	102.329	87.8388	83.0272	76.5672	67.2003	70.9554	98.1638	83.0265
AT3G21351	AT3G21351	transmembrane protein	53.51	26.4934	47.0788	44.9369	31.7503	57.7456	46.4359	20.5585	62.5783	50.8218	54.045	46.2739	16.2163	23.9076	32.8258	19.8099	18.9848	25.4073	9.84461	17.0927	12.2736	29.1988	7.0047	22.619
AT3G21510	AHP1	histidine-containing phosphotransmitter 1	495.445	569.363	478.515	499.868	440.232	497.981	397.928	445.054	394.234	557.149	482.375	362.12	170.777	238.081	263.407	242.82	139.303	123.697	114.395	81.8833	109.152	181.724	95.7638	154.398
AT3G21550	DMP2	transmembrane protein, putative (DUF679 domain membrane protein 2)	29.7276	17.9463	38.2173	23.9861	22.6032	19.9075	26.675	7.67017	4.1319	36.6312	20.0899	31.7985	14.3572	35.7496	9.80795	2.37625	7.25206	14.228	10.1641	11.0094	11.8234	8.15492	3.19385	19.4597
AT3G21710	AT3G21710	transmembrane protein	126.797	77.1182	87.9984	67.0627	137.359	108.513	84.555	76.2376	69.2735	123.378	109.536	87.8526	97.7036	98.1295	93.1717	91.2067	64.5846	52.4543	30.258	29.7442	27.1767	51.3271	49.2257	32.0647
AT3G22240	AT3G22240	cysteine-rich/transmembrane domain PCC1-like protein	700.581	639.971	833.052	701.817	763.032	766.708	725.046	550.574	559.059	899.166	560.792	627.667	681.819	878.892	879.797	557.444	261.942	446.572	237.317	185.915	133.477	401.293	362.928	263.958
AT3G22540	AT3G22540	hypothetical protein (DUF1677)	62.2227	66.2142	119.036	66.1789	32.9769	59.7271	65.5865	76.0986	87.3807	45.5713	69.0077	60.4961	24.7589	52.2458	28.5043	60.3752	43.1278	69.2	43.5475	48.1951	20.495	40.9596	14.6741	47.3211
AT3G22565	AT3G22565	hypothetical protein	25.0666	25.8384	21.3094	30.5382	42.7615	21.9877	13.1886	30.0083	20.2095	45.793	25.4511	13.3367	22.3962	31.7028	8.81858	20.8141	8.43553	13.4582	0.962622	2.31686	1.95527	7.32345	11.9591	6.42524
AT3G22600	AT3G22600	Bifunctional inhibitor/lipid-transfer protein/seed storage 2S albumin superfamily protein	493.61	503.44	429.351	482.051	465.032	488.782	502.163	496.52	434.55	561.528	395.942	391.372	549.947	531.432	269.81	390.964	250.231	243.185	171.619	117.138	149.845	285.389	206.945	169.028
AT3G22800	AT3G22800	Leucine-rich repeat (LRR) family protein	98.7314	87.3863	69.9384	77.676	103.736	62.7102	78.8858	93.2587	83.307	89.7873	84.1364	76.3507	52.6394	56.5588	55.4785	77.937	29.0201	56.1665	49.6172	17.6588	11.6317	43.2045	21.1653	34.0413
AT3G22845	AT3G22845	emp24/gp25L/p24 family/GOLD family protein	672.086	607.731	672.549	611.967	630.034	663.022	719.275	765.672	732.387	787.613	683.898	696.057	527.709	630.893	624.646	581.499	469.45	631.742	517.522	436.933	516.544	570.046	608.521	504.672
AT3G22850	AT3G22850	aluminum induced protein with YGL and LRDR motifs	422.785	398.367	471.668	433.584	346.598	338.466	422.289	349.686	416.565	434.934	362.414	399.979	233.783	371.744	575.972	296.008	184.43	273.162	210.849	208.627	276.487	318.23	182.273	276.986
AT3G23175	AT3G23175	HR-like lesion-inducing protein-like protein	177.796	132.76	152.97	200.523	180.902	189.148	171.158	173.72	140.865	225.426	172.446	160.25	69.789	167.815	74.1368	107.359	59.7193	77.0802	53.4302	20.2809	34.9544	70.4849	30.3869	57.7187
AT3G23180	AT3G23180	HR-like lesion-inducing protein-like protein	83.0499	80.2975	85.6956	67.1099	92.5952	86.6119	89.4746	48.4114	68.9194	100.512	69.7233	53.8734	53.6274	92.1934	61.5092	54.4108	34.0498	49.803	21.5351	24.6917	9.01977	27.5733	25.6917	15.6046
AT3G23190	AT3G23190	HR-like lesion-inducing protein-like protein	177.039	133.432	141.882	135.303	138.912	147.741	165.498	141.613	126.091	206.525	177.593	179.863	68.8401	180.794	84.1207	110.648	49.2101	69.1589	45.6256	17.8687	11.8499	68.205	27.0233	58.7318
AT3G23430	PHO1	phosphate 1	97.805	131.182	143.002	221.811	163.531	103.527	126.454	126.565	120.531	105.043	99.6789	112.673	134.199	120.802	100.839	150.787	95.6976	87.0808	49.3795	62.2449	69.6969	79.762	89.9034	65.8875
AT3G23470	AT3G23470	Cyclopropane-fatty-acyl-phospholipid synthase	45.6978	30.1721	55.7642	62.4141	45.2004	68.7398	61.6232	41.8813	37.0376	40.1022	36.7867	53.8255	71.1605	51.7894	23.6527	34.7986	38.3061	12.897	11.9438	1.88208	17.5178	29.4823	3.95957	18.6111
AT3G23800	SBP3	selenium-binding protein 3	30.4171	24.915	31.7658	33.6194	34.9069	40.8255	30.4659	8.75659	16.2533	38.8356	23.4387	17.4771	26.9208	17.8471	6.77137	47.2548	11.1096	4.26598	7.73609	4.12405	7.09264	10.3991	16.6531	9.33178
AT3G23830	GRP4	glycine-rich RNA-binding protein 4	659.806	692.247	747.798	663.983	757.199	645.311	712.31	696.242	740.25	664.892	693.106	749.037	503.755	679.605	907.319	480.314	542.191	520.407	442.807	491.862	659.225	543.616	434.266	435.089
AT3G24020	AT3G24020	Disease resistance-responsive (dirigent-like protein) family protein	59.8138	62.5372	50.2988	62.3848	53.1162	79.6494	57.0313	46.2025	57.3215	76.7136	52.0453	46.8816	67.1758	82.8542	26.5723	40.7774	27.3957	34.5764	16.3408	6.83085	32.674	36.3302	12.1133	18.6544
AT3G24210	AT3G24210	Ankyrin repeat family protein	10.1241	7.46713	13.5855	9.53601	11.3752	23.9003	20.0558	22.4172	14.5958	14.0943	21.2821	16.5258	10.5862	12.3471	3.88807	9.45701	5.49547	5.45009	2.69534	0.224091	11.0914	2.45262	3.96999	3.13825
AT3G24420	AT3G24420	alpha/beta-Hydrolases superfamily protein	47.5203	50.8016	47.8373	46.9847	37.3813	32.8439	47.5745	29.258	36.2122	103.463	59.0778	64.0181	49.9485	53.5709	39.7462	19.525	24.3457	8.07409	18.9036	14.9492	22.332	15.0787	13.6421	14.5138
AT3G24670	AT3G24670	Pectin lyase-like superfamily protein	54.1377	46.2113	46.9505	48.9097	54.1716	56.7463	52.305	41.8976	65.3314	35.8153	54.7663	53.0193	36.3402	35.058	25.5711	50.4317	36.3329	35.3816	27.0019	32.7445	43.7604	25.253	20.6103	40.1051
AT3G25640	AT3G25640	MIZU-KUSSEI-like protein (Protein of unknown function, DUF617)	55.3399	35.7557	40.0335	43.1442	39.5962	40.8125	57.1583	61.0194	45.5229	44.3918	49.8864	51.9766	30.5879	51.2666	38.6239	39.3709	25.9627	27.3697	39.45	27.9605	7.59752	26.286	12.5466	35.9892
AT3G25730	EDF3	ethylene response DNA binding factor 3	53.8388	83.559	62.3386	69.0674	74.4702	76.6569	52.1671	43.044	73.7545	87.5382	69.8601	68.1094	38.3115	43.9752	69.5035	78.6326	54.5363	31.153	23.7946	17.6239	27.9745	37.5945	16.2307	43.2226
AT3G25930	AT3G25930	Adenine nucleotide alpha hydrolases-like superfamily protein	561.996	679.422	402.67	363.97	638.127	567.281	415.071	407.621	349.327	629.597	468.246	426.203	412.074	455.82	299.801	368.798	155.954	214.547	112.413	80.8835	87.0525	185.656	113.889	169.986
AT3G26290	CYP71B26	cytochrome P450, family 71, subfamily B, polypeptide 26	130.69	240.487	268.529	154.507	126.59	225.41	232.237	135.244	149.129	152.99	152.084	157.164	75.4143	84.0577	150.302	124.664	116.565	126.508	164.855	129.342	109.529	125.029	156.806	63.5211
AT3G26440	AT3G26440	transmembrane protein, putative (DUF707)	133.213	122.782	110.226	119.187	116.467	119.462	118.154	97.6606	103.561	111.928	103.616	105.26	130.204	109.641	103.957	70.9869	82.1216	52.5667	54.0599	49.7961	49.668	56.3099	89.4754	68.4072
AT3G26500	PIRL2	plant intracellular ras group-related LRR 2	26.7686	14.2835	11.7744	12.433	15.8277	8.95335	21.9821	11.8644	5.09447	27.9655	13.3463	26.6723	25.1823	5.19156	10.9769	7.72317	0.355779	3.7405	1.12781	7.22349	8.85968	2.46857	2.57265	2.12523
AT3G26590	AT3G26590	MATE efflux family protein	89.8734	81.9015	109.141	119.939	117.374	94.5696	99.8031	101.577	148.927	99.5816	124.787	88.8688	93.731	95.3019	127.669	74.6915	75.6068	77.6655	55.4815	103.623	72.0064	69.5431	58.5736	80.2898
AT3G26610	AT3G26610	Pectin lyase-like superfamily protein	10.159	17.6309	10.0108	17.2793	34.6292	13.9352	17.1331	16.0889	18.584	15.1656	9.86892	11.0444	13.5173	5.32278	11.0135	5.27755	5.44863	2.13162	8.36684	0.210913	5.27236	3.5296	2.44717	3.13251
AT3G26770	AT3G26770	NAD(P)-binding Rossmann-fold superfamily protein	55.645	30.0321	69.7528	28.68	41.8548	52.763	64.7978	59.9822	46.1809	51.9307	58.2331	37.6771	35.4374	34.8824	52.7482	35.5668	16.8706	26.681	21.8824	20.8559	13.819	23.9862	18.4667	23.7176
AT3G27170	CLC-B	chloride channel B	130.575	102.723	108.642	146.704	133.015	153.401	137.102	134.036	107.241	171.798	150.135	116.624	122.859	158.663	110.707	119.329	50.413	112.221	70.0779	54.9707	14.1726	50.6735	88.1387	51.3392
AT3G27190	UKL2	uridine kinase-like 2	67.2874	25.5841	75.4558	82.5498	65.5088	63.7103	74.2117	73.971	67.6529	86.4549	68.998	68.7266	43.9825	45.9757	63.4605	40.3629	52.1301	33.5207	35.1353	29.4626	25.5427	65.3816	44.5219	30.9719
AT3G27220	AT3G27220	Galactose oxidase/kelch repeat superfamily protein	91.9752	87.383	123.815	68.0535	58.8582	72.7081	113.373	120.987	77.0773	63.9378	74.7574	49.9502	53.0192	38.8239	50.4527	62.672	29.0425	61.6437	47.2993	50.5969	30.579	25.4005	25.9628	40.1804
AT3G27650	LBD25	LOB domain-containing protein 25	31.5638	26.3285	51.8598	48.0323	49.5368	32.8492	35.1515	52.4014	28.2381	32.5072	30.1231	25.4134	9.49126	15.3699	8.74955	7.81038	17.4777	18.6536	31.2123	31.7153	12.0884	11.562	18.4662	12.4066
AT3G27770	AT3G27770	plant/protein	300.443	415	411.252	308.835	354.541	376.161	376.863	323.709	416.592	349.77	328.299	353.131	244.645	262.288	312.271	266.119	284.815	253.788	289.348	199.131	209.389	292.932	233.949	251.011
AT3G27950	AT3G27950	GDSL-like Lipase/Acylhydrolase superfamily protein	18.6371	24.6548	23.156	11.4344	24.795	13.9315	19.9359	33.0862	10.3072	33.3935	24.5186	18.6029	0.907564	11.8311	0	14.9751	6.56362	5.53778	1.20319	0.190627	0.268869	8.85354	0.529465	5.14724
AT3G28550	AT3G28550	Proline-rich extensin-like family protein	1501.53	1341.81	1236.76	1666.17	1268.79	1506.45	1346.1	1235.23	1227.96	1394.85	1455.42	1297.81	636.006	1540.35	368.554	830.646	299.171	639.751	239.051	250.143	277.59	393.71	122.014	241.085
AT3G29034	AT3G29034	transmembrane protein	270.113	250.659	275.554	268.585	226.96	216.019	278.627	188.886	210.024	425.433	292.41	227.033	190.468	234.714	132.502	172.321	67.177	113.83	108.154	46.9858	44.4026	117.114	63.0888	91.718
AT3G29035	NAC3	NAC domain containing protein 3	59.0684	59.5737	33.1902	17.152	46.2238	47.7889	32.2366	31.178	24.3048	41.1006	31.7945	51.0359	35.6713	43.1025	36.2636	19.5361	19.2826	30.0848	12.765	9.07947	17.4177	27.2062	22.6463	18.5943
AT3G30214	AT3G30214		76.7799	62.6419	78.304	58.493	49.7835	49.76	77.1435	59.0163	54.0822	43.3998	70.8087	74.2988	47.2171	71.4448	80.4171	47.4194	36.8532	40.7181	44.9493	22.4202	34.3887	43.258	29.2319	40.1918
AT3G30350	RGF4	root meristem growth factor-like protein	13.6295	17.7691	27.7565	21.1251	23.6363	16.922	13.2055	20.3584	19.1253	13.0598	20.2542	16.1679	16.4186	16.2678	7.93212	2.69604	9.12448	2.09598	0.393132	0.233288	2.96024	3.5603	10.724	4.15781
AT3G30775	ERD5	Methylenetetrahydrofolate reductase family protein	687.788	951.283	740.7	768.295	896.094	810.338	638.92	757.799	885.542	891.574	915.353	803.684	887.367	652.07	505.001	460.579	553.229	537.76	492.137	781.115	790.525	566.399	499.63	555.022
AT3G32040	AT3G32040	Terpenoid synthases superfamily protein	16.7066	14.3755	17.0338	25.0015	10.2982	15.9257	17.0795	21.4134	20.6934	25.8762	15.0159	21.6109	13.4393	11.7198	10.8916	14.1843	3.2508	15.3443	4.0825	3.96157	1.86215	4.7561	12.8067	12.3063
AT3G32980	AT3G32980	Peroxidase superfamily protein	3778.43	3732.79	3584.99	3772.04	3477.73	3704.67	3207.75	3503.97	3677.21	4916.05	3359.81	2655.13	1766.2	2176.09	1751.34	1934.22	1291.63	1501.32	967.156	844.33	417.637	1456.85	1260.92	1256.56
AT3G43190	SUS4	sucrose synthase 4	102.515	103.02	207.274	110.55	76.9485	56.7308	198.253	189.527	81.2182	130.884	101.633	53.1842	21.8982	21.424	39.549	35.0563	21.0477	83.412	58.4098	64.2089	11.5225	49.66	9.50235	7.38773
AT3G43810	CAM7	calmodulin 7	739.975	504.408	569.524	647.921	645.592	687.178	618.527	645.105	590.461	665.276	558.151	584.67	463.368	604.539	530.879	458.995	487.726	506.28	465.99	451.216	526.472	453.829	383.695	492.797
AT3G44990	XTH31	xyloglucan endo-transglycosylase-related 8	1774.55	1510.35	1311.2	1853.55	1504.51	1734.15	1386.2	1961.35	1738.25	2636.63	2015.12	1352.09	617.067	1185.03	1753.16	1710.65	1153.35	1048.76	639.568	805.155	716.009	1057.82	887.452	917.019
AT3G45600	TET3	tetraspanin3	252.647	281.168	295.358	227.292	300.138	235.931	263.425	279.253	218.053	259.69	238.801	252.871	215.139	278.406	300.783	275.371	165.043	166.829	194.346	139.704	175.059	175.283	163.686	149.401
AT3G46270	AT3G46270	receptor protein kinase-like protein	36.168	43.4196	36.6645	39.356	30.9266	26.8738	33.2491	36.4549	30.6426	33.5645	36.2119	35.9428	9.47785	48.8129	40.9338	25.6755	7.53952	12.2885	4.5408	10.0988	2.14298	19.3063	24.5441	14.4637
AT3G46280	AT3G46280	kinase-like protein	117.481	121.738	83.4833	136.263	91.5547	128.423	86.3807	100.872	104.271	135.187	133.111	139.938	70.8343	101.347	37.3953	64.537	50.097	56.6182	27.3349	34.3967	75.5087	41.1779	39.2852	41.2612
AT3G46690	AT3G46690	UDP-Glycosyltransferase superfamily protein	19.4563	28.3647	14.9905	26.8457	37.1496	38.8319	21.7641	28.957	17.7603	51.6842	26.0098	30.5778	23.9942	21.4368	28.913	14.382	16.1693	12.4076	12.3486	5.33773	18.0401	11.5473	8.18103	12.3978
AT3G46720	AT3G46720	UDP-Glycosyltransferase superfamily protein	39.9836	35.5919	38.4365	53.0655	35.065	30.8556	41.8506	37.5648	38.9018	48.6282	36.0826	45.3403	22.9281	52.1323	39.752	29.2697	19.2813	28.4436	15.0655	11.4325	11.2301	33.7945	19.6691	7.35394
AT3G46900	COPT2	copper transporter 2	211.969	494.817	363.5	335.737	488.692	242.891	223.204	438.623	383.63	673.585	462.326	424.566	286.828	374.005	380.802	279.932	132.209	272.107	166.469	262.643	213.112	309.733	259.616	291.356
AT3G47400	AT3G47400	Plant invertase/pectin methylesterase inhibitor superfamily	11.2376	5.09682	10.1318	10.5279	25.6912	13.9382	6.52437	19.1944	5.26633	10.8543	18.8048	14.8711	4.75205	13.2081	11.9934	5.17434	6.75767	3.73821	5.03695	3.83748	2.97449	4.65723	5.458	10.2291
AT3G47510	AT3G47510	transmembrane protein	104.461	103.8	114.084	54.5682	126.233	67.6873	92.2334	96.5053	86.6877	103.83	72.9582	85.5132	51.5736	80.7774	122.021	60.9679	46.5661	59.3631	85.2376	38.127	67.7082	76.0037	57.5675	35.1561
AT3G47980	AT3G47980	Integral membrane HPP family protein	63.9055	56.955	77.1471	57.5123	83.4312	70.6816	75.175	64.3745	66.9074	82.1602	56.1748	62.0147	55.5081	54.3574	75.4177	55.3886	63.7994	49.6045	25.2115	16.5006	18.0387	46.5935	50.9698	29.9616
AT3G48180	AT3G48180	CDP-diacylglycerol-glycerol-3-phosphate 3-phosphatidyltransferase	77.1781	30.2381	88.5031	88.3367	57.6542	52.7564	67.5105	50.508	71.5042	72.4735	69.8765	76.3708	59.3647	62.9879	52.4435	35.5395	47.0914	45.5961	38.1347	36.5515	15.4799	46.5681	43.1479	42.2292
AT3G48340	CEP2	Cysteine proteinases superfamily protein	91.3742	78.3374	207.969	91.1363	125.173	84.6134	115.146	61.2951	115.152	62.9087	82.2024	90.8502	78.4712	168.73	68.2806	35.2325	34.5855	33.2806	40.8738	24.9437	97.2154	18.7849	36.2483	27.9525
AT3G48530	KING1	SNF1-related protein kinase regulatory subunit gamma 1	275.682	303.493	284.153	248.416	321.551	266.795	271.045	234.922	238.294	246.733	222.727	228.138	249.584	217.571	234.305	269	202.45	199.338	232.883	152.973	190.63	231.845	150.591	192.581
AT3G48990	AAE3	AMP-dependent synthetase and ligase family protein	1410.4	1834.23	1387.06	1632.95	1517.48	1912.74	1373.79	1404.73	1579.86	1705.35	1634.53	1538.09	1624.55	1256.44	1336.99	1138.98	1186.3	1087.17	1099.23	1285.06	1289.08	1201.28	1155.45	922.068
AT3G49210	AT3G49210	O-acyltransferase (WSD1-like) family protein	44.3486	25.1735	40.2955	29.6938	41.7256	34.8415	31.3035	29.0312	43.7509	41.0861	48.2696	30.5446	13.3254	27.644	20.7524	19.8368	21.4588	19.6429	17.5963	28.551	15.9224	9.43119	20.4377	18.3123
AT3G49780	PSK4	phytosulfokine 4 precursor	313.764	350.735	322.691	225.357	269.801	351.419	243.608	161.068	234.407	358.038	242.237	321.441	335.47	195.347	227.55	142.647	171.195	103.891	122.931	116.685	167.641	159.243	102.599	127.765
AT3G49845	WIH3	cysteine-rich TM module stress tolerance protein	69.8484	52.892	47.664	117.303	59.8449	41.804	65.6578	58.8795	42.7385	63.8239	47.7466	51.2879	28.7251	56.0258	9.68237	34.2525	30.5141	29.32	17.4134	3.08477	3.57609	34.8436	3.82802	21.6429
AT3G49930	AT3G49930	C2H2 and C2HC zinc fingers superfamily protein	16.4519	15.4349	18.8942	14.3641	21.3822	19.9128	7.43549	12.9296	17.685	19.4912	15.0746	22.533	11.2193	5.64855	10.8934	12.1305	11.8704	8.59939	5.65222	9.66373	10.3221	8.02579	8.71009	8.25429
AT3G49940	LBD38	LOB domain-containing protein 38	568.502	535.601	597.224	551.526	741.898	477.825	547.958	519.115	470.555	582.43	657.222	588.258	692.262	532.418	518.047	533.376	426.502	320.032	257.675	415.184	495.117	368.665	373.21	386.175
AT3G49960	AT3G49960	Peroxidase superfamily protein	245.408	182.15	202.796	231.225	148.015	168.236	242.649	189.845	159.265	227.159	164.677	193.46	62.1583	96.7345	57.2913	94.9535	38.553	87.9056	32.5389	24.9683	78.6602	57.9983	20.1762	38.2075
AT3G50350	AT3G50350	membrane insertase, putative (DUF1685)	32.2814	31.6795	18.481	35.5346	22.679	13.8581	31.3977	32.9038	20.041	32.7505	50.304	31.8057	33.6159	25.3163	19.7586	30.603	21.4054	19.8818	9.87558	12.4335	12.2277	19.3203	10.0369	9.36961
AT3G50460	HR2	homolog of RPW8 2	33.693	16.7117	14.3019	19.1728	17.0017	13.9319	20.919	29.9003	34.9231	19.496	18.4398	9.37882	1.87085	10.2497	4.93167	4.51844	1.69012	6.40534	7.64719	3.73181	0.26253	2.40725	2.33026	8.17005
AT3G50640	AT3G50640	hypothetical protein	68.5288	48.7692	92.9325	72.9411	96.8174	50.7658	82.8993	49.4244	48.0365	38.0176	45.9905	66.4227	55.6143	54.5885	70.6554	35.1753	37.5627	41.9204	28.5553	5.62067	22.7515	24.1295	12.6716	9.43533
AT3G50740	UGT72E1	UDP-glucosyl transferase 72E1	313.586	398.184	365.23	357.871	410.759	380.829	356.58	380.716	362.153	535.388	370.449	268.345	223.677	297.248	365.755	315.683	166.818	249.658	281.554	184.421	202.599	244.494	247.255	160.753
AT3G51160	MUR1	NAD(P)-binding Rossmann-fold superfamily protein	328.462	312.096	301.933	396.215	284.503	277.741	289.034	308.957	350.747	275.979	347.545	312.992	258.929	298.861	256.01	319.493	258.875	256.773	228.826	196.443	256.791	258.095	198.609	216.778
AT3G51330	AT3G51330	Eukaryotic aspartyl protease family protein	60.6781	69.7254	51.8771	75.8015	95.7681	78.6479	53.4403	61.1855	77.4976	99.3815	55.3059	59.155	58.4259	97.6096	30.538	33.4027	37.7887	36.9032	23.1049	10.4569	12.8166	34.1958	43.8527	22.7616
AT3G51440	AT3G51440	Calcium-dependent phosphotriesterase superfamily protein	19.2382	27.1434	30.9435	30.729	11.4813	25.8827	37.2582	24.6908	27.2439	22.7681	26.076	29.4639	21.1476	18.9347	12.8444	11.3561	15.8309	12.5968	12.5735	5.23019	12.9619	7.03923	7.75589	4.21567
AT3G51540	AT3G51540	mucin-5AC-like protein	24.2019	7.53502	18.837	13.3869	15.8564	21.9044	17.301	12.9432	15.9897	15.1927	27.3039	25.0959	5.68544	16.2714	12.9035	18.3717	5.80839	19.5363	1.76048	9.70044	0.453714	10.219	11.5656	2.15218
AT3G52370	FLA15	FASCICLIN-like arabinogalactan protein 15 precursor	204.408	177.353	177.018	193.776	176.817	164.255	171.123	199.535	168.359	247.625	148.663	172.456	168.326	219.355	144.193	137.541	96.2427	169.613	98.9268	100.925	83.1481	170.283	120.122	159.609
AT3G52470	AT3G52470	Late embryogenesis abundant (LEA) hydroxyproline-rich glycoprotein family	422.229	310.6	375.084	420.207	329.659	313.578	443.283	320.695	390.355	380.866	387.834	388.572	316.503	397.879	252.986	258.327	289.776	265.341	159.061	244.623	308.885	249.141	195.593	296.497
AT3G52630	AT3G52630	Nucleic acid-binding, OB-fold-like protein	102	81.9077	105.193	109.356	101.633	97.5567	126.582	121.132	114.755	108.207	88.9788	125.821	81.2201	102.442	71.0717	84.8889	88.8129	72.0845	68.2501	110.707	71.989	85.2319	35.6905	99.7885
AT3G52740	AT3G52740	hypothetical protein	238.487	268.255	303.111	253.183	223.554	266.258	196.691	261.677	233.451	323.41	305.6	225.587	193.138	212.818	274.05	247.182	170.27	185.72	147.611	124.046	126.056	196.435	195.166	210.005
AT3G52748	AT3G52748		103.693	94.3254	60.4081	78.6415	94.7573	59.7231	76.9773	73.1207	71.8041	98.3949	110.618	70.7308	103.891	55.9955	103.494	54.7343	17.3176	34.3278	19.9679	29.4624	7.76148	32.1224	17.9507	30.9718
AT3G52930	FBA8	Aldolase superfamily protein	6251.88	5521.97	6146.14	6485.72	5636.48	5893.91	6695.5	6312.29	6839.33	7599.21	6055.41	6404.08	4527.2	6958.43	7100.38	5904.16	4478.06	5312.31	3900.37	4090.09	3964.87	4680.38	3572.45	4167.84
AT3G53480	ABCG37	pleiotropic drug resistance 9	143.254	196.135	147.708	188.003	178.383	296.917	144.394	218.705	153.386	260.592	191.824	134.665	162.676	215.102	167.48	157.617	76.3715	132.208	62.6796	70.7882	27.6121	113.69	62.9614	83.4952
AT3G53880	AKR4C11	NAD(P)-linked oxidoreductase superfamily protein	79.7868	96.5437	76.9604	77.6938	87.9979	90.5948	86.5883	74.0281	62.0755	62.8415	74.8261	69.5972	50.6301	69.88	62.2726	58.817	59.3422	60.521	55.1805	56.9243	71.1757	60.2356	50.6935	41.2818
AT3G54040	AT3G54040	PAR1 protein	853.213	703.504	643.326	564.927	751.236	567.312	711.403	662.379	528.885	784.518	596.321	554.538	327.952	486.614	404.623	525.666	211.294	368.583	243.557	178.817	104.594	348.9	158.778	296.551
AT3G54420	EP3	homolog of carrot EP3-3 chitinase	37.3828	32.1992	8.28447	23.2162	38.6341	29.2463	25.9012	33.457	15.2865	78.9881	21.8815	37.5926	10.5981	17.7241	4.69139	20.5665	0.619845	16.8307	5.1501	6.12144	25.5275	31.4	9.64961	20.3521
AT3G54580	AT3G54580	Proline-rich extensin-like family protein	1456.58	1544.49	1418.22	1633.63	1311.67	1574.27	1484.12	1447.24	1145.66	1527.11	1646.81	1433.82	475.437	1359.02	368.51	824.469	230.057	721.027	307.768	183.753	281.817	407.208	182.083	267.902
AT3G54590	HRGP1	hydroxyproline-rich glycoprotein	457.932	302.718	332.097	354.892	278.086	285.706	272.887	221.074	218.601	412.111	407.495	274.291	114.81	263.294	86.6275	125.829	43.0502	160.129	51.6485	33.1166	47.9929	72.9938	20.1116	43.4177
AT3G54770	ARP1	RNA-binding (RRM/RBD/RNP motifs) family protein	74.3628	54.7204	70.0849	70.0103	107.004	92.5887	93.3451	51.6004	56.8945	57.4369	80.9536	70.4216	46.8977	116.253	63.5308	45.3427	35.2824	20.7094	28.3994	6.87027	19.1565	19.753	11.2602	42.1862
AT3G54880	AT3G54880	zinc finger protein	372.877	340.215	330.403	277.368	310.408	314.936	271.753	337.882	286.12	433.717	277.449	272.337	332.843	228.426	221.76	294.957	244.048	186.533	202.669	217.32	257.891	236.469	226.816	176.173
AT3G54960	PDIL1-3	PDI-like 1-3	366.011	291.427	360.082	370.293	273.119	290.683	350.955	332.457	361.039	318.121	325.531	286.022	178.767	288.269	190.771	202.065	122.328	202.932	181.137	121.6	161.983	189.851	171.537	166.684
AT3G55150	EXO70H1	exocyst subunit exo70 family protein H1	17.1333	26.8409	22.2477	28.8393	17.0182	28.8755	19.9285	18.2801	17.3229	22.7186	21.8826	18.5622	25.9646	19.4501	15.8368	17.8706	3.45034	14.1677	7.76601	8.76178	10.697	21.2526	7.9572	7.2887
AT3G55230	AT3G55230	Disease resistance-responsive (dirigent-like protein) family protein	199.654	91.6483	169.146	153.465	161.229	174.216	180.773	106.322	151.535	205.451	161.552	133.234	121.682	167.914	98.9751	99.9889	57.2814	56.9908	56.2717	23.9132	34.7944	80.1947	59.8543	47.4909
AT3G55730	MYB109	myb domain protein 109	48.2011	32.1811	31.3915	36.4406	52.9488	47.6978	36.0616	33.9166	54.3052	38.9824	51.5669	35.5179	43.1476	30.474	36.6692	22.2762	27.0678	19.3296	21.0931	24.3643	20.0372	42.725	34.9553	12.4872
AT3G55990	ESK1	trichome birefringence-like protein (DUF828)	31.0279	28.4865	45.7635	31.6511	28.284	27.8714	52.6022	37.4842	33.1342	16.3714	25.9185	25.6922	29.8809	30.8764	12.7433	23.2679	15.0942	18.9076	8.37457	12.3921	15.8093	19.278	5.243	17.5086
AT3G56170	CAN	Ca-2+ dependent nuclease	74.6684	67.5504	101.334	69.0336	59.9536	84.6002	81.814	71.5274	86.3487	94.0575	77.2038	60.1619	54.5115	78.3581	81.223	60.4065	46.4658	80.6516	58.9727	51.02	44.8694	53.5328	44.3424	37.265
AT3G56230	AT3G56230	BTB/POZ domain-containing protein	19.6174	4.05943	15.2849	26.9507	24.7239	20.9084	19.0351	17.172	12.0566	19.4605	14.1715	18.9919	17.3139	26.4507	7.84988	18.3869	7.04181	6.90141	4.84254	1.60964	8.001	2.55265	4.48663	6.23039
AT3G56240	CCH	copper chaperone	2147.69	2925.96	3172.69	2333.96	2758.58	1860.68	2302.69	3211.07	2937.57	3544.05	2810.4	2904.19	1894.22	2755.09	2969.33	2009.65	1731.62	2100.37	2053.46	1914.61	2029.06	2443.41	1530.01	2277.5
AT3G56970	bHLH38	basic helix-loop-helix (bHLH) DNA-binding superfamily protein	68.5515	177.306	74.6489	116	75.8878	227.987	129.224	85.9812	327.364	206.492	183.701	98.6778	22.8105	32.8785	34.4191	99.6648	9.49363	55.8665	78.9673	4.50977	20.6907	11.9954	54.7952	182.254
AT3G56980	bHLH39	basic helix-loop-helix (bHLH) DNA-binding superfamily protein	79.9606	204.524	127.811	195.779	160.404	331.51	135.764	136.366	346.275	298.261	339.822	162.34	32.3584	85.9855	41.409	188.871	30.971	74.6113	94.7758	10.7303	24.5177	33.5287	48.4729	210.852
AT3G57765	U2.3		87.9627	93.7647	89.9984	61.5237	51.1448	52.8937	75.8822	89.6848	74.8671	81.5051	64.8935	75.4295	70.712	63.6302	75.9608	38.1139	27.4985	50.866	46.2621	18.9997	51.4354	64.2409	26.5226	68.2361
AT3G58540	AT3G58540	hypothetical protein	6.77871	16.4062	22.6659	13.4223	9.13004	7.56005	16.2052	14.6552	17.1697	18.3352	14.3171	9.67772	5.70936	6.59883	11.9602	7.61233	6.85061	3.32779	3.0442	2.72598	14.7466	12.2406	7.00437	9.23794
AT3G58810	MTPA2	metal tolerance protein A2	48.1889	115.501	79.3289	114.2	120.173	144.362	79.7701	55.9422	75.2881	144.78	107.826	69.7168	31.5332	53.1729	35.5824	50.5052	19.6659	50.0946	39.3174	35.038	10.1982	20.7899	26.6831	19.6731
AT3G59220	PRN	pirin	165.468	126.238	106.877	94.9195	112.884	92.5771	153.34	86.9686	73.557	135.167	94.0423	94.3817	72.7416	88.3928	101.215	66.8201	39.7971	56.2384	38.6062	29.6941	33.4335	56.8418	44.1891	40.2475
AT3G59880	AT3G59880	hypothetical protein	23.4886	19.0628	27.545	17.2221	11.4536	16.9192	19.9126	19.3507	11.0237	34.4859	40.2003	29.8848	19.2168	12.1531	14.7648	18.9478	4.65963	13.4629	8.65444	8.66954	11.7344	9.21244	4.71157	10.3175
AT3G59930	AT3G59930	defensin-like protein	524.719	601.821	306.701	714.278	980.702	506.33	821.381	535.422	478.54	311.417	370.415	255.437	1090.98	340.924	50.0232	300.569	220.439	240.722	124.276	150.573	27.8172	284.989	230.179	148.145
AT3G60280	UCC3	uclacyanin 3	65.6788	41.3442	25.2799	56.6897	26.1245	36.8314	41.8419	34.3799	35.0128	51.8531	37.7896	39.4386	18.8395	34.3456	11.8338	10.5211	5.95958	6.7844	6.27926	2.87963	21.2133	13.5857	6.2887	4.21615
AT3G60330	HA7	H[+]-ATPase 7	23.9379	34.5558	78.7281	43.1555	56.3404	32.8457	32.1875	47.1742	47.9357	45.4493	50.6133	42.4288	22.9583	56.4936	44.8786	18.9131	14.0372	17.9255	12.8752	3.05434	25.7223	11.6475	13.2954	8.36189
AT3G60450	AT3G60450	Phosphoglycerate mutase family protein	277.078	236.508	251.529	260.571	268.599	244.893	230.973	268.081	254.031	226.181	236.308	239.486	203.67	229.949	229.449	187.369	110.339	213.839	188.572	153.977	186.391	152.591	131.63	196.631
AT3G61270	AT3G61270	O-glucosyltransferase rumi-like protein (DUF821)	55.3934	37.7664	24.4843	45.1394	36.1433	33.8455	25.5328	21.5831	35.9981	29.2838	45.682	45.6643	22.0079	45.5486	36.8597	16.5601	13.9583	17.1656	10.6167	7.79456	13.4939	9.43468	11.6346	27.701
AT3G61400	AT3G61400	2-oxoglutarate (2OG) and Fe(II)-dependent oxygenase superfamily protein	20.504	11.9591	11.8379	18.2629	11.3612	24.8982	14.2461	12.9011	13.0751	10.8788	15.1673	11.1676	1.88668	0.312605	0	14.5067	1.58313	3.10969	5.3565	0.139247	0.195775	3.42156	6.02509	3.09821
AT3G61410	AT3G61410	U-box kinase family protein	10.2283	15.4156	8.22131	18.2421	22.4808	25.8922	13.241	9.74731	21.7449	22.6411	11.5944	17.099	15.3918	10.2719	3.84054	12.5632	8.18135	7.79527	3.81652	12.9929	4.32832	10.1637	11.3206	3.16627
AT3G61560	AT3G61560	Reticulon family protein	126.755	106.189	91.472	86.3012	71.2584	87.6019	106.567	93.3194	101.7	83.3758	95.059	96.0855	79.3812	111.356	64.1678	53.7588	68.9043	88.3169	52.6435	64.2892	83.0226	73.8731	51.5442	57.7267
AT3G61930	AT3G61930	hypothetical protein	7.72008	36.211	15.0311	25.8941	6.98752	43.8154	19.8603	13.0117	15.5199	69.8011	40.8705	20.1684	11.5685	17.5656	4.90883	4.4255	0.31652	2.95767	10.8207	0.212143	0.299619	0.153325	6.61228	3.13305
AT3G62040	AT3G62040	Haloacid dehalogenase-like hydrolase (HAD) superfamily protein	231.707	151.485	197.834	172.659	189.579	147.33	141.577	174.805	187.953	181.76	148.412	134.269	147.326	212.941	128.545	136.499	89.5961	120.238	86.5357	56.4541	58.5006	82.1965	128.561	99.9201
AT3G62280	AT3G62280	GDSL-like Lipase/Acylhydrolase superfamily protein	21.0923	31.786	33.5038	19.1188	27.1314	31.8581	25.6179	48.0362	30.2139	17.4266	20.8097	37.1895	13.4058	26.7692	22.9839	13.9223	5.91796	10.1335	8.66633	4.04039	6.93015	5.92109	7.66564	7.26713
AT3G62580	AT3G62580	Late embryogenesis abundant protein (LEA) family protein	473.24	429.692	497.25	519.932	354.243	432.066	465.405	453.663	409.015	583.081	431.9	401.325	357.343	405.437	448.055	357.958	393.546	354.086	295.6	323.72	305.373	384.11	277.619	364.023
AT3G62680	PRP3	proline-rich protein 3	553.708	352.536	429.533	548.23	461.603	337.468	493.649	277.941	291.464	601.414	489.732	393.559	154.932	393.368	120.196	195.276	64.6847	153.374	69.9514	61.3549	140.315	115.01	38.2577	66.0752
AT3G62760	ATGSTF13	Glutathione S-transferase family protein	36.4088	59.4575	56.1531	52.8601	23.8602	26.8729	26.4886	44.9717	37.515	11.0099	34.4318	32.5421	29.7333	32.0526	16.7273	20.626	17.7431	24.5726	19.9114	6.62197	14.7279	13.8608	27.6786	11.4181
AT3G62830	AUD1	NAD(P)-binding Rossmann-fold superfamily protein	434.856	498.783	510.842	522.788	478.574	492.107	454.526	478.322	503.008	547.46	468.803	406.109	392.019	460.847	506.4	381.061	351.625	348.607	251.304	281.092	305.43	299.281	291.745	260.603
AT3G63200	PLP9	PATATIN-like protein 9	300.404	276.495	229.959	289.713	267.492	248.874	273.905	259.521	288.124	256.455	231.179	218.904	230.434	203.537	226.28	203.288	169.352	234.165	177.922	229.858	148.12	226.186	237.631	216.213
AT4G00080	UNE11	Plant invertase/pectin methylesterase inhibitor superfamily protein	121.85	72.2345	96.0608	61.3272	73.4299	66.6944	95.1985	60.164	64.3067	73.6177	91.0394	84.0687	80.6108	69.2637	27.5336	46.1582	42.9357	35.2513	17.0188	19.9534	46.4799	31.997	12.8934	24.8122
AT4G00680	ADF8	actin depolymerizing factor 8	111.803	96.8989	101.819	128.496	73.5209	103.533	103.668	83.7586	75.2288	124.336	98.4221	94.0587	40.8717	74.4534	44.4791	47.5815	50.7967	42.4347	26.7991	28.2658	52.8622	33.1749	16.2939	38.1237
AT4G00860	ATOZI1	monopolar spindle protein (DUF1138)	1489.77	1402.29	1589.74	1473.71	1190.09	1391.08	1674.23	1457.02	1503.63	1699.76	1417.81	1485.64	1118.69	1447.76	1506.82	1170.09	1244.26	1149.26	1155.6	1090.94	1094.31	1240.51	902.216	1217.89
AT4G00910	AT4G00910	aluminum activated malate transporter family protein	18.6433	18.0107	17.1612	19.3789	30.2646	10.0571	51.9067	10.9683	19.7658	15.9201	21.2981	9.29373	8.03972	7.40838	3.21068	21.9961	4.93777	12.1561	7.36661	2.39042	4.76915	13.1596	15.4065	0.0694314
AT4G01110	AT4G01110	late embryogenesis abundant hydroxyproline-rich glycoprotein family protein	21.4811	9.86652	10.7848	32.7388	23.6565	15.9249	23.8415	20.3732	12.7243	32.2978	21.0861	13.3926	8.61062	11.1691	3.85259	10.1068	4.43078	4.49833	8.12925	1.55829	7.8457	12.2702	11.1391	10.2574
AT4G01450	UMAMIT30	nodulin MtN21 /EamA-like transporter family protein	168.57	202.227	235.395	229.269	271.872	196.111	226.358	245.526	192.6	239.201	177.274	200.998	182.649	196.131	167.05	219.553	144.597	152.378	143.325	127.42	129.57	163.71	124.12	149.323
AT4G01480	PPa5	pyrophosphorylase 5	460.048	275.729	418.252	416.19	308.206	289.159	351.127	317.477	217.788	382.216	313.827	277.193	197.944	352.418	348.644	216.709	166.207	161.513	84.5556	87.9849	147.839	195.478	74.3692	156.563
AT4G01610	AT4G01610	Cysteine proteinases superfamily protein	846.439	892.663	993.225	729.892	742.534	817.305	904.845	830.74	697.945	930.511	884.897	829.299	598.284	673.266	878.021	677.725	601.81	631.009	632.779	525.72	497.32	594.342	467.326	521.16
AT4G01630	EXPA17	expansin A17	24.7561	50.172	40.4054	21.0272	21.5965	25.8686	35.9414	42.7628	48.663	34.8686	39.7224	14.6217	4.70734	39.2518	12.86	18.1326	5.91655	16.8376	9.45632	2.85952	5.71269	4.81778	3.08806	6.24935
AT4G01700	AT4G01700	Chitinase family protein	169.003	156.696	164.484	168.353	144.255	159.278	205.16	171.041	138.234	230.318	194.124	155.602	107.404	126.459	88.045	96.5996	76.5951	122.972	85.6074	33.8354	93.8726	87.6314	57.4526	141.821
AT4G01750	RGXT2	rhamnogalacturonan xylosyltransferase 2	118.99	145.901	112.146	92.048	143.164	107.515	86.4225	94.4267	102.219	90.9538	84.7446	85.9352	88.0256	107.878	73.1304	64.7597	90.9929	69.7082	42.1319	42.946	92.3181	46.9821	62.7098	63.8725
AT4G01970	STS	stachyose synthase	40.394	20.4593	36.9476	25.8623	24.9287	36.8372	12.1213	33.2316	38.6529	63.4992	29.3952	15.9831	5.69199	14.8482	5.84481	15.9165	4.5103	8.60767	8.83286	8.52526	3.12235	11.2643	8.68613	10.2785
AT4G02090	AT4G02090	multidrug resistance protein ABC transporter family protein	34.2495	23.6048	15.9976	19.1533	14.8041	10.9423	34.4311	19.3537	22.755	30.2173	24.4514	26.4802	20.2249	25.6411	2.82509	16.6691	1.96015	6.06632	3.2861	1.61199	12.7256	11.3002	4.49715	6.2314
AT4G02270	RHS13	root hair specific 13	427.454	250.725	303.929	282.101	243.877	203.224	278.937	204.502	210.588	339.623	273.388	263.027	101.304	199.787	43.2662	139.464	37.5679	107.405	46.5837	14.296	79.3637	57.0497	12.0401	43.3847
AT4G02370	AT4G02370	pectinesterase (Protein of unknown function, DUF538)	393.328	386.561	337.132	364.983	328.426	385.262	359.607	330.408	310.333	380.797	319.519	356.968	274.044	267.428	281.676	303.472	311.322	269.207	290.844	272.384	303.647	371.44	273.208	232.782
AT4G04745	AT4G04745	hypothetical protein	201.189	240.293	309.199	297.411	184.124	185.156	246.347	230.624	277.81	442.172	213.47	198.076	153.016	330.381	227.765	181.264	71.3208	132.691	87.0806	69.7409	36.7461	133.031	85.0743	66.0748
AT4G04972	AT4G04972	hypothetical protein	12.1673	21.1948	13.2894	18.2119	13.653	25.8884	27.7245	24.6023	19.841	19.3582	16.7227	21.4773	4.72491	17.9407	10.8935	22.7539	10.6621	6.0941	8.02676	7.20533	4.36113	1.41356	7.31616	6.2553
AT4G05390	RFNR1	root FNR 1	312.895	225.535	299.892	271.644	185.269	228.963	292.057	232.761	260.722	286.673	206.715	198.712	174.913	246.792	249.286	180.219	196.941	231.908	192.886	162.482	169.598	197.86	163.658	191.527
AT4G05775	AT4G05775		115.842	70.7802	36.4131	55.0777	47.7754	12.1809	62.7006	31.8417	44.6224	47.4389	61.7202	34.0776	21.4874	2.58652	3.58135	7.34653	43.9076	68.5886	19.0861	23.8554	46.9263	16.2586	8.80404	8.03201
AT4G06744	AT4G06744	Leucine-rich repeat (LRR) family protein	118.712	121.864	137.785	117.97	114.094	116.47	153.198	129.78	134.735	155.74	148.213	134.421	93.7312	117.651	105.889	88.7933	71.8366	83.1483	63.3214	52.5995	41.7275	95.3708	82.7557	83.3953
AT4G07820	AT4G07820	CAP (Cysteine-rich secretory proteins, Antigen 5, and Pathogenesis-related 1 protein) superfamily protein	37.7178	37.7052	37.7152	22.9507	42.8141	35.8387	28.4373	62.9744	31.4349	36.7782	24.9998	19.7079	30.7757	24.4857	23.8696	17.7047	6.11979	7.48758	16.2861	9.98504	5.90359	20.2811	6.63038	10.3599
AT4G08230	AT4G08230	glycine-rich protein	348.896	381.679	393.696	350.11	333.015	354.348	324.246	344.279	382.448	360.312	312.252	389.371	370.089	311.664	306.437	275.018	332.687	277.069	253.039	248.348	225.942	278.658	275.409	320.177
AT4G08400	AT4G08400	Proline-rich extensin-like family protein	265.011	201.232	251.509	280.111	214.557	233.94	271.765	241.458	232.921	320.157	243.943	277.371	51.0486	160.507	82.3524	135.518	29.65	109.371	39.8383	24.4061	111.651	81.2751	30.5394	26.9658
AT4G08410	AT4G08410	Proline-rich extensin-like family protein	280.834	178.595	283.261	259.444	243.775	230.186	286.334	240.155	212.572	375.7	298.742	312.193	70.2192	207.591	91.6481	163.277	50.9232	110.68	46.445	44.9846	97.8828	68.4693	28.0091	51.6217
AT4G08690	AT4G08690	Sec14p-like phosphatidylinositol transfer family protein	176.061	155.802	136.856	122.744	128.732	131.006	169.409	160.796	109.154	165.47	99.781	108.139	114.772	133.753	118.694	89.9761	86.6769	94.9575	90.459	86.143	87.6251	121.387	77.268	78.3301
AT4G08770	Prx37	Peroxidase superfamily protein	356.645	404.665	651.545	412.428	256.645	322.535	590.648	552.268	361.037	512.337	469.782	314.83	93.6896	93.5525	140.619	223.486	79.8975	154.966	56.8469	38.3795	33.9483	97.7348	40.9602	59.5075
AT4G08930	APRL6	APR-like 6	110.732	119.233	85.2565	107.424	106.139	133.403	77.8003	105.126	102.871	135.162	113.611	120.7	102.358	117.06	87.9758	85.6498	66.6036	88.0521	76.4986	51.4122	65.6993	80.7611	82.7574	76.2212
AT4G09990	GXM2	glucuronoxylan 4-O-methyltransferase-like protein (DUF579)	47.4868	45.7562	50.0018	40.3118	28.3263	29.8613	45.76	35.406	17.5009	35.7214	38.7658	23.5013	18.1715	46.8521	17.7782	14.2701	16.298	9.87877	11.49	12.3682	15.7676	20.3454	8.34556	11.3957
AT4G10270	AT4G10270	Wound-responsive family protein	169.086	135.915	364.354	147.523	184.808	103.272	275.729	256.785	134.756	117.265	193.462	128.435	293.032	81.7788	76.1526	44.4345	1.28209	68.5744	73.3831	63.6171	113.104	78.4092	2.77736	90.9141
AT4G10380	NIP5;1	NOD26-like intrinsic protein 5;1	238.555	232.729	227.07	268.587	256.123	199.098	171.061	221.992	190.756	252.043	193.339	156.55	175.046	215.334	256.999	174.138	128.243	122.336	76.6186	83.8912	54.3577	135.33	94.9889	120.514
AT4G11290	AT4G11290	Peroxidase superfamily protein	399.107	342.95	396.194	273.286	343.814	369.291	449.951	426.661	365.356	475.959	370.947	286.098	190.268	248.563	318.629	211.418	193.987	199.62	166.298	114.416	152.941	140.143	102.904	106.208
AT4G11547	AT4G11547	cysteine/histidine-rich C1 domain protein	19.7778	25.6666	14.3605	19.1889	25.8528	11.9306	19.9855	22.4718	19.9265	14.1293	11.5308	19.5574	19.2461	13.1254	6.83309	22.5819	5.83304	1.96444	8.75428	8.58793	6.84065	10.236	4.55645	10.2955
AT4G11600	GPX6	glutathione peroxidase 6	1259.32	1065.64	1086.05	1039.04	874.827	1185.56	1212.71	1002.05	936.266	1114.51	1080.37	1066.62	911.966	1030.13	1093.36	865.321	887.449	757.637	593.512	808.55	911.106	1043.6	541.065	921.262
AT4G11650	OSM34	osmotin 34	229.061	190.978	569.312	235.869	70.3556	160.262	695.033	544.436	393.716	418.603	174.417	209.482	69.6686	141.431	191.115	59.4048	49.9519	199.815	249.705	91.1479	62.3938	122.756	34.7101	118.376
AT4G12050	AT4G12050	Putative AT-hook DNA-binding family protein	29.7039	39.9801	55.393	44.2951	22.7229	37.8311	43.8625	31.9361	36.8817	23.9037	28.4346	18.426	43.9385	31.5289	34.882	15.8255	21.3646	13.9329	5.29979	7.76121	4.75171	13.8185	11.4942	14.4627
AT4G12090	AT4G12090	Cornichon family protein	48.3468	50.557	33.9948	71.1543	23.8967	38.8225	47.5838	49.2814	24.972	50.7985	40.3312	33.511	24.9421	43.2012	24.8372	20.872	6.18512	16.3667	13.0599	4.18495	2.10577	9.37239	18.5517	13.4293
AT4G12470	AZI1	azelaic acid induced 1	1399.37	1547.3	1441.53	1573.08	1304.81	1485.95	1140.44	1619.57	1564.2	2352.3	1647.94	1270.98	697.15	1010.69	1928.42	820.4	549.625	1004.92	691.526	699.865	872.679	839.617	744.122	1052.22
AT4G12480	EARLI1	Bifunctional inhibitor/lipid-transfer protein/seed storage 2S albumin superfamily protein	2848.18	3012.1	3527.88	3020.24	1113.17	2362.05	2115.91	2663.67	3293.01	3812.61	3204.63	2210.06	733.734	588.38	1294.18	503.989	384.513	1201.56	900.438	1083.67	548.669	1285.14	537.261	1004.86
AT4G12490	AT4G12490	Bifunctional inhibitor/lipid-transfer protein/seed storage 2S albumin superfamily protein	276.233	237.025	814.644	309.944	24.0769	188.136	451.351	255.403	644.077	698.548	343.075	311.228	47.6568	32.8808	105.77	10.1322	23.1874	231.549	176.044	178.777	121.926	76.4555	42.7612	121.407
AT4G12510	AT4G12510	Bifunctional inhibitor/lipid-transfer protein/seed storage 2S albumin superfamily protein	655.883	623.603	560.049	711.619	943.253	567.422	769.541	493.194	510.137	706.414	566.236	510.768	572.125	1051.23	299.725	350.359	323.37	290.173	153.323	137.826	36.4247	301.906	77.9263	172.406
AT4G12520	AT4G12520	Bifunctional inhibitor/lipid-transfer protein/seed storage 2S albumin superfamily protein	786.986	807.985	706.146	1006.02	847.712	847.153	980.625	641.508	705.364	806.622	759.907	820.937	755.238	1499.99	613.6	535.219	349.1	356.371	140.02	158.235	107.855	420.946	110.52	149.569
AT4G13235	EDA21	embryo sac development arrest 21	159.828	126.802	164.289	160.755	129.968	148.148	183.837	183.964	182.174	207.618	165.814	103.482	109.984	135.275	155.508	146.928	85.311	132.5	72.5029	64.6751	31.4547	84.2671	60.8246	75.2456
AT4G13390	EXT12	Proline-rich extensin-like family protein	412.003	377.533	281.29	294.445	346.476	283.644	293.786	223.22	221.065	466.242	365.177	306.78	77.4319	126.363	105.893	208.473	32.3413	98.5433	33.0652	29.9108	89.5883	58.2799	20.6404	54.6763
AT4G13580	AT4G13580	Disease resistance-responsive (dirigent-like protein) family protein	91.2559	106.914	106.581	102.648	105.529	96.0652	82.6299	80.2506	89.313	132.321	95.8846	90.6753	84.4784	110.921	72.2552	55.03	53.2104	60.0344	35.5651	30.898	36.3798	84.7297	28.462	30.1195
AT4G13660	PRR2	pinoresinol reductase 2	193.476	164.926	177.118	151.968	200.832	186.161	156.843	147.001	145.506	218.626	172.449	159.019	136.869	138.912	129.686	143.564	86.5076	90.2795	73.3329	50.3176	46.7443	65.149	52.457	84.4613
AT4G14130	XTH15	xyloglucan endotransglucosylase/hydrolase 15	82.0995	75.0783	69.3516	95.3883	111.816	89.6678	91.6279	56.8682	53.9386	102.301	60.1541	81.4477	91.1058	91.053	33.9049	69.8775	32.2701	53.9234	30.2709	39.1169	33.1934	22.5909	47.2082	42.9586
AT4G14305	AT4G14305	Peroxisomal membrane 22 kDa (Mpv17/PMP22) family protein	32.0008	32.8707	30.0059	21.0559	14.8457	35.844	41.0994	23.6435	17.7971	38.8806	8.78254	35.3225	20.1229	28.209	18.8164	25.1486	12.4519	15.7114	13.1254	2.96155	20.434	12.6356	1.28627	11.3812
AT4G14550	IAA14	indole-3-acetic acid inducible 14	45.1783	44.4158	23.6946	22.9638	42.7713	31.856	37.1522	33.2374	15.3312	35.6782	39.7755	14.673	23.9404	13.6443	17.7363	25.5157	16.4684	26.2456	40.9944	7.79234	6.05713	25.9136	8.56608	15.4928
AT4G14630	GLP9	germin-like protein 9	50.5365	38.0746	24.3134	30.6125	48.4266	49.776	66.7704	56.7724	40.1233	75.5314	49.6817	44.1945	36.4254	49.0651	21.6684	66.8873	18.0502	21.86	30.4885	5.52556	7.4791	8.41008	10.5666	17.5795
AT4G14640	CAM8	calmodulin 8	19.402	30.2513	9.8787	15.302	24.7858	25.8873	26.7275	15.0904	17.3841	8.78859	34.1772	20.6694	9.53866	30.7523	8.83019	18.178	5.89572	9.32118	4.00175	0.347877	11.6838	9.19094	10.4477	11.3242
AT4G14750	IQD19	IQ-domain 19	39.0751	70.2558	59.288	51.8185	31.7661	38.8203	47.1681	39.7483	60.885	47.6195	52.2604	33.2795	31.5627	38.3367	30.6299	27.3541	20.7927	33.9488	34.1331	20.9191	20.1017	33.9772	17.1156	38.0014
AT4G15093	LigB	catalytic LigB subunit of aromatic ring-opening dioxygenase family	191.284	137.366	179.447	147.688	138.933	152.31	209.394	145.908	132.768	186.128	185.246	149.898	128.218	162.448	182.39	93.9611	77.3894	79.8697	56.828	44.3707	50.9096	100.004	67.2997	94.2871
AT4G15160	AT4G15160	Bifunctional inhibitor/lipid-transfer protein/seed storage 2S albumin superfamily protein	406.955	326.367	379.123	365.469	354.412	360.372	449.06	377.466	288.154	362.464	273.105	254.405	264.915	410.351	541.776	212.585	151.832	207.462	83.7312	101.299	96.5067	185.492	105.063	141.188
AT4G15340	PEN1	pentacyclic triterpene synthase 1	7.27415	23.4352	14.3328	24.9909	25.8703	14.9288	13.1945	19.3116	19.857	34.4255	20.2224	14.7506	27.9863	17.7461	12.8926	12.3831	9.54002	7.70743	6.3832	10.8572	3.17583	2.56357	2.9719	4.19974
AT4G15380	CYP705A4	cytochrome P450, family 705, subfamily A, polypeptide 4	21.2785	20.0145	21.4966	16.2858	19.1954	18.9148	19.9874	29.8633	15.1635	17.3356	8.93213	15.5078	20.2086	19.2236	12.8829	10.6665	16.8503	9.35435	0.993396	0.335749	8.06819	10.254	11.7242	5.15089
AT4G15390	AT4G15390	HXXXD-type acyl-transferase family protein	642.897	560.473	640.16	647.474	595.962	590.61	688.468	689.523	516.327	786.483	550.252	451.064	363.201	523.155	389.733	373.363	212.354	274.12	144.512	173.673	111.438	225.347	256.239	148.441
AT4G15393	CYP702A5	cytochrome P450, family 702, subfamily A, polypeptide 5	123.265	99.2869	104.499	120.945	60.0206	66.9998	96.0282	126.398	85.8814	94.2966	97.6305	57.2446	36.358	43.1608	73.7104	59.5219	19.6196	25.7067	14.1073	5.60556	6.32919	45.0973	37.089	16.5987
AT4G16260	AT4G16260	Glycosyl hydrolase superfamily protein	835.284	638.517	960.194	589.725	301.708	547.519	1065.45	907.163	678.8	844.188	618.597	493.078	150.454	162.045	255.449	208.898	90.0676	212.024	160.711	63.8275	32.9124	212.046	97.181	117.049
AT4G16350	CBL6	calcineurin B-like protein 6	12.9084	10.7927	22.6882	12.4562	16.8846	19.9165	8.38585	17.1079	7.56768	11.9348	17.859	6.53145	9.57596	8.7995	11.9358	10.92	4.45221	8.66711	4.92386	9.59386	5.50229	4.72096	7.14368	11.2743
AT4G16500	AT4G16500	Cystatin/monellin superfamily protein	522.215	593.314	617.85	512.18	505.693	566.44	645.823	553.397	561.808	593.624	549.248	528.619	454.121	499.219	436.904	495.84	383.434	396.298	461.767	409.157	601.26	360.749	365.564	421.148
AT4G16695	AT4G16695	transmembrane protein	197.336	217.567	228.121	282.796	260.225	218.938	258.555	240.454	204.89	273.374	228.2	241.245	152.838	196.847	206.14	210.377	199.212	218.775	198.739	158.748	177.247	173.157	201.676	198.317
AT4G17010	AT4G17010	transcription factor IIIB	86.451	72.1923	77.2251	70.9584	67.8074	74.6616	102.89	85.756	70.4207	72.5297	73.1302	75.9467	55.3228	66.4182	64.2778	62.0215	41.1328	49.2982	56.7276	65.243	54.0457	69.1324	45.8603	52.5396
AT4G17215	AT4G17215	Pollen Ole e 1 allergen and extensin family protein	57.9103	76.8846	72.5848	79.6115	61.0901	58.7278	77.0017	110.301	68.8326	128.513	96.1383	75.8345	92.9958	86.1128	43.4082	99.0698	39.579	48.6831	27.4078	14.1546	23.1788	41.1044	45.1935	22.8076
AT4G17670	AT4G17670	senescence-associated family protein (DUF581)	136.666	92.4921	140.603	92.798	97.1684	81.6236	154.275	131.844	129.872	119.012	86.3628	106.085	68.8115	76.2232	95.4701	78.6894	50.6838	69.0177	60.1361	60.7928	66.718	78.3904	96.3761	79.8695
AT4G17800	AT4G17800	Putative AT-hook DNA-binding family protein	76.0517	100.498	93.9811	93.977	134.169	121.725	101.735	104.029	96.995	131.884	97.525	84.575	101.52	121.182	72.2054	112.487	52.9898	50.0051	27.2291	26.1998	32.3957	63.6554	34.9811	47.4436
AT4G17870	PYR1	Polyketide cyclase/dehydrase and lipid transport superfamily protein	597.509	656.201	620.818	580.316	616.233	501.678	585.029	636.955	595.751	602.372	538.26	549.817	442.68	530.664	523.806	512.847	403.784	459.189	390.24	387.992	239.849	365.18	525.809	337.774
AT4G17910	AT4G17910	transferases, transferring acyl groups	29.007	23.4418	18.7735	11.4437	12.5384	16.9213	18.9978	15.0781	23.0325	31.2285	17.5974	18.0984	3.74948	10.0025	11.8674	8.98343	18.0753	9.34461	11.8914	9.75702	17.5123	9.17456	7.55238	10.304
AT4G18340	AT4G18340	Glycosyl hydrolase superfamily protein	75.2811	69.6101	79.8375	58.487	59.8796	41.7928	62.7361	46.2309	80.7546	95.0369	60.5073	46.6656	66.0968	60.8133	45.4466	39.4783	56.0841	34.2829	35.8407	27.1461	49.3055	42.1313	41.649	34.0511
AT4G18430	RABA1e	RAB GTPase homolog A1E	43.637	32.2364	42.7272	49.2172	39.5709	50.7741	64.905	25.8829	55.6985	37.9261	45.6381	39.2455	29.7396	44.0916	17.7384	40.4643	10.1431	22.1204	6.03263	8.96087	18.3452	10.5375	10.0945	10.3944
AT4G18930	AT4G18930	RNA ligase/cyclic nucleotide phosphodiesterase family protein	255.879	295.459	329.591	276.236	254.039	323.542	319.599	252.091	301.243	360.196	251.355	227.755	212.986	271.532	253.086	216.235	243.935	202.381	289.157	144.657	287.383	177.684	226.593	205.129
AT4G19030	NLM1	NOD26-like major intrinsic protein 1	99.1374	102.537	130.177	133.366	174.698	108.507	126.507	89.1288	133.509	113.64	82.0888	136.676	102.428	124.707	209.692	65.5415	41.4542	61.061	28.6408	29.8566	47.6808	62.6782	40.2357	42.35
AT4G19370	AT4G19370	chitin synthase, putative (DUF1218)	19.6431	33.4019	12.6106	17.2599	11.4045	25.8905	17.0925	16.1163	19.1981	17.1559	11.5527	13.5551	10.5214	14.702	5.83065	7.38712	20.3531	12.7539	8.73927	2.81307	6.82389	11.3072	8.83547	7.24891
AT4G19680	IRT2	iron regulated transporter 2	39.9486	43.6018	33.179	45.1143	26.1176	69.7031	33.1934	23.7315	32.7432	52.9148	46.4381	31.0785	10.5389	19.6317	8.8827	23.7255	10.6036	3.63775	7.27055	0.293615	5.53573	1.40279	5.81412	3.16625
AT4G19690	IRT1	iron-regulated transporter 1	467.298	889.568	439.248	664.671	427.993	1016.42	476.249	504.198	547.294	1451.46	854.961	501.767	64.8493	332.664	124.434	419.206	66.1254	119.864	108.554	115.336	25.1136	77.8657	151.772	142.102
AT4G19700	RING	SBP (S-ribonuclease binding protein) family protein	66.0714	70.9858	102.166	63.2661	41.9841	72.6708	76.2086	84.6735	95.5591	50.9811	71.9551	97.6224	60.2736	59.5	80.3125	48.7655	48.7451	35.7533	53.865	42.6161	43.3674	36.6789	59.4358	47.3906
AT4G19810	ChiC	Glycosyl hydrolase family protein with chitinase insertion domain-containing protein	113.116	99.5788	144.805	88.1669	56.4217	90.5836	188.465	174.61	164.253	164.325	101.578	89.7637	51.5952	63.5943	96.2022	35.9893	43.7369	63.7669	52.9393	47.4608	81.1117	61.3298	45.8678	41.2773
AT4G19880	AT4G19880	Glutathione S-transferase family protein	364.457	531.08	459.122	349.545	444.774	550.849	375.448	386.163	458.82	439.2	407.037	436.5	477.216	426.47	500.974	380.092	281.544	291.085	294.215	258.621	222.428	336.243	280.646	248.303
AT4G19980	AT4G19980	hypothetical protein	27.5968	30.694	32.5769	28.7679	34.9456	24.8842	42.0166	39.5781	32.4866	8.87508	38.9783	17.9918	20.1235	23.6868	33.9656	15.2017	9.94409	10.7573	7.68188	6.51214	7.1563	17.0057	23.9111	11.3808
AT4G20110	VSR7	VACUOLAR SORTING RECEPTOR 7	57.5482	66.9555	34.5938	49.8675	62.0133	69.6934	59.017	39.7748	56.047	63.7668	40.1548	30.5755	40.2022	51.7468	34.5845	54.5652	40.0639	32.9854	28.5747	28.0373	5.04146	23.0086	18.9617	33.971
AT4G20362	AT4G20362		395.777	413.407	333.929	313.13	520.358	381.745	414.74	452.685	327.286	219.805	439.497	365.882	305.569	416.786	195.387	271.989	281.992	223.051	100.052	86.8783	139.765	110.08	227.58	224.467
AT4G20460	AT4G20460	NAD(P)-binding Rossmann-fold superfamily protein	36.2656	33.1744	42.1024	44.1494	48.405	31.8537	18.6277	34.3383	26.7401	45.3654	42.2668	27.417	18.1643	33.1228	18.7716	27.3944	7.51345	23.0431	12.2356	5.39378	13.3662	21.4668	5.24896	22.5922
AT4G20780	CML42	calmodulin like 42	141.118	143.719	98.0477	110.501	166.913	109.242	136	123.366	125.745	160.569	142.274	121.903	156.979	144.851	83.9052	107.928	73.7032	89.3715	82.0613	67.1377	94.2878	102.308	88.6986	93.7196
AT4G21410	CRK29	cysteine-rich RLK (RECEPTOR-like protein kinase) 29	143.757	84.1088	77.5957	91.1087	123.664	81.7863	92.2158	70.899	93.3742	102.774	106.973	92.284	109.082	62.4347	83.1068	60.1767	40.0938	52.3256	70.7829	93.7748	33.6713	52.5642	89.5046	71.0326
AT4G21600	ENDO5	endonuclease 5	76.9783	108.338	77.7044	100.657	81.3235	66.8619	106.633	90.0767	98.164	87.6503	67.9	81.9045	92.0076	93.0067	59.3464	57.4829	40.4046	70.3937	20.5951	15.3711	40.8637	50.0685	51.6705	23.84
AT4G21680	NRT1.8	NITRATE TRANSPORTER 1.8	15.3055	25.6903	23.2322	27.8953	8.07558	39.839	12.0625	11.8979	17.1793	22.6907	17.5967	12.7361	15.3845	6.41451	29.1942	5.79544	1.92883	8.60997	5.66189	5.10618	11.4769	6.93259	0.866693	9.26523
AT4G21830	MSRB7	methionine sulfoxide reductase B7	113.966	119.675	138.67	170.645	153.375	174.159	179.174	118.064	128.854	187.095	144.912	132.822	93.8689	171.569	28.4294	73.8625	59.2085	43.547	25.8097	14.2009	37.1986	66.8583	15.1147	24.7726
AT4G21870	AT4G21870	HSP20-like chaperones superfamily protein	414.961	546.176	445.734	429.693	483.84	453.888	404.082	412.795	463.329	449.146	552.878	541.479	408.174	379.298	221.215	272.559	291.622	385.741	414.34	301.444	213.393	274.81	388.817	286.281
AT4G21980	APG8A	Ubiquitin-like superfamily protein	338.668	346.304	372.916	301.361	344.257	335.762	368.784	313.19	303.991	388.07	357.577	319.197	243.779	359.333	288.71	316.446	201.547	273.294	192.354	215.645	171.636	281.279	225.369	195.72
AT4G22212	AT4G22212	defensin-like protein	360.754	400.719	398.672	413.002	561.784	474.92	456.014	323.635	343.32	317.13	422.364	327.647	422.702	506.675	103.487	304.38	247.932	223.798	108.878	86.8992	49.931	255.63	165.9	146.342
AT4G22235	AT4G22235	defensin-like protein	71.3676	49.8973	59.3559	67.2746	53.4285	63.9718	97.4993	58.7737	55.8748	52.1862	41.8846	68.6057	22.5812	60.4475	36.787	36.6617	18.0512	29.6186	10.2313	3.70683	13.0329	17.8609	19.6673	20.4805
AT4G22460	AT4G22460	Bifunctional inhibitor/lipid-transfer protein/seed storage 2S albumin superfamily protein	107.583	68.8779	89.8305	86.321	84.6992	68.6838	109.493	90.0851	96.6006	98.4281	90.0354	75.4454	44.0043	139.311	24.5324	36.5103	50.6232	40.8897	24.5758	22.3311	9.01611	32.0183	11.2905	27.8859
AT4G22467	AT4G22467	hypothetical protein	65.3923	38.1138	51.3537	57.5938	23.9306	42.8034	46.6882	58.9172	50.3217	64.8818	42.7712	52.4564	11.4328	0	11.7821	11.1437	16.1114	29.9542	1.64747	17.9786	30.9886	14.7944	12.5036	24.5712
AT4G22590	TPPG	Haloacid dehalogenase-like hydrolase (HAD) superfamily protein	131.943	86.7112	134.458	122.783	78.0815	110.498	105.471	147.897	126.707	162.158	138.997	101.025	110.088	87.9525	102.919	88.2255	66.4053	68.9982	39.8317	47.7521	81.8959	47.0212	72.6084	82.3237
AT4G22666	AT4G22666	Bifunctional inhibitor/lipid-transfer protein/seed storage 2S albumin superfamily protein	132.722	104.041	87.8847	118.996	121.843	137.547	117.019	78.4072	91.6869	110.36	86.4337	91.9972	62.2667	142.317	33.4882	32.4215	32.8758	51.3204	34.3815	22.3857	20.5081	34.3002	7.99799	22.7022
AT4G22810	AT4G22810	Putative AT-hook DNA-binding family protein	22.537	39.2893	67.9685	77.8403	64.2325	53.7585	40.7816	32.3081	47.6763	61.6055	52.1943	45.3222	42.2723	39.9711	19.7139	28.7427	21.6151	22.8358	8.26255	9.01477	18.4811	18.3118	13.9873	12.4505
AT4G23010	UTR2	UDP-galactose transporter 2	123.033	135.135	143.721	102.324	100.967	165.948	151.662	129.004	146.111	123.855	132.911	104.031	137.333	104.458	115.296	93.1513	84.1381	106.222	95.5427	79.4154	97.975	72.1535	94.1937	77.4731
AT4G23550	WRKY29	WRKY family transcription factor	23.8666	38.0481	18.5813	28.6003	25.8385	23.8411	25.7758	24.6167	21.4744	39.8722	30.2672	6.41056	23.0354	15.5161	17.8234	26.0675	11.1573	15.7499	8.482	17.9838	7.16354	12.47	5.02846	16.4558
AT4G23620	AT4G23620	Ribosomal protein L25/Gln-tRNA synthetase, anti-codon-binding domain-containing protein	130.42	109.193	131.551	148.668	214.234	151.316	170.287	171.54	166.579	145.022	141.232	158.802	102.257	134.999	155.357	124.748	112.015	136.92	95.4567	129.246	130.029	90.0977	86.1729	82.4781
AT4G23690	DIR6	Disease resistance-responsive (dirigent-like protein) family protein	287.637	206.356	330.043	213.814	339.664	268.852	429.743	321.925	311.133	355.887	230.188	293.801	230.481	389.005	304.619	162.094	133.039	206.605	199.599	106.04	78.3456	149.233	178.5	145.194
AT4G23710	VAG2	vacuolar ATP synthase subunit G2	638.919	615.852	678.636	552.592	615.12	516.591	657.583	606.043	585.319	624.308	602.496	552.181	428.996	656.614	568.711	482.616	375.531	486.277	468.273	359.837	417.559	494.545	412.753	444.739
AT4G23885	AT4G23885	hypothetical protein	290.451	201.156	259.402	212.919	180.73	231.952	258.819	250.913	245.321	233.716	158.61	234.727	155.974	221.935	249.494	152.169	127.187	134.925	118.174	116.542	131.96	125.284	118.74	111.297
AT4G24026	AT4G24026	hypothetical protein	61.5891	72.9501	65.9777	71.3591	60.9653	47.7792	54.1413	76.0168	53.461	44.4634	61.4441	49.3742	37.6007	60.1396	38.6395	38.6261	22.0932	29.8462	23.3235	18.5956	20.1233	37.3023	7.57759	18.6317
AT4G24275	AT4G24275	hypothetical protein	93.1063	122.922	106.754	135.278	141.028	120.306	137.956	118.422	113.889	153.547	108.378	125.857	139.208	105.943	90.8876	62.001	56.284	75.9191	96.842	84.8521	103.966	75.2676	123.73	84.5551
AT4G24310	AT4G24310	transmembrane protein, putative (DUF679)	46.8547	21.6339	41.3226	28.7516	21.5893	31.8556	25.5724	19.4316	34.6667	52.8196	35.4207	30.5128	21.0944	38.1481	13.7862	28.5272	8.66858	17.3138	5.38398	5.33211	5.90515	20.2612	5.05979	9.34187
AT4G24920	AT4G24920	secE/sec61-gamma protein transport protein	951.016	983.055	1015.81	1039.88	895.326	1004.43	1072.74	1089.31	986.606	1064.66	1059.14	984.531	916.328	880.484	771.01	890.261	856.889	696.98	575.68	723.779	786.29	846.45	647.052	814.449
AT4G25090	AT4G25090	Riboflavin synthase-like superfamily protein	76.2614	62.5292	59.055	44.0629	45.2727	77.558	51.2766	49.398	52.7527	82.0837	52.9069	48.1682	30.5608	77.6535	72.6299	81.048	28.7104	36.1744	18.6015	15.1718	11.4996	10.7572	15.9371	14.5638
AT4G25310	AT4G25310	2-oxoglutarate (2OG) and Fe(II)-dependent oxygenase superfamily protein	46.9767	12.0129	23.8113	27.8504	9.38333	12.0688	19.2639	31.3576	34.6827	15.554	12.0364	9.75503	13.9187	10.1792	9.84829	16.0889	4.69835	5.04893	10.9181	0.290014	0.411607	3.85335	0.827976	20.5308
AT4G25720	QC	glutaminyl cyclase	71.9873	80.5136	109.794	86.4734	101.533	104.532	92.2526	76.2119	73.1681	107.046	84.0625	82.4619	44.8375	82.307	74.1442	76.6294	89.5872	72.314	63.9981	64.242	55.2028	65.9953	56.1784	71.0314
AT4G25790	AT4G25790	CAP (Cysteine-rich secretory proteins, Antigen 5, and Pathogenesis-related 1 protein) superfamily protein	92.5025	52.1235	57.3017	75.8652	50.8674	48.776	70.4861	53.6541	36.7889	63.8067	43.5041	46.2694	20.1114	46.8059	11.7566	31.7071	3.55096	22.2984	6.11182	15.79	21.7131	0.319624	1.33381	9.3522
AT4G25820	XTH14	xyloglucan endotransglucosylase/hydrolase 14	479.749	374.463	324.218	350.127	268.75	273.758	330.938	244.647	221.522	416.454	355.541	307.861	81.2343	187.954	79.9821	184.367	40.3936	142.843	60.6419	34.75	93.7187	80.8416	22.4918	43.5287
AT4G26010	AT4G26010	Peroxidase superfamily protein	510.719	450.782	355.66	459.671	367.718	416.119	468.469	378.68	278.31	580.176	530.199	327.922	85.7887	239.117	48.1686	228.011	77.4018	153.212	51.5921	32.4046	39.102	86.536	31.0189	62.9303
AT4G26060	AT4G26060	Ribosomal protein L18ae family	65.8073	81.1503	60.5522	46.9151	82.3375	53.7511	97.2056	64.3914	82.7768	88.1299	74.9391	55.9451	50.7299	63.9774	57.4873	38.0446	22.4861	29.5275	29.0989	32.944	37.9522	47.6277	45.838	31.9845
AT4G26220	AT4G26220	S-adenosyl-L-methionine-dependent methyltransferases superfamily protein	104.78	118.341	97.1922	146.797	148.862	118.462	116.895	155.419	141.524	164.359	134.641	117.013	86.106	113.506	96.039	127.047	89.6869	94.739	28.6462	17.8888	19.6302	73.8725	51.5042	44.3989
AT4G26320	AGP13	arabinogalactan protein 13	311.52	276.883	337.104	410.618	419.511	321.486	385.418	323.895	289.013	326.77	318.855	249.668	361.846	511.572	213.58	179.612	213.956	158.141	110.523	75.9703	48.5609	150.331	67.581	101.074
AT4G26470	AT4G26470	Calcium-binding EF-hand family protein	37.3519	18.8387	9.9607	18.2313	16.9579	13.9339	20.0095	17.1696	11.279	19.4579	14.8327	15.6138	11.4825	17.6897	7.83446	14.0349	4.5942	14.3935	8.73132	17.6321	3.1897	4.79133	11.7106	6.23923
AT4G27270	AT4G27270	Quinone reductase family protein	113.733	119.112	139.875	99.7487	85.9007	97.5577	78.7747	95.5284	100.705	106.034	114.534	81.5064	68.8251	96.676	75.1951	88.9995	42.7479	86.7229	52.6611	45.3152	74.1725	79.4368	57.8985	67.8862
AT4G27320	PHOS34	Adenine nucleotide alpha hydrolases-like superfamily protein	352.367	359.123	360.801	301.141	334.135	403.182	414.737	319.652	280.722	382.123	384.527	331.079	308.327	321.053	276.732	344.115	239.472	269.998	341.302	279.567	251.968	242.409	276.941	241.002
AT4G27450	AT4G27450	aluminum induced protein with YGL and LRDR motifs	273.089	322.104	578.955	243.567	236.891	211.038	490.766	396.643	244.717	235.053	205.702	165.292	150.838	51.2873	77.9063	82.7814	73.7089	187.248	239.23	116.08	73.8196	127.162	59.6137	58.8536
AT4G27740	AT4G27740	Yippee family putative zinc-binding protein	63.448	52.2214	90.3785	47.0067	47.5373	66.2821	69.4733	78.1765	55.674	56.3096	52.8447	66.4677	35.3084	53.5497	41.4329	41.8127	40.7828	51.1712	57.0845	38.9702	54.3894	52.1893	38.7504	50.4268
AT4G28040	UMAMIT33	nodulin MtN21 /EamA-like transporter family protein	32.1736	31.7856	15.8622	21.0494	34.9281	36.8392	28.5132	21.5306	24.7432	38.8538	19.946	39.855	24.0213	22.4375	9.78703	3.11766	8.58522	29.2162	18.766	6.4582	4.59672	13.6641	10.9162	10.3454
AT4G28410	AT4G28410	Tyrosine transaminase family protein	20.407	13.0621	12.751	16.3284	13.5728	22.9056	11.3426	17.1173	13.1128	15.142	13.4285	3.86274	4.76245	11.616	5.91935	12.1613	6.66612	6.71898	1.16211	0.215831	7.61057	2.44299	6.64087	2.11719
AT4G28550	AT4G28550	Ypt/Rab-GAP domain of gyp1p superfamily protein	53.1991	35.6376	40.148	24.8509	36.1984	31.8509	52.977	45.0219	51.1829	46.4989	30.8866	54.9723	18.0942	29.8162	40.7003	42.9122	18.1357	35.6986	24.2052	25.4934	19.9987	18.4499	36.2784	12.4831
AT4G28850	XTH26	xyloglucan endotransglucosylase/hydrolase 26	66.6673	40.6257	39.5959	78.7343	57.6147	54.76	68.5245	61.1359	38.9808	106.824	61.422	60.1542	8.57041	13.7298	1.81568	27.5069	4.6361	19.3865	4.76967	4.03214	21.0817	11.3703	11.8612	3.1867
AT4G28890	AT4G28890	RING/U-box superfamily protein	21.3253	31.8812	26.3585	43.2513	37.1928	32.8525	47.7876	44.8549	33.9639	29.1677	18.1127	10.3565	25.9155	25.0656	19.5242	20.0824	23.6465	20.6417	10.7449	15.7858	2.09585	15.9478	5.1481	9.35152
AT4G29180	RHS16	root hair specific 16	18.5713	22.3764	15.177	16.2685	20.3427	16.9204	26.7268	6.59119	17.3818	17.3609	40.3218	28.7916	12.4523	38.0353	8.84431	9.00949	5.8501	17.7769	5.58722	2.82847	6.85863	4.78923	2.99294	3.18057
AT4G29690	AT4G29690	Alkaline-phosphatase-like family protein	91.6303	77.2266	126.875	99.7416	109.486	119.464	138.075	92.2917	102.212	90.9548	108.559	107.683	74.6571	135.846	125.162	31.2922	56.6964	52.5158	14.5633	10.6048	34.7197	51.2023	70.9454	25.9051
AT4G29735	AT4G29735	transmembrane protein	705.45	753.803	740.977	714.151	651.029	722.783	835.998	809.772	669.016	680.619	713.966	724.481	567.704	718.089	677.025	560.682	514.392	587.989	548.367	539.809	618.387	499.317	465.108	554.173
AT4G30170	AT4G30170	Peroxidase family protein	590.959	517.737	469.569	569.953	546.403	453.975	543.004	531.919	468.66	548.529	485.283	420.63	291.681	546.659	322.577	303.122	184.558	214.223	143.667	114.605	105.66	217.271	139.205	181.305
AT4G30290	XTH19	xyloglucan endotransglucosylase/hydrolase 19	153.678	95.0503	175.732	172.731	151.22	111.491	234.394	103.077	124.874	105.067	141.344	108.738	111.955	154.013	162.61	66.8093	52.2066	83.2164	30.7819	47.8631	117.595	71.8154	50.5492	64.951
AT4G30320	AT4G30320	CAP (Cysteine-rich secretory proteins, Antigen 5, and Pathogenesis-related 1 protein) superfamily protein	65.8125	70.4291	46.9094	57.5748	47.476	63.8366	39.8039	38.7135	29.2921	63.7733	52.67	59.9667	10.453	49.3321	7.74468	22.5396	10.0079	19.7949	6.87228	8.87871	21.7306	13.7674	15.6664	10.373
AT4G30420	UMAMIT34	nodulin MtN21 /EamA-like transporter family protein	24.5871	3.97072	7.42322	24.1027	13.3606	15.9304	17.1911	11.8287	10.1807	12.9992	11.7006	10.6079	3.78409	9.06059	22.1953	8.56892	6.76095	2.90719	0	0.240044	4.1821	12.1769	4.06147	6.18784
AT4G30430	TET9	tetraspanin9	15.63	12.9689	11.0396	12.4693	2.61752	19.9182	17.2219	16.0298	12.256	10.851	9.11035	9.36108	14.4657	13.8085	2.87051	12.0141	4.32706	2.90778	3.44806	6.105	6.54199	0.173054	5.46143	5.17497
AT4G30450	AT4G30450	glycine-rich protein	160.606	86.8597	179.187	118.858	205.166	149.327	143.603	135.15	109.516	138.512	128.713	127.297	111.095	117.195	47.52	102.551	66.1877	65.9266	49.6917	32.2104	36.2025	83.8734	48.1435	47.4656
AT4G30670	AT4G30670	Putative membrane lipoprotein	702.21	651.003	490.668	579.599	454.938	567.347	591.712	596.856	305.968	666.011	602.195	416.061	342.952	527.245	283.81	361.292	117.248	220.259	122.281	101.116	70.7104	264.744	196.382	146.59
AT4G30800	AT4G30800	Nucleic acid-binding, OB-fold-like protein	211.776	216.545	258.044	214.835	248.335	258.851	285.38	254.127	252.53	233.722	272.664	299.005	127.998	292.08	276.145	164.01	234.074	174.932	122.338	194.946	216.11	176.391	148.511	203.85
AT4G30850	HHP2	heptahelical transmembrane protein2	75.5527	65.05	76.285	69.0695	69.9846	80.6407	102.047	39.9793	49.453	70.3245	68.1583	44.6796	45.8918	66.4931	64.4246	66.5829	44.564	23.8205	41.9142	35.397	35.6273	41.0265	37.031	34.0531
AT4G31320	AT4G31320	SAUR-like auxin-responsive protein family	86.4579	59.4156	87.4069	91.1748	54.3546	92.5868	86.5942	94.1378	78.7555	60.6847	82.854	55.7458	34.4514	74.0999	27.6217	57.3225	39.8072	34.7538	17.2075	11.5371	22.5854	5.07436	5.8599	18.058
AT4G31470	AT4G31470	CAP (Cysteine-rich secretory proteins, Antigen 5, and Pathogenesis-related 1 protein) superfamily protein	78.6102	46.222	57.4375	59.5119	34.0277	65.71	40.776	42.9654	36.1819	49.7934	57.3335	48.4949	17.207	34.0051	1.77359	56.7626	17.5288	16.4668	13.0526	4.18803	3.42784	14.8729	1.35786	15.4657
AT4G31940	CYP82C4	cytochrome P450, family 82, subfamily C, polypeptide 4	186.731	201.887	130.532	150.97	93.9451	248.808	85.2811	105.285	147.524	437.48	250.388	98.3421	9.40591	71.7748	38.4841	93.8392	14.6802	14.2518	72.641	71.5267	0.99139	37.6268	21.1111	46.2998
AT4G32650	KAT3	potassium channel protein	79.3523	96.9593	74.9647	115.15	94.8604	98.5543	116.107	123.23	77.4832	136.186	90.7511	94.688	77.5284	102.341	102.168	52.4884	39.8745	74.9915	36.2928	45.1292	20.7922	41.247	57.0357	51.5245
AT4G32840	PFK6	phosphofructokinase 6	65.6908	78.4707	67.158	70.9637	45.7081	61.0537	52.9178	69.9724	76.9333	44.2456	57.6762	50.8049	38.1976	38.721	62.7482	47.5464	47.1578	58.4955	50.8707	43.6319	22.9362	48.2775	38.6314	43.8127
AT4G32870	AT4G32870	Polyketide cyclase/dehydrase and lipid transport superfamily protein	78.5264	75.7936	98.5823	74.7862	75.6995	76.6511	91.3284	85.7959	83.8563	112.401	90.9477	70.6512	66.9525	83.1898	63.236	66.6657	52.9152	46.8388	44.5662	30.9322	75.0013	69.1925	44.4621	71.2655
AT4G32890	GATA9	GATA transcription factor 9	26.62	33.1821	44.721	37.4177	32.7908	27.8694	39.0165	30.0898	31.3665	52.8694	38.7748	36.5222	14.2607	31.5615	24.6946	28.4942	20.5152	19.4545	30.5669	26.5144	13.6938	9.50961	28.4371	36.9195
AT4G33070	AT4G33070	Thiamine pyrophosphate dependent pyruvate decarboxylase family protein	269.011	190.537	333.563	288.821	173.957	95.5534	301.896	286.134	229.041	220.589	145.115	122.026	54.457	24.3177	54.2735	55.4031	34.721	146.614	78.5448	52.283	41.1493	109.371	33.3555	47.4426
AT4G33360	FLDH	NAD(P)-binding Rossmann-fold superfamily protein	359.73	292.325	373.971	378.319	336.407	361.257	397.93	404.701	359.999	408.938	367.582	330.823	276.29	418.8	351.577	319.839	271.449	326.792	253.772	201.494	244.284	365.79	201.036	263.611
AT4G33560	AT4G33560	Wound-responsive family protein	368.645	399.367	491.606	401.841	253.015	235.924	501.432	484.536	331.812	306.895	345.655	257.377	187.409	145.728	220.53	188.918	116.978	309.799	183.541	159.954	97.6437	218.055	178.146	151.425
AT4G33720	AT4G33720	CAP (Cysteine-rich secretory proteins, Antigen 5, and Pathogenesis-related 1 protein) superfamily protein	427.952	181.212	526.179	243.6	99.6607	55.7297	663.094	560.298	217.38	163.563	84.2202	92.3645	5.64922	1.74228	4.76768	39.5629	6.09043	22.4378	23.4578	13.4018	9.55572	11.5073	20.9155	14.4202
AT4G33790	CER4	Jojoba acyl CoA reductase-related male sterility protein	6.98066	17.6378	1.26035	23.0948	11.3809	9.94977	18.1016	10.8022	16.1618	35.4096	9.86517	28.9324	5.71818	24.1882	2.86737	5.15487	12.7367	6.24157	3.43668	2.57982	4.19549	2.47617	5.49534	4.16331
AT4G34050	CCoAOMT1	S-adenosyl-L-methionine-dependent methyltransferases superfamily protein	2814.42	2599.79	2896.63	2815.38	2645.16	3162.95	3117.02	2743.29	2921.97	3738.3	3079.43	2737.36	2691.75	2580.4	2869.98	2482.23	2200.95	2241.99	1780.22	1782.9	1993.28	2070.17	1600.46	2181.12
AT4G34419	AT4G34419	hypothetical protein	17.5753	9.70899	8.27127	26.0242	10.252	16.9256	23.9743	16.0714	10.6697	7.67125	18.6835	11.1557	10.5736	8.26745	2.86925	6.00837	3.08948	7.09496	0	0.241736	16.8931	7.89959	2.58959	14.2653
AT4G34580	COW1	Sec14p-like phosphatidylinositol transfer family protein	58.2838	29.0067	65.9747	76.8129	73.2806	53.7545	57.0184	40.8791	45.0819	56.2977	76.0161	85.8209	34.3873	72.1143	40.5174	37.3408	13.2397	40.1042	47.5083	32.8818	39.0846	37.5546	30.2633	30.9485
AT4G34600	AT4G34600	transmembrane protein	274.649	244.486	264.565	185.065	290.731	244.427	231.949	218.81	190.974	257.473	179.744	186.603	209.495	220.825	286.395	194.793	119.324	161.838	97.3338	66.2515	105.114	158.022	128.905	89.7339
AT4G34810	AT4G34810	SAUR-like auxin-responsive protein family	35.3342	34.0659	36.1527	21.0482	18.2086	14.914	29.4753	37.4452	20.0646	32.434	42.495	26.5682	16.2847	17.834	41.1584	19.5808	19.6188	9.20919	3.16141	11.0415	4.56998	4.86269	1.15033	9.32136
AT4G34860	A/N-InvB	Plant neutral invertase family protein	63.3979	47.2553	46.1664	37.3614	46.3045	32.845	51.3905	55.7001	54.001	45.4641	51.4241	32.6802	54.6548	32.2549	29.5801	31.1807	28.6338	37.0484	34.7071	22.1954	42.4612	31.8812	28.2007	22.7394
AT4G34870	ROC5	rotamase cyclophilin 5	6068.68	5438.99	6717.41	5969.24	5625.96	5504.66	7428.39	6665.53	6264.13	6099.83	5843	6494.56	4051.71	6130.09	6476.09	5179.49	4879.36	5528.77	4750.24	4483.66	4822.12	5241.25	3622.36	5192.65
AT4G35060	HIPP25	Heavy metal transport/detoxification superfamily protein	107.836	117.99	117.155	142.978	131.971	133.251	124.587	105.249	124.453	138.443	104.969	99.1543	156.305	172.567	95.0929	78.0178	59.9814	59.3394	39.7841	39.4693	29.9764	88.5598	72.9466	55.7051
AT4G35350	XCP1	xylem cysteine peptidase 1	74.9392	57.9809	85.1639	62.3536	52.0137	46.7829	57.009	68.5934	61.8067	46.6212	50.2935	70.37	54.6122	75.1547	17.568	27.0262	41.5992	38.5274	20.068	23.4641	22.8774	50.8067	23.9503	46.2578
AT4G36670	PMT6	Major facilitator superfamily protein	122.118	168.52	91.1455	127.567	134.322	153.312	89.1944	130.845	87.5465	182.625	139.681	140.691	101.478	55.4267	60.1975	45.9551	42.734	84.3339	75.0378	61.8993	90.4941	63.7747	70.5695	75.1345
AT4G37160	sks15	SKU5 similar 15	47.8515	20.6124	33.2012	53.8097	35.0528	35.8363	34.1658	40.5615	47.4924	28.2265	49.9229	38.9237	20.1484	40.8242	0.810978	22.8605	25.7662	3.47065	4.66689	1.70774	19.0641	9.28934	4.9316	10.3449
AT4G37530	AT4G37530	Peroxidase superfamily protein	113.557	110.928	94.9462	92.0598	111.704	86.6049	97.9232	79.4569	114.397	90.9376	112.029	100.944	84.2466	105.068	65.2474	82.4802	45.4203	73.3425	55.1356	27.3691	24.6358	65.8495	34.8811	49.483
AT4G37830	AT4G37830	cytochrome c oxidase-like protein	1027.32	830.497	954.277	845.046	790.809	811.439	931.691	892.052	853.845	967.326	989.033	940.413	684.612	863.938	847.409	704.974	724.507	586.179	679.332	675.693	715.183	666.133	660.691	804.712
AT4G39070	BZS1	B-box zinc finger family protein	65.5247	43.0243	71.0692	53.6647	67.2121	78.6492	66.5632	43.0396	52.0783	87.5293	81.8649	89.1986	62.3117	44.8567	44.5171	54.2127	15.9067	27.982	31.4711	35.1985	37.8083	39.7535	23.9952	31.9655
AT4G39220	ATRER1A	Rer1 family protein	320.152	194.355	251.383	301.215	245.012	292.679	277.678	298.11	269.37	293.208	299.569	290.119	232.323	249.065	228.319	222.454	190.632	231.665	180.427	226.28	286.182	192.368	231.491	214.187
AT4G39300	AT4G39300	envelope glycoprotein	282.278	347.361	331.194	275.198	269.861	319.556	362.031	356.491	310.149	344.774	298.513	323.46	226.723	310.122	361.043	282.414	226.899	219.638	185.827	256.559	272.243	257.502	181.748	245.069
AT4G39390	NST-K1	nucleotide sugar transporter-KT 1	118.635	127.587	157.417	106.908	126.396	105.518	159.67	145.611	117.164	148.185	129.537	120.921	103.164	95.2128	94.6507	99.4866	112.685	99.2105	78.5202	108.588	81.1137	82.0536	45.9005	91.6375
AT4G39675	AT4G39675	hypothetical protein	60.6814	104.397	109.371	53.6557	141.668	62.714	102.018	54.7866	30.5275	61.7281	20.3985	42.0954	21.0354	2.93888	8.70908	18.1456	48.6988	40.282	43.4115	4.25156	11.0716	25.9488	7.04897	8.35768
AT4G39955	AT4G39955	alpha/beta-Hydrolases superfamily protein	69.6255	105.788	80.4477	79.6213	73.4165	68.6866	95.2288	81.9391	63.6026	76.8371	76.5423	60.1535	60.1909	56.3925	116.398	56.9059	34.3371	43.0994	35.0241	15.3266	45.6784	17.5968	38.748	40.201
AT4G39990	RABA4B	RAB GTPase homolog A4B	334.995	307.256	317.509	269.507	269.822	233.947	327.206	264.95	249.92	323.484	323.857	310.825	228.483	253.292	272.899	237.059	184.042	240.001	237.139	192.724	210.183	250.066	268.673	194.896
AT4G40042	AT4G40042	Microsomal signal peptidase 12 kDa subunit (SPC12)	95.1568	79.2181	86.4747	76.7215	56.6034	72.6689	115.314	86.8441	70.2144	89.7741	84.1729	61.3115	47.7463	62.8043	100.167	56.4243	55.4827	58.0923	67.2747	61.6588	33.5149	52.4323	53.91	56.645
AT4G40070	AT4G40070	RING/U-box superfamily protein	15.5074	25.7805	12.5108	27.8762	23.6838	26.8832	37.3892	20.3933	19.7196	13.0824	14.0662	17.9356	12.4424	20.6577	15.9034	22.4192	0.523715	9.3216	7.9016	7.49682	9.30658	11.3648	6.15456	5.22753
AT4G40090	AGP3	arabinogalactan protein 3	560.852	331.326	342.094	408.65	326.276	322.538	309.903	293.958	229.601	505.129	453.7	372.021	132.962	328.709	82.8794	173.374	43.2281	123.51	45.5392	49.2389	110.738	100.153	36.2517	54.7419
AT5G01040	LAC8	laccase 8	124.882	125.356	100.822	159.295	138.819	131.406	120.838	177.859	132.502	121.195	129.538	110.768	89.0127	165.695	96.9566	92.8063	77.6868	64.9325	43.5296	53.7509	71.9251	79.5936	64.8705	45.3042
AT5G01210	AT5G01210	HXXXD-type acyl-transferase family protein	151.131	147.874	126.317	199.592	182.788	212.052	157.622	158.733	110.876	176.333	145.384	154.295	117.584	113.349	53.1562	127.864	112.534	91.1626	94.431	97.8209	106.334	35.2328	2.81185	85.4687
AT5G01610	AT5G01610	hypothetical protein (Protein of unknown function, DUF538)	54.1692	57.3948	46.9442	47.9444	60.8845	54.7442	52.3017	26.9798	37.7124	45.4935	71.0954	58.1498	27.5136	65.6993	22.6451	46.1478	16.866	34.8692	24.1973	6.75027	11.3156	17.3456	40.6968	6.25578
AT5G01870	AT5G01870	Bifunctional inhibitor/lipid-transfer protein/seed storage 2S albumin superfamily protein	315.58	266.143	442.201	264.703	348.717	173.206	376.216	347.392	289.264	176.548	263.989	305.711	152.951	214.295	456.864	124.135	92.1608	143.547	112.309	113.042	76.8707	128.731	178.791	109.262
AT5G02100	UNE18	Oxysterol-binding family protein	75.4147	81.681	66.4047	110.917	100.413	74.6583	115.232	89.0112	86.7504	117.816	76.3908	80.5641	63.9838	87.8842	75.1785	75.9953	73.8279	49.9744	50.519	61.7798	62.6268	54.742	41.5381	66.9105
AT5G02270	ABCI20	non-intrinsic ABC protein 9	432.412	357.315	365.929	473.869	346.641	481.826	400.328	476.129	488.953	491.182	480.422	466.481	339.451	462.382	362.911	300.604	266.713	281.032	182.688	238.75	258.456	259.403	251.703	247.176
AT5G02280	AT5G02280	SNARE-like superfamily protein	217.949	213.867	210.487	199.486	140.702	217.867	226.393	227.311	212.066	213.191	195.946	182.614	142.451	173.202	126.439	169.405	128.468	153.931	134.708	99.7764	134.395	126.267	148.167	130.74
AT5G02420	AT5G02420	cyclin-dependent kinase inhibitor SMR3-like protein	49.0618	22.8678	31.3751	53.8325	33.9099	30.8574	29.3819	37.5301	36.0023	37.866	33.5863	39.7721	33.5547	53.8505	23.704	19.6082	16.676	16.2162	16.6537	13.7362	16.1221	32.6392	13.4967	17.5631
AT5G02502	AT5G02502	Oligosaccaryltransferase	568.885	518.377	538.356	481.526	414.349	355.417	532.647	563.178	443.84	375.554	395.149	411.574	274.304	303.866	366.921	354.4	372.04	381.669	435.608	344.909	326.17	354.774	269.789	400.409
AT5G02550	AT5G02550	hypothetical protein	186.398	113.825	158.342	164.06	175.983	121.446	141.662	125.549	142.719	115.873	161.646	153.977	100.334	108.051	64.0399	118.082	126.069	90.164	100.936	103.99	97.8286	132.489	80.5722	67.0454
AT5G02575	AT5G02575		58.1406	34.5319	69.9724	35.4466	38.4503	34.8381	51.4297	46.1015	31.8302	56.1735	34.2908	36.0364	19.0527	16.7901	18.6367	24.2132	24.5291	47.9706	33.44	11.5024	15.0789	40.5222	36.4074	41.0472
AT5G02580	AT5G02580	argininosuccinate lyase	33.1955	51.487	42.9233	46.0997	32.8011	30.857	35.1495	50.2807	18.2464	34.6546	32.7055	36.4467	9.49182	34.9005	31.9193	26.7357	21.1725	9.08927	9.20015	10.024	7.18796	23.6282	3.45486	6.28883
AT5G02780	GSTL1	glutathione transferase lambda 1	49.2353	87.2528	62.2071	70.9594	44.2378	129.325	74.1413	50.5472	44.4364	138.166	112.385	59.5382	36.3926	58.9155	32.6513	43.2559	18.1874	20.9449	18.7791	10.3301	17.579	16.255	17.0195	43.0906
AT5G03345	AT5G03345	membrane magnesium transporter-like protein	301.928	368.503	321.67	284.82	314.922	359.38	278.664	320.105	302.092	330.002	290.276	328.249	225.828	307.426	271.841	255.374	270.932	221.463	205.79	224.578	277.476	289.792	260.953	254.327
AT5G03380	AT5G03380	Heavy metal transport/detoxification superfamily protein	637.386	710.181	645.136	579.502	752.692	625.772	555.3	608.695	494.269	612.127	694.118	550.923	546.892	623.999	630.836	490.974	521.4	465.485	395.727	432.216	393.022	462.885	476.089	379.005
AT5G03510	AT5G03510	C2H2-type zinc finger family protein	13.0043	14.186	11.8532	15.3581	12.4651	9.95096	10.3717	27.6553	7.53195	20.4702	3.84674	24.3905	4.75311	13.8345	1.87036	7.72888	5.53961	5.42733	2.6694	6.09778	4.17277	8.96171	5.44169	10.2271
AT5G03570	IREG2	iron regulated 2	23.788	15.4012	10.0018	16.3075	19.1511	30.8755	12.2775	17.1496	2.81392	32.2209	9.86079	8.34077	5.72556	6.00315	10.9882	8.61961	7.91687	9.68718	4.26508	0.229524	2.95109	2.45888	4.00129	10.2211
AT5G03630	ATMDAR2	Pyridine nucleotide-disulfide oxidoreductase family protein	882.51	800.451	898.6	909.33	899.544	796.527	783.35	777.604	932.553	999.702	909.775	821.249	782.042	790.74	766.66	711.932	679.67	610.945	534.924	537.132	575.511	769.707	536.466	758.384
AT5G04470	SIM	cyclin-dependent protein kinase inhibitor	301.551	280.049	327.869	270.499	292.287	216.018	253.654	249.916	266.508	277.611	220.994	238.541	194.106	293.963	233.449	235.502	130.222	164.787	126.913	120.357	128.486	172.868	142.967	160.66
AT5G04950	NAS1	nicotianamine synthase 1	688.331	744.663	680.863	742.398	556.586	783.631	638.987	624.279	683.956	1196.65	720.878	551.045	409.791	778.945	522.891	530.749	421.39	613.669	546.352	514.33	354.404	635.377	554.037	403.723
AT5G04960	AT5G04960	Plant invertase/pectin methylesterase inhibitor superfamily	142.026	92.2865	112.046	116.966	137.603	105.521	134.192	81.6319	84.0368	143.799	112.724	98.8709	48.8159	97.2791	47.5059	55.7145	13.3214	44.13	19.2672	12.8648	51.4854	50.878	6.16493	17.653
AT5G04970	AT5G04970	Plant invertase/pectin methylesterase inhibitor superfamily	10.4546	15.5051	14.3824	23.0641	9.18261	17.9184	16.1113	23.5266	23.1351	18.4036	21.1373	25.7166	4.74547	16.0597	0	11.0671	17.5088	4.54028	0.366136	3.86652	3.01121	11.1463	0.719777	11.2513
AT5G05370	AT5G05370	Cytochrome b-c1 complex, subunit 8 protein	1110.36	931.554	921.387	957.276	857.935	887.676	998.579	884.809	930.059	1087.45	868.793	968.399	726.667	941.28	967.87	800.826	783.47	745.765	609.147	691.678	699.157	742.603	712.071	765.033
AT5G05440	PYL5	Polyketide cyclase/dehydrase and lipid transport superfamily protein	413.747	380.487	328.285	293.194	513.523	353.479	368.943	437.507	322.011	439.972	448.361	426.416	562.547	296.865	251.372	233.14	310.874	291.378	222.762	237.453	282.851	149.606	253.094	193.684
AT5G05500	MOP10	Pollen Ole e 1 allergen and extensin family protein	287.586	171.664	239.78	202.387	185.181	216.025	204.448	114.951	142.056	258.488	235.735	203.009	64.1318	115.313	33.4352	101.419	22.6959	56.7331	22.8751	21.3073	64.0196	44.4595	8.16551	33.0528
AT5G05600	AT5G05600	2-oxoglutarate (2OG) and Fe(II)-dependent oxygenase superfamily protein	51.2217	64.7403	48.6195	54.6737	82.1712	37.822	40.7494	44.0514	52.8727	62.3809	77.0085	43.8457	49.1509	59.269	32.5355	38.9972	49.2406	23.9552	23.1035	32.8447	43.9566	31.9774	17.6726	43.1965
AT5G05790	AT5G05790	Duplicated homeodomain-like superfamily protein	49.408	66.1817	64.98	59.4438	58.6133	49.769	86.7048	79.2843	82.9696	71.3931	76.738	49.1425	46.903	59.217	40.5258	39.7712	24.9804	37.6945	42.2444	28.1755	16.6234	37.5379	31.6452	43.1913
AT5G05960	AT5G05960	Bifunctional inhibitor/lipid-transfer protein/seed storage 2S albumin superfamily protein	477.681	482.032	584.512	424.888	438.876	350.17	632.336	535.092	494.164	492.758	379.34	421.667	321.201	590.232	420.226	286.684	323.61	474.853	257.851	216.071	198.781	343.416	444.09	217.404
AT5G06200	CASP4	Uncharacterized protein family (UPF0497)	44.7906	40.9061	23.7567	25.8719	36.0557	38.8309	22.7138	18.3499	32.5024	30.2995	26.8425	18.6551	24.0583	28.1843	8.81322	13.0287	10.931	12.6019	9.41894	5.22729	0.523006	10.3169	7.74472	8.29023
AT5G06300	LOG7	Putative lysine decarboxylase family protein	46.807	97.2469	56.3249	96.07	37.4488	50.7659	47.4068	54.7531	57.1718	84.2632	51.1227	73.4608	70.0174	54.1812	43.5258	55.0113	45.4611	40.9389	14.7599	27.0026	27.8874	11.9075	36.3332	25.8328
AT5G06610	AT5G06610	lipase (DUF620)	32.3802	18.1409	46.7332	26.8342	30.4932	20.8997	47.8101	28.9756	28.561	31.3763	30.2915	21.2319	12.3581	19.4609	34.8341	20.6177	17.7509	23.74	14.4649	20.5592	23.2194	14.9656	11.6703	25.6732
AT5G06630	AT5G06630	proline-rich extensin-like family protein	685.061	386.82	410.588	500.549	347.897	490.255	511.974	393.845	354.92	659.858	575.512	459.701	85.9607	290.331	106.687	245.981	71.152	207.014	61.8666	49.3128	110.941	85.6228	26.2094	45.5497
AT5G06640	EXT10	Proline-rich extensin-like family protein	770.05	567.455	531.172	659.968	512.321	542.516	579.255	439.938	460.359	745.233	699.674	512.706	194.121	477.822	190.82	344.497	64.3784	246.614	79.7339	68.713	130.983	127.667	28.2423	72.2795
AT5G06660	AT5G06660	transmembrane/coiled-coil protein (Protein of unknown function DUF106, transmembrane)	339.482	332.627	290.699	312.679	339.722	305.616	361.428	321.477	324.618	374.322	328.756	349.097	238.172	281.239	279.738	293.89	237.81	294.581	247.246	256.629	244.08	325.992	237.762	271.822
AT5G07110	PRA1.B6	prenylated RAB acceptor 1.B6	133.603	90.2056	98.141	143.078	147.749	101.537	110.254	114.777	123.722	163.231	119.159	93.5643	114.823	121.732	82.2286	104.342	112.514	87.9688	77.1651	62.1185	64.5018	63.8785	62.0479	83.1701
AT5G07190	ATS3	embryo-specific protein 3	21.6093	12.4524	39.4779	34.1637	39.4694	27.87	40.9656	47.0658	30.6586	33.5616	44.0093	41.883	24.9096	29.1551	22.7673	31.371	28.8777	18.8278	15.2726	10.1248	20.7524	4.96873	1.47012	18.5443
AT5G07220	BAG3	BCL-2-associated athanogene 3	349.27	421.756	383.318	360.177	389.38	350.414	370.903	352.868	365.816	380.886	392.896	350.079	345.987	366.979	361.898	355.55	310.108	305.919	255.941	271.226	186.151	299.001	253.569	235.875
AT5G07322	AT5G07322		214.676	201.12	246.512	234.056	247.146	199.097	262.57	225.222	213.368	252.065	212.749	207.013	267.991	288.895	169.094	230.741	131.122	156.37	55.7666	48.2015	69.0539	119.619	107.056	92.8038
AT5G07680	NAC080	NAC domain containing protein 80	42.0145	38.7249	22.8288	23.9299	47.2218	31.8561	34.2603	41.7219	19.9558	30.3181	27.6566	23.1059	16.2278	51.0932	27.8221	8.52852	20.1273	23.8349	3.78913	12.4176	6.01979	21.4916	6.90238	19.5508
AT5G07960	AT5G07960	asterix-like protein	337.934	323.98	394.323	372.014	327.584	304.62	377.357	315.302	294.871	375.409	335.606	347.413	269.572	282.634	287.668	290.362	273.726	230.931	293.235	244.712	281.473	252.702	257.952	226.679
AT5G08160	PK3	serine/threonine protein kinase 3	278.195	254.354	284.635	276.262	242.78	327.584	313.853	298.422	289.317	285.667	298.661	328.228	210.291	309.781	272.828	283.41	205.728	256.16	206.012	204.148	237.395	229.721	164.504	203.768
AT5G08295	AT5G08295		30.307	31.6971	25.6111	33.6261	33.7821	20.9015	39.1842	20.4512	22.5143	34.5468	19.1281	12.3092	21.0978	8.11912	7.76312	19.3825	16.1307	10.7781	15.5131	12.2781	4.64333	25.6772	12.5366	26.3093
AT5G08640	FLS1	flavonol synthase 1	908.251	726.549	796.361	1076.42	683.342	793.668	894.839	1020.25	1149.11	1338.2	1127.71	966.19	866.325	1031.06	940.579	842.048	548.758	672.861	308.172	518.159	555.572	670.116	590.953	874.461
AT5G09440	EXL4	EXORDIUM like 4	128.319	129.948	175.542	163.078	182.771	142.543	166.452	170.268	114.919	126.685	199.735	173.012	195.282	158.498	97.7561	100.651	80.3473	109.104	85.0339	91.0879	164.269	109.201	46.3776	101.971
AT5G09480	AT5G09480	hydroxyproline-rich glycoprotein family protein	318.999	268.293	447.707	377.951	434.778	285.741	390.089	411.749	381.494	498.744	414.831	321.032	295.631	438.574	188.68	296.476	221.29	228.513	135.544	85.705	104.414	236.447	284.994	153.398
AT5G09978	PEP7	elicitor peptide 7 precursor	97.087	61.5723	62.3522	82.5559	83.469	67.6943	54.0887	67.568	41.8861	77.8526	57.9029	55.4473	85.5294	96.3256	6.65256	49.7762	29.8585	22.4558	12.5876	5.60814	6.33323	20.7719	18.8999	24.7764
AT5G10130	AT5G10130	Pollen Ole e 1 allergen and extensin family protein	261.701	153.888	188.28	208.228	128.843	153.293	182.592	174.74	168.419	167.748	166.476	187.411	83.2968	117.239	41.3502	82.5567	77.4447	54.8926	31.0285	30.9143	77.4318	35.6455	11.8008	52.5467
AT5G10260	RABH1e	RAB GTPase homolog H1E	22.7741	31.8173	37.015	37.4674	29.3701	29.8652	23.6792	33.2117	27.0395	37.7938	28.5785	16.7115	18.1872	26.6755	19.8215	12.7235	12.4611	18.1926	15.4686	5.34374	15.6647	18.1038	18.3512	6.2853
AT5G10280	MYB92	myb domain protein 92	44.0458	30.0081	39.1361	49.8874	60.8508	48.6005	37.9214	28.0337	57.0071	81.9757	58.2714	43.5103	55.1859	43.6244	35.6726	66.5593	15.6602	16.9041	7.38573	13.8493	24.938	21.7803	5.77432	18.6164
AT5G10430	AGP4	arabinogalactan protein 4	650.321	575.913	651.057	815.611	760.756	619.15	659.963	642.153	620.587	590.86	596.425	657.294	551.341	859.628	340.23	406.77	321.471	345.598	235.803	166.697	155.288	351.385	188.696	309.895
AT5G10580	AT5G10580	plant/protein (Protein of unknown function, DUF599)	172.945	139.132	171.513	120.762	155.738	117.434	100.611	153.039	147.27	203.361	156.489	101.888	100.672	116.59	199.427	118.586	88.9739	76.8046	39.7241	38.331	64.4847	84.3885	63.6151	44.4372
AT5G10740	AT5G10740	Protein phosphatase 2C family protein	53.7936	40.3782	55.703	38.3214	48.5496	45.7921	72.5451	53.5815	52.4137	34.724	38.5134	39.7573	38.3023	38.988	30.6197	20.8997	27.1965	42.0904	26.3871	20.9404	28.7656	19.6207	39.7576	24.7605
AT5G10820	AT5G10820	Major facilitator superfamily protein	107.421	66.2675	79.7092	69.982	70.0063	67.6931	69.4001	62.2558	56.9613	80.9938	62.1282	55.9634	53.5615	56.2764	34.4382	77.5303	44.7296	51.9213	41.0434	42.5466	47.0081	32.1711	51.3672	47.3727
AT5G11280	AT5G11280	tail fiber	190.844	281.559	313.372	254.172	243.797	258.829	251.964	279.891	273.934	320.189	278.492	255.349	215.098	238.226	231.31	254.214	194.662	215.5	181.585	198.63	228.041	252.233	214.525	186.427
AT5G11810	AT5G11810	rhomboid family protein	169.753	163.066	159.35	164.033	136.592	179.194	172.17	152.313	166.469	164.579	134.391	144.393	131	136.5	111.622	105.184	118.77	131.262	111.819	116.247	108.484	129.545	153.58	88.6505
AT5G12340	AT5G12340	DUF4228 domain protein	24.4576	53.1089	20.2206	17.182	9.26295	54.7702	34.2807	34.2818	18.4523	31.3774	19.913	44.991	14.3603	15.0743	2.79646	34.8993	4.70058	11.7409	9.3921	5.24284	14.1817	24.4162	1.0983	6.25908
AT5G12880	AT5G12880	proline-rich family protein	94.1583	94.4743	83.7356	90.1652	58.8836	69.6792	123.884	91.1599	76.1637	117.82	105.361	76.7699	70.9384	77.5443	48.4775	49.9353	23.8048	48.9169	29.8392	29.4398	18.0182	30.9471	27.4024	37.1009
AT5G12940	AT5G12940	Leucine-rich repeat (LRR) family protein	194.142	125.566	166.955	171.748	168.134	124.433	167.428	138.949	143.39	127.754	159.055	133.41	135.888	133.863	135.619	97.062	74.7839	53.5934	84.5092	68.2447	125.629	98.8966	65.6992	76.2803
AT5G13420	TRA2	Aldolase-type TIM barrel family protein	1067.76	1045.41	1087.39	1000.84	927.904	941.581	1138.67	1050.17	1261.91	1180.3	1109.56	947.823	787.197	1200.47	1168.58	721.422	555.149	934.825	663.603	540.449	456.201	734.644	722.283	610.586
AT5G13500	AT5G13500	Hyp O-arabinosyltransferase-like protein	111.561	104.289	105.858	169.886	135.428	163.291	96.8481	134.035	92.0655	123.37	158.474	122.08	105.179	112.246	134.621	118.951	77.422	91.0069	94.068	88.4866	55.7454	80.8945	91.7766	101.913
AT5G13870	XTH5	xyloglucan endotransglucosylase/hydrolase 5	158.222	66.731	106.936	99.7399	85.9026	82.6207	138.07	132.872	85.6465	86.6447	129.772	100.77	40.1368	76.7479	18.5375	65.9485	41.8732	25.4694	26.7842	16.4662	68.9544	54.2911	29.023	40.1725
AT5G13910	LEP	Integrase-type DNA-binding superfamily protein	35.3498	55.1416	57.6992	50.8861	31.4847	35.8346	39.8977	41.838	30.2973	48.651	38.613	43.8654	22.9774	18.7872	39.8957	24.7731	11.4099	23.7796	12.9458	17.0735	7.30588	12.7435	14.5783	23.6301
AT5G14000	NAC084	NAC domain containing protein 84	61.9327	60.3521	74.6151	40.1953	77.796	69.6873	65.6185	91.0143	67.0427	61.6982	45.9823	54.2983	33.5015	65.5482	42.6962	20.9807	22.0073	31.5527	5.13057	9.14354	28.6483	27.3195	17.0081	30.8626
AT5G14120	AT5G14120	Major facilitator superfamily protein	572.924	897.585	537.858	519.447	712.152	838.22	460.928	612.919	587.236	699.911	800.222	755.331	902.807	483.419	434.754	474.157	413.151	459.292	516.934	447.885	417.654	383.504	573.756	287.438
AT5G14150	AT5G14150	Emb:.1 protein, putative (Protein of unknown function, DUF642)	43.1719	29.5337	46.7789	28.772	23.7927	36.8387	35.264	26.8439	20.8252	16.3565	24.2554	21.2682	12.4205	34.1653	21.9229	11.2949	5.99688	18.4016	8.58687	4.08325	4.5494	14.7033	6.36727	6.2624
AT5G14285	AT5G14285	DNA-binding storekeeper	96.3215	76.7913	93.54	48.8388	80.13	64.704	67.4472	78.2792	88.6942	86.5125	61.2093	65.906	41.9935	77.7327	53.415	57.2903	70.9026	38.8745	64.3186	73.3583	54.8334	51.2772	34.7056	58.6987
AT5G14330	AT5G14330	transmembrane protein	1175.29	987.682	825.865	986.089	981.584	843.692	1023.32	869.818	695.094	1411.82	1101.16	880.379	351.855	885.338	216.171	633.413	188.622	401.648	195.167	143.726	159.065	245.921	135.053	248.237
AT5G14340	MYB40	myb domain protein 40	21.0251	12.0612	19.7752	22.1106	12.5086	19.9125	21.96	10.8144	24.8891	15.182	13.3164	12.2721	18.3351	15.1805	5.87655	5.09014	10.4627	6.19301	5.76521	5.02793	1.78125	2.49738	4.1968	7.21472
AT5G14650	AT5G14650	Pectin lyase-like superfamily protein	38.7509	20.8142	41.3899	15.2516	8.14192	13.9274	61.3363	31.1041	52.0456	38.8799	23.3553	25.1187	23.1021	19.0636	17.9201	19.8326	5.91237	10.1389	5.53884	5.20324	4.47977	8.11025	6.19008	7.26613
AT5G15120	AT5G15120	2-aminoethanethiol dioxygenase, putative (DUF1637)	162.235	112.292	158.819	104.531	120.756	55.7356	137.063	144.174	86.2828	119.009	99.5565	62.5471	46.8338	27.3691	46.4072	70.3699	27.8854	65.6662	68.4546	70.684	25.6896	67.7886	14.9162	40.2104
AT5G15130	WRKY72	WRKY DNA-binding protein 72	11.2504	31.7732	21.1449	32.6439	17.0873	26.8575	21.7643	39.5572	23.2	46.3376	33.8203	33.2334	37.538	31.1437	18.8051	24.2574	8.71228	6.64666	9.20632	4.16961	14.491	15.9366	3.44534	15.4556
AT5G15150	HB-3	homeobox 3	84.8918	51.9487	30.378	40.2388	49.6909	56.5176	57.1184	45.0874	54.6028	48.7109	54.7826	32.5468	17.1238	51.5397	21.629	37.0992	34.6875	34.8027	24.9107	24.3894	21.3027	21.8055	7.51841	40.0396
AT5G15180	AT5G15180	Peroxidase superfamily protein	64.2988	39.3535	47.7624	39.2612	86.6309	52.761	40.7555	48.1582	59.7998	60.5584	56.4157	55.4064	45.0989	74.4132	18.6526	49.5261	29.4795	21.8246	4.40978	5.53907	12.5346	23.9554	13.7647	10.4331
AT5G15230	GASA4	GAST1 protein homolog 4	1946.84	1740.25	2704.92	1964.23	1581.19	1531.01	2591.33	2166.69	1820.14	1602.35	1621.4	1796.49	990.275	1202.38	2041.62	1770.88	1605.7	1098.24	1178.95	1387	1654.54	1681.18	1063.35	1373.99
AT5G15265	AT5G15265	transmembrane protein	83.0388	68.7012	79.914	85.401	98.0748	99.5582	89.9934	53.7483	50.7707	52.1509	69.7252	90.2452	48.8723	80.0815	45.5979	44.0528	30.1633	28.9174	13.3269	15.1433	21.4937	27.4498	5.98685	31.9309
AT5G15650	RGP2	reversibly glycosylated polypeptide 2	1850.53	1654.1	1727.52	1814.52	1695.16	1564.99	1844.13	1695.4	1908.36	1789.1	1627.01	1806.43	1411.95	1829.73	1615.17	1593.12	1361.54	1417.86	1126.78	1206.18	1305.52	1141.33	1148.36	1225.77
AT5G17040	AT5G17040	UDP-Glycosyltransferase superfamily protein	40.5375	23.9188	54.5674	23.9269	37.5632	27.8713	26.5387	45.9716	29.2305	23.8884	28.5063	25.6806	14.2892	24.6718	36.8636	20.5866	15.2101	25.4207	10.6213	15.9295	20.7698	10.5396	26.1811	13.4547
AT5G17330	GAD	glutamate decarboxylase	824.514	839.3	879.107	819.412	880.325	857.127	916.825	914.753	903.707	717.443	723.295	764.058	694.182	932.457	926.738	593.022	378.437	531.54	384.547	297.249	214.045	524.211	415.1	351.246
AT5G17460	AT5G17460	glutamyl-tRNA (Gln) amidotransferase subunit C	341.502	302.402	280.651	287.72	250.013	243.566	273.068	197.466	187.693	338.561	270.021	290.199	217.135	290.71	151.169	219.905	172.463	134.798	115.123	128.64	98.7741	190.797	60.5749	153.027
AT5G17820	AT5G17820	Peroxidase superfamily protein	808.341	636.018	644.201	741.504	584.72	629.564	677.13	605.749	495.653	734.626	685.618	565.17	280.036	586.746	282.833	371.677	119.964	285.451	108.086	130.22	103.054	211.728	93.5254	135.04
AT5G18310	AT5G18310	ubiquitin hydrolase	281.217	182.311	199.203	180.323	279.763	224.088	198.685	174.91	191.073	263.881	252.574	202.542	229.601	163.199	236.932	216.245	126.029	139.483	109.173	93.8723	143.66	133.248	127.433	182.185
AT5G18661	AT5G18661	transmembrane protein	62.0873	37.8352	37.6017	37.4025	33.932	23.8943	26.4753	42.8635	35.8909	52.8995	42.1863	31.8017	25.681	41.6647	3.75563	41.7323	21.2019	23.1253	7.64472	0.447464	8.43608	1.52543	8.29149	9.35276
AT5G18690	AGP25	arabinogalactan protein 25	188.796	197.291	200.58	161.104	152.496	187.154	235.058	187.681	203.567	164.527	163.895	193.45	123.278	170.494	166.142	137.548	128.486	169.341	126.51	113.993	84.8635	171.404	105.215	166.721
AT5G18790	AT5G18790	Ribosomal protein L33 family protein	393.813	329.964	353.287	355.854	363.451	354.397	422.914	393.649	351.84	346.274	356.632	349.999	280.36	336.895	469.911	239.278	272.633	295.991	281.942	273.594	295.877	283.183	204.257	243.066
AT5G19550	ASP2	aspartate aminotransferase 2	714.407	751.734	920.949	807.826	512.659	635.822	931.21	915.371	733.766	737.772	633.993	565.107	385.196	474.422	1125.92	535.426	386.432	616.685	490.889	392.209	454.602	494.692	355.17	378.051
AT5G19790	RAP2.11	related to AP2 11	39.6049	22.6166	32.6966	28.791	27.1057	18.9092	28.5444	25.7568	15.5052	33.4781	20.5887	30.0775	6.81123	23.2602	3.85696	14.4249	0.402096	7.86462	5.75284	5.03715	4.26092	6.87293	7.03946	2.13576
AT5G19800	AT5G19800	hydroxyproline-rich glycoprotein family protein	44.4398	43.5099	30.6053	42.2362	48.4271	32.849	34.7714	35.4142	22.0692	44.2986	43.9239	27.3349	24.9697	35.1559	10.7738	17.7253	17.3612	11.6038	4.62828	5.32492	28.6604	12.6163	9.61812	1.1492
AT5G19890	AT5G19890	Peroxidase superfamily protein	262.46	203.519	298.996	244.257	154.833	199.096	222.492	277.671	217.742	346.014	260.945	101.674	17.1543	4.24103	44.8138	47.4046	28.001	57.4284	8.98174	4.29596	6.1587	30.4522	8.84719	18.5837
AT5G20050	AT5G20050	Protein kinase superfamily protein	139.672	140.597	117.871	116.981	133.221	146.341	131.2	162.925	106.188	147.129	153.264	138.675	149.278	148.094	97.2229	127.33	94.7027	99.6524	67.9347	89.7999	100.495	86.631	106.903	84.5038
AT5G20180	AT5G20180	Ribosomal protein L36	375.944	402.956	450.317	388.458	278.958	380.292	416.576	359.156	333.128	398.156	343.092	353.594	236.072	332.087	454.981	250.893	231.255	318.91	308.995	271.202	268.824	258.3	303.787	258.491
AT5G20250	DIN10	Raffinose synthase family protein	588.855	1153.09	773.316	626.272	1078.11	1126.92	678.897	647.876	690.263	816.801	1016.42	829.672	1427.99	457.588	487.231	516.787	432.231	375.532	463.028	534.942	627.125	327.987	683.706	346.171
AT5G20820	AT5G20820	SAUR-like auxin-responsive protein family	41.2602	63.5872	45.1301	67.2044	36.2881	55.7484	59.9485	51.5075	46.761	80.9766	69.277	39.3853	4.65714	21.4606	23.7171	34.3545	30.4162	35.1582	25.2203	14.8754	27.0286	21.636	1.6026	22.65
AT5G20830	SUS1	sucrose synthase 1	138.082	144.138	215.517	157.35	100.622	102.679	206.676	134.08	163.097	98.5919	93.8411	116.203	60.1294	85.4047	105.819	83.0872	108.756	87.0977	126.661	102.651	64.5866	108.927	50.7951	103.94
AT5G21280	AT5G21280	hydroxyproline-rich glycoprotein family protein	52.2043	61.6042	58.7231	61.3605	57.6648	96.5745	72.0406	63.3134	83.6246	82.1663	72.4115	62.3587	58.1446	67.702	65.3835	60.0421	35.6134	55.963	23.9438	35.4625	38.2282	43.0528	57.4391	29.9731
AT5G22410	RHS18	root hair specific 18	77.3291	33.5663	60.8774	46.9695	38.5231	47.7814	54.1967	36.5861	62.1051	78.818	46.977	62.4878	27.8122	50.9504	23.7794	18.2336	15.1784	16.3712	3.77688	8.94937	41.0442	11.6329	1.45691	5.28071
AT5G22890	AT5G22890	C2H2 and C2HC zinc fingers superfamily protein	65.0188	48.7325	61.5879	57.5368	86.7217	49.7706	50.2951	53.6773	61.0429	83.1841	64.8468	54.4138	49.7962	52.0727	44.5337	76.006	31.3836	23.1487	22.3437	36.351	5.09177	46.3848	30.1458	27.8743
AT5G23020	IMS2	2-isopropylmalate synthase 2	339.908	325.32	351.128	368.193	341.999	358.391	312.63	312.626	397.217	414.311	364.329	335.999	147.15	279.812	254.315	260.772	170.292	207.408	132.803	60.3511	186.529	174.107	268.47	157.609
AT5G23980	FRO4	ferric reduction oxidase 4	68.1436	190.604	99.8043	100.656	199.466	68.6778	53.8858	169.294	138.393	168.659	132.971	139.538	53.6029	70.265	43.4695	101.266	23.8341	62.6625	27.536	14.0919	17.9893	53.1907	17.9528	17.6636
AT5G23990	FRO5	ferric reduction oxidase 5	6.06309	51.0625	5.40306	12.366	51.6211	4.96556	1.63682	44.8642	19.2838	72.0044	39.0368	40.4813	14.3996	6.33361	13.9142	23.4889	10.7292	6.0619	3.28231	3.98373	1.88556	8.05262	8.82739	16.3637
AT5G24230	AT5G24230	Lipase class 3-related protein	21.2714	20.0125	20.6048	23.0642	9.18249	19.9112	12.2414	20.3134	16.7529	24.8088	17.6368	16.1863	11.4851	20.0516	0	17.4461	14.4076	8.53489	3.26537	7.45596	3.1808	22.0958	6.04542	7.25349
AT5G24270	SOS3	Calcium-binding EF-hand family protein	60.7698	66.9399	63.5561	31.5633	53.0608	42.8025	58.1574	53.6148	48.4006	41.1964	64.2	38.2306	40.2078	24.423	59.6495	46.5297	19.6352	43.6063	30.1333	31.5125	15.5903	29.6469	18.9124	25.7989
AT5G24313	AT5G24313	transmembrane protein	57.3593	41.2722	34.085	34.5072	26.1088	27.8683	47.6517	40.7398	31.2523	46.4677	49.067	29.2043	15.3901	24.3442	8.88059	6.64927	5.73496	6.11791	12.07	0.295685	9.10233	1.40457	2.83152	7.23385
AT5G24410	PGL4	6-phosphogluconolactonase 4	32.6504	26.9756	22.2136	30.766	19.2557	15.9231	14.1199	19.3494	16.4864	25.9367	27.9573	20.3933	21.1848	19.2766	5.82465	19.1474	9.54909	12.7254	2.50077	9.7313	0.469593	10.2421	2.98138	5.2196
AT5G24980	AT5G24980	transmembrane protein	287.4	289.678	284.62	279.792	345.306	261.026	327.166	374.96	278.821	348.193	268.656	291.426	232.298	291.945	260.005	242.431	257.23	189.682	180.716	234.768	297.334	238.782	180.41	214.205
AT5G25110	CIPK25	CBL-interacting protein kinase 25	7.06012	16.5594	26.0743	16.3006	21.382	13.9344	16.1417	22.4416	22.505	14.11	19.4578	5.66174	9.58432	7.33818	5.8724	16.1456	10.4867	8.70754	5.75133	7.30527	5.46052	7.95449	2.7129	3.15673
AT5G25640	AT5G25640	Rhomboid-related intramembrane serine protease family protein	40.955	43.4233	28.9006	49.0137	36.1283	19.9017	41.9234	34.3317	26.7697	31.066	35.3452	33.9536	33.6325	23.723	20.7612	15.1824	20.1758	23.7979	9.86971	4.22769	17.1054	14.937	23.2263	20.5754
AT5G25770	AT5G25770	alpha/beta-Hydrolases superfamily protein	74.3195	73.9046	94.085	94.6879	79.2244	92.5741	89.3533	69.7683	74.631	98.8383	88.7166	86.5038	46.1198	67.5164	66.443	75.1055	64.2776	57.5227	32.2091	62.0624	33.7802	67.2904	44.1278	43.3156
AT5G25810	tny	Integrase-type DNA-binding superfamily protein	90.3959	130.951	102.493	134.335	145.484	113.486	80.6437	99.8076	134.323	117.944	146.706	99.8718	79.4204	101.99	58.2452	140.125	64.7345	54.7878	31.7129	26.2136	23.407	74.8509	38.2745	65.8848
AT5G25820	AT5G25820	Exostosin family protein	39.4652	48.5639	39.9273	72.037	69.8487	52.7615	32.1314	66.3958	58.3154	64.8472	47.8577	43.9314	40.2433	47.8532	44.6784	37.8912	15.6455	18.4921	27.2095	29.0467	12.6163	32.857	10.7979	23.73
AT5G25830	GATA12	GATA transcription factor 12	26.0952	23.8777	40.5091	32.6263	38.2987	24.8838	31.3795	20.4832	39.4804	39.9493	29.4115	21.856	12.3862	28.8637	20.819	25.08	13.7407	7.45819	15.4396	7.69917	10.8643	21.3936	11.2383	17.4893
AT5G25890	IAA28	indole-3-acetic acid inducible 28	318.6	298.926	303.838	274.325	303.579	257.832	282.442	306.675	232.954	270.525	264.109	231.034	245.86	248.229	219.609	209.317	147.345	157.82	110.046	107.173	127.622	162.633	107.63	137.012
AT5G25940	AT5G25940	early nodulin-like protein	472.112	463.325	450.868	439.303	415.412	386.35	406.951	462.035	389.878	564.69	482.088	465.747	348.992	400.383	529.121	307.979	329.141	329.719	267.632	284.563	272.942	329.68	246.407	368.683
AT5G26010	AT5G26010	Protein phosphatase 2C family protein	52.8658	42.8339	50.3672	61.4208	43.0103	84.6317	42.6687	55.7669	45.2348	55.1902	58.116	63.7066	45.0214	56.8457	35.5882	35.215	19.6508	36.2486	14.0905	23.3566	25.2023	31.8717	43.1905	25.8019
AT5G26080	AT5G26080	proline-rich family protein	25.7619	24.498	17.9309	23.0653	10.2967	26.8863	12.2428	14.0059	17.5559	16.2652	19.3905	13.5041	2.85145	16.3715	0	3.79507	0.223486	8.25569	1.2744	0.150423	3.9093	3.43955	0.413296	0.0364831
AT5G26200	AT5G26200	Mitochondrial substrate carrier family protein	42.1678	39.9031	22.8075	23.925	46.125	38.8285	35.2104	21.5594	22.2356	36.7576	27.6329	36.149	29.7609	21.8788	12.7398	11.7764	17.6073	21.3755	24.7397	18.1593	13.4005	16.0028	18.7497	7.32145
AT5G26280	AT5G26280	TRAF-like family protein	2032.24	1921.26	1556.39	1914.65	1819.44	1984.28	1651.18	1747.25	1603.84	2593.21	2064.2	1991.39	1510.96	1511.78	1113.46	1777.74	1068.99	911.925	649.527	639.814	778.024	880.909	934.042	797.096
AT5G34940	GUS3	glucuronidase 3	78.1949	90.7703	70.8593	62.2711	66.6967	91.5902	76.0401	75.1015	99.1767	108.46	65.4251	70.8142	41.0272	73.3922	62.2706	63.9859	51.5725	63.7318	60.473	48.6696	52.3893	85.8811	26.7365	66.8767
AT5G35190	EXT13	proline-rich extensin-like family protein	378.332	238.969	240.242	302.187	255.133	218.009	281.511	169.623	201.312	369.865	313.141	268.343	94.7201	186.9	58.1728	122.045	44.1655	103.415	48.0666	35.8604	88.5393	71.7042	17.2141	29.0218
AT5G35730	AT5G35730	EXS (ERD1/XPR1/SYG1) family protein	145.057	149.99	163.623	167.586	102.875	125.43	142.646	123.393	157.075	128.804	121.821	151.653	141.58	127.809	116.634	127.181	92.1977	113.102	118.709	77.9486	92.9825	117.058	87.6347	110.544
AT5G35940	AT5G35940	Mannose-binding lectin superfamily protein	11.2106	34.0143	37.0886	35.5497	11.4914	27.874	42.062	19.3987	16.2386	34.5611	29.4997	31.2983	20.1458	18.6344	4.77394	32.9283	7.33156	14.9746	4.66125	13.3677	14.3251	16.935	4.94693	12.38
AT5G37480	AT5G37480	maltase-glucoamylase, intestinal protein	118.43	143.194	126.613	160.311	111.823	132.403	157.06	97.6974	143.314	142.863	78.892	97.1735	83.1427	135.439	102.782	115.168	95.6823	83.8981	106.351	70.5733	78.5838	66.2729	68.7901	88.6143
AT5G37740	AT5G37740	Calcium-dependent lipid-binding (CaLB domain) family protein	121.977	198.4	302.282	154.829	209.861	182.894	220.767	163.064	145.344	167.752	152.067	146.51	160.75	167.861	161.333	124.788	106.743	110.68	90.9976	70.806	82.814	122.709	100.852	56.805
AT5G38005	AT5G38005		74.1112	95.764	101.629	105.536	102.708	135.399	92.5429	102.938	84.2982	82.3062	109.51	84.7124	93.8715	93.1107	129.915	76.5422	59.7717	65.0636	61.6775	51.2623	32.4347	81.7009	51.5371	53.6268
AT5G38340	AT5G38340	Disease resistance protein (TIR-NBS-LRR class) family	15.5516	16.7552	29.3801	33.6821	32.4173	12.9351	14.1315	27.8063	22.0647	29.1287	14.0564	12.5908	14.3614	21.9477	20.9255	3.97285	9.72515	10.0826	6.23827	12.1312	8.19921	12.509	14.8673	13.3722
AT5G38550	AT5G38550	Mannose-binding lectin superfamily protein	40.608	20.4912	22.8056	68.3716	10.3959	8.94762	30.3878	41.7355	40.8845	22.8185	53.6305	28.9192	11.4296	33.5976	17.8172	11.9397	7.39529	23.227	11.2168	11.1234	4.64842	8.22847	16.8378	21.5352
AT5G38610	AT5G38610	Plant invertase/pectin methylesterase inhibitor superfamily protein	45.777	22.8514	50.0352	21.9827	23.849	33.846	44.8093	40.708	43.0436	40.0031	27.5668	32.641	30.761	29.6455	5.75217	20.9454	16.2137	22.3302	11.5406	2.97032	7.17803	12.6501	8.23762	19.6304
AT5G38940	AT5G38940	RmlC-like cupins superfamily protein	407.215	422.02	466.45	469.08	388.218	458.59	399.365	445.006	391.908	482.854	432.265	346.454	140.408	271.468	75.7556	277.949	162.729	317.129	208.886	298.435	234.853	306.595	189.792	303.615
AT5G39190	GER2	germin-like protein 2	45.7281	24.8417	65.3387	14.6762	41.8218	27.5291	72.6954	80.2955	27.5137	16.1683	14.7595	50.3105	8.51045	30.499	27.4874	11.7099	10.1385	31.5081	16.1804	15.6211	18.3382	24.0122	30.3374	6.30635
AT5G39320	UDG4	UDP-glucose 6-dehydrogenase family protein	433.414	424.548	509.093	520.861	471.834	555.494	522.595	512.615	495.805	472.281	497.141	499.029	427.478	596.772	413.259	438.703	358.763	318.1	255.968	277.242	332.884	358.206	268.221	264.73
AT5G39340	AHP3	histidine-containing phosphotransmitter 3	231.305	184.496	201.07	197.597	217.512	194.122	228.333	184.978	133.814	191.537	210.395	184.858	168.279	198.927	166.061	179.176	179.028	137.996	148.651	132.201	148.793	163.703	119.104	148.294
AT5G39580	AT5G39580	Peroxidase superfamily protein	68.7636	104.985	78.4967	79.5731	37.5355	82.6236	92.2257	89.0393	138.077	116.761	86.586	138.406	113.132	36.2816	48.3449	63.6834	33.2645	39.7037	32.5855	34.4209	115.798	64.6285	31.4164	46.387
AT5G39890	AT5G39890	2-aminoethanethiol dioxygenase, putative (DUF1637)	94.3832	75.5771	118.881	81.5666	48.1613	49.7674	83.7609	108.085	77.3909	54.2046	47.5941	36.3735	22.8881	8.23383	29.6851	35.3622	29.7495	55.3153	37.9323	40.7073	11.3997	53.8321	9.25764	24.7624
AT5G39970	AT5G39970	catalytics	17.3212	27.0108	20.4132	23.0184	13.6918	10.9421	25.706	22.5366	25.1001	36.6322	21.8274	33.1821	27.8814	22.312	9.77488	18.5912	9.88936	13.2759	6.94422	16.8286	13.1811	10.4128	12.4759	13.4047
AT5G40510	AT5G40510	Sucrase/ferredoxin-like family protein	98.2359	76.8406	58.7244	89.2473	73.4186	72.6698	74.1353	102.82	96.1978	61.7635	71.4161	62.0466	107.553	104.096	56.3943	53.6728	39.5324	64.0779	34.9984	22.4694	11.6948	27.6898	20.9834	21.7788
AT5G40590	AT5G40590	Cysteine/Histidine-rich C1 domain family protein	90.1837	69.9473	50.8792	87.1904	61.0976	85.6142	38.7095	107.061	90.6995	136.059	106.835	61.2597	12.4374	6.93033	13.87	24.3718	9.65252	13.4763	8.66607	6.36401	5.71426	9.20521	3.09048	20.4459
AT5G40730	AGP24	arabinogalactan protein 24	1068.56	853.721	917.919	1023.03	878.156	901.653	1213.61	881.955	766.719	1262.94	933.724	899.61	597.567	1269.2	552.709	507.509	294.901	426.892	236.29	174.043	278.666	366.34	154.454	211.304
AT5G40760	G6PD6	glucose-6-phosphate dehydrogenase 6	119.287	126.647	141.388	140.99	163.618	142.356	172.227	133.034	183.177	179.524	126.012	137.802	84.0874	133.133	142.574	96.4573	98.4487	116.525	91.9902	77.7835	81.2374	93.2922	75.5472	67.0385
AT5G40780	LHT1	lysine histidine transporter 1	86.9281	129.816	109.338	111.255	96.0535	101.538	116.006	126.514	139.598	145.969	125.437	104.337	72.6898	67.4689	64.2114	77.5383	45.248	94.1069	57.2871	53.5253	68.9466	65.9386	38.3371	66.8853
AT5G42180	PER64	Peroxidase superfamily protein	109.247	80.5016	62.9498	94.0205	117.231	95.5703	107.579	61.2613	68.6581	104.888	86.6293	75.5671	57.4714	89.9252	38.4988	63.6767	35.3671	44.0966	18.4942	8.08998	31.7169	36.4849	27.3112	27.8916
AT5G42500	AT5G42500	Disease resistance-responsive (dirigent-like protein) family protein	84.6246	102.819	106.115	129.245	119.574	93.5747	102.005	80.5319	93.2389	118.963	100.083	98.9968	126.152	134.842	55.2855	78.5392	28.125	64.5072	35.525	32.1171	10.5059	70.1814	41.264	31.039
AT5G42510	AT5G42510	Disease resistance-responsive (dirigent-like protein) family protein	70.6614	76.6447	85.8457	74.8426	48.6593	73.6689	88.6249	88.8929	41.8553	62.4551	65.5716	47.7996	26.2089	107.701	12.6623	19.4975	26.9011	15.3379	23.4953	10.2747	13.7469	22.8273	1.71856	13.4959
AT5G42570	AT5G42570	B-cell receptor-associated 31-like protein	193.744	262.203	248.174	205.229	270.812	212.039	291.155	198.483	179.025	273.854	224.543	262.402	170.104	199.74	186.794	193.503	188.798	186.876	154.402	161.193	231.362	187.617	148.28	213.075
AT5G42630	ATS	Homeodomain-like superfamily protein	27.7396	25.0331	42.2611	43.2522	23.8111	24.9035	35.2329	36.4128	30.0678	26.0256	26.8041	31.0045	17.2112	31.0642	32.9194	17.593	24.8912	10.7174	9.96217	4.17958	18.1314	14.8593	9.8002	7.3123
AT5G42785	AT5G42785	transmembrane protein	59.0814	36.7179	38.4554	36.4323	21.638	42.8084	34.1598	29.051	22.0049	64.7019	36.9608	51.9313	22.9879	53.3585	13.7373	26.5054	34.9259	11.4713	7.58515	1.78539	7.27343	8.30073	9.9951	19.551
AT5G42860	AT5G42860	late embryogenesis abundant protein, group 2	207.521	126.669	141.117	192.907	132.127	107.507	139.809	162.957	124.412	129.894	159.097	111.137	133.981	152.064	103.814	82.9301	118	95.8352	62.8247	81.3071	67.2782	96.6202	39.3173	85.4935
AT5G43060	RD21B	Granulin repeat cysteine protease family protein	601.26	574.602	641.879	675.307	635.423	529.602	666.59	624.063	639.991	613.503	562.537	577.888	478.467	595.712	452.913	461.962	434.369	484.537	389.62	457.973	371.411	508.76	303.328	423.191
AT5G43180	AT5G43180	transmembrane protein, putative (Protein of unknown function, DUF599)	99.6416	89.9203	116.62	111.315	102.698	103.534	80.7284	93.3217	97.9119	84.4553	74.6221	97.3247	76.5509	75.3526	48.3018	89.5432	99.5528	63.6604	34.7464	45.1787	36.0819	61.409	55.6806	49.4585
AT5G43350	PHT1;1	phosphate transporter 1;1	612.036	516.819	608.411	700.162	696.001	558.472	691.435	768.758	559.233	841.498	518.939	508.099	480.085	815.271	347.946	620.86	254.275	415.988	181.799	155.814	86.4648	262.967	179.498	223.57
AT5G43520	AT5G43520	Cysteine/Histidine-rich C1 domain family protein	17.6645	32.8223	23.8471	19.1305	41.5622	17.9132	27.5822	24.6937	38.2587	30.2651	26.0674	19.5018	23.0593	26.3148	9.79316	34.7076	11.0548	5.09767	7.76995	8.75818	2.0153	11.4671	10.8587	8.30641
AT5G43540	AT5G43540	C2H2 and C2HC zinc fingers superfamily protein	56.4809	41.7406	52.0469	76.823	90.0431	67.6981	43.6027	46.2013	53.5132	81.0099	46.9126	46.8911	23.9596	30.0875	27.8327	14.2166	21.332	17.2425	19.2455	5.39759	3.45493	11.6069	31.4724	8.34289
AT5G43780	APS4	Pseudouridine synthase/archaeosine transglycosylase-like family protein	497.192	433.952	384.739	530.481	528.169	549.542	373.618	496.516	403.129	511.75	441.543	445.227	498.208	367.629	304.36	414.956	337.24	369.122	306.798	322.467	203.201	322.909	369.705	290.407
AT5G44110	ABCI21	P-loop containing nucleoside triphosphate hydrolases superfamily protein	386.627	311.177	321.477	428.81	283.375	346.711	372.777	413.915	436.258	401.387	410.629	367.1	272.612	350.284	181.815	228.245	164.987	205.832	143.959	112.055	146.677	152.646	185.254	163.776
AT5G44210	ERF9	erf domain protein 9	33.5847	20.3666	19.4004	36.5171	32.6864	28.8702	32.393	27.8885	22.4568	37.7704	25.1632	18.7664	19.1242	17.3982	23.7928	22.3847	16.3893	19.6989	12.9859	11.2583	6.01933	31.3063	12.9851	25.6488
AT5G44380	AT5G44380	FAD-binding Berberine family protein	146.369	172.583	222.829	160.162	216.584	160.273	177.836	139.516	163.252	204.441	145.328	181.3	280.674	169.363	183.224	124.071	72.382	97.1912	54.4571	61.2211	45.6478	94.5586	81.0509	60.9081
AT5G44575	AT5G44575	hypothetical protein	107	92.7424	108.299	182.332	58.4219	131.404	113.978	180.057	181.738	219.416	150.637	198.897	84.2058	29.0867	101.064	39.6057	22.9508	98.0681	52.6654	78.3796	109.182	36.9806	84.5739	60.7805
AT5G44578	AT5G44578	transmembrane protein	79.957	93.123	109.096	95.0128	61.0911	49.7658	84.6533	101.772	103.191	67.159	65.4128	57.5503	20.8961	79.6413	84.3354	32.2159	44.7754	43.0247	69.1348	40.2202	50.7997	46.6905	40.5692	41.2416
AT5G44610	MAP18	microtubule-associated protein 18	200.681	208.904	139.15	205.328	189.602	156.29	189.276	152.361	159.47	190.412	205.461	137.268	200.652	212.21	90.903	159.897	27.1497	91.8847	74.8406	37.1719	49.2918	67.3922	35.9418	38.2868
AT5G44820	AT5G44820	Nucleotide-diphospho-sugar transferase family protein	34.4872	20.2506	26.5927	20.1117	14.8159	15.9222	35.3712	5.53993	37.7088	27.0262	27.8925	23.6757	9.50632	20.8452	25.9174	20.2872	16.0681	14.1213	14.7736	9.94758	13.1586	7.10385	4.98067	13.4009
AT5G45070	PP2-A8	phloem protein 2-A8	109.929	118.163	123.933	89.0608	89.3489	169.215	146.429	103.051	110.788	211.636	172.044	103.34	49.7157	131.18	66.8588	81.518	20.0569	51.1129	34.2197	28.4015	21.9063	27.7007	35.7756	28.953
AT5G45080	PP2-A6	phloem protein 2-A6	37.8074	41.7999	15.933	25.9016	22.6334	33.8534	19.8727	24.6816	25.7288	35.5985	20.0256	6.58428	8.59935	20.4042	8.88122	7.48698	9.40155	13.7002	4.8935	1.58312	6.73516	13.3964	5.82339	1.11688
AT5G45280	AT5G45280	Pectinacetylesterase family protein	255.766	174.102	238.293	180.313	199.902	208.569	172.294	158.84	160.191	224.387	194.44	195.084	173.752	180.967	136.08	154.572	132.286	120.236	92.5975	137.888	130.888	129.65	102.298	107.366
AT5G45330	DCP5-L	decapping 5-like protein	39.8987	28.6839	32.3119	33.5384	58.4968	19.9003	38.9721	44.9975	53.6713	47.5481	36.0997	40.1878	26.7626	14.6781	22.6464	42.0903	28.2828	18.5384	32.7029	34.7554	22.4629	34.9986	16.9205	28.8138
AT5G45580	AT5G45580	Homeodomain-like superfamily protein	11.8303	8.64206	24.2829	27.9336	12.5032	13.9344	11.2997	22.4398	20.906	13.0401	14.204	17.7435	8.61909	7.38356	12.9813	6.78042	8.04757	10.4309	1.85226	16.1973	5.43407	3.59608	0.737671	5.18593
AT5G45920	AT5G45920	SGNH hydrolase-type esterase superfamily protein	34.731	21.719	49.1187	43.2082	45.0687	27.8692	46.7239	33.281	35.2227	29.2838	36.174	33.8867	22.9652	35.1436	38.8523	23.8584	17.7801	8.15897	15.9949	18.2767	28.0838	18.2674	8.63838	8.35815
AT5G46230	AT5G46230	hypothetical protein (Protein of unknown function, DUF538)	142.648	111.301	140.433	126.613	117.449	110.497	116.909	119.077	137.834	161.111	126.177	117.707	82.2238	117.27	94.9784	120.393	73.0163	77.8676	54.0461	52.5421	54.1538	71.7279	33.9295	93.6184
AT5G46900	AT5G46900	Bifunctional inhibitor/lipid-transfer protein/seed storage 2S albumin superfamily protein	323.727	342.423	380.34	360.62	623.254	402.416	398.943	227.518	268.901	330.847	241.967	310.163	307.447	698.338	72.1301	199.027	184.406	165.246	86.4043	55.8464	28.7959	142.664	20.4991	64.2196
AT5G47540	AT5G47540	Mo25 family protein	121.431	115.827	113.746	136.261	112.873	119.202	131.306	88.1154	121.548	133.033	113.546	84.2902	83.1561	105.681	74.0227	118.423	82.4602	101.665	83.909	76.5986	72.1375	53.8695	118.475	73.155
AT5G47740	AT5G47740	Adenine nucleotide alpha hydrolases-like superfamily protein	15.9867	10.8153	30.7954	15.3587	16.8959	8.95468	15.2274	6.54429	8.32538	16.208	15.187	10.5321	3.78479	3.67208	10.9767	8.57758	3.08052	10.5107	4.24296	4.62129	19.1385	5.73857	2.57353	1.10098
AT5G48070	XTH20	xyloglucan endotransglucosylase/hydrolase 20	133.482	111.187	103.485	117.021	144.368	133.441	76.819	124.384	105.856	146.084	103.33	114.208	72.8089	73.9263	203.675	103.254	74.1605	76.2463	41.3574	27.4801	36.2771	69.4169	53.2267	42.3539
AT5G48110	AT5G48110	Terpenoid cyclases/Protein prenyltransferases superfamily protein	26.8543	8.82153	40.8203	31.7136	35.9634	24.8878	26.5453	12.9986	19.513	13.1059	21.79	29.6647	17.2638	29.6028	29.024	8.84073	17.0982	2.70104	10.1728	0.377165	10.6166	8.15041	6.33465	8.29608
AT5G48290	AT5G48290	Heavy metal transport/detoxification superfamily protein	43.2281	46.3863	52.0288	83.5638	47.5205	64.7098	57.9838	72.8392	41.3363	78.8696	77.7483	45.1583	39.2611	70.2707	35.6208	48.405	9.19974	33.8947	18.7072	16.268	20.1528	24.0668	20.3042	24.7645
AT5G48560	AT5G48560	basic helix-loop-helix (bHLH) DNA-binding superfamily protein	107.69	67.731	99.3587	97.8643	85.8288	97.5614	96.0762	93.2934	82.9612	100.589	80.6441	72.3785	65.4984	100.059	77.3056	73.3391	46.1641	53.4328	37.9249	23.7142	18.1533	45.6211	56.4131	25.892
AT5G48657	AT5G48657	defense protein-like protein	17.6246	30.5383	21.2433	39.4358	29.5118	15.9212	10.2366	27.859	19.4526	32.4426	33.9104	33.9284	11.4289	33.1988	17.8153	24.3603	4.82753	12.2114	9.24217	11.1389	20.4029	15.9036	12.5705	8.32274
AT5G49080	EXT11		236.032	209.664	218.058	275.359	162.944	230.14	235.268	204.902	158.962	320.084	316.756	226.041	58.3119	123.591	45.3009	130.191	22.8509	73.3797	22.7672	28.5438	77.4505	55.779	25.119	36.2226
AT5G49270	SHV2	COBRA-like extracellular glycosyl-phosphatidyl inositol-anchored protein family	42.4424	18.2956	43.8993	39.3604	29.4246	37.8311	32.2931	25.8251	23.7088	63.5544	20.7003	36.6522	24.0592	27.4203	6.80275	19.7476	7.20689	11.7698	8.63491	0.365928	12.9508	14.6611	4.74595	0.0866241
AT5G49350	AT5G49350	Glycine-rich protein family	42.9022	39.3617	52.1199	67.2063	50.8461	46.7852	55.1498	54.6361	69.7512	75.4204	45.2593	54.0986	35.3626	67.3034	29.5471	45.4609	33.9004	43.4303	29.9887	15.1975	34.0284	23.0676	57.2352	18.6651
AT5G49850	AT5G49850	Mannose-binding lectin superfamily protein	44.5072	16.9477	19.3893	30.7127	18.2021	25.8814	27.5559	35.3152	32.7692	38.8465	26.0169	24.6489	13.3727	20.8893	44.1566	10.3749	7.33625	4.27028	12.4325	12.229	11.9357	12.5811	15.2175	5.25223
AT5G50200	WR3	nitrate transmembrane transporter	423.467	386.355	294.066	313.622	304.568	345.438	263.252	291.666	313.304	517.762	443.674	318.212	271.585	354.593	159.945	341.564	154.533	217.875	106.293	149.438	310.435	217.233	130.623	260.429
AT5G50300	AZG2	Xanthine/uracil permease family protein	23.485	16.4557	9.15586	18.2602	21.3366	8.95425	10.3618	7.61124	10.6618	15.1516	21.3239	16.6259	3.77715	15.2308	8.91993	11.9049	1.84197	1.25179	8.99385	2.71768	7.78165	7.9335	4.16539	10.2445
AT5G50370	AT5G50370	Adenylate kinase family protein	252.534	164.621	211.354	259.178	160.414	195.426	265.357	204.842	177.814	219.602	174.8	165.351	175.934	180.287	175.965	161.272	148.628	151.434	167.968	144.2	162.964	141.173	160.781	167.819
AT5G50375	CPI1	cyclopropyl isomerase	82.6221	84.1119	127.891	89.1648	93.7215	105.864	96.9892	105.249	86.6881	80.1684	108.461	97.0197	61.8984	88.9549	67.1314	65.4462	69.0146	97.8321	91.7416	96.3468	68.0104	64.9667	43.635	73.1025
AT5G50560	AT5G50560	transmembrane protein, putative (DUF 3339)	125.756	112.341	87.7929	107.888	112.686	115.448	95.9308	116.903	96.5462	203.647	123.313	104.237	70.3705	118.692	103.295	72.1985	31.2149	59.5074	27.3633	22.5145	12.3765	37.7925	25.6086	29.4749
AT5G50660	AT5G50660	transmembrane protein, putative (DUF 3339)	125.756	112.341	87.7929	107.888	112.686	115.448	95.9308	116.903	96.5462	203.647	123.313	104.237	70.3705	118.692	103.295	72.1985	31.2149	59.5074	27.3633	22.5145	12.3765	37.7925	25.6086	29.4749
AT5G50720	HVA22E	HVA22 homologue E	76.1744	31.3006	91.3203	51.7716	60.8894	32.842	95.4678	77.0813	55.0684	39.0725	41.7905	41.195	43.057	57.8343	29.5392	44.6099	26.246	49.0878	46.8044	22.2893	26.6197	33.086	28.6011	31.9618
AT5G50760	AT5G50760	SAUR-like auxin-responsive protein family	153.09	190.491	197.023	164.02	241.286	155.296	125.368	137.359	147.642	162.321	164.024	156.043	120.513	169.721	195.237	137.705	81.491	75.801	53.7721	40.8284	31.4407	193.247	72.5235	57.8134
AT5G51040	SDHAF2	succinate dehydrogenase assembly factor	396.94	489.419	429.656	449.792	432.418	460.596	556.605	550.128	509.66	603.782	566.97	529.488	396.538	480.114	522.682	386.053	358.964	446.023	292.459	354.514	342.897	377.578	292.462	385.092
AT5G51060	RHD2	NADPH/respiratory burst oxidase protein D	25.2478	35.5685	47.2516	46.0831	25.0958	26.872	46.6776	42.8398	52.1231	34.672	49.9086	36.2931	18.1427	44.4883	15.7207	25.6003	25.2411	27.039	15.2351	15.9532	19.6027	16.0691	3.67188	9.37798
AT5G52180	AT5G52180	transmembrane protein 161AB protein	70.547	104.065	86.9963	96.9631	79.5496	87.1556	116.299	75.4961	86.8907	94.9835	82.8285	85.1918	65.7495	93.0558	59.5107	76.7432	55.945	73.4019	80.3332	40.4552	50.3026	49.2444	63.9017	79.9487
AT5G52830	WRKY27	WRKY DNA-binding protein 27	58.6192	55.2989	40.0275	36.3953	42.9546	35.7928	41.7715	45.0671	51.6624	68.0152	56.5736	37.785	31.5805	32.6997	35.6759	43.7015	28.2961	33.2255	24.9639	13.5048	31.0417	12.9037	16.9388	19.6361
AT5G53560	CB5-E	cytochrome B5	1801.74	1646.85	1848.99	1679.04	1692.86	1727.2	1855.44	1795.2	1669.24	1828.42	1727.76	1711.98	1380.37	1898.64	1535.15	1370.48	1421.25	1391.92	1231.3	1207.88	1399.13	1308.88	977.018	1348.62
AT5G53980	HB52	homeobox protein 52	32.3143	21.5761	33.4672	34.4116	41.623	20.8999	18.8605	27.9095	28.5889	33.5134	30.4706	33.769	6.63315	10.6291	12.8515	9.72272	19.4293	13.4531	9.43318	2.86953	18.8221	16.8157	10.5708	10.3194
AT5G54040	AT5G54040	Cysteine/Histidine-rich C1 domain family protein	19.2502	10.3782	19.8525	15.4012	11.3769	12.7895	13.1768	20.3097	16.5734	17.2975	15.998	15.8237	17.3323	15.686	15.9786	5.3935	3.22337	12.0012	3.32932	1.58457	0.420614	5.83327	5.83096	15.3187
AT5G54370	AT5G54370	Late embryogenesis abundant (LEA) protein-like protein	150.105	169.794	123.044	163.123	126.48	103.525	180.892	138.296	82.9914	132.032	114.206	162.952	36.3517	71.3803	1.71653	43.2754	33.702	24.1035	9.56265	6.81785	76.5675	30.7627	11.0109	44.1691
AT5G54500	FQR1	flavodoxin-like quinone reductase 1	495.786	502.194	490.272	524.923	551.83	477.76	416.358	408.488	464.913	582.112	515.039	461.232	449.584	399.543	422.376	497.248	361.79	358.645	324.024	351.543	373.25	477.95	278.875	410.533
AT5G54790	AT5G54790	CTD small phosphatase-like protein	22.7694	15.5022	14.3672	20.1591	15.8616	16.9221	11.2567	19.2975	13.5567	17.3344	32.5621	20.9417	5.74949	11.8963	0.900866	12.3777	4.15009	3.0138	1.99371	2.59268	0.258501	5.63957	2.31674	3.11999
AT5G55170	SUMO3	small ubiquitin-like modifier 3	46.4178	28.411	24.6273	23.9383	34.948	37.8343	30.4238	37.46	27.0098	21.7275	29.4294	21.8941	11.406	30.0464	26.8178	29.0024	16.3804	19.7056	20.794	6.58448	9.74503	11.6141	15.902	17.5149
AT5G56080	NAS2	nicotianamine synthase 2	225.697	378.649	232.597	204.261	82.7347	267.743	189.106	194.213	176.743	428.1	303.157	211.122	49.6099	98.3964	136.797	52.0681	71.7269	102.512	54.0376	70.3575	32.5225	117.754	35.5914	112.06
AT5G56540	AGP14	arabinogalactan protein 14	583.973	456.513	436.087	612.025	625.166	647.093	569.702	429.084	495.399	488.023	458.274	465.459	574.027	713.878	255.942	338.485	317.86	217.922	113.899	111.114	139.494	229.866	143.171	185.471
AT5G56795	MT1B	metallothionein 1B	27.8955	58.2565	28.819	33.8987	37.2854	42.8088	37.0547	47.0302	27.5967	49.0427	39.5645	35.6804	21.11	51.5604	17.7751	20.1601	8.87316	25.3799	12.159	6.61686	9.8059	28.1024	14.6208	14.4239
AT5G56870	BGAL4	beta-galactosidase 4	75.6635	120.105	73.2864	111.321	104.932	99.6114	79.7804	77.2996	85.1256	114.613	78.8935	109.972	100.777	89.7766	57.2213	83.7377	102.551	40.3138	58.7292	47.1099	74.0899	70.4625	41.2898	46.6766
AT5G57090	EIR1	Auxin efflux carrier family protein	51.369	71.1903	78.5641	111.348	92.5476	104.423	68.1139	97.5491	109.503	72.5719	85.7868	104.591	45.8806	106.389	59.4017	76.0494	54.9363	47.9377	35.4607	15.3279	24.3944	31.0294	38.7594	21.7759
AT5G57530	XTH12	xyloglucan endotransglucosylase/hydrolase 12	111.83	51.3214	75.1959	90.2017	55.4763	66.6943	93.281	53.7062	65.8012	144.648	88.4586	65.7532	17.5051	25.6928	32.7249	46.481	12.8991	26.8203	8.20299	14.9309	58.4855	24.9931	8.90464	10.4229
AT5G57540	XTH13	xyloglucan endotransglucosylase/hydrolase 13	83.3389	41.8057	64.1867	83.5444	49.781	45.7867	75.2284	53.6847	57.9477	99.3282	46.8547	51.8134	2.77581	12.7568	6.78948	33.1377	11.0039	10.8849	8.58315	7.57777	20.1328	23.3683	1.12588	13.38
AT5G57625	AT5G57625	CAP (Cysteine-rich secretory proteins, Antigen 5, and Pathogenesis-related 1 protein) superfamily protein	280.364	249.36	187.898	288.781	266.33	271.775	226.279	167.441	179.711	325.531	269.329	201.254	71.7618	132.085	45.3303	110.31	34.6578	118.485	21.269	21.4024	68.6996	37.8905	10.0814	24.8843
AT5G58010	LRL3	LJRHL1-like 3	21.7124	23.5219	18.7132	23.037	31.4529	14.9277	16.0694	10.8492	18.9356	16.2945	27.1463	30.0981	19.2646	16.3684	13.932	19.3087	9.45532	11.1175	1.77757	2.7923	3.13186	2.54325	0.882673	6.22557
AT5G58375	AT5G58375	Methyltransferase-related protein	544.172	526.706	538.363	462.288	553.238	471.137	567.286	570.126	508.748	670.215	486.075	506.776	461.117	490.571	560.921	533.388	396.305	474.303	345.953	351.829	264.632	466.619	336.833	461.641
AT5G58730	Mik	pfkB-like carbohydrate kinase family protein	51.5847	48.7002	67.7347	71.034	56.4823	69.4604	59.9026	61.1246	51.1897	81.0195	50.3194	45.5757	21.8827	47.5595	42.4985	46.8606	41.7609	40.0545	32.1626	57.4599	43.88	37.59	24.1624	43.2209
AT5G58750	AT5G58750	NAD(P)-binding Rossmann-fold superfamily protein	9.08346	14.4726	18.7076	22.0679	35.8929	25.8868	25.7457	26.7436	19.7147	16.296	14.9323	24.6536	7.63732	12.6748	9.90744	7.53657	9.34638	12.0516	6.50858	3.91697	9.04788	4.72067	9.87028	4.18047
AT5G59090	SBT4.12	subtilase 4.12	103.772	129.327	86.9503	131.457	149.949	156.305	102.633	89.1147	148.694	69.4096	101.664	99.3058	161.058	123.883	82.1125	90.0323	68.7674	83.8342	24.1802	39.3522	31.1221	45.8369	46.5631	19.7685
AT5G59150	RABA2D	RAB GTPase homolog A2D	157.707	196.264	185.455	214.88	230.19	209.056	194.917	203.757	231.527	234.721	206.968	164.165	168.308	227.479	145.268	142.086	147.293	157.962	113.04	91.3991	120.421	135.417	133.62	166.745
AT5G59410	AT5G59410	Rab5-interacting family protein	149.412	128.831	146.345	154.022	141.169	102.481	131.53	96.284	95.0541	151.415	130.357	121.257	73.5807	128.206	102.458	101.999	99.7311	125.663	74.0247	64.9892	87.57	99.3769	85.9346	100.444
AT5G60400	AT5G60400	hypothetical protein	282.198	287.372	293.36	299.996	329.555	319.407	334.457	313.296	317.37	333.353	285.053	336.721	212.185	255.559	192.475	255.287	266.652	288.4	297.845	222.866	201.333	275.051	289.378	217.311
AT5G60520	AT5G60520	Late embryogenesis abundant (LEA) protein-like protein	48.4846	22.7894	28.9577	57.734	33.8704	37.8322	31.3495	45.9805	31.5298	12.0732	16.4278	28.9074	8.5693	22.9287	5.80849	14.7772	15.7416	16.0061	10.2547	6.3579	3.22808	7.01456	7.64547	13.3552
AT5G60530	AT5G60530	late embryogenesis abundant protein-related / LEA protein-like protein	85.2386	91.5441	66.7506	66.1913	73.3237	25.8702	85.5799	44.0985	34.3693	89.6636	46.8272	70.8119	12.4001	17.0401	7.76786	17.759	23.4476	9.97056	8.49274	6.48505	25.0743	20.2297	5.00778	22.5402
AT5G60950	COBL5	COBRA-like protein 5 precursor	147.511	79.3456	128.078	125.692	89.2958	123.445	124.569	122.224	74.2934	111.46	99.1327	119.377	75.6557	98.6846	78.1018	85.3084	48.7294	41.3728	29.6252	16.567	43.3761	41.1491	23.2123	36.1335
AT5G61340	AT5G61340	transmembrane protein	121.413	102.169	153.125	184.702	183.927	133.463	131.134	174.748	151.596	202.07	141.23	160.636	101.807	194.45	78.2306	122.187	102.335	122.355	56.8247	48.1251	42.9441	73.0147	91.7025	100.923
AT5G62150	AT5G62150	peptidoglycan-binding LysM domain-containing protein	41.0024	30.8293	32.4088	25.8409	29.4347	44.8033	34.2069	50.2591	28.3006	59.2877	29.2934	22.2541	19.11	34.2943	5.72155	41.2381	7.59175	22.0984	16.0233	21.7	6.06545	25.9258	14.6436	18.5503
AT5G62260	AT5G62260	AT hook motif DNA-binding family protein	45.3429	26.4848	41.8327	33.5141	61.9241	55.7538	45.6436	36.5354	36.3956	57.2572	54.0592	43.7211	25.8171	32.1969	46.7806	37.3913	40.629	16.1621	20.4393	14.954	26.0025	12.8634	13.6565	11.4496
AT5G62340	AT5G62340	Plant invertase/pectin methylesterase inhibitor superfamily protein	121.822	113.605	113.656	128.543	124.181	138.378	113.099	106.244	112.378	91.0075	177.211	149.139	74.7368	117.117	38.4601	63.281	51.0792	52.7869	20.1306	6.9254	30.6805	38.8238	13.2058	46.3373
AT5G62540	UBC3	ubiquitin-conjugating enzyme 3	340.961	289.762	319.145	253.164	321.684	315.574	366.216	303.532	308.391	340.29	334.143	328.368	223.681	263.049	280.773	279.485	240.229	225.167	221.411	304.522	233.495	254.362	205.329	271.791
AT5G63270	AT5G63270	RPM1-interacting protein 4 (RIN4) family protein	60.1517	33.1977	27.9882	21.9786	23.8569	45.7986	48.6496	19.4548	31.3423	48.5895	42.2169	37.1363	10.5474	12.6897	7.88405	16.0675	4.44602	11.0663	1.06655	2.75161	12.5322	4.71786	7.12765	5.19599
AT5G63590	FLS3	flavonol synthase 3	78.0377	73.3504	92.6392	72.8838	86.9263	82.5786	79.888	75.0902	81.7951	86.5237	70.571	50.4396	90.0769	92.6933	70.3166	39.2527	47.4592	51.8208	31.8791	20.1482	34.6056	51.1974	65.732	29.9909
AT5G63600	FLS5	flavonol synthase 5	256.751	276.634	331.434	254.155	233.125	285.42	273.902	294.896	325.809	398.615	224.43	237.146	200.936	212.874	195.967	184.374	96.5034	113.65	113.176	75.7298	30.2745	127.401	98.3251	125.635
AT5G63650	SNRK2.5	SNF1-related protein kinase 2.5	29.759	40.8112	22.6027	24.0954	61.2439	30.6487	44.2339	42.4257	42.753	49.7855	21.4241	18.295	17.0546	16.69	20.3323	12.1223	12.0016	19.76	17.1129	13.5156	4.12412	13.2729	18.6235	14.4461
AT5G63660	PDF2.5	Scorpion toxin-like knottin superfamily protein	208.858	183.411	234.07	223.296	203.198	232.622	196.703	211.271	271.522	128.959	239.914	161.463	143.587	167.102	69.0346	133.198	96.9905	62.3822	74.8333	13.243	123.749	57.2758	75.2884	78.3076
AT5G64100	AT5G64100	Peroxidase superfamily protein	801.45	749.264	524.14	750.125	753.624	736.673	635.214	747.447	560.419	735.816	554.596	592.204	450.462	526.542	214.193	547.475	233.092	349.716	181.935	174.97	139.546	270.726	143.343	259.518
AT5G64120	AT5G64120	Peroxidase superfamily protein	254.351	346.505	334.453	403.875	259.759	291.677	231.82	332.487	422.387	381.911	512.109	390.085	284.142	188.174	206.644	210.606	95.6728	237.636	163.277	187.505	190.214	142.404	111.34	146.288
AT5G65010	ASN2	asparagine synthetase 2	851.541	1285.76	866.11	956.926	1098.05	1403.05	854.37	1037.53	1064.24	984.252	1377.08	1237.93	993.537	838.51	705.11	975.435	869.365	783.644	790.548	941.278	853.056	831.224	866.926	741.727
AT5G65020	ANNAT2	annexin 2	715.971	548.65	685.09	617.731	520.406	635.112	692.437	513.78	611.975	598.358	528.934	523.525	461.805	590.632	578.565	372.184	360.729	433.402	307.276	319.885	384.801	368.576	386.318	353.23
AT5G65210	TGA1	bZIP transcription factor family protein	252.554	223.239	192.408	196.479	253.829	222.995	163.431	174.895	209.863	188.315	181.559	198.074	169.26	278.389	207.786	194.88	137.805	149.984	107.041	102.193	62.6406	173.523	98.8609	98.9735
AT5G65320	AT5G65320	basic helix-loop-helix (bHLH) DNA-binding superfamily protein	30.4862	31.7505	39.7463	22.8599	38.2527	14.9244	18.8792	31.0714	31.056	30.2809	23.426	24.013	14.3155	25.0719	40.0012	8.61629	18.7163	9.08573	9.97064	2.97674	16.9154	22.4909	14.177	15.4587
AT5G65390	AGP7	arabinogalactan protein 7	397.751	535.464	509.164	621.973	593.51	621.965	587.786	450.85	482.716	568.446	455.731	511.094	502.966	663.565	392.4	398.408	433.639	402.365	328.037	326.294	281.141	377.603	316.379	334.694
AT5G65640	bHLH093	beta HLH protein 93	262.429	235.232	288.62	286.899	207.79	196.109	248.23	229.535	242.13	219.571	195.783	224.757	143.343	206.115	276.116	211.481	142.194	225.032	141.329	144.119	105.323	192.08	179.559	125.727
AT5G65730	XTH6	xyloglucan endotransglucosylase/hydrolase 6	565.939	818.797	595.533	629.072	722.291	643.889	482.922	541.68	438.756	812.498	862.901	771.419	690.418	620.697	309.06	488.827	409.191	471.142	514.132	391.156	218.712	401.576	574.27	334.748
AT5G65810	CGR3	transmembrane protein	202.224	202.275	188.943	248.279	248.259	202.552	218.563	235.913	269.975	256.373	186.378	205.228	158.679	206.939	188.006	197.786	156.024	133.171	130.749	181.373	186.139	155.884	157.692	160.428
AT5G66280	GMD1	GDP-D-mannose 4,6-dehydratase 1	136.577	133.529	8.74258	132.647	87.6794	119.176	97.1922	121.326	88.9601	117.233	58.8148	113.424	48.1672	107.269	0	79.0071	56.559	40.7173	25.5275	20.4882	48.6543	0.480572	28.9197	31.9868
AT5G66390	AT5G66390	Peroxidase superfamily protein	145.459	145.421	143.666	173.667	192.856	130.407	133.059	156.56	156.158	167.666	112.432	135.272	142.654	203.436	76.0123	104.33	78.5218	99.9441	45.6902	57.4222	37.74	67.3538	68.562	58.8052
AT5G66690	UGT72E2	UDP-Glycosyltransferase superfamily protein	276.631	183.587	244.723	210.029	225.783	202.082	239.647	295.873	248.915	274.764	226.228	211.224	278.275	230.682	273.165	199.425	121.985	157.253	99.5606	82.9335	81.988	139.984	93.9923	86.6523
AT5G66815	AT5G66815	transmembrane protein	20.7776	8.84538	34.5154	27.8322	31.5426	17.8638	46.9543	41.8752	22.5656	28.1163	12.2402	18.2553	24.0259	33.9525	19.8751	13.7085	6.04141	14.9979	0.9185	6.44932	8.28043	20.1715	4.91278	7.28905
AT5G66870	ASL1	ASYMMETRIC LEAVES 2-like 1	29.1349	16.7324	25.8427	16.2671	20.3458	16.9203	17.0385	25.6809	13.439	31.2538	20.1643	20.6443	21.145	28.132	17.8938	13.8415	13.4055	5.95951	3.95808	8.69845	3.26659	15.7583	6.29792	6.25708
AT5G66985	AT5G66985	hypothetical protein	264.421	248.727	336.33	276.294	184.132	163.253	272.119	266.686	228.337	289.897	237.188	149.544	98.5056	98.0203	86.9465	119.216	89.0011	146.324	56.1587	64.5696	23.6171	125.676	70.2092	68.0382
AT5G67210	IRX15-L	IRREGULAR XYLEM protein (DUF579)	45.8256	43.8803	57.4792	53.7359	37.3776	46.7871	47.5128	55.727	50.7828	65.8926	55.6526	36.3958	34.4215	49.5499	36.583	35.1904	37.5446	45.1953	27.034	38.5289	11.4684	29.6687	28.2105	22.7399
AT5G67400	RHS19	root hair specific 19	350.045	288.631	362.899	326.125	256.354	296.149	377.744	250.161	262.93	482.285	396.469	280.963	63.9767	249.736	52.1671	178.933	31.0971	135.968	50.9381	31.1567	65.7567	83.0548	30.8371	47.5162
AT5G67620	AT5G67620	DUF4228 domain protein	30.0581	24.8286	20.3539	19.1389	21.5156	33.8537	25.9241	25.7378	24.1783	32.3863	23.5063	21.5904	16.2572	38.1139	5.75788	21.8358	14.9267	21.5398	9.23504	6.5089	12.0312	14.8181	12.5941	8.32407
