# Supplementary material for: Small molecules and heat treatments reverse vernalization via epigenetic modification in Arabidopsis
Source: Commun Biol. 2025 Jan 22;8:108. doi: 10.1038/s42003-025-07553-7 (PMC11754793; doi:10.1038/s42003-025-07553-7)
Supplement: Supplementary file 3 — Supplementary Data 1-8 [file 42003_2025_7553_MOESM3_ESM.zip › Supplementary Data/Supplementary_Data_5.xlsx]

## Sheet: V
Region	logFC(V_H3K27me3_1/V_input)	log(CPM)	LR	pvalue	FDR	Gene.symbol	Gene.ID	Gene.chrom	Gene.start	Gene.end	Gene.strand	Gene.distance	Gene.section	V_input	V_H3K27me3_1	P/O
4_865801_868799	5.216	8.3751	4.25742	0.0390792	0.822778	AT4G01985	AT4G01985	4	866151	868253	-	546	Promoter	17.2375	644.423	37.3849
3_3180601_3180999	4.45652	4.70775	3.23086	0.0722629	0.822778	KCS14	AT3G10280	3	3180064	3181611	+	537	Intronexonboundary	2.07489	47.7184	22.9981
5_2036601_2037599	4.10014	5.63984	2.88626	0.0893381	0.822778	AT5G06630	AT5G06630	5	2036312	2037855	-	256	Exon	5.26702	91.9964	17.4665
5_21009601_21009799	3.96965	4.0581	2.64594	0.103815	0.822778	NEET	AT5G51720	5	21009347	21010345	+	254	Intronexonboundary	1.75567	29.02	16.5293
4_8646001_8647599	3.90398	7.41084	2.70033	0.100327	0.822778	AT4G15160	AT4G15160	4	8646150	8647252	+	149	Promoter	21.0681	316.826	15.0382
3_21147601_21150199	3.82644	7.74142	2.61591	0.105797	0.822778	BOP1	AT3G57130	3	21147558	21150238	+	43	Intronexonboundary	27.9312	397.604	14.2351
3_1231001_1233799	3.77482	7.76524	2.55839	0.10971	0.822778	AHL19	AT3G04570	3	1230746	1232451	+	255	5UTR	29.3676	403.288	13.7324
4_11098201_11099199	3.7257	6.42458	2.48949	0.114609	0.822778	AT4G20690	AT4G20690	4	11097242	11098024	-	177	Promoter	11.8109	157.516	13.3365
4_16732201_16732799	3.68633	5.17739	2.41472	0.1202	0.822778	AT4G35160	AT4G35160	4	16730703	16732923	-	124	Exon	4.9478	64.921	13.1212
5_9111001_9111799	3.66644	5.84787	2.41338	0.120302	0.822778	AT5G26090	AT5G26090	5	9109026	9113538	-	1739	Intronexonboundary	8.13994	104.562	12.8455
3_10838401_10839999	3.63814	7.32813	2.40397	0.121028	0.822778	AT3G28840	AT3G28840	3	10838395	10840059	+	6	Intronexonboundary	23.6218	295.286	12.5006
5_25380001_25382599	3.63511	7.50625	2.40203	0.121178	0.822778	AT5G63350	AT5G63350	5	25379931	25381317	-	1282	Promoter	26.8139	334.328	12.4685
4_18525201_18526999	3.62875	7.2605	2.39311	0.121871	0.822778	CYP79B2	AT4G39950	4	18525042	18527602	+	159	Intronexonboundary	22.6641	281.524	12.4216
5_14642601_14645599	3.60758	7.81351	2.37383	0.123384	0.822778	CHX24	AT5G37060	5	14642622	14645612	-	13	Intronexonboundary	33.8366	413.61	12.2237
5_22367401_22368399	3.5938	6.1217	2.34039	0.126058	0.822778	AT5G55110	AT5G55110	5	22367733	22368675	+	332	Promoter	10.3744	126.402	12.1839
5_21159601_21160599	3.58456	6.06943	2.32942	0.126949	0.822778	AT5G52070	AT5G52070	5	21161132	21165565	+	533	Promoter	10.0552	121.764	12.1096
5_20466001_20468199	3.59258	7.59716	2.35609	0.124795	0.822778	AZG2	AT5G50300	5	20466068	20468217	-	18	Intronexonboundary	29.3676	355.42	12.1025
1_23130401_23133799	3.5926	8.14613	2.35913	0.124552	0.822778	AT1G62500	AT1G62500	1	23131928	23133507	+	1527	Promoter	43.0938	521.014	12.0902
3_3203801_3204799	3.57926	5.97266	2.32181	0.127572	0.822778	PAL4	AT3G10340	3	3203988	3208135	+	187	Promoter	9.41679	113.687	12.0728
5_17393601_17395599	3.58439	7.16876	2.34385	0.125778	0.822778	PHT1%3B6	AT5G43340	5	17393598	17395148	-	451	Promoter	21.8661	263.424	12.0471
5_19916001_19917999	3.57155	7.46482	2.33222	0.126721	0.822778	AT5G49130	AT5G49130	5	19915872	19917967	+	129	Intronexonboundary	27.1331	323.708	11.9303
5_3369201_3372399	3.5711	7.64572	2.33295	0.126662	0.822778	AT5G10660	AT5G10660	5	3370096	3372348	+	895	Promoter	30.8041	367.238	11.9217
4_11668401_11670399	3.55929	7.48681	2.31903	0.1278	0.822778	sks4	AT4G22010	4	11663186	11666716	+	5215	Intergenic	27.7715	328.494	11.8284
5_15841801_15843199	3.55149	6.81356	2.30459	0.128993	0.822778	AT5G39560	AT5G39560	5	15841692	15843169	-	30	Promoter	17.3971	205.085	11.7884
5_1014001_1017599	3.54497	7.68694	2.30475	0.128979	0.822778	AT5G03810	AT5G03810	5	1013939	1015345	-	1344	Promoter	32.2405	377.409	11.7061
4_13606801_13614399	3.54017	9.18108	2.30512	0.128949	0.822778	SESA4	AT4G27170	4	13613596	13614283	+	803	Promoter	91.6142	1066.86	11.6451
5_1949201_1951799	3.53472	7.48874	2.29235	0.130013	0.822778	AT5G06380	AT5G06380	5	1949315	1950282	+	114	Promoter	28.2504	328.494	11.628
5_25658601_25660999	3.49456	7.21592	2.24688	0.133884	0.822778	AT5G64120	AT5G64120	5	25659257	25661007	-	8	Intronexonboundary	23.941	270.903	11.3155
1_20170001_20172199	3.49138	7.40825	2.24489	0.134056	0.822778	MVP1	AT1G54030	1	20167597	20169684	+	2404	Intergenic	27.4523	309.796	11.2849
3_4657201_4657599	3.46247	4.88805	2.16638	0.141058	0.822778	AT3G14060	AT3G14060	3	4656782	4657723	-	124	5UTR	4.62859	52.0565	11.2467
3_22932401_22933399	3.47479	5.85458	2.20755	0.137337	0.822778	AT3G61920	AT3G61920	3	22932454	22933362	-	37	Promoter	9.25718	103.963	11.2306
1_24612001_24614799	3.48262	7.55739	2.23644	0.134791	0.822778	AAE11	AT1G66120	1	24612620	24614805	+	619	Promoter	30.6445	343.603	11.2126
5_17756201_17758399	3.48052	7.43926	2.23339	0.135057	0.822778	CRA1	AT5G44120	5	17756238	17758336	-	63	Promoter	28.2504	316.378	11.1991
5_7819601_7821399	3.46779	6.49729	2.21067	0.137059	0.822778	NIC3	AT5G23220	5	7819608	7820760	-	639	Promoter	14.6838	163.499	11.1347
1_28395001_28396599	3.46882	6.91002	2.21646	0.136546	0.822778	AT1G75620	AT1G75620	1	28394763	28396677	-	78	5UTR	19.6316	218.398	11.1248
5_13852401_13854799	3.46587	7.44992	2.21769	0.136437	0.822778	AT5G35660	AT5G35660	5	13852387	13853742	-	1057	Promoter	28.7292	318.472	11.0853
5_8082601_8083599	3.44755	6.33357	2.18682	0.139197	0.822778	AT5G23950	AT5G23950	5	8082650	8083772	+	49	Promoter	13.2473	145.549	10.987
3_7795001_7796399	3.4438	6.79179	2.18846	0.139048	0.822778	CWLP	AT3G22120	3	7794758	7796460	-	61	Intronexonboundary	18.3548	200.747	10.937
5_1835001_1836799	3.43576	7.02292	2.18209	0.139625	0.822778	GPAT7	AT5G06090	5	1835047	1837037	+	46	Promoter	21.7065	235.9	10.8677
3_1970401_1970799	3.41274	5.06068	2.12094	0.145298	0.822778	AT3G06436	AT3G06436	3	1970340	1970996	+	61	Intronexonboundary	5.42662	58.7879	10.8332
4_11705001_11706199	3.41513	5.53766	2.13734	0.143751	0.822778	AT4G22090	AT4G22090	4	11704003	11706042	-	157	Promoter	7.66112	82.7219	10.7976
4_12900201_12901399	3.4173	6.18216	2.15238	0.142349	0.822778	PMSR4	AT4G25130	4	12898514	12900090	-	111	Promoter	12.1301	130.59	10.7658
4_17855601_17859199	3.42381	7.86416	2.17491	0.140278	0.822778	ELI3-2	AT4G37990	4	17855637	17857878	+	36	Promoter	39.4228	424.081	10.7572
3_21337401_21339199	3.41356	6.82486	2.15653	0.141965	0.822778	AT3G57630	AT3G57630	3	21339274	21343965	-	4766	Intergenic	19.1528	205.085	10.7078
4_7220001_7223399	3.41546	7.93551	2.1663	0.141066	0.822778	AT4G12050	AT4G12050	4	7219652	7222166	-	1233	Promoter	41.6573	445.472	10.6937
3_5315201_5316199	3.40254	5.94932	2.13283	0.144175	0.822778	AT3G15680	AT3G15680	3	5314817	5316617	+	384	Intronexonboundary	10.3744	110.695	10.67
5_23763801_23768199	3.41122	8.14549	2.16266	0.1414	0.822778	CYP86A1	AT5G58860	5	23765791	23768111	-	88	Promoter	48.3608	515.479	10.659
5_5252401_5253599	3.40506	6.65447	2.14567	0.142973	0.822778	CXE17	AT5G16080	5	5252251	5253790	-	191	5UTR	17.0779	181.898	10.6511
5_26479801_26482199	3.40731	7.14613	2.15274	0.142316	0.822778	NAC105	AT5G66300	5	26479766	26481528	-	671	Promoter	24.1006	256.692	10.6509
5_26516001_26519599	3.40868	8.04023	2.15951	0.14169	0.822778	AT5G66390	AT5G66390	5	26515905	26517599	-	1598	Promoter	45.0091	478.979	10.6418
3_7140201_7141599	3.39732	7.00888	2.14095	0.143413	0.822778	GRP5	AT3G20470	3	7140294	7141353	-	246	Promoter	22.0257	233.057	10.5812
3_17457001_17458799	3.39144	6.53212	2.12979	0.14446	0.822778	AT3G47380	AT3G47380	3	17457614	17458599	+	613	Promoter	15.8011	166.79	10.5556
5_1893001_1894399	3.38944	6.57259	2.12816	0.144614	0.822778	DPA4	AT5G06250	5	1891880	1894353	-	46	Promoter	16.2799	171.577	10.5392
5_19002401_19004399	3.37916	6.93997	2.12104	0.145288	0.822778	NIG1	AT5G46830	5	19002564	19004384	+	163	Promoter	21.2277	221.838	10.4504
5_3111601_3114199	3.38119	7.58643	2.1279	0.144639	0.822778	CYP78A7	AT5G09970	5	3111945	3114239	+	344	Promoter	33.3578	348.539	10.4485
5_26502801_26506599	3.37717	7.90073	2.12524	0.14489	0.822778	SHI	AT5G66350	5	26503115	26506809	-	210	Intronexonboundary	41.6573	433.804	10.4136
3_5837601_5838799	3.37152	6.61093	2.10961	0.146376	0.822778	AT3G17120	AT3G17120	3	5841046	5843624	+	2247	1to5kb	16.9183	176.065	10.4068
5_22624801_22627199	3.37294	7.48717	2.11852	0.145527	0.822778	AT5G55893	AT5G55893	5	22624738	22626570	-	629	Promoter	31.2829	325.054	10.3908
3_22349401_22351199	3.36533	6.47975	2.10153	0.147152	0.822778	AT3G60490	AT3G60490	3	22349308	22350458	+	93	5UTR	15.4818	160.507	10.3675
5_23255001_23256999	3.36643	7.03162	2.10833	0.146499	0.822778	AIL5	AT5G57390	5	23252989	23256703	-	296	Promoter	22.8237	236.348	10.3554
5_15107201_15108599	3.35462	5.56808	2.07467	0.149762	0.822778	AT5G37940	AT5G37940	5	15107124	15108988	+	77	Intronexonboundary	8.13994	84.2178	10.3462
5_2237601_2238799	3.35591	6.26807	2.0888	0.148382	0.822778	ATS3	AT5G07190	5	2237474	2238720	+	127	Intronexonboundary	13.407	138.219	10.3095
5_21899201_21904399	3.36193	8.41417	2.11099	0.146245	0.822778	CUC2	AT5G53950	5	21901704	21903854	-	545	Promoter	60.1717	619.592	10.2971
1_25841001_25841399	3.32681	4.72246	2.01954	0.155286	0.822778	CLE12	AT1G68795	1	25840626	25841686	-	287	3UTR	4.46898	45.7738	10.2425
5_23295601_23296599	3.3406	6.18561	2.0715	0.150074	0.822778	ZFP2	AT5G57520	5	23295652	23296776	+	51	Promoter	12.7685	130.291	10.2041
4_9323401_9325999	3.3424	7.4375	2.08581	0.148674	0.822778	AT4G16555	AT4G16555	4	9323420	9324336	-	935	Promoter	30.8041	313.386	10.1735
5_2404201_2405599	3.33566	6.52422	2.07078	0.150145	0.822778	AT5G07600	AT5G07600	5	2404539	2405557	-	42	Promoter	16.2799	165.294	10.1533
5_1828401_1829199	3.32885	5.96722	2.05571	0.151637	0.822778	RBE	AT5G06070	5	1828150	1829186	-	13	Promoter	11.0129	111.592	10.1329
4_15202201_15203599	3.32781	6.51718	2.06244	0.150968	0.822778	AT4G31330	AT4G31330	4	15202288	15203562	+	87	Promoter	16.2799	164.397	10.0982
3_3946201_3956799	3.33269	9.41789	2.08218	0.149027	0.822778	AT3G12470	AT3G12470	3	3955961	3956827	-	28	5UTR	123.216	1242.32	10.0825
3_12167001_12168799	3.31555	6.88264	2.0533	0.151877	0.822778	AT3G30580	AT3G30580	3	12167577	12168181	-	618	Promoter	21.2277	212.265	9.99943
5_25862801_25863199	3.27937	4.52989	1.96297	0.161196	0.822778	AT5G64690	AT5G64690	5	25862715	25864792	+	86	Intronexonboundary	3.99017	39.6407	9.9346
4_658001_660399	3.29048	6.20957	2.0194	0.1553	0.822778	NAC067	AT4G01520	4	656407	659178	-	1177	Promoter	13.407	132.086	9.85204
3_18768601_18769599	3.28702	5.84636	2.00997	0.156268	0.822778	AT3G50580	AT3G50580	3	18768631	18769519	-	80	Promoter	10.3744	102.168	9.84809
1_29004201_29005599	3.28829	6.84743	2.02436	0.154794	0.822778	AT1G77200	AT1G77200	1	29004163	29005281	-	318	Promoter	21.0681	206.73	9.81248
4_16394601_16396199	3.28045	6.66914	2.01445	0.155808	0.822778	KCS16	AT4G34250	4	16394600	16396703	+	1	5UTR	18.674	182.347	9.76478
3_16301801_16302999	3.27676	6.26292	2.00584	0.156695	0.822778	AT3G44755	AT3G44755	3	16301834	16302731	+	33	Promoter	14.0454	137.022	9.75568
3_17843801_17845199	3.27122	6.48032	2.00276	0.157013	0.822778	AT3G48208	AT3G48208	3	17846046	17846645	+	847	Promoter	16.4395	159.61	9.70894
5_7025201_7026799	3.26526	6.69145	1.9988	0.157423	0.822778	AT5G20740	AT5G20740	5	7025565	7026753	-	46	Promoter	19.1528	185.04	9.66125
3_259001_259399	3.24881	4.99543	1.94985	0.162603	0.822778	AGP11	AT3G01700	3	258879	259631	+	122	Intronexonboundary	5.74584	55.497	9.65864
4_14032801_14033999	3.26223	6.32795	1.99156	0.158178	0.822778	ENODL3	AT4G28365	4	14032845	14033840	-	159	Promoter	14.8434	143.305	9.65444
3_8084401_8085599	3.25986	6.14836	1.98666	0.15869	0.822778	ELIP1	AT3G22840	3	8084405	8085669	-	70	Intronexonboundary	13.0877	126.252	9.64658
3_7438401_7440999	3.26343	7.12534	2.0006	0.157237	0.822778	AT3G21210	AT3G21210	3	7437964	7440826	-	173	Promoter	26.0159	250.709	9.63676
4_171401_172999	3.25901	6.26303	1.98736	0.158617	0.822778	AT4G00390	AT4G00390	4	171487	172845	-	154	Promoter	14.205	136.873	9.63553
5_26113401_26114999	3.259	6.64994	1.99186	0.158146	0.822778	AT5G65340	AT5G65340	5	26113349	26114545	-	454	Promoter	18.674	179.655	9.62059
3_17967001_17970199	3.25269	7.7151	1.99288	0.15804	0.822778	AT3G48510	AT3G48510	3	17967354	17968590	-	1589	Promoter	39.5824	378.157	9.55367
5_3701601_3707999	3.25207	8.54312	1.99526	0.157792	0.822778	AT5G11550	AT5G11550	5	3707961	3709403	-	1404	3UTR	70.5461	672.995	9.53978
5_2243801_2245399	3.2466	6.84202	1.98076	0.159311	0.822778	GA20OX3	AT5G07200	5	2243553	2245339	-	60	Promoter	21.5469	205.384	9.53194
3_8805401_8807599	3.24199	6.8794	1.97628	0.159782	0.822778	AMT1%3B3	AT3G24300	3	8805519	8807460	-	139	Promoter	22.1853	210.769	9.50038
3_23016401_23020599	3.23594	8.01498	1.97666	0.159743	0.822778	AT3G62180	AT3G62180	3	23019584	23020598	-	1	Promoter	49.3184	465.517	9.439
4_17268801_17271199	3.23333	7.2477	1.97003	0.160445	0.822778	GATA19	AT4G36620	4	17268689	17269999	-	1198	Promoter	28.8888	272.549	9.4344
5_16328801_16332799	3.23157	7.88004	1.97155	0.160283	0.822778	AT5G40790	AT5G40790	5	16330041	16331276	-	1523	Promoter	45.0091	423.632	9.41215
4_14087001_14094999	3.23006	9.02345	1.97331	0.160097	0.822778	NAC074	AT4G28530	4	14090489	14094902	-	97	Promoter	99.9137	938.363	9.39173
1_28829201_28829999	3.21901	5.94874	1.94138	0.163519	0.822778	AT1G76800	AT1G76800	1	28829243	28830278	+	42	Promoter	11.6513	109.349	9.38511
5_20503401_20506799	3.22458	7.50545	1.96246	0.161251	0.822778	AT5G50361	AT5G50361	5	20506381	20506578	-	221	Promoter	34.7942	326.101	9.37227
5_22634201_22636399	3.22016	6.82887	1.95316	0.162247	0.822778	AT5G55900	AT5G55900	5	22637510	22639828	+	1111	1to5kb	21.7065	203.14	9.35848
4_10061401_10062799	3.21451	6.25482	1.94117	0.163542	0.822778	WRKY28	AT4G18170	4	10061214	10062893	+	187	Intronexonboundary	14.5242	135.676	9.34137
3_1982401_1983599	3.21413	6.63392	1.94508	0.163118	0.822778	AT3G06470	AT3G06470	3	1983731	1985330	+	132	Promoter	18.9932	177.112	9.32501
4_13508201_13509599	3.21222	6.45494	1.94122	0.163536	0.822778	AT4G26880	AT4G26880	4	13508042	13508813	-	612	Promoter	16.7587	156.169	9.31871
5_4522001_4523199	3.21107	6.35637	1.93888	0.16379	0.822778	KNU	AT5G14010	5	4522149	4522935	+	148	Promoter	15.6414	145.698	9.31489
5_1982201_1983599	3.20694	6.55419	1.93684	0.164012	0.822778	AGL96	AT5G06500	5	1982444	1983205	+	243	Promoter	18.0355	167.389	9.28103
3_17975401_17976599	3.20415	6.61306	1.93455	0.164262	0.822778	CYP94B3	AT3G48520	3	17974853	17976774	-	175	Intronexonboundary	18.8336	174.419	9.26107
5_26746601_26747399	3.19672	5.90971	1.91783	0.166096	0.822778	AT5G67000	AT5G67000	5	26746677	26747281	-	118	Promoter	11.4917	106.207	9.2421
3_1929001_1929399	3.18893	5.18672	1.89459	0.168685	0.822778	AGP27	AT3G06360	3	1928868	1929684	+	133	3UTR	6.86308	63.4251	9.24149
5_1461801_1467399	3.20293	8.55931	1.94396	0.163239	0.822778	AT5G04960	AT5G04960	5	1461786	1464066	+	15	Intronexonboundary	73.5786	678.38	9.21979
5_23337601_23338799	3.19276	6.43764	1.92094	0.165754	0.822778	AT5G57625	AT5G57625	5	23337832	23338855	+	231	Promoter	16.7587	154.075	9.19375
4_10745401_10747199	3.18509	5.91879	1.90605	0.167402	0.822778	AT4G19750	AT4G19750	4	10745682	10747127	-	72	Promoter	11.6513	106.806	9.16685
4_11847601_11854399	3.19439	8.55475	1.93506	0.164205	0.822778	AT4G22510	AT4G22510	4	11854796	11857417	-	3018	Intergenic	73.7382	675.837	9.16535
3_20894201_20895799	3.18793	6.46004	1.9162	0.166276	0.822778	AT3G56350	AT3G56350	3	20893946	20895634	-	165	Promoter	17.0779	156.469	9.16205
5_2949201_2953199	3.18988	7.76971	1.92769	0.165011	0.822778	AT5G09490	AT5G09490	5	2952216	2953245	-	46	Intronexonboundary	42.7746	391.172	9.14496
1_24121001_24122599	3.18043	5.83573	1.89991	0.168089	0.822778	CYP89A7	AT1G64930	1	24120723	24122776	+	278	3UTR	11.0129	100.672	9.14136
5_1074201_1075399	3.1784	6.63742	1.90822	0.167161	0.822778	AT5G03980	AT5G03980	5	1074205	1075289	-	110	Promoter	19.472	177.112	9.09571
1_29630801_29632799	3.17596	6.92876	1.90825	0.167158	0.822778	LSH7	AT1G78815	1	29631743	29632791	-	8	Promoter	23.941	217.201	9.07236
1_20154401_20154799	3.14062	4.18284	1.8076	0.178796	0.822778	GLL22	AT1G54000	1	20154154	20156520	-	1721	Intronexonboundary	3.35174	30.3663	9.05986
4_6744601_6746199	3.16608	6.47978	1.89395	0.168757	0.822778	AT4G11040	AT4G11040	4	6745100	6746944	+	499	Promoter	17.5567	158.413	9.02294
1_30293401_30295399	3.16731	6.995	1.89984	0.168096	0.822778	AT1G80580	AT1G80580	1	30293558	30294328	+	157	Promoter	25.2178	227.373	9.01636
5_6411601_6413199	3.16317	6.61222	1.89231	0.168942	0.822778	AT5G19110	AT5G19110	5	6411443	6413311	-	112	Intronexonboundary	19.3124	173.821	9.00048
5_17409001_17411999	3.16502	7.16278	1.89867	0.168227	0.822778	PHT1%3B3	AT5G43360	5	17409524	17411214	+	523	Promoter	28.41	255.645	8.99843
5_22238001_22239599	3.16058	6.63317	1.88985	0.169218	0.822778	SESA5	AT5G54740	5	22238358	22239187	-	412	Promoter	19.6316	176.364	8.98366
5_22223601_22225599	3.15342	6.87996	1.88466	0.169806	0.822778	AT5G54700	AT5G54700	5	22222886	22225616	-	17	Intronexonboundary	23.4622	209.572	8.93234
1_4276401_4280999	3.15469	7.82124	1.89151	0.169032	0.822778	EXPA7	AT1G12560	1	4276505	4277969	+	104	Promoter	45.3283	404.485	8.92345
3_20354201_20356199	3.15127	6.83883	1.88212	0.170093	0.822778	AT3G54940	AT3G54940	3	20354351	20356363	+	150	Promoter	22.8237	203.589	8.92004
4_9466001_9468999	3.15272	7.73111	1.88909	0.169304	0.822778	PLA-I{beta]2	AT4G16820	4	9467512	9469425	+	1487	Promoter	42.615	379.803	8.91243
4_17752001_17753999	3.14731	6.78473	1.8776	0.170607	0.822778	ACS8	AT4G37770	4	17752079	17754157	+	78	Promoter	22.0257	195.96	8.89686
1_26938401_26939199	3.13966	5.62784	1.85464	0.173245	0.822778	AT1G71520	AT1G71520	1	26938369	26939267	+	32	Intronexonboundary	9.736	86.6112	8.89597
5_4733601_4734599	3.14249	6.04447	1.86441	0.172116	0.822778	AT5G14690	AT5G14690	5	4733658	4736645	-	2046	Intronexonboundary	13.0877	116.379	8.89222
3_17006801_17008599	3.14508	6.49925	1.87262	0.171176	0.822778	AT3G46280	AT3G46280	3	17005423	17008528	-	71	Promoter	18.0355	160.358	8.89121
4_8307001_8307999	3.13999	5.87908	1.85937	0.172698	0.822778	HCD1	AT4G14440	4	8306590	8307934	-	65	Promoter	11.6513	103.515	8.8844
5_6233601_6234199	3.11977	4.54529	1.80394	0.179237	0.822778	AGP25	AT5G18690	5	6233287	6234251	-	52	5UTR	4.46898	39.6407	8.87018
1_1299401_1302799	3.14549	7.65884	1.88131	0.170185	0.822778	AT1G04670	AT1G04670	1	1301829	1302758	+	970	Promoter	40.6997	360.955	8.86874
5_15542401_15542799	3.11804	4.76467	1.81044	0.178456	0.822778	AT5G38820	AT5G38820	5	15543115	15545448	+	316	Promoter	5.26702	46.5217	8.83265
3_5381601_5383199	3.13561	6.58778	1.86382	0.172185	0.822778	AT3G15909	AT3G15909	3	5381603	5381740	+	2	Promoter	19.3124	170.53	8.83007
5_15739201_15741599	3.13734	7.20846	1.87049	0.171419	0.822778	EXPA24	AT5G39310	5	15739032	15740605	-	994	Promoter	29.8464	263.424	8.82597
1_24360201_24360599	3.10772	4.3305	1.7827	0.181819	0.822778	AT1G65510	AT1G65510	1	24359328	24360081	+	873	Intergenic	3.83056	33.8068	8.82555
4_15856601_15857399	3.12731	5.74794	1.84431	0.174447	0.822778	AT4G32860	AT4G32860	4	15856474	15857440	-	41	5UTR	10.6936	94.2402	8.81273
1_28751001_28751799	3.12386	5.8456	1.84245	0.174664	0.822778	AT1G76610	AT1G76610	1	28750872	28751875	+	129	5UTR	11.4917	100.972	8.7865
5_3845201_3846199	3.12299	5.8054	1.8409	0.174845	0.822778	AT5G11930	AT5G11930	5	3844940	3845711	-	488	Promoter	11.1725	98.1295	8.78315
3_10059201_10062799	3.1283	7.7671	1.86412	0.17215	0.822778	AT3G27250	AT3G27250	3	10061009	10062870	+	1790	Promoter	44.3706	388.778	8.76206
5_26898201_26899599	3.12418	6.57765	1.85204	0.173546	0.822778	AT5G67411	AT5G67411	5	26898077	26899736	-	137	Intronexonboundary	19.3124	169.184	8.76036
3_2100201_2100999	3.10903	5.50675	1.82129	0.177159	0.822778	AT3G36659	AT3G36659	3	2100021	2101402	+	180	3UTR	9.09758	79.2814	8.71456
3_22843001_22846999	3.11664	7.33505	1.85003	0.17378	0.822778	AT3G61720	AT3G61720	3	22843011	22845398	-	1601	Promoter	33.0386	287.358	8.69765
5_13934601_13940999	3.11853	8.65665	1.85689	0.172985	0.822778	SAP	AT5G35770	5	13936086	13940867	-	132	Promoter	82.9954	721.61	8.69458
5_22564801_22566399	3.11001	6.95305	1.84076	0.174862	0.822778	AT5G55750	AT5G55750	5	22564801	22566021	-	378	Promoter	25.3774	219.894	8.66493
4_14507201_14511599	3.11293	8.20132	1.84992	0.173792	0.822778	AT4G29570	AT4G29570	4	14507347	14508482	+	146	Promoter	60.6505	525.501	8.66441
4_14517401_14529999	3.1124	9.34591	1.85183	0.173571	0.822778	AT4G29610	AT4G29610	4	14517393	14518519	+	8	5UTR	134.548	1164.39	8.65406
3_16583001_16584199	3.09925	5.88122	1.81808	0.177541	0.822778	AT3G45248	AT3G45248	3	16581929	16582273	+	1072	Intronexonboundary	11.9705	103.365	8.63498
3_19173601_19174999	3.10172	6.59251	1.82929	0.176211	0.822778	SDR2	AT3G51680	3	19173484	19174739	-	260	Promoter	19.7912	170.679	8.624
5_26625001_26626399	3.09483	5.89592	1.81384	0.178048	0.822778	UGT72E2	AT5G66690	5	26625049	26626822	+	48	Promoter	12.1301	104.412	8.60769
4_13681801_13685799	3.10119	7.78855	1.83641	0.175372	0.822778	SPL	AT4G27330	4	13682078	13683594	-	1793	Promoter	45.8071	393.864	8.59832
3_8122001_8123399	3.09488	6.17976	1.81784	0.177571	0.822778	AT3G22920	AT3G22920	3	8122598	8123432	-	33	3UTR	14.8434	127.598	8.59628
5_25031401_25034599	3.10038	7.62981	1.8349	0.17555	0.822778	AT5G62330	AT5G62330	5	25031563	25032276	+	162	Promoter	41.0189	352.578	8.5955
3_8969001_8970399	3.09319	6.17827	1.81611	0.177777	0.822778	AT3G24580	AT3G24580	3	8969162	8970298	+	161	Promoter	14.8434	127.449	8.58621
5_19628001_19628999	3.08965	5.77623	1.80671	0.178903	0.822778	AT5G48430	AT5G48430	5	19627634	19629167	-	168	Exon	11.1725	95.8856	8.58232
5_698001_704399	3.09952	8.48218	1.83697	0.175307	0.822778	AT5G02980	AT5G02980	5	697993	699000	+	8	Exon	74.3767	638.29	8.58186
1_27601601_27603199	3.0904	6.11389	1.81246	0.178214	0.822778	MYB54	AT1G73410	1	27601593	27603317	+	8	Intronexonboundary	14.205	121.764	8.57194
3_22499401_22500999	3.09248	6.50201	1.81902	0.17743	0.822778	FLA10	AT3G60900	3	22499292	22501239	-	240	5UTR	18.674	160.059	8.57122
3_18958601_18968199	3.09621	8.95523	1.8346	0.175585	0.822778	AT3G51050	AT3G51050	3	18953842	18957963	+	4759	Intergenic	103.585	886.606	8.55923
3_23318401_23319599	3.08836	6.1434	1.81078	0.178415	0.822778	IPT3	AT3G63110	3	23317971	23319636	-	37	5UTR	14.5242	124.307	8.55863
5_20190001_20191399	3.08553	6.30186	1.80983	0.178528	0.822778	AT5G49690	AT5G49690	5	20189655	20191604	-	205	5UTR	16.2799	138.967	8.53611
5_8987001_8987599	3.07274	5.26592	1.77963	0.182195	0.822778	tny	AT5G25810	5	8986542	8987898	-	299	Exon	7.82072	66.5665	8.51155
3_5822201_5823199	3.07307	5.40053	1.78298	0.181784	0.822778	AT3G17070	AT3G17070	3	5820832	5823353	+	1369	Intronexonboundary	8.61876	73.2979	8.50447
3_3595401_3597799	3.08383	7.18362	1.81564	0.177834	0.822778	GPAT5	AT3G11430	3	3595694	3597952	+	293	Promoter	30.3253	257.889	8.5041
4_15563801_15564799	3.07335	5.52365	1.78577	0.181442	0.822778	AT4G32230	AT4G32230	4	15565295	15566971	-	2172	Intergenic	9.41679	80.0294	8.49858
1_27135201_27136399	3.07613	5.89788	1.79501	0.180317	0.822778	AT1G72125	AT1G72125	1	27134108	27136403	+	1093	Intronexonboundary	12.2897	104.412	8.4959
5_5480801_5482999	3.08196	7.23357	1.81403	0.178026	0.822778	AT5G16700	AT5G16700	5	5480763	5483045	+	38	Intronexonboundary	31.4425	267.014	8.49213
4_14887601_14890599	3.08165	7.50932	1.81521	0.177884	0.822778	AT4G30460	AT4G30460	4	14888931	14889855	-	744	Promoter	38.146	323.708	8.48602
3_10188201_10190399	3.07619	6.30742	1.80044	0.179659	0.822778	AT3G27510	AT3G27510	3	10188134	10190348	-	51	Promoter	16.4395	139.416	8.48054
5_21044401_21053599	3.0805	9.12212	1.8188	0.177456	0.822778	AT5G51795	AT5G51795	5	21043083	21044194	-	207	Promoter	117.47	994.458	8.4656
3_9291601_9291999	3.04838	4.53196	1.73313	0.188011	0.822778	AT3G25577	AT3G25577	3	9291620	9292092	+	19	Promoter	4.62859	39.0424	8.43504
1_28705201_28707599	3.07097	7.10304	1.80206	0.179464	0.822778	SOB3	AT1G76500	1	28704963	28706691	+	238	5UTR	28.8888	243.529	8.42986
5_22581601_22583399	3.06902	6.66302	1.79674	0.180107	0.822778	AT5G55800	AT5G55800	5	22581694	22583430	+	93	Promoter	21.2277	178.907	8.42799
5_6871601_6872799	3.05582	5.76654	1.77254	0.183068	0.822778	BETAG4	AT5G20330	5	6871511	6873112	+	90	5UTR	11.3321	94.9881	8.38224
4_10733601_10735999	3.06153	7.12583	1.79262	0.180608	0.822778	AT4G19730	AT4G19730	4	10733864	10734975	-	1024	Promoter	29.5272	247.268	8.37425
3_18335801_18340799	3.06268	8.0988	1.79827	0.179922	0.822778	AT3G49440	AT3G49440	3	18335715	18336317	-	516	Promoter	58.2564	487.506	8.36828
4_12549801_12551199	3.05548	6.14517	1.77762	0.182442	0.822778	TLP1	AT4G24180	4	12549700	12551378	-	179	Intronexonboundary	14.8434	124.158	8.3645
1_23752801_23754599	3.05614	6.30344	1.78015	0.18213	0.822778	SRP3	AT1G64030	1	23752789	23754348	-	251	Promoter	16.5991	138.817	8.36295
5_1977801_1978799	3.05378	6.03354	1.77445	0.182832	0.822778	AT5G06490	AT5G06490	5	1977776	1978987	-	188	5UTR	13.7262	114.734	8.35876
3_11398801_11400399	3.05772	6.87967	1.78706	0.181284	0.822778	AT5MAT	AT3G29590	3	11398592	11400332	-	67	Promoter	24.8986	208.076	8.35694
4_14378601_14380399	3.05615	6.59732	1.78314	0.181764	0.822778	IQD25	AT4G29150	4	14378706	14380512	+	105	Promoter	20.4296	170.679	8.3545
4_15678601_15679999	3.05369	6.34146	1.7781	0.182383	0.822778	ENODL4	AT4G32490	4	15678647	15679652	-	347	Promoter	17.0779	142.557	8.34745
4_16180801_16183399	3.05673	7.38177	1.78923	0.18102	0.822778	AT4G33710	AT4G33710	4	16181012	16181776	+	211	Promoter	35.4327	295.585	8.34216
5_2174801_2176399	3.04938	5.99663	1.76954	0.183439	0.822778	ST2A	AT5G07010	5	2174668	2176446	-	47	Intronexonboundary	13.407	111.742	8.33462
4_10253601_10255599	3.05295	6.7715	1.7814	0.181978	0.822778	LSH9	AT4G18610	4	10250601	10253148	+	3000	Intergenic	23.143	192.818	8.33162
3_4295801_4297199	3.0491	6.16956	1.77151	0.183196	0.822778	VCR	AT3G13290	3	4297282	4303634	+	83	Promoter	15.1626	126.252	8.32652
3_8287801_8290199	3.05149	7.09366	1.78225	0.181874	0.822778	TDR1	AT3G23230	3	8289379	8290164	-	35	Promoter	29.0484	241.584	8.3166
5_8199401_8200999	3.04366	6.29249	1.76747	0.183696	0.822778	AT5G24190	AT5G24190	5	8199757	8201051	+	356	Promoter	16.5991	137.621	8.29085
4_9318201_9320399	3.04686	7.08171	1.77748	0.182459	0.822778	AT4G16545	AT4G16545	4	9318319	9319814	-	585	Promoter	28.8888	239.49	8.29006
4_10265001_10265599	3.02577	4.64489	1.71519	0.190313	0.822778	AT4G18650	AT4G18650	4	10263969	10265439	-	160	Promoter	5.10741	42.3333	8.2886
3_5362001_5363799	3.0437	6.48305	1.7695	0.183444	0.822778	AT3G15860	AT3G15860	3	5361207	5361719	-	282	Promoter	18.9932	157.366	8.2854
5_20554401_20559399	3.04366	8.26951	1.77946	0.182216	0.822778	NF-YC7	AT5G50470	5	20555120	20555758	-	1357	Promoter	66.3963	548.238	8.25706
1_30012001_30015199	3.04207	7.48613	1.77491	0.182775	0.822778	DTA4	AT1G79760	1	30011981	30013495	+	20	Intronexonboundary	38.4652	317.574	8.25615
3_22424601_22426599	3.03724	6.71793	1.76511	0.183988	0.822778	AT3G60670	AT3G60670	3	22424436	22426369	-	230	Promoter	22.5045	185.489	8.24228
5_4805801_4807799	3.03527	6.87798	1.76437	0.18408	0.822778	AT5G14860	AT5G14860	5	4805846	4807837	+	45	Promoter	25.2178	207.478	8.22743
1_28292201_28292599	3.01037	4.40498	1.69099	0.193471	0.822778	bZIP44	AT1G75390	1	28291698	28293008	+	503	Intronexonboundary	4.30938	35.4523	8.22677
5_21194601_21195599	3.0235	5.90554	1.74233	0.186844	0.822778	AT5G52160	AT5G52160	5	21195044	21195763	+	443	Promoter	12.7685	104.562	8.18902
5_538001_541999	3.02972	7.68461	1.76331	0.184212	0.822778	DPA	AT5G02470	5	542318	544955	-	2956	Intergenic	44.5302	364.395	8.1831
5_22571801_22573599	3.0263	6.59303	1.75302	0.185497	0.822778	AT5G55770	AT5G55770	5	22571645	22573732	+	156	Exon	20.7489	169.782	8.18271
4_15565601_15566599	3.0161	5.77083	1.73291	0.188039	0.822778	AT4G32230	AT4G32230	4	15565295	15566971	-	372	Intronexonboundary	11.6513	94.9881	8.15259
5_8099001_8099799	3.01183	5.32178	1.72035	0.189648	0.822778	FRO4	AT5G23980	5	8097978	8101330	-	1531	Intronexonboundary	8.45915	68.9599	8.1521
1_28316801_28318799	3.02171	7.0196	1.75171	0.185662	0.822778	CKX5	AT1G75450	1	28314458	28318375	-	424	Promoter	28.0908	228.869	8.14748
3_12667001_12669199	3.0193	6.47347	1.74489	0.186521	0.822778	AT3G31350	AT3G31350	3	12702587	12703222	+	33388	Intergenic	19.1528	156.02	8.14606
5_3739001_3740399	3.01887	6.68148	1.74632	0.18634	0.822778	NOXY2	AT5G11630	5	3740460	3741827	+	61	Promoter	22.1853	180.552	8.13836
4_16828401_16831999	3.0199	7.4426	1.75231	0.185587	0.822778	AT4G35410	AT4G35410	4	16832339	16834002	+	340	Promoter	37.8268	307.552	8.13054
3_22110401_22111799	3.01332	6.03052	1.73388	0.187916	0.822778	AT3G59850	AT3G59850	3	22109103	22111732	-	67	Promoter	14.0454	114.135	8.12618
3_2576401_2578399	3.01365	6.52633	1.73972	0.187175	0.822778	MYB83	AT3G08500	3	2576444	2578276	-	123	Promoter	19.9508	161.854	8.11263
3_23096001_23097799	3.01323	6.4563	1.73863	0.187312	0.822778	SAF1	AT3G62440	3	23096104	23097726	-	73	Promoter	18.9932	154.075	8.11213
5_24152601_24153199	3.00602	5.44162	1.71707	0.190071	0.822778	AT5G59990	AT5G59990	5	24150934	24153201	-	2	Intronexonboundary	9.25718	75.093	8.11186
5_3688601_3689399	3.0005	5.02443	1.70205	0.19202	0.822778	ASP3	AT5G11520	5	3684946	3687854	-	747	Promoter	6.86308	55.6466	8.1081
5_1487001_1487599	3.00021	5.08647	1.70337	0.191847	0.822778	AT5G05040	AT5G05040	5	1487129	1487968	-	369	Intronexonboundary	7.1823	58.1896	8.1018
5_20913001_20915799	3.01355	7.21586	1.7447	0.186544	0.822778	AT5G51490	AT5G51490	5	20913510	20915879	-	80	Intronexonboundary	32.4001	262.377	8.09801
3_2310001_2310799	3.00406	5.50997	1.71645	0.19015	0.822778	AT3G07260	AT3G07260	3	2309609	2310983	+	392	Intronexonboundary	9.736	78.8327	8.09702
5_23836601_23838199	3.00822	6.31475	1.73217	0.188134	0.822778	COPT3	AT5G59040	5	23836625	23837350	+	24	Promoter	17.2375	139.416	8.08792
5_17045201_17045799	2.99247	4.73761	1.68579	0.194157	0.822778	MRN1	AT5G42600	5	17053453	17058245	+	7654	Intergenic	5.58623	45.1754	8.08693
5_24241001_24242199	3.00648	6.24628	1.72968	0.188452	0.822778	TMO6	AT5G60200	5	24240810	24242523	+	191	Intronexonboundary	16.4395	132.834	8.08017
4_8754401_8755999	3.00601	6.29967	1.7298	0.188436	0.822778	PEN1	AT4G15340	4	8754440	8760600	-	4601	Intronexonboundary	17.0779	137.92	8.07592
5_23645401_23646199	2.99891	5.41137	1.70943	0.191059	0.822778	LSH5	AT5G58500	5	23645062	23646347	-	148	5UTR	9.09758	73.4475	8.0733
1_29248601_29249599	2.9977	6.16843	1.72002	0.18969	0.822778	AT1G77780	AT1G77780	1	29248300	29249528	-	71	Promoter	15.6414	125.654	8.03337
3_4465001_4465599	2.98734	5.10563	1.6912	0.193442	0.822778	AT3G13660	AT3G13660	3	4464797	4465791	+	204	5UTR	7.3419	58.9375	8.02755
4_18437601_18444399	3.00311	8.62664	1.73933	0.187224	0.822778	AT4G39745	AT4G39745	4	18437806	18438844	+	205	Promoter	87.3048	700.668	8.02554
5_26460601_26462199	2.99696	6.4773	1.72256	0.189364	0.822778	AT5G66220	AT5G66220	5	26461177	26462174	+	576	Promoter	19.472	156.169	8.0202
5_8937401_8939199	2.99637	6.7887	1.72462	0.189099	0.822778	YUC6	AT5G25620	5	8934941	8938768	-	431	Promoter	24.2602	194.314	8.00959
4_14566401_14567599	2.99343	6.23489	1.71653	0.19014	0.822778	CKX4	AT4G29740	4	14566183	14569380	+	218	Intronexonboundary	16.4395	131.637	8.00737
5_9234001_9236199	2.99485	6.53235	1.72097	0.189569	0.822778	UGT72E3	AT5G26310	5	9234600	9236408	+	599	Promoter	20.27	162.303	8.00702
5_2385801_2391399	2.99483	8.21931	1.72999	0.188412	0.822778	GRP20	AT5G07560	5	2390207	2391439	-	40	Intronexonboundary	66.0771	527.446	7.98227
4_8750801_8753199	2.99227	7.057	1.72239	0.189386	0.822778	CYP705A1	AT4G15330	4	8751320	8753297	-	98	Intronexonboundary	29.3676	234.404	7.98171
4_10738801_10740799	2.99058	6.91747	1.71977	0.189723	0.822778	AT4G19740	AT4G19740	4	10739567	10740620	-	179	Promoter	26.6543	212.564	7.97485
5_19941001_19941599	2.97554	5.03463	1.67784	0.195212	0.822778	AT5G49180	AT5G49180	5	19940462	19943015	-	1416	Intronexonboundary	7.02269	55.9458	7.96643
5_21039601_21041199	2.98569	6.30807	1.70962	0.191035	0.822778	AT5G51790	AT5G51790	5	21039533	21041618	+	68	Intronexonboundary	17.3971	138.518	7.96213
4_14806201_14807199	2.9822	6.05057	1.70316	0.191875	0.822778	AT4G30230	AT4G30230	4	14806251	14807425	+	50	Promoter	14.5242	115.482	7.95098
5_5855401_5860199	2.98803	7.86628	1.72203	0.189432	0.822778	AT5G17760	AT5G17760	5	5860350	5862475	-	2276	Intergenic	51.8721	412.263	7.94768
3_17319801_17323599	2.98733	7.5735	1.72017	0.189671	0.822778	AT3G47030	AT3G47030	3	17322119	17323594	+	1480	Promoter	42.2957	336.123	7.94698
1_28679201_28680199	2.97744	5.77511	1.6946	0.192996	0.822778	PHT1%3B9	AT1G76430	1	28678935	28682062	-	1863	Intronexonboundary	11.9705	94.9881	7.93519
5_16860401_16861199	2.96972	5.23252	1.67689	0.195338	0.822778	AT5G42200	AT5G42200	5	16860286	16861290	+	115	5UTR	8.13994	64.4722	7.92049
1_30133201_30134199	2.96711	5.50071	1.67978	0.194953	0.822778	HP6	AT1G80100	1	30133718	30134937	+	481	Promoter	9.89561	78.0847	7.89084
4_16185001_16185799	2.96696	5.62918	1.6819	0.194673	0.822778	AT4G33730	AT4G33730	4	16185044	16185654	+	43	Promoter	10.8532	85.5641	7.88373
5_17905601_17909799	2.97554	7.49684	1.70802	0.191242	0.822778	PDF1.2c	AT5G44430	5	17908850	17909507	-	292	Promoter	40.3805	318.322	7.88308
3_18745001_18745999	2.96683	5.74715	1.68368	0.194437	0.822778	LBD28	AT3G50510	3	18744887	18746045	-	46	Intronexonboundary	11.8109	93.0435	7.87777
4_8215401_8217799	2.97314	7.0934	1.70348	0.191833	0.822778	AT4G14260	AT4G14260	4	8216321	8217571	-	228	Promoter	30.4849	240.088	7.87565
3_2498801_2503399	2.97404	7.90588	1.70815	0.191226	0.822778	AT3G07840	AT3G07840	3	2501893	2503565	-	166	Intronexonboundary	53.7874	423.333	7.87048
4_16368001_16368999	2.96444	5.62701	1.67937	0.195008	0.822778	AT4G34170	AT4G34170	4	16368087	16369025	+	86	Promoter	10.8532	85.4145	7.86995
1_29875801_29880599	2.97332	7.94301	1.70755	0.191303	0.822778	APL	AT1G79430	1	29877228	29879279	-	1320	Promoter	55.2239	434.402	7.8662
4_18429401_18430999	2.96866	6.42914	1.6939	0.193088	0.822778	AT4G39720	AT4G39720	4	18428809	18431136	-	137	5UTR	19.1528	150.635	7.86489
5_395401_400799	2.97346	8.2615	1.70866	0.191159	0.822778	PRA1.A1	AT5G02040	5	400899	402990	+	100	Promoter	68.9501	542.255	7.86446
4_12934201_12935599	2.96674	6.43921	1.69208	0.193327	0.822778	AT4G25260	AT4G25260	4	12935710	12937236	-	1637	Intergenic	19.3124	151.682	7.85412
5_3984401_3989799	2.9702	8.46559	1.7059	0.191519	0.822778	LRP1	AT5G12330	5	3987375	3989876	-	77	Intronexonboundary	79.6437	624.827	7.84528
3_18617601_18618799	2.96094	5.83356	1.67915	0.195037	0.822778	IRX15	AT3G50220	3	18617424	18618816	-	17	5UTR	12.6089	98.8774	7.84186
4_17590801_17591599	2.95833	5.58013	1.67256	0.195916	0.822778	CYP81F4	AT4G37410	4	17590772	17592920	+	29	5UTR	10.534	82.5723	7.83862
3_9192601_9193399	2.95682	5.46926	1.66907	0.196383	0.822778	AT3G25240	AT3G25240	3	9192493	9193615	+	108	3UTR	9.736	76.2897	7.83583
1_2281001_2282999	2.96405	6.99296	1.69378	0.193103	0.822778	HAI2	AT1G07430	1	2280746	2282828	-	171	Promoter	28.5696	223.633	7.82768
5_2733201_2735599	2.96388	7.13658	1.6945	0.193009	0.822778	AT5G08460	AT5G08460	5	2733220	2735455	+	19	Promoter	31.6021	247.268	7.82442
3_18906801_18912399	2.96433	8.12497	1.69913	0.192402	0.822778	MNP	AT3G50870	3	18910947	18912608	+	1452	Promoter	63.0446	492.741	7.81576
1_24315601_24316799	2.95781	6.35947	1.68244	0.194601	0.822778	GLC	AT1G65450	1	24315722	24319092	+	121	Promoter	18.3548	143.305	7.80751
5_23633001_23635399	2.9593	6.932	1.68865	0.193779	0.822778	CHX25	AT5G58460	5	23632228	23635037	-	362	Promoter	27.4523	214.209	7.80296
5_23929001_23929799	2.95276	5.80865	1.67072	0.196162	0.822778	LTP3	AT5G59320	5	23928954	23929816	+	47	Intronexonboundary	12.4493	97.0823	7.79821
1_3901801_3903599	2.958	6.93911	1.68741	0.193943	0.822778	CYP77B1	AT1G11600	1	3901950	3903895	+	149	Promoter	27.6119	215.257	7.79578
1_20047601_20049999	2.95343	7.0983	1.68386	0.194412	0.822778	WAG1	AT1G53700	1	20048434	20050294	+	833	Promoter	30.9637	240.537	7.76835
5_22799201_22801399	2.95215	6.72162	1.68003	0.194921	0.822778	GAMT2	AT5G56300	5	22799507	22801692	+	306	Promoter	23.7814	184.741	7.76829
3_22492601_22494199	2.94848	6.41153	1.6737	0.195763	0.822778	AHL18	AT3G60870	3	22492811	22494253	+	210	Promoter	19.1528	148.54	7.75555
5_1830801_1831599	2.93811	5.25857	1.64653	0.199432	0.822778	LBD33	AT5G06080	5	1830671	1831467	-	132	Promoter	8.45915	65.5194	7.74538
4_10753001_10754599	2.94238	6.35826	1.66714	0.196641	0.822778	AT4G19770	AT4G19770	4	10753310	10754202	-	397	Promoter	18.5144	143.006	7.72404
5_24843001_24845599	2.94517	7.16273	1.67603	0.195453	0.822778	GUT1	AT5G61840	5	24839177	24842143	-	858	Promoter	32.5597	251.457	7.72293
5_24608601_24610199	2.94235	6.47526	1.66824	0.196495	0.822778	AACT1	AT5G61160	5	24608605	24610329	+	4	Promoter	20.1104	155.272	7.72096
3_9396401_9397199	2.93242	5.37837	1.64343	0.199856	0.822778	EDF3	AT3G25730	3	9396272	9397766	+	129	5UTR	9.25718	71.3533	7.70788
5_23789801_23792399	2.94194	7.43876	1.67424	0.195692	0.822778	LAC16	AT5G58910	5	23789363	23792382	-	17	Promoter	39.5824	304.859	7.70189
1_28668801_28669599	2.93453	5.81073	1.65281	0.198577	0.822778	ATL8	AT1G76410	1	28668664	28669652	+	137	5UTR	12.6089	97.0823	7.6995
4_8775601_8776799	2.93199	5.69805	1.64862	0.199147	0.822778	BARS1	AT4G15370	4	8773730	8779685	-	2886	Intronexonboundary	11.6513	89.603	7.69039
3_5869001_5872799	2.93736	7.54562	1.67017	0.196236	0.822778	UPL6	AT3G17205	3	5873051	5881655	+	252	Promoter	42.7746	328.345	7.67617
4_1024601_1026199	2.932	6.24828	1.65577	0.198176	0.822778	AT4G02320	AT4G02320	4	1022725	1026179	-	20	Promoter	17.2375	132.235	7.67137
4_11911601_11911999	2.90983	4.32171	1.59098	0.207187	0.822778	AT4G22640	AT4G22640	4	11911575	11912665	+	26	Intronexonboundary	4.30938	33.0589	7.67137
4_8744601_8746199	2.93002	6.16592	1.65292	0.198562	0.822778	CSLB06	AT4G15320	4	8742639	8748025	-	1826	Intronexonboundary	16.2799	124.756	7.66321
5_22070001_22074199	2.93424	7.72792	1.6678	0.196554	0.822778	AT5G54350	AT5G54350	5	22070135	22071347	+	134	Promoter	48.68	372.772	7.6576
3_19214401_19215599	2.92611	5.76757	1.64391	0.199789	0.822778	EM1	AT3G51810	3	19214722	19215831	+	321	Promoter	12.2897	94.0906	7.65605
1_21070201_21071999	2.9294	6.57219	1.65628	0.198106	0.822778	AT1G56270	AT1G56270	1	21071017	21071650	-	349	Promoter	21.7065	166.042	7.64942
1_28349401_28353599	2.93153	7.81209	1.66542	0.196873	0.822778	SRS5	AT1G75520	1	28351522	28353549	-	50	Promoter	51.7125	395.21	7.64245
4_7406001_7407999	2.92829	6.64243	1.65577	0.198176	0.822778	EARLI1	AT4G12480	4	7406065	7406994	-	993	Promoter	22.8237	174.419	7.642
3_7354001_7360999	2.931	8.36627	1.66653	0.196724	0.822778	LCR56	AT3G20993	3	7360473	7360934	-	65	Promoter	76.1323	581.297	7.63535
1_26277001_26278599	2.92465	6.17502	1.64773	0.199268	0.822778	WRKY36	AT1G69810	1	26276948	26279255	-	656	Intronexonboundary	16.4395	125.504	7.6343
3_9544801_9549999	2.93006	8.07651	1.66482	0.196954	0.822778	AT3G26115	AT3G26115	3	9542268	9544497	+	2533	Intergenic	62.2466	475.09	7.63239
3_3492401_3498999	2.93026	8.4532	1.666	0.196795	0.822778	AT3G11165	AT3G11165	3	3497806	3499090	-	91	Intronexonboundary	80.9205	617.498	7.63091
1_26061801_26062399	2.9146	5.28966	1.62427	0.202497	0.822778	CLE10	AT1G69320	1	26061774	26062536	+	27	5UTR	8.77836	66.8656	7.6171
1_28455001_28457599	2.92406	7.0278	1.6543	0.198375	0.822778	sks18	AT1G75790	1	28454781	28457528	-	71	Promoter	30.006	228.42	7.61247
3_23031601_23032999	2.92062	6.38728	1.64596	0.19951	0.822778	DAF1	AT3G62230	3	23031531	23033146	+	70	3UTR	19.1528	145.698	7.60716
4_15700801_15705399	2.92462	7.9166	1.65892	0.197749	0.822778	YUC1	AT4G32540	4	15700829	15703000	+	28	Promoter	55.8623	424.829	7.60493
5_7254601_7255999	2.91912	6.21072	1.64268	0.199957	0.822778	AT5G21950	AT5G21950	5	7253849	7256156	-	157	Intronexonboundary	16.9183	128.645	7.60392
3_17876401_17878399	2.92049	6.54342	1.64724	0.199335	0.822778	CYP71A26	AT3G48270	3	17876571	17878173	+	170	Promoter	21.3873	162.602	7.60273
5_20120001_20120999	2.91494	5.70237	1.63198	0.201429	0.822778	AT5G49580	AT5G49580	5	20123563	20127509	-	6510	Intergenic	11.8109	89.7525	7.59914
1_30201601_30202999	2.91787	6.15538	1.64084	0.20021	0.822778	GA3OX2	AT1G80340	1	30200466	30202349	-	650	Promoter	16.2799	123.709	7.59889
5_5331801_5333399	2.91955	6.49965	1.64593	0.199514	0.822778	AT5G16280	AT5G16280	5	5323133	5331694	-	107	Promoter	20.7489	157.665	7.59875
5_5501001_5502999	2.91884	6.42066	1.64451	0.199707	0.822778	AT5G16730	AT5G16730	5	5497524	5500985	+	3477	Intergenic	19.6316	149.139	7.59687
3_20434201_20436399	2.91873	6.86301	1.64796	0.199236	0.822778	ABCG19	AT3G55130	3	20433839	20436453	-	54	5UTR	26.8139	203.439	7.58707
5_17810401_17811599	2.91577	6.2078	1.63935	0.200414	0.822778	AT5G44220	AT5G44220	5	17810477	17811364	+	76	Promoter	16.9183	128.346	7.58623
3_6383201_6390599	2.92181	8.48211	1.65767	0.197918	0.822778	BRC1	AT3G18550	3	6383289	6385815	+	88	Promoter	82.9954	629.614	7.58613
3_23197601_23200599	2.91927	7.22817	1.6507	0.198863	0.822778	AT3G62710	AT3G62710	3	23197574	23200723	-	124	Intronexonboundary	34.6346	262.676	7.58419
5_2380001_2384999	2.91762	7.95876	1.65212	0.198671	0.822778	GRP18	AT5G07520	5	2379898	2381317	-	1316	Promoter	57.7776	437.244	7.56772
4_7328401_7329199	2.9049	5.28139	1.61468	0.203836	0.822778	AT4G12360	AT4G12360	4	7327992	7329192	-	7	Promoter	8.77836	66.4169	7.56598
3_8996401_9001999	2.91743	8.21874	1.65268	0.198594	0.822778	ABI3	AT3G24650	3	8997370	9001185	+	969	Promoter	69.2693	524.005	7.56476
4_8716201_8723799	2.91527	8.36143	1.6509	0.198837	0.822778	AT4G15270	AT4G15270	4	8716504	8717914	-	1713	Promoter	76.6112	578.605	7.55249
1_25706201_25710799	2.91353	7.88207	1.6478	0.199258	0.822778	BBX14	AT1G68520	1	25708175	25710989	-	190	Intronexonboundary	54.9047	414.358	7.54686
5_6444201_6444999	2.89662	4.99844	1.60023	0.20587	0.822778	AT5G19170	AT5G19170	5	6445245	6447419	+	246	Promoter	7.1823	54.1507	7.53947
3_19641601_19643199	2.90725	6.35189	1.63246	0.201363	0.822778	CYP76G1	AT3G52970	3	19641278	19643282	-	83	Intronexonboundary	18.8336	141.959	7.53753
3_21282001_21282399	2.88874	4.65056	1.5828	0.208358	0.822778	AT3G57500	AT3G57500	3	21281804	21282591	+	197	3UTR	5.58623	42.0341	7.52459
4_6832601_6833399	2.89729	5.56925	1.61263	0.204123	0.822778	AT4G11210	AT4G11210	4	6832650	6833498	+	49	Promoter	10.8532	81.5252	7.5116
4_15631001_15635999	2.90616	7.58599	1.63942	0.200406	0.822778	AT4G32390	AT4G32390	4	15636415	15638040	+	416	Promoter	44.8495	336.871	7.51116
3_22014001_22016199	2.90293	6.92348	1.63278	0.201319	0.822778	AT3G59590	AT3G59590	3	22014167	22015768	+	166	Promoter	28.2504	211.966	7.50311
1_5282201_5286399	2.90236	7.59785	1.63571	0.200915	0.822778	AT1G15370	AT1G15370	1	5286866	5288640	+	467	Promoter	45.3283	339.564	7.49121
1_26337601_26338799	2.89445	5.82838	1.61382	0.203956	0.822778	GSTU11	AT1G69930	1	26337481	26338818	-	19	Intronexonboundary	13.0877	97.9799	7.48638
3_18874001_18874799	2.89109	5.4796	1.60506	0.205188	0.822778	CML41	AT3G50770	3	18873911	18874836	+	90	3UTR	10.2148	76.4393	7.48317
5_18606401_18607199	2.88921	5.31739	1.60019	0.205876	0.822778	PYL12	AT5G45870	5	18606398	18607111	-	88	Promoter	9.09758	68.0623	7.48137
3_7038201_7039999	2.8976	6.70233	1.62599	0.202259	0.822778	AT3G20155	AT3G20155	3	7037135	7038375	+	1066	3UTR	24.2602	181.45	7.47932
4_13275201_13276999	2.89634	6.51179	1.62321	0.202645	0.822778	ACS7	AT4G26200	4	13275200	13277188	+	1	Intronexonboundary	21.2277	158.712	7.47667
3_6541601_6542199	2.87923	4.68061	1.57466	0.209532	0.822778	AT3G18957	AT3G18957	3	6541535	6541807	-	206	Promoter	5.74584	42.9316	7.47178
5_5603601_5604999	2.89245	6.22698	1.61668	0.203555	0.822778	UGT78D3	AT5G17030	5	5603133	5604893	-	106	Promoter	17.3971	129.842	7.46342
5_19195401_19199999	2.89651	7.75007	1.63052	0.201631	0.822778	ADR1-L3	AT5G47280	5	19193157	19195559	+	2244	Exon	50.5953	377.409	7.45938
5_5616401_5629999	2.89805	9.33521	1.63554	0.200939	0.822778	AT5G17070	AT5G17070	5	5613307	5616233	-	168	Promoter	152.424	1136.87	7.45856
4_6144201_6146599	2.89275	6.68873	1.62112	0.202936	0.822778	AT4G09750	AT4G09750	4	6146623	6148814	+	24	Promoter	24.1006	179.655	7.45437
4_8418401_8419199	2.88476	5.4301	1.59803	0.206183	0.822778	ELIP2	AT4G14690	4	8418242	8419325	+	159	Intronexonboundary	9.89561	73.7467	7.45246
5_25654401_25656399	2.89309	6.95456	1.6233	0.202632	0.822778	AT5G64110	AT5G64110	5	25654074	25656067	-	332	Promoter	29.0484	216.453	7.45147
5_21272801_21274599	2.89177	6.59064	1.61939	0.203177	0.822778	CYP715A1	AT5G52400	5	21272824	21275755	+	23	Promoter	22.5045	167.688	7.45129
1_28047601_28048199	2.88366	5.3604	1.59566	0.20652	0.822778	MIF1	AT1G74660	1	28045472	28048289	-	90	5UTR	9.41679	70.1566	7.45016
5_16334001_16339199	2.89382	8.05566	1.62887	0.20186	0.822778	AT5G40800	AT5G40800	5	16334581	16336017	-	2016	Promoter	62.7254	466.863	7.44296
1_4137001_4139799	2.89184	7.19759	1.62348	0.202608	0.822778	FMO	AT1G12200	1	4137511	4140158	+	510	Promoter	34.475	256.543	7.44141
4_17688201_17694399	2.89375	8.28766	1.62943	0.201782	0.822778	SHR	AT4G37650	4	17691687	17693859	+	2712	Promoter	73.7382	548.687	7.44101
5_23605401_23608399	2.89097	7.34128	1.62335	0.202626	0.822778	AT5G58400	AT5G58400	5	23605189	23607045	-	1354	Promoter	38.146	283.618	7.43507
3_900601_903999	2.89001	7.10746	1.62118	0.202928	0.822778	AT3G03670	AT3G03670	3	901728	903411	-	588	Promoter	32.4001	240.836	7.43318
5_6660801_6662399	2.8883	6.7128	1.61693	0.20352	0.822778	AT5G19700	AT5G19700	5	6660678	6662463	-	64	Intronexonboundary	24.5794	182.646	7.43087
3_7651001_7657999	2.89074	8.29739	1.62648	0.202191	0.822778	AT3G21710	AT3G21710	3	7648316	7649894	+	2685	Intergenic	74.3767	552.277	7.42541
5_19036801_19037199	2.87112	4.7469	1.56891	0.210365	0.822778	AT5G46890	AT5G46890	5	19036296	19036938	-	137	Promoter	6.06505	45.0259	7.42382
4_12336001_12337799	2.88471	6.54369	1.61208	0.2042	0.822778	AT4G23680	AT4G23680	4	12336134	12337599	-	200	Promoter	21.8661	162.153	7.41572
4_8240801_8242199	2.88082	6.02323	1.60304	0.205473	0.822778	AT4G14315	AT4G14315	4	8240847	8241341	+	46	Promoter	15.1626	112.34	7.40902
5_5605801_5606999	2.87597	5.4226	1.58938	0.207415	0.822778	AT5G17040	AT5G17040	5	5605201	5607128	-	129	Intronexonboundary	9.89561	73.2979	7.40711
5_2038401_2044199	2.88676	8.07479	1.62196	0.202819	0.822778	GIS2	AT5G06650	5	2043419	2044200	+	780	Promoter	63.8426	472.846	7.40643
5_155801_157599	2.88223	6.55184	1.60971	0.204532	0.822778	AT5G01380	AT5G01380	5	155610	157601	-	2	Intronexonboundary	22.0257	163.05	7.40273
3_4352001_4353399	2.8796	6.24152	1.60427	0.205299	0.822778	sks11	AT3G13390	3	4350936	4353396	-	3	Promoter	17.7163	131.039	7.39649
4_1015001_1015799	2.87514	5.62995	1.59209	0.207028	0.822778	AT4G02310	AT4G02310	4	1014680	1015729	-	70	Promoter	11.4917	84.9657	7.39368
4_6434001_6434599	2.86162	4.58901	1.55496	0.212405	0.822778	NIP5%3B1	AT4G10380	4	6431161	6435396	-	797	Intronexonboundary	5.42662	40.0895	7.38755
5_17056401_17058999	2.8796	6.86237	1.60945	0.204569	0.822778	MRN1	AT5G42600	5	17053453	17058245	+	2948	Intronexonboundary	27.4523	202.691	7.38339
3_2827401_2830799	2.8812	7.46403	1.6143	0.203889	0.822778	LAC7	AT3G09220	3	2827190	2830655	-	144	Promoter	41.8169	308.749	7.38334
1_30244201_30244799	2.86788	5.09086	1.57476	0.209516	0.822778	AT1G80450	AT1G80450	1	30243430	30244949	-	150	5UTR	7.82072	57.7408	7.38305
1_27188201_27189199	2.87176	5.48463	1.58641	0.20784	0.822778	AT1G72230	AT1G72230	1	27188036	27189358	+	165	Intronexonboundary	10.3744	76.5888	7.38246
4_18387401_18388799	2.8753	6.40569	1.60166	0.205667	0.822778	AT4G39590	AT4G39590	4	18387331	18388759	-	40	Promoter	19.9508	147.045	7.37035
5_22406401_22412799	2.87846	8.3201	1.61442	0.203871	0.822778	ATPXG2	AT5G55240	5	22405896	22407351	+	505	Intronexonboundary	76.1323	560.505	7.36224
5_26705801_26709599	2.8764	7.55994	1.60998	0.204495	0.822778	ASL1	AT5G66870	5	26705785	26708741	+	16	Intronexonboundary	44.8495	329.99	7.35773
1_25053601_25056199	2.87322	7.10679	1.60469	0.20524	0.822778	LBD40	AT1G67100	1	25053673	25054864	+	72	Promoter	32.7194	240.387	7.34694
5_8523401_8525799	2.87193	7.12639	1.60354	0.205403	0.822778	AT5G24820	AT5G24820	5	8523390	8525356	+	11	Intronexonboundary	33.1982	243.678	7.34011
1_19702401_19702999	2.85587	4.83721	1.5569	0.212119	0.822778	AT1G52900	AT1G52900	1	19702062	19702916	-	83	Promoter	6.54387	48.0176	7.3378
5_24443401_24447399	2.87206	7.5663	1.60575	0.205091	0.822778	NRT2.4	AT5G60770	5	24444365	24447127	+	964	Promoter	45.1687	331.336	7.33554
4_16927601_16928999	2.86741	6.5795	1.59545	0.20655	0.822778	AT4G35720	AT4G35720	4	16927730	16929224	+	129	Promoter	22.6641	166.042	7.32621
4_2763001_2772399	2.87175	8.7785	1.60877	0.204665	0.822778	AT4G05490	AT4G05490	4	2771044	2772252	-	147	Promoter	105.181	770.526	7.32573
3_4109401_4110799	2.86661	6.45368	1.59361	0.206812	0.822778	AT3G12910	AT3G12910	3	4109375	4110849	+	26	Intronexonboundary	20.7489	151.981	7.32479
4_10089401_10089999	2.85786	5.21609	1.56788	0.210516	0.822778	AT4G18250	AT4G18250	4	10087205	10090276	-	277	Intronexonboundary	8.61876	63.126	7.32425
5_13363801_13364399	2.85694	5.18954	1.56643	0.210726	0.822778	AT5G35110	AT5G35110	5	13363527	13364411	-	12	5UTR	8.45915	61.9293	7.32098
1_23058601_23064799	2.86962	8.17348	1.60536	0.205145	0.822778	STM	AT1G62360	1	23058582	23062063	-	2736	Promoter	69.1097	505.756	7.31816
3_9777001_9778399	2.85898	5.92843	1.58062	0.208671	0.822778	AT3G26610	AT3G26610	3	9776958	9780553	+	43	Intronexonboundary	14.3646	104.861	7.29996
5_23599601_23604399	2.86523	7.69993	1.59956	0.205965	0.822778	AT5G58390	AT5G58390	5	23599470	23601404	-	1803	Promoter	49.7973	363.498	7.29955
3_22444601_22446199	2.85938	6.31041	1.58524	0.208008	0.822778	AT3G60730	AT3G60730	3	22444890	22447273	+	289	Promoter	18.8336	137.321	7.29131
1_24714001_24717999	2.86081	7.30896	1.59358	0.206816	0.822778	AT1G66300	AT1G66300	1	24716305	24718050	-	51	Intronexonboundary	37.9864	276.587	7.28123
3_18459401_18462399	2.86026	7.42928	1.59359	0.206813	0.822778	AT3G49770	AT3G49770	3	18460890	18461876	-	523	Promoter	41.3381	300.821	7.27708
5_19472601_19473999	2.85503	6.08719	1.57868	0.20895	0.822778	AT5G48050	AT5G48050	5	19472446	19473838	-	161	Promoter	16.1203	117.277	7.27511
1_26593801_26594599	2.8508	5.50888	1.56658	0.210705	0.822778	EDA24	AT1G70540	1	26593930	26594770	+	129	Promoter	10.6936	77.7855	7.274
3_22895201_22897799	2.85794	7.12103	1.58981	0.207354	0.822778	DAG1	AT3G61850	3	22895268	22897732	+	67	Promoter	33.3578	242.481	7.26911
1_25679601_25688799	2.8605	8.75108	1.59766	0.206235	0.822778	AT1G68470	AT1G68470	1	25676361	25678468	-	1133	1to5kb	103.904	755.268	7.26891
5_21026001_21027999	2.85436	6.56819	1.58263	0.208383	0.822778	AHG1	AT5G51760	5	21026805	21029188	+	804	Promoter	22.6641	164.546	7.26021
1_25588201_25590399	2.85042	6.56478	1.57877	0.208939	0.822778	AT1G68270	AT1G68270	1	25588191	25590254	-	145	Promoter	22.6641	164.098	7.24041
4_14082601_14084199	2.84866	6.38264	1.57549	0.209411	0.822778	NAC073	AT4G28500	4	14082660	14084553	+	59	Promoter	19.9508	144.352	7.23539
3_16985801_16988599	2.85086	7.02334	1.58234	0.208423	0.822778	AT3G46240	AT3G46240	3	16985843	16988064	-	535	Promoter	31.2829	226.326	7.23482
4_6415001_6418599	2.8501	7.22577	1.5827	0.208373	0.822778	NAC070	AT4G10350	4	6415120	6416961	-	1638	Promoter	36.0711	260.731	7.22826
3_3776201_3777199	2.83822	5.57888	1.5556	0.212311	0.822778	AT3G11930	AT3G11930	3	3776177	3777751	+	24	Intronexonboundary	11.3321	81.6748	7.20741
5_15373201_15376399	2.84454	7.14975	1.57689	0.20921	0.822778	AT5G38400	AT5G38400	5	15375846	15376434	+	553	Promoter	34.3154	247.119	7.20139
4_8834801_8836199	2.8401	6.03189	1.56358	0.211142	0.822778	HPL1	AT4G15440	4	8835368	8838676	+	567	Promoter	15.6414	112.639	7.20134
5_8541401_8543999	2.84313	6.94966	1.57436	0.209574	0.822778	FPF1	AT5G24860	5	8541558	8542473	+	157	Promoter	29.8464	214.808	7.1971
5_17263801_17265799	2.84016	6.22012	1.56568	0.210835	0.822778	AT5G43040	AT5G43040	5	17263685	17265777	-	22	Promoter	17.8759	128.645	7.19656
4_18168601_18174999	2.84293	8.15013	1.57913	0.208886	0.822778	GH9B16	AT4G38990	4	18168676	18170949	-	2348	Promoter	69.1097	496.481	7.18396
1_4548801_4553799	2.84241	7.8405	1.57771	0.20909	0.822778	AOC4	AT1G13280	1	4547388	4548894	+	1413	3UTR	55.7027	400.147	7.18361
5_17404001_17405199	2.83538	5.89248	1.55733	0.212057	0.822778	PHT1%3B1	AT5G43350	5	17399769	17402158	-	1843	1to5kb	14.205	102.019	7.1819
5_23258001_23259599	2.8364	6.24186	1.56225	0.211336	0.822778	AIL5	AT5G57390	5	23252989	23256703	-	1298	1to5kb	18.1952	130.59	7.17718
5_7046001_7047599	2.83722	6.47117	1.56516	0.210911	0.822778	AT5G20820	AT5G20820	5	7046747	7047446	-	153	Promoter	21.3873	153.477	7.17608
1_28606601_28609199	2.83732	7.20832	1.57015	0.210185	0.822778	AT1G76250	AT1G76250	1	28606444	28609225	-	26	Intronexonboundary	35.9115	257.291	7.16458
5_7653401_7654799	2.83274	6.3229	1.5595	0.211739	0.822778	AT5G22890	AT5G22890	5	7653257	7654835	-	36	5UTR	19.3124	138.219	7.157
5_3025001_3030599	2.83727	8.00618	1.57321	0.209742	0.822778	HAM2	AT5G09740	5	3021932	3024763	-	238	Promoter	62.7254	448.912	7.15679
3_18855401_18856799	2.83085	5.99494	1.55421	0.212515	0.822778	UGT72E1	AT3G50740	3	18855043	18857040	-	241	Exon	15.3222	109.648	7.15612
1_28486401_28488199	2.83298	6.51941	1.56145	0.211453	0.822778	AT1G75870	AT1G75870	1	28486229	28487443	+	172	Intronexonboundary	22.1853	158.712	7.15394
5_15123401_15126199	2.83048	6.98366	1.56227	0.211334	0.822778	AT5G37970	AT5G37970	5	15123089	15124435	-	1034	Promoter	30.8041	219.744	7.13361
5_9666601_9667999	2.82426	6.07459	1.54876	0.213318	0.822778	GSH2	AT5G27380	5	9667912	9671015	-	3016	3UTR	16.2799	115.93	7.12109
3_1845801_1847999	2.82679	6.72257	1.557	0.212106	0.822778	MUTE	AT3G06120	3	1846442	1848259	+	641	Promoter	25.6967	182.946	7.11943
3_17882401_17884399	2.82464	6.53246	1.55348	0.212623	0.822778	CYP71A24	AT3G48290	3	17882465	17884515	+	64	Promoter	22.5045	160.059	7.11229
3_7257001_7259599	2.82512	6.84776	1.55622	0.21222	0.822778	AT3G20760	AT3G20760	3	7256656	7259854	-	255	Intronexonboundary	28.0908	199.699	7.10908
3_7313601_7316599	2.82562	7.0302	1.55781	0.211986	0.822778	WIP4	AT3G20880	3	7313538	7315883	-	716	Promoter	31.9213	226.924	7.10887
3_3274801_3275599	2.81442	5.34774	1.52882	0.21629	0.822778	AT3G10510	AT3G10510	3	3274220	3275551	-	48	Promoter	9.736	69.1095	7.09834
5_18609601_18611199	2.81989	6.38026	1.54758	0.213492	0.822778	AT5G45880	AT5G45880	5	18609628	18611166	-	33	Promoter	20.27	143.754	7.09193
5_21348401_21350199	2.81989	6.38026	1.54758	0.213492	0.822778	AT5G52620	AT5G52620	5	21348554	21349681	-	518	Promoter	20.27	143.754	7.09193
1_11316801_11319799	2.82041	7.01854	1.55269	0.212738	0.822778	AT1G31620	AT1G31620	1	11316941	11317894	+	140	Promoter	31.7617	224.98	7.08336
3_4104001_4106599	2.82008	7.08813	1.55276	0.212729	0.822778	AT3G12900	AT3G12900	3	4104463	4106341	+	462	Promoter	33.3578	236.199	7.08077
5_25308601_25312799	2.82119	7.67067	1.55644	0.212187	0.822778	LOB	AT5G63090	5	25308516	25311019	-	1780	Promoter	50.1165	354.822	7.07994
1_28471201_28473599	2.81852	6.71541	1.54892	0.213294	0.822778	LCR67	AT1G75830	1	28472357	28472898	+	1156	Promoter	25.6967	181.898	7.07868
3_1215001_1219799	2.8208	7.95112	1.55699	0.212106	0.822778	THA2	AT3G04520	3	1217174	1219847	-	48	Intronexonboundary	60.9697	431.411	7.07582
4_17153201_17159999	2.81999	8.33944	1.55722	0.212072	0.822778	ALDH3F1	AT4G36250	4	17150740	17153663	+	2461	Intronexonboundary	79.9629	565.291	7.06942
5_17531201_17532599	2.81045	5.65013	1.53001	0.21611	0.822778	AT5G43640	AT5G43640	5	17531302	17532499	+	101	Promoter	12.1301	85.7137	7.0662
5_1934801_1935799	2.81194	5.8724	1.5345	0.215438	0.822778	AT5G06330	AT5G06330	5	1933890	1935840	-	41	5UTR	14.205	100.373	7.06606
5_7185801_7186599	2.80849	5.43078	1.52463	0.21692	0.822778	AT5G21130	AT5G21130	5	7185897	7186919	+	96	Promoter	10.3744	73.2979	7.06525
3_7866401_7869999	2.81667	7.34651	1.55074	0.213026	0.822778	AT3G22250	AT3G22250	3	7867753	7870229	+	1352	Promoter	40.0613	282.87	7.06094
4_8318601_8322599	2.81632	7.66643	1.55169	0.212886	0.822778	AHL20	AT4G14465	4	8320538	8322352	+	1937	Promoter	50.1165	353.625	7.05606
4_11839001_11841599	2.81268	6.90795	1.54454	0.213943	0.822778	AT4G22463	AT4G22463	4	11838997	11839571	+	4	Intronexonboundary	29.5272	208.076	7.04693
3_4729801_4731599	2.80851	6.10189	1.53388	0.215531	0.822778	ESM1	AT3G14210	3	4729399	4731847	+	402	Intronexonboundary	16.7587	118.025	7.04259
1_24290601_24291799	2.80706	5.97454	1.53105	0.215955	0.822778	PP2-A5	AT1G65390	1	24292372	24294740	+	573	Promoter	15.3222	107.853	7.03896
1_19812001_19813199	2.80668	6.10032	1.5321	0.215797	0.822778	AT1G53163	AT1G53163	1	19812087	19813290	+	86	Promoter	16.7587	117.875	7.03366
5_9803801_9804999	2.8047	5.91273	1.52804	0.216407	0.822778	AT5G27690	AT5G27690	5	9803647	9805266	+	154	Intronexonboundary	14.6838	103.215	7.0292
5_745201_749199	2.80969	7.81199	1.54576	0.213762	0.822778	JKD	AT5G03150	5	745421	749028	+	220	Promoter	55.7027	391.172	7.02249
3_19299201_19301199	2.80558	6.62255	1.53574	0.215253	0.822778	scpl39	AT3G52020	3	19299309	19301148	+	108	Promoter	24.2602	170.231	7.01687
3_20765801_20769399	2.80768	7.47439	1.54256	0.214237	0.822778	JRG21	AT3G55970	3	20766735	20769410	-	11	Intronexonboundary	44.0514	309.048	7.01562
5_26136201_26136999	2.79559	5.33181	1.51057	0.219053	0.822778	HB25	AT5G65410	5	26136002	26137554	+	199	Intronexonboundary	9.736	68.2119	7.00615
3_3479801_3480599	2.79366	5.18716	1.50594	0.21976	0.822778	AT3G11110	AT3G11110	3	3479673	3480629	+	128	5UTR	8.77836	61.4805	7.00364
5_3990801_3993599	2.80408	7.15387	1.5376	0.214975	0.822778	AT5G12340	AT5G12340	5	3992623	3993767	-	168	3UTR	35.2731	246.969	7.00164
3_16723801_16726199	2.80148	6.41904	1.53016	0.216088	0.822778	AT3G45570	AT3G45570	3	16725094	16726116	-	83	Promoter	21.0681	147.493	7.0008
5_8820001_8821799	2.80111	6.37518	1.52942	0.216199	0.822778	SHN3	AT5G25390	5	8820458	8822062	+	457	Promoter	20.4296	143.006	6.99991
4_6181801_6183599	2.79984	6.23496	1.5269	0.216578	0.822778	TT8	AT4G09820	4	6181881	6186523	+	80	Promoter	18.5144	129.543	6.99688
3_5143801_5144799	2.79719	5.89097	1.52058	0.217532	0.822778	AT3G15280	AT3G15280	3	5143965	5144750	-	49	Promoter	14.5242	101.57	6.99315
1_22514001_22514599	2.78622	4.96513	1.49402	0.221593	0.822778	AT1G61105	AT1G61105	1	22513585	22514492	-	107	Promoter	7.50151	52.3557	6.97935
5_25940801_25941399	2.78454	5.07563	1.49495	0.22145	0.822778	AT5G64910	AT5G64910	5	25940661	25944114	+	140	Intronexonboundary	8.13994	56.6937	6.96488
1_413001_422799	2.79898	8.93492	1.5379	0.21493	0.822778	CER1	AT1G02205	1	418416	422579	+	4383	Promoter	122.578	853.696	6.96452
4_5667801_5668999	2.79067	6.00378	1.51567	0.218276	0.822778	AT4G08868	AT4G08868	4	5668435	5669270	+	564	Promoter	15.8011	109.947	6.9582
3_312401_313799	2.79109	6.49343	1.52078	0.217501	0.822778	CYP94B2	AT3G01900	3	312241	314120	-	321	Exon	22.3449	155.272	6.94887
5_4291601_4292399	2.78074	5.07244	1.49129	0.222017	0.822778	AT5G13380	AT5G13380	5	4289839	4292441	+	1762	Intronexonboundary	8.13994	56.5441	6.9465
3_5264001_5264599	2.77941	5.01647	1.48878	0.222405	0.822778	IAA19	AT3G15540	3	5264001	5265695	+	0	Intronexonboundary	7.82072	54.3003	6.94313
1_26715401_26716999	2.78741	6.13648	1.51398	0.218533	0.822778	MLP34	AT1G70850	1	26714866	26716901	-	98	Promoter	17.3971	120.717	6.93892
4_18096801_18099999	2.79132	7.42347	1.52653	0.216634	0.822778	PRP4	AT4G38770	4	18096606	18098633	-	1366	Promoter	42.9342	297.829	6.93687
4_12445001_12445799	2.78077	5.29643	1.49583	0.221314	0.822778	AT4G23960	AT4G23960	4	12444765	12445904	+	236	Intronexonboundary	9.5764	66.4169	6.93548
3_4576601_4579999	2.78943	7.3732	1.52449	0.216942	0.822778	MYB26	AT3G13890	3	4576193	4578082	-	1481	Promoter	41.4977	287.507	6.92827
4_13495001_13495599	2.76988	4.58999	1.46855	0.225574	0.822778	AT4G26830	AT4G26830	4	13494572	13496738	-	1139	Intronexonboundary	5.74584	39.7903	6.92506
5_2010001_2010999	2.78226	5.87821	1.50613	0.219731	0.822778	AT5G06570	AT5G06570	5	2007419	2011179	-	180	Intronexonboundary	14.5242	100.523	6.92106
5_953201_962599	2.78866	8.74248	1.52759	0.216475	0.822778	FBA4	AT5G03690	5	963147	965327	-	2728	Intergenic	107.894	746.143	6.91551
4_18228201_18228999	2.77462	5.12016	1.48653	0.222756	0.822778	AT4G39130	AT4G39130	4	18228118	18228854	-	145	Promoter	8.45915	58.4887	6.91426
5_14975801_14976199	2.76446	4.42794	1.45825	0.227208	0.822778	AT5G37690	AT5G37690	5	14973353	14976229	-	30	Intronexonboundary	5.10741	35.3027	6.91205
1_26156401_26159199	2.78461	6.94394	1.51766	0.217974	0.822778	MYB105	AT1G69560	1	26157702	26159094	+	1301	Promoter	30.8041	212.863	6.91023
4_17584001_17586199	2.78329	6.69379	1.51479	0.218409	0.822778	CYP81F3	AT4G37400	4	17583992	17586442	+	9	Intronexonboundary	25.8563	178.608	6.90771
3_2923601_2925399	2.78087	6.49472	1.51097	0.218991	0.822778	EXO70H4	AT3G09520	3	2923518	2925889	+	83	5UTR	22.5045	155.272	6.89958
3_9779401_9780999	2.77922	6.26514	1.5074	0.219536	0.822778	AT3G26610	AT3G26610	3	9776958	9780553	+	2443	Intronexonboundary	19.1528	132.086	6.89643
3_7362201_7363199	2.77398	5.44365	1.49199	0.221908	0.822778	LCR55	AT3G20997	3	7362743	7363081	-	118	Promoter	10.6936	73.7467	6.89631
1_27330401_27336999	2.78366	8.24034	1.52174	0.217356	0.822778	AT1G72590	AT1G72590	1	27335531	27337123	+	1468	Promoter	76.292	525.95	6.89391
1_28428601_28429599	2.7748	5.61981	1.49553	0.22136	0.822778	AT1G75710	AT1G75710	1	28428671	28431339	+	70	Promoter	12.1301	83.6195	6.89355
5_7647001_7647799	2.77237	5.33472	1.48858	0.222438	0.822778	AT5G22870	AT5G22870	5	7646903	7647679	-	120	Promoter	9.89561	68.2119	6.89315
4_15667401_15668199	2.76642	5.03329	1.47691	0.224258	0.822778	AT4G32470	AT4G32470	4	15669219	15671249	-	3050	Intergenic	7.98033	54.8986	6.87924
5_19067601_19070399	2.77849	7.11223	1.5127	0.218728	0.822778	AT5G47000	AT5G47000	5	19068803	19070333	-	66	Promoter	34.7942	239.34	6.87873
1_25860201_25863999	2.77782	7.65111	1.51438	0.218472	0.822778	AT1G68810	AT1G68810	1	25861094	25863534	+	893	Promoter	50.7549	348.689	6.87005
5_14959801_14960599	2.7697	5.91303	1.49457	0.221509	0.822778	PDLP7	AT5G37660	5	14959614	14961620	+	187	Intronexonboundary	15.003	102.916	6.8597
3_1572601_1578399	2.77559	8.08483	1.51357	0.218596	0.822778	AT3G05440	AT3G05440	3	1572718	1573266	+	117	Promoter	68.7904	471.65	6.85632
5_18295401_18298399	2.77274	6.87343	1.50582	0.219778	0.822778	AT5G45210	AT5G45210	5	18295437	18298642	+	36	Promoter	29.5272	202.392	6.85442
3_8863001_8863599	2.75981	5.10775	1.4723	0.224984	0.822778	AT3G24420	AT3G24420	3	8862813	8865239	-	1640	Intronexonboundary	8.45915	57.8904	6.84352
4_13493401_13494199	2.76605	5.8949	1.49087	0.222082	0.822778	AT4G26820	AT4G26820	4	13493453	13494192	-	7	Promoter	14.8434	101.57	6.84276
5_5399201_5402799	2.77074	7.31237	1.50621	0.219718	0.822778	PIN5	AT5G16530	5	5400600	5402845	+	1399	Promoter	40.2209	275.092	6.83952
4_2218001_2221399	2.77015	7.15643	1.5049	0.219918	0.822778	WRKY42	AT4G04450	4	2218042	2221260	+	41	Promoter	36.0711	246.67	6.83844
1_4118401_4119199	2.75551	4.84958	1.46233	0.22656	0.822778	AT1G12130	AT1G12130	1	4118594	4120959	+	193	Promoter	7.02269	48.0176	6.8375
1_30222201_30223199	2.76248	5.59089	1.4834	0.223244	0.822778	IAA15	AT1G80390	1	30221629	30222769	-	430	Promoter	11.9705	81.8244	6.83551
5_8497801_8501999	2.76693	7.23941	1.50222	0.220331	0.822778	AT5G24760	AT5G24760	5	8494697	8497610	-	191	Promoter	38.3056	261.33	6.82223
3_20526201_20529799	2.76714	7.44441	1.50331	0.220162	0.822778	OBP3	AT3G55370	3	20527063	20529331	+	862	Promoter	44.211	301.569	6.82112
5_25902601_25904599	2.76529	6.80413	1.49825	0.220941	0.822778	AT5G64790	AT5G64790	5	25902533	25904804	+	68	Intronexonboundary	28.2504	192.669	6.82005
1_27054601_27055599	2.75801	5.47102	1.4773	0.224197	0.822778	SUC1	AT1G71880	1	27054030	27056464	+	571	Intronexonboundary	11.0129	75.093	6.81866
5_1046801_1047799	2.75801	5.47102	1.4773	0.224197	0.822778	AT5G03890	AT5G03890	5	1046981	1047955	+	180	Promoter	11.0129	75.093	6.81866
3_23229601_23230399	2.75951	5.67846	1.48184	0.223486	0.822778	AT3G62820	AT3G62820	3	23229381	23230575	+	220	5UTR	12.7685	87.06	6.81832
3_20157601_20159399	2.76121	6.08797	1.48844	0.222459	0.822778	AT3G54440	AT3G54440	3	20148208	20157199	-	402	Promoter	17.0779	116.379	6.8146
3_16000801_16002199	2.76144	6.18981	1.48968	0.222265	0.822778	AT3G44326	AT3G44326	3	16000879	16002163	-	36	Promoter	18.3548	125.055	6.81323
3_1809401_1812399	2.764	7.09971	1.49871	0.22087	0.822778	AT3G06019	AT3G06019	3	1813114	1813224	-	825	Intergenic	34.7942	236.947	6.80994
3_16256201_16257999	2.75916	6.03257	1.48589	0.222855	0.822778	AT3G44713	AT3G44713	3	16260205	16262484	+	2206	1to5kb	16.4395	111.892	6.80627
4_7024801_7026399	2.76138	6.51762	1.49248	0.221831	0.822778	OSM34	AT4G11650	4	7024852	7026224	-	175	Promoter	23.143	157.516	6.80621
5_23923001_23927199	2.76311	7.34491	1.49903	0.220821	0.822778	AT5G59305	AT5G59305	5	23923184	23923929	+	183	Promoter	41.3381	281.225	6.80304
4_14935401_14936599	2.75663	5.91675	1.48217	0.223435	0.822778	ENODL12	AT4G30590	4	14935584	14936562	-	37	Promoter	15.1626	103.066	6.79736
4_11922401_11924199	2.75683	6.04418	1.48379	0.223182	0.822778	MYB85	AT4G22680	4	11922340	11924230	-	31	Intronexonboundary	16.5991	112.789	6.79489
3_3155401_3155999	2.74474	4.71135	1.44863	0.228748	0.822778	AT3G10190	AT3G10190	3	3155223	3156187	+	178	3UTR	6.38426	43.3804	6.79489
5_9071401_9077399	2.76252	8.09332	1.501	0.220517	0.822778	AT5G25990	AT5G25990	5	9076107	9077379	-	20	Promoter	69.7481	473.893	6.79436
1_28603001_28604599	2.7583	6.43457	1.48888	0.222391	0.822778	AT1G76240	AT1G76240	1	28602705	28603932	-	667	Promoter	21.8661	148.54	6.79318
1_20279201_20282999	2.76092	7.38648	1.4971	0.221118	0.822778	NAC020	AT1G54330	1	20279507	20280952	-	1751	Promoter	42.615	289.452	6.79226
5_5875401_5879199	2.76057	7.46431	1.49709	0.221119	0.822778	MYB56	AT5G17800	5	5877113	5879331	+	1712	Promoter	45.0091	305.607	6.78991
3_22462201_22463399	2.75496	5.90047	1.48039	0.223713	0.822778	AT3G60780	AT3G60780	3	22462613	22463833	+	412	Promoter	15.003	101.869	6.78991
5_3872601_3873199	2.74667	5.0168	1.45798	0.227251	0.822778	AT5G11990	AT5G11990	5	3872563	3873349	-	150	5UTR	7.98033	54.1507	6.78552
5_15213801_15214999	2.75453	6.12122	1.48241	0.223397	0.822778	4CL8	AT5G38120	5	15213593	15216205	+	208	Intronexonboundary	17.5567	119.072	6.78211
3_9020601_9024599	2.75846	7.46248	1.49505	0.221435	0.822778	AT3G24690	AT3G24690	3	9020651	9021491	+	50	Promoter	45.0091	305.159	6.77994
5_5094801_5097399	2.75698	6.92011	1.491	0.222061	0.822778	AT5G15660	AT5G15660	5	5095652	5097041	+	851	Promoter	30.8041	208.824	6.77911
3_17879601_17881199	2.753	6.04091	1.48012	0.223756	0.822778	CYP71A25	AT3G48280	3	17879542	17881388	+	59	Intronexonboundary	16.5991	112.49	6.77687
4_16934401_16935399	2.74888	5.48331	1.46886	0.225525	0.822778	AT4G35733	AT4G35733	4	16934236	16935502	+	165	Intronexonboundary	11.1725	75.6913	6.77481
4_16921001_16926399	2.75796	7.84302	1.49591	0.221301	0.822778	AT4G35710	AT4G35710	4	16925301	16926152	+	1098	Promoter	58.7352	397.903	6.77452
3_11193601_11194199	2.74514	5.24323	1.46118	0.226742	0.822778	SDR4	AT3G29250	3	11193389	11195171	-	972	3UTR	9.41679	63.7243	6.76709
3_943401_944799	2.7524	6.37689	1.48277	0.223341	0.822778	LBD20	AT3G03760	3	943557	944834	+	156	Promoter	21.0681	142.557	6.76649
4_8804801_8807599	2.75387	6.88006	1.48778	0.222561	0.822778	CYP702A6	AT4G15396	4	8807483	8810512	+	116	Promoter	30.006	202.99	6.76498
5_6975201_6976399	2.7495	6.02433	1.47661	0.224306	0.822778	GER3	AT5G20630	5	6975029	6976036	-	363	Promoter	16.4395	111.144	6.76077
5_12596801_12598399	2.74552	5.7348	1.46935	0.225448	0.822778	CDR1	AT5G33340	5	12594427	12596003	+	2374	Intergenic	13.407	90.5005	6.75026
1_25532401_25534599	2.75035	6.75877	1.48366	0.223203	0.822778	IDD14	AT1G68130	1	25532008	25534698	+	393	Intronexonboundary	27.6119	186.386	6.7502
3_20424801_20428199	2.7507	7.10772	1.48601	0.222837	0.822778	ABCG18	AT3G55110	3	20424550	20427384	-	815	Promoter	35.2731	237.994	6.74718
1_6904401_6910399	2.75218	8.07778	1.49103	0.222057	0.822778	AT1G19880	AT1G19880	1	6900337	6904155	-	246	Promoter	69.4289	468.359	6.74588
5_12599601_12600199	2.72784	4.35595	1.42189	0.233093	0.822778	AT5G33355	AT5G33355	5	12599250	12599944	+	351	3UTR	4.9478	33.358	6.74199
4_15826801_15831199	2.75027	7.60457	1.48774	0.222568	0.822778	AT4G32820	AT4G32820	4	15831163	15841656	-	10457	3UTR	49.9569	336.722	6.74025
3_559601_561799	2.74402	5.90602	1.47008	0.225334	0.822778	AT3G02620	AT3G02620	3	560182	561979	+	581	Promoter	15.1626	102.168	6.73817
4_13961201_13964199	2.74873	7.11246	1.48415	0.223127	0.822778	sks10	AT4G28090	4	13961888	13964229	-	30	Intronexonboundary	35.4327	238.742	6.7379
4_6815601_6817199	2.74602	6.31681	1.47617	0.224375	0.822778	AT4G11170	AT4G11170	4	6811103	6817339	+	4498	Intronexonboundary	20.27	136.573	6.7377
1_20481401_20484799	2.74891	7.24745	1.48498	0.222997	0.822778	PGSIP4	AT1G54940	1	20481648	20484799	+	247	Promoter	38.944	262.377	6.73728
4_11982401_11985599	2.74873	7.32141	1.48514	0.222973	0.822778	AT4G22810	AT4G22810	4	11983974	11986016	+	1573	Promoter	41.0189	276.288	6.73563
3_9511801_9513199	2.74529	6.3492	1.47576	0.224439	0.822778	AT3G26010	AT3G26010	3	9511901	9513316	+	100	Promoter	20.7489	139.715	6.73361
4_18332801_18334999	2.74588	6.58047	1.47816	0.224062	0.822778	WRKY13	AT4G39410	4	18332606	18334893	-	106	Promoter	24.4198	164.397	6.73211
5_9135001_9140599	2.74901	7.9111	1.48753	0.2226	0.822778	AT5G26150	AT5G26150	5	9137461	9140257	-	342	Promoter	61.9274	416.901	6.73209
1_3763001_3766199	2.74781	7.35901	1.48443	0.223083	0.822778	AT1G11230	AT1G11230	1	3763268	3764483	-	1482	Promoter	42.1361	283.618	6.73099
4_15181001_15182799	2.74473	6.44346	1.47601	0.2244	0.822778	AT4G31260	AT4G31260	4	15182593	15183006	-	207	5UTR	22.1853	149.288	6.72915
3_8250401_8251199	2.74122	5.82778	1.46647	0.225904	0.822778	URO	AT3G23140	3	8250519	8251483	+	118	Promoter	14.3646	96.6336	6.72721
3_16531201_16531999	2.73684	5.32696	1.45489	0.227745	0.822778	TCP16	AT3G45150	3	16531179	16531676	+	22	Exon	10.0552	67.6136	6.72423
4_15460801_15463799	2.74437	6.76182	1.47798	0.224091	0.822778	CYP82C2	AT4G31970	4	15462350	15464563	+	1449	Promoter	27.7715	186.685	6.72218
3_3307001_3315199	2.74728	8.49877	1.48727	0.222641	0.822778	AT3G10580	AT3G10580	3	3307051	3308237	-	1236	Promoter	93.3699	627.52	6.7208
1_18188201_18194199	2.74582	7.91203	1.48447	0.223076	0.822778	RR19	AT1G49190	1	18191267	18193782	+	2932	Promoter	62.087	417.05	6.71719
5_25409601_25410599	2.73619	5.54994	1.45792	0.227262	0.822778	CYP94B1	AT5G63450	5	25408821	25410725	-	126	5UTR	11.8109	79.2814	6.71257
3_19497201_19497599	2.72138	4.35071	1.41576	0.234103	0.822778	AT3G52561	AT3G52561	3	19497034	19497650	-	51	Intronexonboundary	4.9478	33.2084	6.71175
3_7253801_7256199	2.74087	6.49022	1.47271	0.224918	0.822778	GATA29	AT3G20750	3	7254739	7256140	+	938	Promoter	22.9834	154.225	6.71028
5_18299201_18301399	2.74033	6.51898	1.47242	0.224965	0.822778	AT5G45220	AT5G45220	5	18298774	18301166	-	233	Promoter	23.4622	157.366	6.70723
1_12917001_12917799	2.73126	5.2548	1.44835	0.228792	0.822778	AGP5	AT1G35230	1	12917070	12917829	+	69	Promoter	9.5764	64.1731	6.70117
1_27141801_27144399	2.74023	6.91304	1.47495	0.224567	0.822778	AT1G72140	AT1G72140	1	27141765	27144490	+	36	Intronexonboundary	30.9637	207.478	6.70069
1_12657601_12658799	2.73347	5.54764	1.45532	0.227677	0.822778	AT1G34575	AT1G34575	1	12657027	12658756	-	43	Promoter	11.8109	79.1318	6.6999
3_23026601_23028399	2.73724	6.26407	1.46735	0.225764	0.822778	EDA32	AT3G62210	3	23026601	23028335	-	64	Promoter	19.6316	131.487	6.69774
1_1588401_1592599	2.74065	7.36898	1.47762	0.224148	0.822778	AT1G05410	AT1G05410	1	1585371	1587794	-	607	Promoter	42.615	285.413	6.69749
3_10243201_10244799	2.73668	6.39523	1.46796	0.225667	0.822778	OLEO4	AT3G27660	3	10243244	10245023	+	43	Promoter	21.5469	144.202	6.69249
4_5740601_5741199	2.72018	4.58603	1.42225	0.233033	0.822778	EXO	AT4G08950	4	5740219	5741591	+	382	Exon	5.90544	39.4911	6.68724
4_17924401_17925199	2.72968	5.63562	1.45303	0.228042	0.822778	AT4G38213	AT4G38213	4	17924384	17925172	-	27	Promoter	12.6089	84.2178	6.67922
5_5711001_5711599	2.72278	4.96925	1.43458	0.231018	0.822778	GAD	AT5G17330	5	5710910	5715075	+	91	Intronexonboundary	7.82072	52.2061	6.67535
1_4428001_4431399	2.73564	7.29336	1.47251	0.22495	0.822778	ESR1	AT1G12980	1	4429718	4430965	+	1681	Promoter	40.5401	270.604	6.67497
3_8326601_8328199	2.73219	6.39138	1.46366	0.226348	0.822778	LSH4	AT3G23290	3	8326628	8328557	+	27	Promoter	21.5469	143.754	6.67167
1_4365801_4367199	2.73049	6.12611	1.45964	0.226988	0.822778	AT1G12810	AT1G12810	1	4367256	4368822	+	57	Promoter	17.8759	119.221	6.66937
5_4541801_4542599	2.72966	6.03449	1.45791	0.227263	0.822778	ROXY2	AT5G14070	5	4541780	4542585	+	21	5UTR	16.7587	111.742	6.6677
3_3872001_3873399	2.72856	5.9508	1.45595	0.227575	0.822778	EML1	AT3G12140	3	3868089	3871763	-	238	Promoter	15.8011	105.31	6.66472
5_8336801_8337599	2.72196	5.10181	1.43667	0.23068	0.822778	PGL5	AT5G24420	5	8336534	8338032	-	433	Intronexonboundary	8.61876	57.4416	6.66472
3_9333601_9338199	2.73326	7.60805	1.47149	0.225111	0.822778	AT3G25640	AT3G25640	3	9333662	9334889	+	61	Promoter	50.5953	337.021	6.66111
5_1568401_1569799	2.72773	6.03285	1.45606	0.227558	0.822778	AT5G05300	AT5G05300	5	1569855	1570609	-	810	Intergenic	16.7587	111.592	6.65877
4_17265801_17267599	2.72854	6.30187	1.45944	0.227019	0.822778	AT4G36610	AT4G36610	4	17265332	17267472	-	127	Promoter	20.27	134.928	6.65652
1_25502401_25505799	2.73064	7.23754	1.46749	0.225742	0.822778	AT1G68040	AT1G68040	1	25502864	25505263	+	463	Promoter	39.1036	260.133	6.6524
4_12985801_12989399	2.73098	7.40801	1.46855	0.225575	0.822778	AT4G25410	AT4G25410	4	12985661	12987521	+	140	Intronexonboundary	44.0514	293.042	6.65227
3_18052601_18055199	2.72691	6.87194	1.46203	0.226607	0.822778	SWEET11	AT3G48740	3	18052466	18054832	-	367	Promoter	30.3253	201.345	6.63951
5_25341001_25342999	2.72553	6.6265	1.45914	0.227067	0.822778	AT5G63180	AT5G63180	5	25340914	25343369	-	370	Intronexonboundary	25.5371	169.483	6.63674
3_334201_336399	2.72451	6.40563	1.4565	0.227488	0.822778	ACR6	AT3G01990	3	330099	333132	+	4102	Intergenic	21.8661	145.1	6.63584
5_21604401_21606999	2.72532	6.65269	1.45912	0.227071	0.822778	AGP22	AT5G53250	5	21603569	21604414	+	832	3UTR	26.0159	172.624	6.63534
4_17796001_17797999	2.72473	6.56234	1.45792	0.227261	0.822778	AT4G37850	AT4G37850	4	17796072	17797901	-	98	Promoter	24.4198	162.003	6.6341
5_10137801_10139999	2.72247	6.23994	1.45313	0.228026	0.822778	AT5G28160	AT5G28160	5	10137926	10139013	+	125	Promoter	19.472	129.094	6.62973
3_6591201_6595199	2.72544	7.4491	1.46343	0.226385	0.822778	AT3G19080	AT3G19080	3	6595344	6599089	+	145	Promoter	45.4879	301.419	6.62636
4_11844401_11846599	2.72264	6.46473	1.4552	0.227696	0.822778	AT4G22475	AT4G22475	4	11844242	11846630	+	159	Intronexonboundary	22.8237	151.233	6.62613
5_15797601_15799799	2.72293	6.63311	1.45671	0.227454	0.822778	AT5G39480	AT5G39480	5	15801635	15803341	-	3542	Intergenic	25.6967	170.231	6.62462
4_844201_846999	2.72397	6.97761	1.45984	0.226956	0.822778	GPAT3	AT4G01950	4	844342	846814	-	185	Promoter	32.7194	216.752	6.62459
3_19646201_19647199	2.71438	5.24065	1.43228	0.231393	0.822778	AT3G52980	AT3G52980	3	19645660	19646962	+	541	Intronexonboundary	9.5764	63.4251	6.62307
3_10288601_10290799	2.72306	6.7996	1.45793	0.22726	0.822778	MYB118	AT3G27785	3	10288603	10290934	-	135	Intronexonboundary	28.8888	191.323	6.62272
4_15510001_15510399	2.70218	4.37731	1.39906	0.236881	0.822778	AT4G32090	AT4G32090	4	15509990	15510820	-	421	Intronexonboundary	5.10741	33.8068	6.61916
1_20098401_20100599	2.7226	7.03764	1.45885	0.227114	0.822778	PME2	AT1G53830	1	20098522	20100978	+	121	Promoter	34.1558	226.027	6.61752
5_23894601_23897799	2.72185	7.16441	1.45877	0.227125	0.822778	HAI1	AT5G59220	5	23894404	23896939	-	860	Promoter	37.3479	246.969	6.61266
5_15435001_15436599	2.71745	6.23565	1.44835	0.228794	0.822778	AT5G38550	AT5G38550	5	15432781	15435851	-	748	Promoter	19.472	128.645	6.60668
5_23780401_23781799	2.71601	6.07551	1.44543	0.229263	0.822778	AGL82	AT5G58890	5	23780832	23781716	+	431	Promoter	17.3971	114.883	6.60358
4_10279201_10283799	2.71848	7.7774	1.45796	0.227256	0.822778	AT4G18690	AT4G18690	4	10282762	10283803	+	1037	Promoter	57.4584	378.756	6.59183
5_7418201_7419199	2.70888	5.56405	1.43244	0.231367	0.822778	AT5G22390	AT5G22390	5	7418095	7419335	-	136	Intronexonboundary	12.1301	79.8798	6.58525
4_5792001_5792799	2.709	5.60038	1.43308	0.231262	0.822778	AGP10	AT4G09030	4	5792137	5792966	+	136	Promoter	12.4493	81.974	6.58462
1_26930601_26931199	2.69937	4.67402	1.40553	0.235799	0.822778	AT1G71470	AT1G71470	1	26930706	26931568	+	105	Promoter	6.38426	42.0341	6.58402
5_21082201_21088599	2.71632	8.01677	1.45658	0.227475	0.822778	AGL71	AT5G51870	5	21085462	21088414	-	185	Promoter	67.9924	447.416	6.58039
5_15847201_15849399	2.71152	6.64956	1.44601	0.229169	0.822778	AT5G39580	AT5G39580	5	15847065	15849141	-	258	Promoter	26.1755	172.026	6.57202
5_26748601_26750399	2.70862	6.10748	1.43879	0.230336	0.822778	AT5G67010	AT5G67010	5	26749058	26749616	-	783	Promoter	17.8759	117.426	6.56896
3_7178001_7181399	2.71133	7.15536	1.44874	0.228731	0.822778	DDL	AT3G20550	3	7174436	7178020	-	19	Promoter	37.3479	245.174	6.56459
1_27178801_27183599	2.71227	7.83433	1.45222	0.228172	0.822778	AT1G72220	AT1G72220	1	27184245	27185883	-	2284	Intergenic	60.0121	393.864	6.56308
5_4914001_4916399	2.70842	6.81042	1.44411	0.229476	0.822778	HB-3	AT5G15150	5	4913699	4915976	-	423	Promoter	29.3676	192.519	6.55549
5_15475801_15477799	2.70607	6.5648	1.44027	0.230096	0.822778	AT5G38670	AT5G38670	5	15475786	15476871	+	15	Intronexonboundary	24.739	162.003	6.54849
1_23726401_23728999	2.70545	6.67857	1.44046	0.230065	0.822778	ROH1	AT1G63930	1	23727794	23729403	+	1205	Promoter	26.8139	175.466	6.54385
5_10452601_10456199	2.70687	7.31287	1.44522	0.229297	0.822778	AT5G28491	AT5G28491	5	10455682	10455807	-	392	Promoter	41.8169	273.596	6.5427
1_25635201_25639199	2.7057	7.38105	1.44439	0.22943	0.822778	ARG1	AT1G68370	1	25631689	25634780	-	421	Promoter	43.8918	286.909	6.53673
1_27058401_27059799	2.7018	6.16326	1.4329	0.231293	0.822778	SUC5	AT1G71890	1	27058381	27060786	+	20	Intronexonboundary	18.674	122.063	6.53656
3_11161201_11162199	2.69694	5.45929	1.41968	0.233456	0.822778	AT3G29190	AT3G29190	3	11159192	11163336	-	1137	Intronexonboundary	11.3321	74.0459	6.53419
5_380001_381199	2.7003	5.99607	1.4298	0.231798	0.822778	AT5G02000	AT5G02000	5	379925	380629	-	570	Promoter	16.5991	108.451	6.53355
5_20916601_20920999	2.7054	7.68006	1.44521	0.229298	0.822778	AT5G51510	AT5G51510	5	20921377	20922998	+	378	Promoter	54.1066	353.475	6.53294
5_21821401_21821799	2.68389	4.40343	1.3832	0.239557	0.822778	MLO11	AT5G53760	5	21822323	21826488	+	524	Promoter	5.26702	34.4051	6.53219
4_639201_642199	2.70411	7.12456	1.44174	0.229858	0.822778	NGA4	AT4G01500	4	639247	640976	+	46	Promoter	36.7095	239.789	6.53206
3_7364001_7374399	2.70618	8.66025	1.4483	0.228801	0.822778	AT3G21000	AT3G21000	3	7363880	7365391	+	121	Intronexonboundary	107.096	699.472	6.53126
1_30370601_30371599	2.69385	5.2235	1.41281	0.23459	0.822778	CCR2	AT1G80820	1	30370474	30372799	+	127	Intronexonboundary	9.5764	62.5276	6.52935
5_17030401_17036999	2.7046	8.06601	1.44556	0.229241	0.822778	CYP71A16	AT5G42590	5	17031024	17033800	-	3199	Promoter	70.8653	462.525	6.52681
3_7294401_7304599	2.70442	8.76202	1.44678	0.229045	0.822778	AT3G20850	AT3G20850	3	7304127	7304714	+	472	Promoter	115.076	750.63	6.52289
3_18266201_18268399	2.69964	6.44508	1.43329	0.231228	0.822778	AT3G49270	AT3G49270	3	18267149	18268271	-	128	Promoter	22.8237	148.84	6.52126
3_6357001_6357999	2.69402	5.45684	1.41692	0.233911	0.822778	AT3G18510	AT3G18510	3	6355497	6356355	+	1504	Intergenic	11.3321	73.8963	6.52099
4_10091001_10092199	2.69631	5.99269	1.42602	0.232415	0.822778	AT4G18253	AT4G18253	4	10091101	10092224	-	25	Intronexonboundary	16.5991	108.152	6.51553
5_20757401_20758399	2.69078	5.24376	1.41033	0.235002	0.822778	RHD2	AT5G51060	5	20757199	20762461	-	4062	Intronexonboundary	9.736	63.4251	6.51449
1_25642601_25643599	2.69314	5.58701	1.41803	0.233728	0.822778	AT1G68390	AT1G68390	1	25642534	25645607	+	67	Intronexonboundary	12.4493	81.0765	6.51252
3_2307401_2309199	2.69807	6.55795	1.43265	0.231332	0.822778	AT3G07255	AT3G07255	3	2307082	2308456	-	743	Promoter	24.739	161.106	6.51221
5_26211001_26214599	2.69823	7.31089	1.43702	0.230622	0.822778	AT5G65590	AT5G65590	5	26211746	26213233	-	1366	Promoter	41.9765	272.997	6.50357
5_23860601_23861399	2.68738	5.24092	1.40711	0.235536	0.822778	AT5G59100	AT5G59100	5	23858873	23862129	-	730	Intronexonboundary	9.736	63.2755	6.49913
1_29306001_29307399	2.69346	6.19189	1.42532	0.23253	0.822778	AGL67	AT1G77950	1	29306824	29311194	+	575	Promoter	19.1528	124.457	6.49811
5_24846401_24846999	2.68955	5.52933	1.41384	0.23442	0.822778	LFY	AT5G61850	5	24844248	24846989	+	2153	Intronexonboundary	11.9705	77.7855	6.49811
5_21107801_21108999	2.68938	5.67058	1.41567	0.234118	0.822778	AT5G51950	AT5G51950	5	21105909	21108710	-	289	Promoter	13.2473	86.0129	6.49284
3_22417601_22420799	2.69522	7.25858	1.43395	0.231121	0.822778	ATG8G	AT3G60640	3	22415751	22417548	+	1850	Intergenic	40.5401	263.125	6.49048
4_9893401_9896599	2.69344	7.46113	1.43309	0.23126	0.822778	AT4G17800	AT4G17800	4	9895094	9896688	-	89	5UTR	46.7647	303.064	6.48062
1_30042201_30044599	2.69155	6.72468	1.42764	0.232151	0.822778	AT1G79870	AT1G79870	1	30044746	30046148	+	147	Promoter	27.9312	181.001	6.48025
5_2234801_2236199	2.68539	5.71686	1.41254	0.234635	0.822778	ERL2	AT5G07180	5	2227439	2233587	-	1214	1to5kb	13.7262	88.855	6.4734
3_16863401_16866399	2.69041	6.92781	1.42777	0.232129	0.822778	CRK4	AT3G45860	3	16863088	16866261	-	138	Promoter	32.2405	208.675	6.47243
3_3316601_3316999	2.66779	4.46887	1.37059	0.24171	0.822778	CAT7	AT3G10600	3	3313953	3317340	+	2648	Intronexonboundary	5.58623	36.0506	6.45348
4_11301201_11303199	2.68277	6.17099	1.41508	0.234215	0.822778	GA2OX8	AT4G21200	4	11302682	11306770	+	517	Promoter	18.9932	122.512	6.45033
3_322601_325599	2.68533	6.97878	1.42325	0.232869	0.822778	AT3G01940	AT3G01940	3	322460	323282	-	681	Promoter	33.5174	216.154	6.44901
5_18307801_18308399	2.66942	4.68285	1.37823	0.240403	0.822778	AT5G45230	AT5G45230	5	18302147	18308303	-	96	Promoter	6.54387	42.1837	6.44629
3_21548001_21550599	2.68326	6.54532	1.41862	0.233631	0.822778	LBD29	AT3G58190	3	21548484	21549572	-	1027	Promoter	24.739	159.46	6.4457
3_3962401_3964999	2.68341	6.83466	1.42064	0.233298	0.822778	HCHIB	AT3G12500	3	3962136	3963984	-	1015	Promoter	30.3253	195.361	6.4422
5_9245801_9246399	2.66591	4.57757	1.37212	0.241449	0.822778	MSS1	AT5G26340	5	9243398	9247540	-	1141	Intronexonboundary	6.06505	39.0424	6.43727
4_1340001_1346799	2.68337	8.15055	1.42565	0.232476	0.822778	AOP3	AT4G03050	4	1343845	1346436	+	2954	Promoter	76.1323	489.6	6.43091
1_967001_972799	2.6825	7.91161	1.42422	0.232711	0.822778	AT1G03830	AT1G03830	1	961684	966790	-	211	Promoter	64.4811	414.507	6.42835
3_20583601_20589199	2.68225	7.94644	1.42407	0.232734	0.822778	RTFL7	AT3G55515	3	20590263	20591401	+	1064	1to5kb	66.0771	424.679	6.42702
1_18970801_18980399	2.68123	8.53668	1.42441	0.232678	0.822778	PLT2	AT1G51190	1	18977176	18980618	+	3223	Promoter	99.7541	640.384	6.41963
1_23151801_23152399	2.66762	5.03098	1.38475	0.239294	0.822778	FMO GS-OX2	AT1G62540	1	23151634	23155728	+	167	Intronexonboundary	8.45915	54.3003	6.41912
4_9441801_9443199	2.67273	5.68983	1.40037	0.236661	0.822778	AT4G16770	AT4G16770	4	9433955	9437206	-	4595	1to5kb	13.5666	87.06	6.41725
1_29531401_29532799	2.67392	5.89023	1.40392	0.236069	0.822778	AT1G78500	AT1G78500	1	29531467	29535204	+	66	Promoter	15.6414	100.373	6.41713
4_377401_378799	2.6736	6.15131	1.40631	0.235671	0.822778	AT4G00893	AT4G00893	4	379793	381455	-	2656	Intergenic	18.8336	120.717	6.40968
3_1221401_1222399	2.66858	5.37558	1.39195	0.238076	0.822778	PPCK2	AT3G04530	3	1221422	1222744	+	21	Promoter	10.8532	69.5582	6.40898
4_17089801_17090599	2.66858	5.37558	1.39195	0.238076	0.822778	SAUR9	AT4G36110	4	17089934	17090873	+	133	Promoter	10.8532	69.5582	6.40898
5_25257801_25258599	2.66681	5.22377	1.38772	0.238791	0.822778	HCA2	AT5G62940	5	25256852	25258704	-	105	Intronexonboundary	9.736	62.378	6.40694
1_4077001_4080199	2.67569	7.05613	1.41457	0.2343	0.822778	AT1G12070	AT1G12070	1	4078547	4080236	-	37	Intronexonboundary	35.5923	227.971	6.40508
4_14409801_14415199	2.67572	7.90578	1.41779	0.233767	0.822778	NAC075	AT4G29230	4	14409772	14415481	+	29	Intronexonboundary	64.4811	412.563	6.3982
5_1457801_1458799	2.66831	5.70247	1.39642	0.237324	0.822778	NAS1	AT5G04950	5	1457641	1459039	-	240	3UTR	13.7262	87.8079	6.39712
5_26629201_26634999	2.67544	7.93364	1.41761	0.233797	0.822778	HB53	AT5G66700	5	26634275	26635885	+	724	Promoter	65.7579	420.64	6.3968
1_20039401_20043599	2.67408	7.63613	1.41543	0.234157	0.822778	AT1G53690	AT1G53690	1	20042452	20043626	-	27	Intronexonboundary	53.4682	341.808	6.39273
5_26744201_26745599	2.66794	5.89943	1.39843	0.236986	0.822778	RKD3	AT5G66990	5	26744257	26745362	-	237	Promoter	15.8011	100.972	6.39018
3_6158401_6165199	2.67411	8.06218	1.41669	0.233949	0.822778	AT3G18020	AT3G18020	3	6165440	6167515	+	241	Promoter	71.9826	459.982	6.39018
3_8864401_8864999	2.65812	4.76923	1.37009	0.241797	0.822778	AT3G24420	AT3G24420	3	8862813	8865239	-	240	Intronexonboundary	7.02269	44.8763	6.39018
4_12670601_12675199	2.67298	7.3787	1.41346	0.234484	0.822778	AGL24	AT4G24540	4	12670897	12674106	-	1093	Promoter	44.6898	285.563	6.38988
4_858601_860799	2.67057	6.60589	1.40712	0.235536	0.822778	STS	AT4G01970	4	853922	857401	-	1200	1to5kb	26.0159	166.192	6.38809
3_19928401_19929999	2.669	6.32699	1.40355	0.236131	0.822778	TRFL4	AT3G53790	3	19928478	19930267	+	77	Promoter	21.3873	136.573	6.38573
1_28825601_28826399	2.66161	5.26401	1.38362	0.239485	0.822778	IGMT5	AT1G76790	1	28822186	28823727	-	1874	1to5kb	10.0552	64.1731	6.38207
1_29854201_29855599	2.66656	5.98095	1.39803	0.237054	0.822778	OCT2	AT1G79360	1	29853960	29855872	-	273	Exon	16.7587	106.955	6.38207
4_570201_571399	2.66294	5.54365	1.38928	0.238527	0.822778	AT4G01390	AT4G01390	4	570200	571595	-	196	Intronexonboundary	12.2897	78.3839	6.37801
3_16683201_16684399	2.66158	5.42965	1.38632	0.239028	0.822778	AT3G45480	AT3G45480	3	16683204	16684592	-	193	Intronexonboundary	11.3321	72.2508	6.37578
4_8625201_8626199	2.65639	4.94192	1.37252	0.24138	0.822778	scpl30	AT4G15100	4	8625830	8629620	+	369	Promoter	7.98033	50.8598	6.37314
1_27070401_27077799	2.67037	8.43478	1.41397	0.234399	0.822778	VND7	AT1G71930	1	27074702	27077991	+	3097	Promoter	93.5295	595.957	6.37186
3_11746601_11748199	2.66387	6.06951	1.39642	0.237323	0.822778	AT3G29970	AT3G29970	3	11745197	11746570	+	1404	Intronexonboundary	17.8759	113.836	6.36812
1_25869801_25870399	2.65567	5.02109	1.37353	0.241206	0.822778	RTFL15	AT1G68825	1	25869700	25870420	-	21	Intronexonboundary	8.45915	53.8515	6.36607
3_6064401_6065999	2.6637	6.16663	1.39719	0.237194	0.822778	NAC057	AT3G17730	3	6064272	6066180	+	129	Intronexonboundary	19.1528	121.914	6.36533
3_5136601_5137199	2.6519	4.73296	1.36349	0.242934	0.822778	AT3G15250	AT3G15250	3	5136262	5137195	-	4	Promoter	6.86308	43.6796	6.36442
5_2199401_2201999	2.665	6.95459	1.40399	0.236056	0.822778	AT5G07080	AT5G07080	5	2200174	2202158	+	773	Promoter	33.3578	212.115	6.35879
4_7897401_7899399	2.66375	6.59135	1.40063	0.236618	0.822778	AT4G13577	AT4G13577	4	7895719	7898499	-	900	Promoter	25.8563	164.397	6.3581
1_14170001_14172999	2.66426	6.81078	1.40249	0.236307	0.822778	MCT1	AT1G37140	1	14170351	14172106	-	893	Promoter	30.1656	191.771	6.35727
3_8309401_8310799	2.66101	5.98959	1.39294	0.237909	0.822778	MYB15	AT3G23250	3	8309209	8310910	+	192	Intronexonboundary	16.9183	107.553	6.35723
4_11858601_11858999	2.64886	4.66605	1.35898	0.243715	0.822778	AT4G22520	AT4G22520	4	11858614	11858970	+	13	Promoter	6.54387	41.5853	6.35485
5_22810601_22816599	2.66564	7.798	1.40798	0.235391	0.822778	EXPA14	AT5G56320	5	22808641	22810747	+	1960	Intronexonboundary	60.1717	382.346	6.35425
4_11901801_11902599	2.65642	5.44477	1.38177	0.2398	0.822778	AT4G22610	AT4G22610	4	11901703	11902642	-	43	5UTR	11.4917	72.9987	6.35231
1_10974001_10975999	2.66147	6.37242	1.39688	0.237247	0.822778	PUP4	AT1G30840	1	10974383	10976298	+	382	Promoter	22.1853	140.911	6.35157
1_27215201_27216799	2.6618	6.53615	1.39842	0.236989	0.822778	AT1G72290	AT1G72290	1	27215787	27216857	+	586	Promoter	24.8986	158.114	6.35031
3_4097401_4101799	2.66401	7.5929	1.4058	0.235754	0.822778	AT3G12880	AT3G12880	3	4095414	4096236	+	1987	Intergenic	52.1914	331.336	6.34849
1_20462801_20464999	2.66146	6.56287	1.39828	0.237011	0.822778	AT1G54890	AT1G54890	1	20462940	20464697	+	139	Promoter	25.3774	161.106	6.34839
3_21505201_21509799	2.6637	7.58385	1.40548	0.235808	0.822778	GIS	AT3G58070	3	21506572	21507739	-	2060	Promoter	51.8721	329.242	6.34719
5_4055001_4055799	2.65123	5.09301	1.37089	0.241659	0.822778	AT5G12850	AT5G12850	5	4056086	4059580	+	287	Promoter	8.93797	56.6937	6.34302
1_25991401_25995399	2.66222	7.30155	1.40302	0.236219	0.822778	AT1G69150	AT1G69150	1	25993262	25995435	-	36	Intronexonboundary	42.615	270.305	6.34295
5_24579001_24580199	2.65644	5.81701	1.38678	0.23895	0.822778	AT5G61100	AT5G61100	5	24579090	24580481	-	282	Intronexonboundary	15.003	95.1377	6.34124
3_17885601_17887799	2.65988	6.65648	1.39744	0.237152	0.822778	AT3G48298	AT3G48298	3	17885542	17885667	-	66	Promoter	27.1331	172.026	6.34006
1_26636201_26636999	2.65208	5.34127	1.37613	0.240762	0.822778	AT1G70640	AT1G70640	1	26636110	26637876	+	91	Intronexonboundary	10.6936	67.7632	6.33677
1_27832201_27833999	2.65612	6.1484	1.38995	0.238413	0.822778	AT1G74010	AT1G74010	1	27832095	27834207	-	208	Intronexonboundary	18.9932	120.268	6.33219
3_11215401_11217199	2.65446	5.8738	1.38559	0.23915	0.822778	AT3G29260	AT3G29260	3	11215952	11216866	-	333	Promoter	15.6414	99.027	6.33106
3_9559601_9563399	2.65668	7.3749	1.39812	0.237039	0.822778	AT3G26140	AT3G26140	3	9559555	9563322	-	77	Promoter	45.0091	284.366	6.31797
5_20074401_20076199	2.65419	6.51138	1.39112	0.238216	0.822778	AGL83	AT5G49490	5	20075328	20076185	+	871	Promoter	24.5794	155.272	6.31715
3_1383801_1384799	2.64826	5.51315	1.37523	0.240915	0.822778	AT3G04990	AT3G04990	3	1383953	1384679	-	120	Promoter	12.1301	76.5888	6.31395
5_6893001_6893999	2.64826	5.51315	1.37523	0.240915	0.822778	AT5G20390	AT5G20390	5	6892700	6894197	-	198	Intronexonboundary	12.1301	76.5888	6.31395
5_15171401_15175399	2.65541	7.51835	1.39747	0.237148	0.822778	AT5G38030	AT5G38030	5	15171143	15175566	-	167	Intronexonboundary	49.7973	314.284	6.31126
5_3169201_3171199	2.65267	6.59932	1.39031	0.238353	0.822778	AT5G10120	AT5G10120	5	3169640	3171262	+	439	Promoter	26.1755	165.145	6.30914
1_1938601_1940999	2.65294	6.74747	1.39151	0.23815	0.822778	AT1G06360	AT1G06360	1	1938862	1940496	-	503	Promoter	29.0484	183.245	6.30826
4_12110801_12111599	2.64461	5.37582	1.36978	0.241849	0.822778	AT4G23110	AT4G23110	4	12110857	12111570	+	56	Promoter	11.0129	69.4086	6.30251
5_14021001_14022199	2.64792	5.86829	1.37945	0.240195	0.822778	AT5G35870	AT5G35870	5	14020779	14021700	+	222	5UTR	15.6414	98.5782	6.30237
5_22853401_22857199	2.65206	7.10457	1.39261	0.237964	0.822778	AT5G56430	AT5G56430	5	22853323	22854801	-	1400	Promoter	37.3479	235.301	6.30025
5_24576001_24578199	2.65057	6.58013	1.38823	0.238705	0.822778	AT5G61090	AT5G61090	5	24574652	24578200	-	1	Intronexonboundary	25.8563	162.901	6.30025
5_8791401_8793999	2.65108	6.99622	1.39117	0.238208	0.822778	AT5G25330	AT5G25330	5	8791513	8792813	+	112	Promoter	34.6346	218.099	6.29713
4_14886201_14886799	2.64247	5.26986	1.36606	0.24249	0.822778	AT4G30450	AT4G30450	4	14886027	14886784	-	15	Promoter	10.2148	64.3227	6.29699
5_7660801_7663799	2.65059	6.89378	1.39016	0.238378	0.822778	CHX9	AT5G22910	5	7660927	7663829	-	30	Intronexonboundary	32.2405	202.99	6.29612
5_17049401_17055599	2.65234	7.85704	1.39566	0.237452	0.822778	MRN1	AT5G42600	5	17053453	17058245	+	2146	Promoter	63.2042	397.903	6.29551
4_12264601_12265199	2.63978	5.08354	1.36019	0.243505	0.822778	AT4G23500	AT4G23500	4	12264462	12267285	+	139	Intronexonboundary	8.93797	56.2449	6.29281
1_30339601_30340999	2.64431	5.79181	1.37522	0.240916	0.822778	ZFP1	AT1G80730	1	30339322	30340385	-	614	Promoter	14.8434	93.3426	6.28849
3_19676401_19678799	2.64776	6.62936	1.38593	0.239093	0.822778	AT3G53080	AT3G53080	3	19677938	19678790	+	861	Promoter	26.8139	168.585	6.28723
5_15427001_15427799	2.63867	5.13089	1.36008	0.243524	0.822778	TSBtype2	AT5G38530	5	15423980	15426576	+	3021	Intergenic	9.25718	58.1896	6.28588
1_10569601_10573199	2.64824	7.22952	1.38961	0.238471	0.822778	NCED5	AT1G30100	1	10571310	10573365	+	1709	Promoter	40.8593	256.692	6.28235
3_11531801_11532199	2.63022	4.51281	1.33777	0.247427	0.822778	AT3G29680	AT3G29680	3	11531353	11533028	-	829	Exon	5.90544	37.0977	6.28195
4_18285201_18286399	2.6412	5.77406	1.37213	0.241446	0.822778	AT4G39290	AT4G39290	4	18285205	18286302	-	97	Promoter	14.6838	92.1459	6.27534
5_16032001_16033599	2.64066	6.21597	1.37617	0.240755	0.822778	AT5G40050	AT5G40050	5	16032083	16033551	-	48	Promoter	20.1104	125.953	6.26306
5_20677801_20680199	2.64239	6.85112	1.38227	0.239716	0.822778	NAC097	AT5G50820	5	20679222	20680274	+	977	Promoter	31.4425	196.857	6.26087
1_27866801_27868599	2.64139	6.64906	1.38011	0.240082	0.822778	CYP78A10	AT1G74110	1	27866667	27868368	-	231	Promoter	27.2927	170.829	6.25914
4_12854601_12856599	2.64055	6.42421	1.37776	0.240484	0.822778	SWEET14	AT4G25010	4	12854385	12856541	-	58	Promoter	23.3026	145.848	6.25888
4_6430001_6433199	2.64261	7.19656	1.3842	0.239387	0.822778	NIP5%3B1	AT4G10380	4	6431161	6435396	-	2197	Intronexonboundary	40.0613	250.709	6.25814
5_18590001_18593199	2.6401	6.80516	1.37986	0.240125	0.822778	DOG1	AT5G45830	5	18589418	18591506	-	1505	Promoter	30.4849	190.575	6.25145
3_16080801_16082199	2.63785	6.22476	1.37363	0.241189	0.822778	DPBF2	AT3G44460	3	16079432	16081906	-	293	Promoter	20.27	126.701	6.25064
5_18963401_18964999	2.63705	6.41151	1.37441	0.241056	0.822778	AT5G46730	AT5G46730	5	18963977	18965222	+	576	Promoter	23.143	144.502	6.24387
5_1348401_1353999	2.64034	7.83585	1.38435	0.239362	0.822778	AT5G04700	AT5G04700	5	1353893	1356804	-	2805	3UTR	62.7254	391.62	6.24341
5_416801_418599	2.63512	6.14244	1.37036	0.241749	0.822778	CYCD7%3B1	AT5G02110	5	416917	418666	+	116	Promoter	19.1528	119.52	6.24037
1_1207201_1211199	2.63887	7.43854	1.38168	0.239815	0.822778	AT1G04470	AT1G04470	1	1210924	1214841	-	3642	3UTR	47.5628	296.782	6.23979
4_17835601_17836799	2.63024	5.3838	1.35667	0.244116	0.822778	AGL21	AT4G37940	4	17835217	17838969	-	2170	Intronexonboundary	11.1725	69.7078	6.23925
4_11525601_11528999	2.63757	6.91749	1.37813	0.24042	0.822778	GA3OX3	AT4G21690	4	11527229	11529060	+	1628	Promoter	33.0386	206.132	6.23912
1_4700401_4706599	2.63878	8.01906	1.38337	0.239528	0.822778	CYP78A5	AT1G13710	1	4702657	4704694	-	1905	Promoter	71.3442	444.873	6.2356
1_26456001_26465199	2.639	8.657	1.38485	0.239277	0.822778	AT1G70270	AT1G70270	1	26464226	26464919	+	973	Promoter	111.246	693.488	6.23384
1_29942401_29944999	2.63428	6.71588	1.37391	0.241142	0.822778	SYP52	AT1G79590	1	29946185	29948807	+	1186	1to5kb	28.7292	178.907	6.22735
5_25095601_25096799	2.62899	5.71739	1.36015	0.243511	0.822778	AT5G62510	AT5G62510	5	25095373	25096635	-	164	Promoter	14.205	88.4063	6.22361
3_19674601_19675399	2.62153	4.96685	1.34113	0.246834	0.822778	AT3G53070	AT3G53070	3	19674533	19674942	+	68	Intronexonboundary	8.29954	51.6077	6.21814
3_4793801_4794399	2.6202	4.88457	1.33815	0.247361	0.822778	RTFL10	AT3G14362	3	4793678	4794417	-	18	5UTR	7.82072	48.616	6.2163
1_27997401_27998799	2.6281	5.85161	1.3609	0.243381	0.822778	BS1	AT1G74500	1	27997919	27998821	-	22	Intronexonboundary	15.6414	97.2319	6.2163
1_29703201_29704999	2.62932	6.21754	1.36565	0.242561	0.822778	LUP1	AT1G78970	1	29703055	29708175	+	146	Intronexonboundary	20.27	125.953	6.21374
3_18038801_18039799	2.6251	5.52996	1.3541	0.244563	0.822778	CXE13	AT3G48700	3	18038648	18039879	-	80	3UTR	12.4493	77.3368	6.21213
1_24113201_24118599	2.63301	7.88325	1.37762	0.240507	0.822778	CYP89A2	AT1G64900	1	24113109	24114984	+	92	5UTR	65.1195	404.485	6.21142
3_19665401_19667399	2.62897	6.39486	1.36677	0.242368	0.822778	AT3G53040	AT3G53040	3	19664629	19666497	-	902	Promoter	22.9834	142.707	6.20913
4_8770001_8774799	2.63005	7.52389	1.37375	0.241169	0.822778	CYP705A3	AT4G15360	4	8770180	8771960	+	179	Promoter	50.7549	314.732	6.20102
1_28355001_28358599	2.62938	7.47762	1.37296	0.241305	0.822778	AT1G75530	AT1G75530	1	28359309	28361815	+	710	Promoter	49.1588	304.71	6.19848
4_585601_587999	2.62668	6.64485	1.3664	0.242432	0.822778	UMAMIT29	AT4G01430	4	585598	588126	+	3	Intronexonboundary	27.4523	170.081	6.1955
5_6116601_6117199	2.61542	4.93527	1.3349	0.247936	0.822778	AT5G18450	AT5G18450	5	6116024	6117041	-	158	Promoter	8.13994	50.411	6.19305
1_3975601_3976799	2.62204	5.78809	1.35459	0.244478	0.822778	AT1G11770	AT1G11770	1	3975607	3977379	+	6	Promoter	15.003	92.8939	6.19168
5_5944601_5950599	2.62834	7.95786	1.37345	0.241219	0.822778	AT5G17950	AT5G17950	5	5944553	5944959	-	358	Promoter	68.7904	425.876	6.19092
1_28028201_28028999	2.61984	5.48941	1.34869	0.245507	0.822778	AT1G74620	AT1G74620	1	28028252	28029001	+	51	Promoter	12.1301	75.093	6.19063
3_9583401_9590999	2.62765	8.18168	1.37334	0.241239	0.822778	CYP71B21	AT3G26190	3	9583465	9585109	-	1708	Promoter	80.4417	497.678	6.18681
4_7331201_7333799	2.6253	6.96105	1.36693	0.242339	0.822778	AT4G12382	AT4G12382	4	7333918	7334977	+	119	Promoter	34.3154	212.265	6.1857
5_25650801_25653199	2.62377	6.87094	1.36503	0.242667	0.822778	AT5G64100	AT5G64100	5	25650567	25652247	-	952	Promoter	32.2405	199.251	6.18013
4_174401_176799	2.62231	6.57354	1.36187	0.243213	0.822778	GPAT8	AT4G00400	4	173953	176870	-	71	Intronexonboundary	26.1755	161.704	6.1777
3_9684201_9684999	2.61404	5.17998	1.33841	0.247314	0.822778	AT3G26460	AT3G26460	3	9683682	9684657	-	342	Promoter	9.736	60.1342	6.17648
4_9200201_9201199	2.61404	5.17998	1.33841	0.247314	0.822778	AT4G16260	AT4G16260	4	9199972	9201643	-	444	Intronexonboundary	9.736	60.1342	6.17648
5_21922401_21923399	2.61272	5.06119	1.33499	0.247919	0.822778	AT5G54020	AT5G54020	5	21921666	21923632	-	233	Exon	8.93797	55.1978	6.17565
3_5983201_5987799	2.62241	7.61727	1.36694	0.242339	0.822778	AT3G17480	AT3G17480	3	5983196	5984320	+	5	Exon	54.4259	335.675	6.16756
3_9401001_9401999	2.61323	5.34969	1.34051	0.246944	0.822778	AT3G25750	AT3G25750	3	9400955	9402088	+	46	Intronexonboundary	11.0129	67.9128	6.16668
5_3563601_3565999	2.61903	6.39624	1.35756	0.24396	0.822778	SHN2	AT5G11190	5	3564824	3566260	+	1175	Promoter	23.143	142.707	6.16631
5_17769601_17775599	2.62153	7.86991	1.36687	0.242351	0.822778	NUC	AT5G44160	5	17772856	17775749	+	2743	Promoter	64.9599	400.296	6.16221
4_14768801_14769799	2.61445	5.67343	1.34621	0.245942	0.822778	AT4G30180	AT4G30180	4	14768784	14769771	+	17	5UTR	13.8858	85.5641	6.162
4_8059201_8063599	2.62058	7.34404	1.36426	0.242801	0.822778	AT4G13955	AT4G13955	4	8059053	8059808	+	148	Intronexonboundary	45.0091	277.335	6.16177
1_3908601_3909399	2.60881	5.05797	1.33137	0.248562	0.822778	CYP71A18	AT1G11610	1	3906862	3909338	-	61	Promoter	8.93797	55.0482	6.15892
5_679601_683999	2.61955	7.61063	1.36425	0.242802	0.822778	AT5G02910	AT5G02910	5	677031	679263	+	2570	Intergenic	54.2662	334.029	6.15537
3_21803201_21805199	2.61647	6.54239	1.35625	0.244189	0.822778	PME61	AT3G59010	3	21802770	21805335	-	136	Intronexonboundary	25.6967	158.114	6.1531
4_1174801_1180199	2.61913	7.83221	1.36453	0.242754	0.822778	AT4G02660	AT4G02660	4	1159494	1174321	-	480	Promoter	63.3638	389.825	6.15217
4_13116001_13116599	2.60685	5.03163	1.32907	0.248971	0.822778	GDU2	AT4G25760	4	13116028	13116955	+	27	Promoter	8.77836	54.0011	6.15162
4_15451201_15453399	2.61329	5.90902	1.34787	0.245652	0.822778	AT4G31930	AT4G31930	4	15449507	15450919	-	282	Promoter	16.4395	101.121	6.15112
3_18657001_18660399	2.61689	7.31018	1.3607	0.243417	0.822778	HEC2	AT3G50330	3	18656955	18658377	-	1376	Promoter	44.0514	270.754	6.14631
5_26266001_26268399	2.61481	6.5929	1.35505	0.244397	0.822778	PCK2	AT5G65690	5	26266180	26269763	+	179	Promoter	26.6543	163.798	6.14529
4_10803601_10804799	2.61124	5.87977	1.34566	0.246038	0.822778	AT4G19930	AT4G19930	4	10803558	10804853	+	43	Exon	16.1203	99.027	6.14301
4_16688801_16692599	2.61522	7.17887	1.35859	0.243782	0.822778	AT4G35070	AT4G35070	4	16694044	16695711	+	1445	1to5kb	40.2209	246.969	6.14032
1_25426401_25427199	2.60828	5.51592	1.33845	0.247307	0.822778	SUFE2	AT1G67810	1	25426234	25427461	+	167	5UTR	12.4493	76.4393	6.14004
5_15533401_15534399	2.60687	5.53249	1.33739	0.247495	0.822778	AT5G38790	AT5G38790	5	15533713	15534371	+	312	Promoter	12.6089	77.3368	6.1335
5_9424001_9424999	2.60687	5.56734	1.33787	0.247411	0.822778	None	AT5G26800	5	9425151	9426711	+	152	Promoter	12.9281	79.2814	6.13247
3_11486201_11486599	2.59614	4.6232	1.31004	0.252387	0.822778	AT3G29645	AT3G29645	3	11480384	11481190	-	5011	Intron	6.54387	40.0895	6.12626
3_18434401_18436599	2.60919	6.37812	1.34832	0.245572	0.822778	ACS9	AT3G49700	3	18434449	18436141	-	458	Promoter	22.9834	140.762	6.12452
1_23371201_23375199	2.61211	7.50857	1.35699	0.244059	0.822778	LPLAT2	AT1G63050	1	23375877	23378355	-	3156	Intergenic	50.7549	310.843	6.12439
1_2905401_2910599	2.6123	7.7216	1.35785	0.243911	0.822778	SNF4	AT1G09020	1	2899776	2904862	-	539	Promoter	58.8948	360.656	6.12372
3_4223001_4224799	2.60688	6.08293	1.3437	0.246383	0.822778	AT3G13130	AT3G13130	3	4222912	4223759	+	89	5UTR	18.674	114.285	6.12001
1_30389601_30390399	2.59823	4.92117	1.31897	0.250776	0.822778	AT1G80865	AT1G80865	1	30389538	30390557	+	63	Intronexonboundary	8.13994	49.8127	6.11954
4_12497201_12497799	2.59072	4.36819	1.29784	0.254609	0.822778	AT4G24050	AT4G24050	4	12497055	12500326	+	146	Intronexonboundary	5.42662	33.2084	6.11954
5_21587401_21594599	2.61206	8.36993	1.35918	0.243679	0.822778	SPCH	AT5G53210	5	21586219	21589255	-	1854	Promoter	92.5718	566.488	6.11944
5_22066801_22068999	2.60689	6.2638	1.34529	0.246103	0.822778	AT5G54340	AT5G54340	5	22066831	22067565	+	30	Promoter	21.2277	129.842	6.11664
1_25578001_25579999	2.60751	6.69315	1.34892	0.245467	0.822778	AT1G68250	AT1G68250	1	25579373	25580199	-	200	5UTR	28.7292	175.616	6.1128
5_15522601_15524599	2.60493	6.03229	1.34141	0.246785	0.822778	AT5G38750	AT5G38750	5	15522650	15523180	+	49	Promoter	18.0355	110.246	6.11271
4_7297401_7299599	2.60689	6.53428	1.34732	0.245746	0.822778	AT4G12270	AT4G12270	4	7297765	7299930	+	364	Promoter	25.6967	157.067	6.11235
3_22190801_22191599	2.59768	5.14368	1.32284	0.250084	0.822778	AT3G60090	AT3G60090	3	22190782	22191748	+	19	5UTR	9.5764	58.4887	6.10759
1_18249801_18252999	2.60647	7.205	1.35058	0.245176	0.822778	AT1G49330	AT1G49330	1	18249866	18251038	+	65	Promoter	41.1785	251.307	6.10287
3_5899801_5900399	2.5928	4.80541	1.31151	0.252122	0.822778	AT3G17265	AT3G17265	3	5899515	5900637	-	238	Intronexonboundary	7.50151	45.7738	6.10194
4_7912201_7914999	2.60349	6.80353	1.34585	0.246005	0.822778	MEE57	AT4G13610	4	7915022	7921231	+	23	Promoter	31.1233	189.677	6.09438
4_8970601_8971399	2.59009	4.77398	1.30833	0.252697	0.822778	AT4G15755	AT4G15755	4	8970654	8971523	-	124	Exon	7.3419	44.7267	6.09197
3_2572801_2575199	2.60239	6.62424	1.34375	0.246373	0.822778	AT3G08490	AT3G08490	3	2573840	2575258	-	59	Intronexonboundary	27.4523	167.239	6.09197
5_912001_914199	2.60217	6.55647	1.34311	0.246487	0.822778	AT5G03600	AT5G03600	5	912476	914553	+	475	Promoter	26.1755	159.46	6.09197
4_10759801_10765799	2.6053	8.10446	1.35235	0.244868	0.822778	ChiC	AT4G19810	4	10763206	10765795	-	4	Promoter	77.2496	470.603	6.09197
4_693001_693999	2.59721	5.54196	1.32867	0.249042	0.822778	AT4G01600	AT4G01600	4	692853	694381	+	148	Intronexonboundary	12.7685	77.7855	6.09197
1_20697401_20699799	2.60125	6.49384	1.34183	0.246711	0.822778	AT1G55430	AT1G55430	1	20697392	20699687	-	112	Promoter	25.0582	152.579	6.08899
4_14426401_14427599	2.59794	5.84054	1.33301	0.248271	0.822778	LCR22	AT4G29280	4	14427882	14428265	-	666	Intergenic	15.8011	96.1848	6.08724
3_4862001_4865399	2.60231	7.24506	1.3469	0.245821	0.822778	AT3G14480	AT3G14480	3	4862153	4862680	+	152	Promoter	42.4554	258.338	6.08493
1_30034401_30039999	2.60247	7.91901	1.34927	0.245405	0.822778	GC5	AT1G79830	1	30027569	30033907	-	494	Promoter	67.9924	413.46	6.08097
1_28241201_28242399	2.59503	5.60819	1.32755	0.249241	0.822778	HB33	AT1G75240	1	28241011	28242795	+	190	Intronexonboundary	13.407	81.5252	6.08082
5_5714601_5716799	2.59937	6.53669	1.34039	0.246965	0.822778	AT5G17345	AT5G17345	5	5715784	5716607	+	1015	Promoter	25.8563	157.217	6.0804
4_14243801_14245999	2.60021	6.82963	1.34296	0.246512	0.822778	XTH26	AT4G28850	4	14244290	14246037	+	489	Promoter	31.7617	193.118	6.0802
1_30198201_30199599	2.59523	5.78045	1.32984	0.248833	0.822778	GA3OX4	AT1G80330	1	30198061	30199537	-	62	Promoter	15.1626	92.1459	6.07718
5_18651201_18652599	2.59259	5.74844	1.32705	0.249331	0.822778	AT5G45990	AT5G45990	5	18651265	18654075	+	64	Promoter	14.8434	90.0517	6.06678
3_21366201_21376599	2.59727	8.61297	1.34587	0.246002	0.822778	NRPA1	AT3G57660	3	21353497	21363201	+	12704	Intergenic	110.607	669.853	6.05613
5_8203801_8204599	2.58741	5.42534	1.31808	0.250938	0.822778	AT5G24200	AT5G24200	5	8202919	8205824	+	882	Intronexonboundary	11.8109	71.5029	6.05398
3_5676801_5679199	2.59315	6.72758	1.33586	0.247765	0.822778	AT3G16660	AT3G16660	3	5676749	5678099	+	52	Intronexonboundary	29.6868	179.655	6.05166
5_15395201_15396599	2.5898	6.06857	1.32785	0.249187	0.822778	CYP735A1	AT5G38450	5	15393720	15397295	-	696	Intronexonboundary	18.674	112.939	6.04792
5_3970201_3971399	2.58779	5.74443	1.32261	0.250124	0.822778	AT5G12270	AT5G12270	5	3969925	3971452	-	53	Intronexonboundary	14.8434	89.7525	6.04662
4_13968001_13969999	2.59111	6.52972	1.33273	0.248319	0.822778	MYB41	AT4G28110	4	13968029	13969525	-	474	Promoter	25.8563	156.319	6.04569
1_25404801_25410599	2.59368	8.08264	1.34152	0.246766	0.822778	TEL2	AT1G67770	1	25407864	25410165	+	2735	Promoter	76.6112	462.974	6.04316
5_4613001_4614399	2.58804	6.00559	1.32564	0.249583	0.822778	AT5G14290	AT5G14290	5	4612097	4614401	-	2	Intronexonboundary	17.8759	108.002	6.04177
1_18788801_18789999	2.58637	5.72811	1.32112	0.250391	0.822778	AT1G50720	AT1G50720	1	18789127	18789687	-	312	Promoter	14.6838	88.7054	6.04104
3_23266201_23269799	2.59067	7.08838	1.33545	0.247839	0.822778	AT3G62950	AT3G62950	3	23266227	23267090	+	26	Promoter	38.3056	231.262	6.0373
4_7705801_7706999	2.58241	5.30392	1.31167	0.252093	0.822778	AT4G13266	AT4G13266	4	7705761	7706893	-	106	Promoter	10.8532	65.5194	6.03684
5_7603801_7604799	2.58441	5.59934	1.31774	0.250998	0.822778	AT5G22791	AT5G22791	5	7603500	7604822	-	23	Intronexonboundary	13.407	80.9269	6.03619
3_1130001_1130799	2.57965	5.05829	1.30489	0.253322	0.822778	RR22	AT3G04280	3	1129862	1131099	-	300	Intronexonboundary	9.09758	54.8986	6.03442
3_23154401_23156399	2.58876	6.6614	1.33142	0.248553	0.822778	MYB11	AT3G62610	3	23154630	23156585	+	229	Promoter	28.41	171.427	6.03406
4_18132801_18133799	2.58088	5.21883	1.30888	0.252597	0.822778	AT4G38870	AT4G38870	4	18132301	18133863	-	64	Exon	10.2148	61.6301	6.0334
3_16304001_16307199	2.58977	7.12863	1.3348	0.247953	0.822778	AT3G44760	AT3G44760	3	16305322	16306378	+	1321	Promoter	39.4228	237.844	6.03316
1_20796801_20798799	2.58712	6.26823	1.32712	0.249318	0.822778	AT1G55650	AT1G55650	1	20796340	20798594	+	461	Intronexonboundary	21.5469	129.992	6.03296
5_3611401_3616599	2.58971	7.67887	1.33677	0.247604	0.822778	YUC4	AT5G11320	5	3611247	3613640	-	2239	Promoter	57.9372	349.287	6.02872
5_21292401_21293799	2.58608	6.30863	1.32649	0.249431	0.822778	EDA41	AT5G52460	5	21292375	21293758	-	41	Promoter	22.1853	133.731	6.02792
5_15073401_15075199	2.58652	6.44482	1.32792	0.249175	0.822778	AT5G37870	AT5G37870	5	15073764	15074851	-	348	Promoter	24.4198	147.194	6.02765
5_25017001_25018199	2.58402	5.93799	1.32128	0.250363	0.822778	AT5G62280	AT5G62280	5	25016860	25018265	+	141	Intronexonboundary	17.0779	102.916	6.02628
4_11639801_11640399	2.57678	5.10333	1.30313	0.253642	0.822778	AT4G21930	AT4G21930	4	11639757	11640583	+	44	5UTR	9.41679	56.6937	6.02049
5_1524801_1526999	2.58525	6.63429	1.32802	0.249158	0.822778	G18E	AT5G05150	5	1524699	1526199	-	800	Promoter	27.9312	168.136	6.01967
3_1159201_1160799	2.58233	6.17793	1.32198	0.250237	0.822778	PDLP4	AT3G04370	3	1159409	1161338	+	208	Promoter	20.27	121.914	6.01449
5_25454601_25462399	2.58634	8.25332	1.33509	0.247901	0.822778	FLS2	AT5G63580	5	25454578	25456476	+	23	Intronexonboundary	86.6664	521.014	6.01171
4_16494401_16495599	2.57768	5.52571	1.31063	0.252281	0.822778	KCS18	AT4G34520	4	16494205	16495842	+	196	Exon	12.7685	76.7384	6.00997
1_25669001_25671799	2.58191	6.76319	1.32571	0.24957	0.822778	IPT1	AT1G68460	1	25668610	25670345	-	1344	Promoter	30.6445	183.993	6.00411
4_10730201_10732799	2.58023	6.67006	1.32362	0.249943	0.822778	AT4G19720	AT4G19720	4	10729966	10731808	-	991	Promoter	28.7292	172.325	5.99825
5_6993401_6993799	2.56256	4.38425	1.27323	0.259162	0.822778	AT5G20670	AT5G20670	5	6993084	6993948	-	149	5UTR	5.58623	33.5076	5.99825
1_26353001_26355199	2.57933	6.55435	1.32206	0.250223	0.822778	CLE26	AT1G69970	1	26352563	26354613	-	586	Promoter	26.4947	158.862	5.99599
1_25165801_25172399	2.58204	8.0486	1.33066	0.248687	0.822778	AT1G67250	AT1G67250	1	25163599	25165056	-	745	Promoter	75.3343	451.605	5.99468
4_14052201_14056599	2.58124	7.5947	1.32868	0.249039	0.822778	AT4G28410	AT4G28410	4	14052180	14055040	+	21	Intronexonboundary	54.9047	329.093	5.99389
3_9854001_9857199	2.57946	7.28349	1.32594	0.249529	0.822778	FUS3	AT3G26790	3	9853828	9856212	-	987	Promoter	44.211	264.77	5.98878
1_20600801_20603799	2.57828	6.83936	1.32279	0.250092	0.822778	AT1G55220	AT1G55220	1	20600883	20601436	-	635	Promoter	32.4001	194.015	5.98809
3_7541601_7542799	2.57115	5.48504	1.30413	0.253459	0.822778	LBO1	AT3G21420	3	7541384	7543560	+	217	Intronexonboundary	12.4493	74.4946	5.98383
5_22576401_22578199	2.57445	6.05568	1.31367	0.251732	0.822778	AT5G55780	AT5G55780	5	22576493	22578682	+	92	Promoter	18.674	111.742	5.98383
5_26739801_26742799	2.57735	6.9977	1.32274	0.2501	0.822778	AT5G66980	AT5G66980	5	26741543	26742826	+	1256	Promoter	36.2307	216.752	5.98256
4_9285201_9286799	2.57351	5.92919	1.31158	0.25211	0.822778	AT4G16460	AT4G16460	4	9284910	9286773	+	291	Intronexonboundary	17.0779	102.168	5.98248
4_10837801_10839599	2.57268	5.9801	1.31133	0.252154	0.822778	AT4G20000	AT4G20000	4	10838310	10839335	+	509	Promoter	17.7163	105.908	5.97799
4_13712401_13716599	2.57692	7.49203	1.32436	0.24981	0.822778	ABCG9	AT4G27420	4	13712199	13714797	-	1802	Promoter	51.2337	306.206	5.97665
1_29696601_29696999	2.55965	4.56051	1.27567	0.258706	0.822778	LUP2	AT1G78960	1	29696394	29701439	+	207	Intronexonboundary	6.38426	38.1448	5.97482
4_12998401_13000199	2.57198	5.99213	1.31081	0.252248	0.822778	TRM23	AT4G25430	4	12998361	13000304	+	40	Intronexonboundary	17.8759	106.806	5.97482
3_7714201_7719599	2.57634	7.73678	1.3246	0.249769	0.822778	AT3G21920	AT3G21920	3	7720597	7721744	+	998	Promoter	60.8101	363.199	5.97267
1_23436001_23442599	2.57639	7.88325	1.32504	0.249689	0.822778	AT1G63210	AT1G63210	1	23443688	23447354	+	1089	1to5kb	67.354	402.241	5.97204
3_6267001_6268599	2.57179	6.10082	1.31165	0.252096	0.822778	AT3G18282	AT3G18282	3	6267875	6268586	-	13	Promoter	19.3124	115.332	5.97192
5_9057601_9059999	2.5741	6.74916	1.31845	0.25087	0.822778	AT5G25950	AT5G25950	5	9057793	9059963	-	36	Promoter	30.4849	182.048	5.97175
3_15565201_15565999	2.56705	5.33137	1.29816	0.25455	0.822778	AT3G43660	AT3G43660	3	15565224	15566047	+	23	Promoter	11.1725	66.7161	5.97147
5_26041001_26042799	2.57237	6.39537	1.31457	0.251569	0.822778	AT5G65170	AT5G65170	5	26041045	26043267	+	44	Promoter	23.7814	141.959	5.96932
3_5776201_5778199	2.56985	6.32516	1.31174	0.25208	0.822778	CTL2	AT3G16920	3	5776264	5778052	-	147	Promoter	22.6641	135.078	5.95997
3_22440201_22442799	2.57047	6.83276	1.31559	0.251386	0.822778	AT3G60710	AT3G60710	3	22440198	22441507	+	3	Intronexonboundary	32.4001	192.968	5.95578
1_23844801_23847199	2.57046	6.85362	1.31568	0.251368	0.822778	AT1G64255	AT1G64255	1	23844954	23847206	+	153	Promoter	32.879	195.81	5.95548
4_14240601_14242999	2.5681	6.6755	1.31251	0.25194	0.822778	AT4G28840	AT4G28840	4	14240666	14242679	+	65	Promoter	29.0484	172.774	5.94779
4_5455001_5455999	2.55876	5.06504	1.28615	0.256758	0.822778	AT4G08570	AT4G08570	4	5454580	5456100	-	101	Intronexonboundary	9.25718	55.0482	5.94654
4_14871001_14873399	2.56722	6.64319	1.31151	0.252121	0.822778	AT4G30410	AT4G30410	4	14870984	14872267	-	1132	Promoter	28.41	168.884	5.94455
1_19781401_19782199	2.56094	5.38451	1.29343	0.255418	0.822778	AT1G53080	AT1G53080	1	19781288	19782352	+	113	Exon	11.6513	69.259	5.94433
5_18223401_18224999	2.56207	5.89312	1.30078	0.254071	0.822778	BRG1	AT5G45100	5	18218586	18220047	+	4815	Intergenic	16.7587	99.4757	5.93577
3_4046601_4048599	2.56412	6.48933	1.30769	0.252814	0.822778	AT3G12730	AT3G12730	3	4047012	4048704	-	105	Intronexonboundary	25.5371	151.532	5.93382
4_10356201_10358399	2.56346	6.44378	1.30677	0.252981	0.822778	AT4G18900	AT4G18900	4	10356465	10359169	+	264	Promoter	24.739	146.745	5.93174
5_2246801_2247399	2.55218	4.82903	1.27548	0.258741	0.822778	GA20OX3	AT5G07200	5	2243553	2245339	-	1462	1to5kb	7.82072	46.3721	5.92939
1_23216001_23219599	2.56493	7.25039	1.31244	0.251953	0.822778	ANAC026	AT1G62700	1	23215953	23219209	-	390	Promoter	43.5726	258.338	5.9289
5_3849201_3852399	2.56412	7.18005	1.31141	0.25214	0.822778	AT5G11940	AT5G11940	5	3849283	3852417	+	82	Promoter	41.4977	245.922	5.92616
5_23039201_23041199	2.56211	6.55682	1.3063	0.253066	0.822778	AT5G56960	AT5G56960	5	23038389	23041617	-	418	Intronexonboundary	26.8139	158.862	5.92461
5_4062801_4066999	2.56437	7.53386	1.31296	0.25186	0.822778	MYB46	AT5G12870	5	4062666	4065075	-	1924	Promoter	53.149	314.882	5.92451
3_20471601_20477799	2.56471	7.86991	1.31425	0.251627	0.822778	AT3G55230	AT3G55230	3	20471787	20472946	+	186	Promoter	67.1944	398.053	5.9239
1_9703801_9706399	2.55836	5.96811	1.29815	0.254551	0.822778	AT1G27850	AT1G27850	1	9698298	9703944	+	5503	3UTR	17.7163	104.861	5.91888
4_8783401_8795399	2.56378	8.92287	1.31534	0.251431	0.822778	AT4G15390	AT4G15390	4	8792707	8794442	-	957	Promoter	139.975	828.117	5.91618
5_24450801_24452999	2.55961	6.76639	1.30527	0.253253	0.822778	NRT2.3	AT5G60780	5	24450745	24452964	+	56	Intronexonboundary	31.1233	183.993	5.91174
3_21497801_21499799	2.55862	6.51103	1.3028	0.253702	0.822778	AT3G58060	AT3G58060	3	21497633	21499943	-	144	Intronexonboundary	26.0159	153.776	5.91085
3_16673001_16677399	2.56041	7.40491	1.30888	0.252598	0.822778	AT3G45450	AT3G45450	3	16673146	16674880	+	145	Promoter	48.68	287.657	5.90914
4_14455601_14456199	2.5461	4.73826	1.268	0.260141	0.822778	AT4G29370	AT4G29370	4	14455602	14456852	+	1	Promoter	7.3419	43.3804	5.9086
3_3504201_3506799	2.55861	6.73608	1.30418	0.253451	0.822778	AT3G11180	AT3G11180	3	3503917	3507113	+	284	Intronexonboundary	30.4849	180.103	5.90796
5_8104201_8108399	2.55827	6.74322	1.30391	0.2535	0.822778	FRO5	AT5G23990	5	8105461	8108642	-	243	Intronexonboundary	30.6445	181.001	5.90648
5_1994201_1994799	2.55157	5.37677	1.28484	0.257001	0.822778	ABCG22	AT5G06530	5	1989650	1994961	-	162	Intronexonboundary	11.6513	68.8103	5.90581
5_18273801_18276599	2.55696	6.63454	1.30207	0.253835	0.822778	AT5G45180	AT5G45180	5	18274179	18276586	-	13	Promoter	28.41	167.688	5.90242
4_654401_657199	2.55625	6.64981	1.30152	0.253936	0.822778	NAC067	AT4G01520	4	656407	659178	-	1979	Intronexonboundary	28.7292	169.483	5.89932
1_2523201_2532199	2.55785	7.97541	1.30821	0.252718	0.822778	NRT2:1	AT1G08090	1	2524023	2526322	+	822	Promoter	72.621	428.12	5.89526
3_8858601_8861999	2.55564	7.20543	1.30374	0.253531	0.822778	AT3G24420	AT3G24420	3	8862813	8865239	-	3240	Intergenic	42.4554	250.11	5.89114
4_7670001_7672999	2.55474	6.81946	1.3011	0.254013	0.822778	AT4G13210	AT4G13210	4	7669948	7673376	+	53	Intronexonboundary	32.4001	190.874	5.89114
3_2052801_2053199	2.54027	4.61057	1.2597	0.261708	0.822778	AT3G06590	AT3G06590	3	2052693	2055666	-	2467	Intronexonboundary	6.70348	39.4911	5.89114
3_20615401_20619999	2.55618	7.67382	1.30588	0.253143	0.822778	AT3G55600	AT3G55600	3	20620410	20622555	+	411	Promoter	58.8948	346.894	5.89005
3_18278001_18280199	2.55337	6.49789	1.29792	0.254594	0.822778	AT3G49305	AT3G49305	3	18279622	18280408	-	209	Intronexonboundary	25.8563	152.28	5.88949
5_3358601_3359599	2.55009	5.80056	1.2889	0.25625	0.822778	AT5G10625	AT5G10625	5	3358787	3359817	+	186	Promoter	15.8011	93.0435	5.88843
1_29181001_29183199	2.55253	6.58213	1.2977	0.254634	0.822778	AT1G77655	AT1G77655	1	29182608	29183172	-	27	Promoter	27.4523	161.555	5.88491
3_10922401_10925599	2.55291	6.88636	1.29978	0.254253	0.822778	MIF2	AT3G28917	3	10924708	10925813	+	891	Promoter	33.9962	199.999	5.88297
1_21967801_21969799	2.55159	6.50511	1.29634	0.254882	0.822778	AT1G59740	AT1G59740	1	21967986	21972503	+	185	Promoter	26.0159	153.028	5.8821
5_16098401_16100799	2.55206	6.6852	1.2979	0.254597	0.822778	ERA1	AT5G40280	5	16101343	16104962	+	544	Promoter	29.5272	173.671	5.88173
5_7342401_7351799	2.55454	8.62743	1.30643	0.253042	0.822778	AT5G22150	AT5G22150	5	7342565	7346061	+	164	Promoter	114.598	673.742	5.87921
4_402001_404799	2.55132	6.84435	1.29811	0.254559	0.822778	AT4G00940	AT4G00940	4	402959	404873	-	74	Intronexonboundary	33.0386	194.165	5.87691
5_14607001_14607799	2.54459	5.38988	1.27873	0.258135	0.822778	AT5G36980	AT5G36980	5	14606980	14607754	-	45	Promoter	11.8109	69.4086	5.87667
5_4228801_4239599	2.55401	8.82141	1.30622	0.253081	0.822778	AT5G13240	AT5G13240	5	4225005	4227717	-	1084	1to5kb	131.197	770.974	5.87648
3_21977601_21978599	2.54514	5.53311	1.28122	0.257673	0.822778	AT3G59460	AT3G59460	3	21977513	21978398	+	88	Intronexonboundary	13.0877	76.888	5.87481
3_10527601_10532199	2.55045	7.30455	1.29938	0.254327	0.822778	AT3G28223	AT3G28223	3	10527477	10528961	-	1360	Promoter	45.6475	267.911	5.86914
4_1447001_1447599	2.53481	4.60618	1.25474	0.26265	0.822778	AT4G03298	AT4G03298	4	1446664	1447718	+	337	Intronexonboundary	6.70348	39.3415	5.86882
5_26330401_26332799	2.54798	6.44892	1.29267	0.255557	0.822778	ACS5	AT5G65800	5	26330746	26332812	-	13	Intronexonboundary	25.0582	147.045	5.86811
5_2560001_2560999	2.54335	5.72236	1.28192	0.257542	0.822778	TT7	AT5G07990	5	2560328	2563137	+	327	Promoter	15.003	87.9575	5.86265
3_3598801_3600399	2.5439	5.95603	1.28489	0.256991	0.822778	GPAT5	AT3G11430	3	3595694	3597952	+	3107	Intronexonboundary	17.7163	103.814	5.85978
5_19475201_19479199	2.54823	7.43616	1.29783	0.25461	0.822778	AT5G48060	AT5G48060	5	19475296	19479066	+	95	Promoter	50.1165	293.64	5.85916
5_17861801_17864799	2.54738	7.06943	1.2956	0.255018	0.822778	AT5G44345	AT5G44345	5	17862113	17863079	+	312	Promoter	38.7844	227.224	5.85863
5_1688601_1689599	2.54142	5.70579	1.27998	0.257902	0.822778	AT5G05657	AT5G05657	5	1688990	1689571	+	389	Promoter	14.8434	86.9104	5.85515
3_5999801_6011999	2.54886	8.97586	1.30168	0.253907	0.822778	AT3G17520	AT3G17520	3	5999174	6000447	-	646	Promoter	146.519	857.885	5.85511
4_1022801_1023399	2.53474	4.92189	1.26184	0.261304	0.822778	AT4G02320	AT4G02320	4	1022725	1026179	-	2780	Intronexonboundary	8.45915	49.5135	5.85325
3_16966001_16969199	2.54401	7.00054	1.29221	0.255642	0.822778	NUDT9	AT3G46200	3	16968423	16971321	+	776	Promoter	37.0287	216.453	5.84555
4_9984401_9985799	2.53843	5.64184	1.27652	0.258547	0.822778	AT4G17990	AT4G17990	4	9984386	9985805	-	6	Intronexonboundary	14.205	83.0211	5.8445
1_12223201_12238599	2.54622	9.20073	1.29951	0.254303	0.822778	AT1G33760	AT1G33760	1	12237547	12238710	+	1052	Promoter	171.577	1002.69	5.84394
4_13855001_13856599	2.54045	6.05108	1.28266	0.257405	0.822778	AT4G27810	AT4G27810	4	13854318	13855865	-	734	Promoter	18.9932	110.994	5.84388
3_11273801_11274799	2.53937	5.83349	1.27955	0.257983	0.822778	P1R3	AT3G29370	3	11278375	11279214	+	3576	1to5kb	16.2799	95.1377	5.84388
1_22311601_22313599	2.54275	6.79526	1.29002	0.256044	0.822778	AT1G60560	AT1G60560	1	22308478	22311377	-	224	Promoter	32.0809	187.433	5.84251
1_25401601_25403199	2.54005	6.06254	1.2824	0.257453	0.822778	AT1G67750	AT1G67750	1	25401514	25403595	+	87	Intronexonboundary	19.1528	111.892	5.84205
5_6720201_6722599	2.54177	6.82247	1.28927	0.256182	0.822778	AT5G19880	AT5G19880	5	6720384	6722477	-	122	Promoter	32.7194	191.023	5.83824
3_20014001_20015399	2.53755	5.81816	1.27773	0.258321	0.822778	BSK6	AT3G54030	3	20010927	20013766	+	3074	Intergenic	16.1203	94.0906	5.83679
4_10707401_10708799	2.53807	5.93844	1.27943	0.258004	0.822778	IRT1	AT4G19690	4	10707344	10709015	+	57	Intronexonboundary	17.5567	102.467	5.83637
5_25504201_25505799	2.5376	5.88601	1.27849	0.25818	0.822778	KPL	AT5G63720	5	25506279	25508017	+	480	Promoter	16.9183	98.7278	5.83556
3_3050801_3058199	2.54349	8.26363	1.29566	0.255007	0.822778	IPS1	AT3G09922	3	3050989	3051530	+	188	Promoter	89.5393	522.509	5.83553
4_16095201_16096799	2.5392	6.29941	1.28359	0.257233	0.822778	MYB69	AT4G33450	4	16095392	16096774	-	25	Promoter	22.6641	132.235	5.83457
5_777401_778399	2.53322	5.3425	1.2678	0.260181	0.822778	AT5G03250	AT5G03250	5	774374	777048	+	3027	Intergenic	11.4917	67.0152	5.83163
1_24397201_24414599	2.54327	9.38502	1.29697	0.254767	0.822778	UCH2	AT1G65650	1	24415015	24417769	-	3170	Intergenic	195.358	1139.26	5.83163
3_17894601_17895399	2.52901	4.96788	1.25762	0.262102	0.822778	PIMT1	AT3G48330	3	17892738	17894162	-	439	Promoter	8.77836	51.159	5.82785
5_15602401_15603399	2.53203	5.48788	1.26878	0.259995	0.822778	AT5G38980	AT5G38980	5	15606683	15607409	+	3284	1to5kb	12.7685	74.345	5.82252
3_5310001_5311799	2.53497	6.03462	1.27754	0.258357	0.822778	AT3G15670	AT3G15670	3	5309886	5310988	-	811	Promoter	18.8336	109.648	5.82193
4_219001_220199	2.53053	5.3209	1.26506	0.260696	0.822778	ATMYC1	AT4G00480	4	216812	219926	-	273	Promoter	11.3321	65.9681	5.82137
4_6826601_6829399	2.53776	6.9066	1.28605	0.256777	0.822778	AT4G11190	AT4G11190	4	6826587	6827389	+	14	5UTR	34.7942	202.542	5.82112
5_6955401_6956199	2.53107	5.41576	1.26693	0.260344	0.822778	AT5G20560	AT5G20560	5	6955190	6956474	+	211	Intronexonboundary	12.1301	70.6053	5.82067
3_6318601_6323199	2.53851	7.47716	1.28908	0.256217	0.822778	AT3G18410	AT3G18410	3	6323143	6324579	+	56	Promoter	51.8721	301.868	5.81946
3_7523801_7530399	2.53868	8.00257	1.29071	0.255918	0.822778	BGLU19	AT3G21370	3	7524054	7527677	-	2722	Promoter	74.8555	435.449	5.8172
4_7434601_7435599	2.52881	5.25973	1.26256	0.261166	0.822778	AT4G12543	AT4G12543	4	7434094	7434642	-	41	Promoter	10.8532	63.126	5.81632
3_17993001_17996799	2.5373	7.24776	1.28714	0.256575	0.822778	AT3G48550	AT3G48550	3	17993819	17994779	+	818	Promoter	44.211	257.141	5.81622
1_24722801_24726599	2.53698	7.11815	1.28632	0.256728	0.822778	AT1G66310	AT1G66310	1	24722971	24724475	-	1674	Promoter	40.3805	234.852	5.81599
1_30018601_30019199	2.5234	4.83319	1.24989	0.263574	0.822778	ENODL7	AT1G79800	1	30018490	30019315	+	111	Intronexonboundary	7.98033	46.3721	5.81081
3_7677001_7682199	2.53658	7.85282	1.28843	0.256338	0.822778	AT3G21790	AT3G21790	3	7676818	7678542	-	1541	Promoter	67.5136	392.219	5.80948
4_17189801_17190599	2.52589	5.23685	1.25958	0.26173	0.822778	ROT3	AT4G36380	4	17187528	17192507	-	1908	Intronexonboundary	10.6936	62.0788	5.80521
5_8409601_8412599	2.53341	7.04584	1.28275	0.257388	0.822778	AT5G24580	AT5G24580	5	8410184	8412512	-	87	Promoter	38.4652	223.185	5.80225
4_14424201_14424799	2.5231	5.03588	1.25364	0.262859	0.822778	AT4G29270	AT4G29270	4	14423627	14424898	-	99	Intronexonboundary	9.25718	53.7019	5.80111
3_18916001_18916999	2.52695	5.56814	1.26526	0.260657	0.822778	HB28	AT3G50890	3	18916014	18917386	+	13	Promoter	13.5666	78.6831	5.79978
5_4219201_4219799	2.51987	4.7748	1.24547	0.264419	0.822778	JAZ10	AT5G13220	5	4218786	4221077	+	415	Intronexonboundary	7.66112	44.4275	5.79909
3_8656801_8659199	2.53079	6.62046	1.27814	0.258245	0.822778	AT3G23960	AT3G23960	3	8657736	8658980	+	935	Promoter	28.5696	165.593	5.79615
5_19999001_19999999	2.52398	5.31552	1.2591	0.261822	0.822778	MYB111	AT5G49330	5	19998823	20001572	-	1573	Intronexonboundary	11.3321	65.6689	5.79497
5_22842001_22850399	2.53311	8.31249	1.28626	0.256738	0.822778	AT5G56410	AT5G56410	5	22848508	22850331	-	68	Promoter	93.2103	540.011	5.79347
4_7408801_7411799	2.52998	6.69699	1.27785	0.258299	0.822778	AT4G12490	AT4G12490	4	7409621	7410406	-	1393	Promoter	30.1656	174.718	5.79196
3_16720001_16722999	2.53013	6.94518	1.2793	0.258029	0.822778	AT3G45560	AT3G45560	3	16719630	16722674	-	325	Promoter	35.9115	207.927	5.78998
3_5391001_5392999	2.526	5.9026	1.26817	0.26011	0.822778	AT3G15940	AT3G15940	3	5393451	5396994	-	3995	Intergenic	17.2375	99.7749	5.78824
5_18507001_18511599	2.53012	7.61638	1.28187	0.257552	0.822778	AT5G45640	AT5G45640	5	18507489	18511616	-	17	Intronexonboundary	57.4584	332.384	5.78477
4_18403601_18405999	2.52679	6.51013	1.27382	0.259051	0.822778	GGT2	AT4G39650	4	18403560	18406025	+	41	Intronexonboundary	26.4947	153.178	5.78145
3_7724201_7748799	2.53064	9.81989	1.28574	0.256834	0.822778	AT3G21930	AT3G21930	3	7723242	7724361	+	959	3UTR	266.224	1538.81	5.78013
3_7930601_7930999	2.50975	4.37971	1.22643	0.268102	0.822778	LOX5	AT3G22400	3	7926728	7931351	+	3873	Exon	5.74584	33.2084	5.77957
1_24881001_24883199	2.52577	6.55136	1.27316	0.259174	0.822778	AT1G66720	AT1G66720	1	24881180	24882480	+	179	Promoter	27.2927	157.665	5.77682
1_13280801_13283399	2.52449	6.35515	1.27067	0.259642	0.822778	AT1G35780	AT1G35780	1	13277259	13280387	-	414	Promoter	23.7814	137.321	5.77432
3_4798001_4799599	2.52449	6.35515	1.27067	0.259642	0.822778	WAG2	AT3G14370	3	4797828	4799612	-	13	5UTR	23.7814	137.321	5.77432
5_22833801_22837999	2.52591	7.42181	1.27741	0.258381	0.822778	AT5G56370	AT5G56370	5	22835931	22837972	-	27	Promoter	50.2761	290.05	5.76915
4_12274001_12278199	2.52606	7.56443	1.27801	0.25827	0.822778	AT4G23520	AT4G23520	4	12274315	12276322	-	1877	Promoter	55.5431	320.417	5.76879
4_5577001_5580799	2.52467	6.99645	1.27457	0.25891	0.822778	AT4G08730	AT4G08730	4	5577390	5578779	-	1778	Promoter	37.3479	215.406	5.76755
4_7568201_7570599	2.52379	6.69179	1.27221	0.259353	0.822778	UND	AT4G12920	4	7568286	7569455	+	85	Promoter	30.1656	173.97	5.76717
5_14712201_14714199	2.52271	6.36313	1.26911	0.259933	0.822778	AT5G37170	AT5G37170	5	14712734	14714551	+	533	Promoter	23.941	138.069	5.76707
1_24762401_24765999	2.52445	7.09056	1.27479	0.258869	0.822778	MYB90	AT1G66390	1	24763941	24765541	+	1540	Promoter	39.9017	230.066	5.76582
5_17682201_17683399	2.51754	5.75927	1.25905	0.261831	0.822778	FLS6	AT5G43935	5	17682179	17683446	+	22	Intronexonboundary	15.6414	90.0517	5.75725
5_8567601_8570599	2.5213	6.80523	1.27057	0.25966	0.822778	CYP714A1	AT5G24910	5	8567504	8570367	-	232	Promoter	32.7194	188.331	5.75594
3_11468001_11468999	2.51453	5.47343	1.25287	0.263005	0.822778	AT3G29636	AT3G29636	3	11467964	11468857	-	142	Promoter	12.7685	73.4475	5.75223
5_3193201_3196199	2.52066	6.99307	1.27092	0.259595	0.822778	SULTR2%3B1	AT5G10180	5	3193017	3197136	+	184	Intronexonboundary	37.3479	214.808	5.75153
3_896601_899399	2.51948	6.58697	1.26768	0.260202	0.822778	AT3G03670	AT3G03670	3	901728	903411	-	4012	Intergenic	28.0908	161.555	5.75116
4_11854601_11857799	2.51948	6.58697	1.26768	0.260202	0.822778	AT4G22510	AT4G22510	4	11854796	11857417	-	382	Promoter	28.0908	161.555	5.75116
4_8634801_8636799	2.51892	6.54561	1.26691	0.260346	0.822778	AT4G15120	AT4G15120	4	8634508	8635591	+	293	Intronexonboundary	27.2927	156.917	5.74942
5_1490001_1494599	2.52069	7.65534	1.2734	0.25913	0.822778	AT5G05060	AT5G05060	5	1493719	1495136	-	537	Intronexonboundary	59.3737	341.209	5.74681
3_5354601_5356199	2.5175	6.3868	1.26457	0.260787	0.822778	AT3G15830	AT3G15830	3	5354874	5356426	+	273	Promoter	24.4198	140.313	5.74587
4_15400401_15401399	2.51294	5.57287	1.25273	0.263031	0.822778	AT4G31830	AT4G31830	4	15400604	15401225	-	174	Promoter	13.7262	78.8327	5.74324
3_22163001_22163599	2.50554	4.73467	1.23188	0.267041	0.822778	SK13	AT3G60010	3	22162914	22163601	-	2	5UTR	7.50151	43.0812	5.74301
4_13349401_13354199	2.51946	7.68476	1.27237	0.259323	0.822778	AT4G26410	AT4G26410	4	13346654	13349142	+	2747	Intergenic	60.6505	348.24	5.74175
4_11385001_11387599	2.51708	6.78071	1.26662	0.260402	0.822778	AT4G21366	AT4G21366	4	11383541	11383955	+	1460	Intergenic	32.2405	185.04	5.73935
5_3866201_3867399	2.51135	5.48809	1.25022	0.263511	0.822778	AT5G11980	AT5G11980	5	3868652	3872300	-	4901	Intergenic	12.9281	74.1954	5.73907
5_19564801_19567599	2.5174	6.94706	1.26775	0.260189	0.822778	AT5G48280	AT5G48280	5	19567064	19567688	-	89	Intronexonboundary	36.2307	207.927	5.73897
3_7777601_7781799	2.51778	7.32603	1.26968	0.259827	0.822778	AT3G22085	AT3G22085	3	7780126	7781718	-	81	Promoter	47.2436	271.053	5.73735
3_10538601_10541999	2.51735	7.11282	1.26845	0.260058	0.822778	AT3G28280	AT3G28280	3	10540646	10541670	-	329	Promoter	40.6997	233.506	5.7373
1_24936801_24938599	2.5138	6.21715	1.25996	0.261659	0.822778	AT1G66850	AT1G66850	1	24936876	24937434	+	75	Promoter	21.7065	124.457	5.73362
5_18681401_18682599	2.51134	5.85086	1.25444	0.262706	0.822778	AT5G46060	AT5G46060	5	18681326	18682708	+	75	Intronexonboundary	16.7587	96.0352	5.73047
3_9174201_9175799	2.51237	6.19504	1.25849	0.261936	0.822778	AT3G25190	AT3G25190	3	9174398	9175866	+	197	Promoter	21.3873	122.512	5.72827
4_7412401_7417399	2.51373	7.4737	1.26651	0.260421	0.822778	AT4G12510	AT4G12510	4	7417068	7417873	-	474	3UTR	52.5106	300.372	5.72022
4_8944401_8946999	2.51191	6.81114	1.2621	0.261255	0.822778	AT4G15715	AT4G15715	4	8945007	8945942	+	606	Promoter	33.0386	188.929	5.71844
4_9082601_9088399	2.51352	7.74241	1.26713	0.260306	0.822778	AT4G16030	AT4G16030	4	9083447	9084727	+	846	Promoter	63.3638	362.301	5.71779
3_10306601_10308799	2.51124	6.68874	1.26082	0.261496	0.822778	AT3G27809	AT3G27809	3	10307417	10308403	-	396	Promoter	30.3253	173.372	5.71708
3_3650601_3651399	2.50434	5.27975	1.24099	0.26528	0.822778	AT3G11580	AT3G11580	3	3648902	3651726	-	327	5UTR	11.1725	63.8739	5.71708
4_10250601_10252799	2.51013	6.4703	1.25848	0.261938	0.822778	LSH9	AT4G18610	4	10250601	10253148	+	0	Intronexonboundary	26.0159	148.69	5.71536
5_16121601_16123399	2.50806	6.10459	1.25386	0.262816	0.822778	AT5G40320	AT5G40320	5	16121708	16123556	+	107	Promoter	20.1104	114.883	5.71262
3_10586001_10587799	2.50937	6.52928	1.25818	0.261996	0.822778	AT3G28330	AT3G28330	3	10586566	10587759	-	40	Promoter	27.1331	154.973	5.71157
3_3573601_3575399	2.50823	6.24331	1.25514	0.262573	0.822778	AT3G11402	AT3G11402	3	3573319	3575803	+	282	Exon	22.1853	126.701	5.71101
4_11813401_11814799	2.50642	5.88632	1.25038	0.26348	0.822778	AT4G22390	AT4G22390	4	11813313	11815164	-	365	Intronexonboundary	17.2375	98.4286	5.71014
3_18169001_18170999	2.50765	6.29278	1.25499	0.262601	0.822778	AT3G49020	AT3G49020	3	18169079	18170660	+	78	Promoter	22.9834	131.188	5.70797
3_1101801_1102999	2.50138	5.21677	1.23738	0.265977	0.822778	AT3G04190	AT3G04190	3	1101878	1102763	-	236	Promoter	10.6936	61.0317	5.70729
3_4746201_4747199	2.504	5.64437	1.24558	0.264398	0.822778	AT3G14250	AT3G14250	3	4745926	4746958	-	241	Promoter	14.5242	82.8715	5.70575
1_25616401_25622599	2.51	7.95049	1.26446	0.260808	0.822778	AT1G68350	AT1G68350	1	25616405	25617265	+	4	Promoter	73.419	418.696	5.70282
3_7806801_7810799	2.50892	7.3892	1.26187	0.261297	0.822778	AT3G22142	AT3G22142	3	7803492	7808046	-	1245	Promoter	49.6377	283.02	5.70171
3_9177401_9178799	2.50389	5.9227	1.24846	0.263847	0.822778	AT3G25200	AT3G25200	3	9176932	9178268	+	469	Intronexonboundary	17.7163	100.972	5.69935
1_25977401_25988399	2.50979	8.86377	1.26586	0.260546	0.822778	AT1G69090	AT1G69090	1	25977450	25978706	-	1305	Promoter	138.698	790.421	5.69886
5_4571401_4574599	2.50713	6.92581	1.25834	0.261965	0.822778	MPL1	AT5G14180	5	4571294	4574679	-	80	Intronexonboundary	35.9115	204.636	5.69834
1_20023201_20025399	2.50535	6.50913	1.25442	0.26271	0.822778	AT1G53640	AT1G53640	1	20020885	20025541	-	142	Intronexonboundary	26.8139	152.729	5.69588
5_350401_356399	2.5071	7.41497	1.2603	0.261593	0.822778	WRKY62	AT5G01900	5	350925	352095	-	1694	Promoter	50.5953	288.106	5.69432
5_8162001_8167799	2.50742	8.0389	1.26232	0.261212	0.822778	SQP2	AT5G24140	5	8164319	8167776	-	23	Promoter	78.2072	445.173	5.69222
3_19121801_19122999	2.50042	5.78732	1.24397	0.264707	0.822778	AT3G51560	AT3G51560	3	19121687	19125913	-	2914	Intronexonboundary	16.1203	91.6972	5.68832
5_24159401_24164799	2.50531	7.78162	1.25978	0.261692	0.822778	AT5G60000	AT5G60000	5	24159294	24159780	-	379	Promoter	65.4387	372.024	5.68508
1_20821601_20823599	2.50128	6.48018	1.25057	0.263444	0.822778	AT1G55700	AT1G55700	1	20821591	20823640	+	10	Exon	26.3351	149.588	5.68016
4_9846001_9847399	2.49813	5.77148	1.24175	0.265133	0.822778	AT4G17690	AT4G17690	4	9846002	9847295	+	1	Promoter	15.9607	90.6501	5.67959
5_11615201_11616999	2.49913	6.00476	1.24496	0.264518	0.822778	GolS10	AT5G30500	5	11615250	11617170	+	49	Promoter	18.8336	106.955	5.67896
4_17110801_17114999	2.50289	7.37489	1.25635	0.262343	0.822778	NAC076	AT4G36160	4	17110645	17114141	-	858	Promoter	49.3184	280.028	5.67796
1_26952601_26956599	2.50174	7.31732	1.25511	0.262578	0.822778	AGL12	AT1G71692	1	26952545	26955127	-	1472	Promoter	47.4032	268.958	5.67385
1_3768601_3769799	2.4937	5.54068	1.23512	0.266414	0.822778	AT1G11240	AT1G11240	1	3766754	3769799	-	0	5UTR	13.5666	76.888	5.66747
4_6392001_6393199	2.49543	5.87719	1.24043	0.265389	0.822778	HKT1	AT4G10310	4	6391854	6395922	+	147	Intronexonboundary	17.2375	97.6807	5.66675
3_8952401_8954999	2.49855	6.71501	1.24952	0.263644	0.822778	AT3G24535	AT3G24535	3	8951868	8952761	+	533	3UTR	31.1233	176.364	5.66662
4_16738001_16741199	2.49854	6.9437	1.25068	0.263423	0.822778	LHT7	AT4G35180	4	16737835	16740601	-	598	Promoter	36.5499	207.029	5.66429
5_5880401_5883799	2.49845	6.96216	1.25068	0.263423	0.822778	WOX12	AT5G17810	5	5880424	5884770	-	971	Intronexonboundary	37.0287	209.722	5.66376
1_4419801_4423199	2.49787	7.08519	1.2507	0.263418	0.822778	AT1G12960	AT1G12960	1	4422707	4423155	-	44	Promoter	40.3805	228.57	5.66041
3_18866801_18869199	2.49679	6.8524	1.24865	0.263811	0.822778	GATL2	AT3G50760	3	18867834	18869399	+	1033	Promoter	34.3154	194.165	5.65823
3_9199401_9202399	2.49655	6.91692	1.24875	0.263792	0.822778	AT3G25260	AT3G25260	3	9199438	9202000	+	37	Promoter	35.9115	203.14	5.65668
5_7860801_7862599	2.49306	6.01158	1.23957	0.265554	0.822778	AT5G23360	AT5G23360	5	7861737	7862746	+	862	Promoter	18.9932	107.404	5.65486
1_11994401_11996399	2.49298	6.0808	1.24011	0.26545	0.822778	AT1G33090	AT1G33090	1	11993298	11996712	+	1103	Intronexonboundary	19.9508	112.789	5.65335
3_16920401_16926799	2.497	7.66201	1.25194	0.263183	0.822778	AT3G46070	AT3G46070	3	16920445	16920957	-	556	Promoter	60.4909	341.957	5.65304
1_24756801_24758799	2.49416	6.42173	1.24377	0.264747	0.822778	MYB114	AT1G66380	1	24757298	24758953	+	497	Promoter	25.3774	143.454	5.65283
5_15116001_15118199	2.49295	6.11421	1.24036	0.265401	0.822778	AT5G37950	AT5G37950	5	15115883	15118085	+	118	Intronexonboundary	20.4296	115.482	5.65265
4_18392601_18394799	2.49414	6.4306	1.24381	0.264738	0.822778	AT4G39610	AT4G39610	4	18393547	18394816	-	17	Intronexonboundary	25.5371	144.352	5.65265
4_9344801_9347399	2.49406	6.47413	1.24402	0.264697	0.822778	CSLA01	AT4G16590	4	9345150	9349258	+	349	Promoter	26.3351	148.84	5.65176
1_28681201_28681599	2.47569	4.23756	1.19238	0.27485	0.822778	PHT1%3B9	AT1G76430	1	28678935	28682062	-	463	Intronexonboundary	5.26702	29.7679	5.65176
5_8134201_8137999	2.49562	7.20226	1.24915	0.263715	0.822778	AT5G24070	AT5G24070	5	8134172	8136150	-	1849	Promoter	43.8918	248.016	5.65063
4_8777801_8781999	2.49474	7.2067	1.24837	0.263864	0.822778	BARS1	AT4G15370	4	8773730	8779685	-	1884	Promoter	44.0514	248.764	5.64713
5_8143601_8145199	2.49107	6.09044	1.23848	0.265764	0.822778	CHIA	AT5G24090	5	8143545	8145252	-	53	Intronexonboundary	20.1104	113.537	5.64568
5_8778601_8783599	2.49475	7.53798	1.24953	0.263642	0.822778	AT5G25290	AT5G25290	5	8778592	8779839	+	9	3UTR	55.5431	313.536	5.64491
3_8761201_8766199	2.49426	7.43095	1.24875	0.263792	0.822778	NCED6	AT3G24220	3	8761419	8763303	+	218	Promoter	51.5529	290.948	5.64367
4_12502401_12505999	2.49374	7.28633	1.24777	0.263979	0.822778	AT4G24060	AT4G24060	4	12503672	12505774	+	1271	Promoter	46.6051	262.975	5.64262
1_11336201_11351599	2.49555	9.18421	1.2533	0.262924	0.822778	AT1G31670	AT1G31670	1	11337536	11341889	+	1335	Promoter	174.769	986.081	5.64219
5_1004601_1010599	2.49415	7.82367	1.24979	0.263592	0.822778	AT5G03795	AT5G03795	5	1007390	1010613	-	14	Intronexonboundary	67.8328	382.645	5.641
5_17902401_17904399	2.49115	6.4457	1.24123	0.265235	0.822778	PDF1.2	AT5G44420	5	17906968	17907638	-	3239	Intergenic	25.8563	145.848	5.64072
1_22258801_22261799	2.49228	6.94464	1.24503	0.264504	0.822778	AT1G60420	AT1G60420	1	22261754	22264408	+	45	Promoter	36.7095	207.029	5.63966
1_22242001_22249399	2.49399	8.18015	1.25045	0.263467	0.822778	NAC024	AT1G60350	1	22241273	22242235	-	234	Promoter	86.9856	490.498	5.63884
5_20394201_20398199	2.49285	7.35715	1.24722	0.264084	0.822778	AT5G50140	AT5G50140	5	20395856	20398197	+	1655	Promoter	48.9992	276.288	5.63862
4_8852801_8854399	2.48917	6.08886	1.23676	0.266096	0.822778	UGT84A3	AT4G15490	4	8852656	8854706	-	307	5UTR	20.1104	113.387	5.63824
3_16398201_16401599	2.49121	6.77996	1.24325	0.264845	0.822778	CHX10	AT3G44930	3	16401891	16404824	-	3225	Intergenic	32.7194	184.441	5.63708
3_8194201_8196599	2.48938	6.22759	1.23808	0.265842	0.822778	IAA7	AT3G23050	3	8194606	8197161	+	405	Promoter	22.1853	125.055	5.63685
5_20965201_20966399	2.48608	5.73321	1.23057	0.267296	0.822778	AT5G51610	AT5G51610	5	20965577	20966805	+	376	Promoter	15.6414	88.1071	5.63292
1_22168601_22169999	2.48658	5.86985	1.23243	0.266934	0.822778	AT1G60110	AT1G60110	1	22168424	22170803	+	177	Intronexonboundary	17.2375	97.0823	5.63204
1_26944801_26946199	2.48683	5.94603	1.23339	0.266748	0.822778	AT1G71680	AT1G71680	1	26944587	26947219	+	214	Intronexonboundary	18.1952	102.467	5.63158
3_1783601_1785199	2.48774	6.25639	1.23682	0.266085	0.822778	STP6	AT3G05960	3	1783388	1785495	-	296	Intronexonboundary	22.6641	127.598	5.62996
3_19657401_19657799	2.47333	4.55697	1.19934	0.273453	0.822778	AT3G53010	AT3G53010	3	19656488	19658124	-	325	Intronexonboundary	6.70348	37.6961	5.62336
5_26677201_26678199	2.48255	5.5478	1.22527	0.268329	0.822778	AT5G66815	AT5G66815	5	26677365	26678002	+	164	Promoter	13.7262	77.1872	5.62336
5_19963201_19963999	2.47952	5.13572	1.21665	0.270019	0.822778	APRR4	AT5G49240	5	19962934	19964351	+	267	Intronexonboundary	10.2148	57.4416	5.62336
5_8078001_8080599	2.48738	6.66124	1.23916	0.265633	0.822778	PEL3	AT5G23940	5	8076312	8079866	-	733	Promoter	30.1656	169.632	5.62336
5_8507801_8513199	2.48702	7.48553	1.24239	0.265011	0.822778	AT5G24790	AT5G24790	5	8512042	8513218	+	1157	Promoter	53.7874	302.017	5.61502
5_18315001_18316399	2.48129	5.74346	1.2264	0.268108	0.822778	AT5G45240	AT5G45240	5	18313706	18319432	+	1295	Intronexonboundary	15.8011	88.7054	5.61389
5_8873801_8880599	2.4871	7.91548	1.24365	0.264768	0.822778	AT5G25500	AT5G25500	5	8880863	8882542	+	264	Promoter	72.621	407.626	5.61306
4_8730601_8740799	2.4875	8.50083	1.24515	0.264481	0.822778	CYP702A2	AT4G15300	4	8730499	8732851	-	2250	Promoter	109.171	612.711	5.6124
3_3550001_3551599	2.48323	6.34887	1.23346	0.266735	0.822778	PIRL9	AT3G11330	3	3551759	3554843	-	3244	Intergenic	24.2602	136.125	5.61103
1_21408601_21413999	2.48623	7.81699	1.24263	0.264965	0.822778	VIM1	AT1G57820	1	21413981	21418115	-	4116	Intronexonboundary	67.8328	380.551	5.61013
4_9906801_9908599	2.48247	6.22184	1.23184	0.26705	0.822778	AT4G17810	AT4G17810	4	9906821	9908027	+	20	Promoter	22.1853	124.457	5.60988
3_828401_829199	2.47576	5.13266	1.21328	0.270684	0.822778	CHAT	AT3G03480	3	828235	829926	-	727	Intronexonboundary	10.2148	57.292	5.60872
3_10309601_10310199	2.46869	4.61591	1.19672	0.273977	0.822778	MYB21	AT3G27810	3	10305849	10310492	+	3752	Intronexonboundary	7.02269	39.3415	5.60206
1_3858801_3861999	2.48248	7.03803	1.23663	0.266121	0.822778	NRPB10	AT1G11475	1	3862399	3864074	+	400	Promoter	39.4228	220.791	5.60059
1_20693201_20694199	2.47473	5.58919	1.21882	0.269592	0.822778	EDA11	AT1G55420	1	20691591	20694039	-	160	Promoter	14.205	79.431	5.59177
5_8391001_8397399	2.48016	7.6851	1.23681	0.266087	0.822778	BGLU32	AT5G24550	5	8392059	8395302	-	2097	Promoter	62.087	346.894	5.58722
5_3695801_3698199	2.47665	6.46816	1.22837	0.267724	0.822778	EMF1	AT5G11530	5	3695792	3701549	+	9	Intronexonboundary	26.4947	147.942	5.58384
3_8241001_8246199	2.47905	7.54922	1.23541	0.266357	0.822778	SUP	AT3G23130	3	8242256	8243372	+	1255	Promoter	56.5007	315.48	5.58365
3_3073001_3079599	2.4788	8.09719	1.23657	0.266134	0.822778	AT3G09990	AT3G09990	3	3072662	3075142	-	2141	Promoter	82.8358	462.226	5.58002
5_20137401_20139599	2.4751	6.4583	1.22691	0.268008	0.822778	MYB78	AT5G49620	5	20137214	20139609	-	10	Intronexonboundary	26.3351	146.895	5.57792
5_6164001_6167999	2.47714	7.34393	1.23303	0.266818	0.822778	PUCHI	AT5G18560	5	6164526	6166040	-	1959	Promoter	48.9992	273.297	5.57757
4_7839001_7843599	2.47692	7.39855	1.23302	0.26682	0.822778	AT4G13490	AT4G13490	4	7839137	7840284	-	1283	Promoter	50.9145	283.917	5.57635
3_9925401_9926799	2.47203	5.93375	1.22007	0.269348	0.822778	AT3G26930	AT3G26930	3	9925555	9927393	+	154	Promoter	18.1952	101.42	5.57403
5_19490201_19491199	2.46808	5.32702	1.20949	0.271433	0.822778	TT10	AT5G48100	5	19489327	19492744	-	1545	Intronexonboundary	11.8109	65.8185	5.5727
5_17634001_17634599	2.46443	4.91551	1.19943	0.273437	0.822778	AT5G43870	AT5G43870	5	17631426	17635945	-	1346	Intronexonboundary	8.77836	48.9151	5.57224
4_11207201_11208599	2.46978	5.61614	1.21474	0.270395	0.822778	AT4G20947	AT4G20947	4	11207709	11207985	+	508	Promoter	14.5242	80.9269	5.57186
3_6930401_6932199	2.47341	6.43961	1.22528	0.268327	0.822778	AT3G19920	AT3G19920	3	6929649	6931825	-	374	Promoter	26.0159	144.95	5.57161
3_18702001_18703599	2.4718	6.0632	1.22102	0.269161	0.822778	AT3G50390	AT3G50390	3	18702060	18703731	+	59	Promoter	19.9508	111.144	5.57088
3_4267001_4269599	2.47431	6.91712	1.22875	0.267651	0.822778	AT3G13228	AT3G13228	3	4266964	4268251	+	37	5UTR	36.3903	202.691	5.56992
3_19565401_19566399	2.46879	5.5526	1.2131	0.270719	0.822778	AT3G52790	AT3G52790	3	19565790	19566492	-	93	5UTR	13.8858	77.3368	5.5695
1_24317801_24318999	2.46995	5.7896	1.2168	0.269989	0.822778	GLC	AT1G65450	1	24315722	24319092	+	2079	5UTR	16.4395	91.5476	5.56876
1_22521401_22531999	2.47593	8.46778	1.23466	0.266502	0.822778	SCPL32	AT1G61130	1	22528853	22531827	-	172	Promoter	107.415	598.051	5.56766
3_2504601_2506199	2.46862	5.70444	1.21471	0.270401	0.822778	AT3G07850	AT3G07850	3	2505546	2507558	-	1359	Intronexonboundary	15.4818	86.1624	5.56539
1_2610401_2614599	2.47381	7.3271	1.22998	0.267411	0.822778	NVL	AT1G08300	1	2614774	2618823	+	175	Promoter	48.5204	270.006	5.56478
3_4608001_4609999	2.47022	6.31929	1.22161	0.269045	0.822778	GRF5	AT3G13960	3	4608076	4610497	+	75	Promoter	23.941	133.133	5.56088
3_19016601_19019599	2.47232	7.07495	1.22766	0.267862	0.822778	AT3G51190	AT3G51190	3	19016519	19017547	-	946	Promoter	40.6997	226.326	5.56088
5_2367001_2373399	2.47342	7.95652	1.23142	0.267131	0.822778	KUOX1	AT5G07480	5	2367167	2369696	+	166	Promoter	75.3343	418.845	5.55982
4_7164801_7165599	2.46509	5.50066	1.20917	0.271496	0.822778	AT4G11930	AT4G11930	4	7164904	7165722	+	103	Promoter	13.407	74.4946	5.55642
4_15229201_15230799	2.46713	5.89223	1.21531	0.270283	0.822778	FLP1	AT4G31380	4	15230008	15230382	+	791	Promoter	17.7163	98.4286	5.55581
5_12592601_12593199	2.45944	4.88642	1.19448	0.274427	0.822778	AT5G33330	AT5G33330	5	12591683	12592904	-	295	Promoter	8.61876	47.868	5.55394
1_26902801_26909399	2.47184	8.02631	1.23016	0.267376	0.822778	RLP12	AT1G71400	1	26909792	26912597	+	393	Promoter	79.1649	439.638	5.55345
5_19428801_19432999	2.47044	7.25693	1.2267	0.26805	0.822778	AT5G47980	AT5G47980	5	19428888	19430517	+	87	Promoter	46.2859	256.991	5.55226
5_2120601_2126799	2.47136	7.95478	1.22956	0.267492	0.822778	TGA10	AT5G06839	5	2120472	2126457	+	129	Intronexonboundary	75.3343	418.247	5.55188
1_24007201_24010199	2.46927	6.93152	1.2243	0.268519	0.822778	AT1G64620	AT1G64620	1	24006913	24009415	+	288	Intronexonboundary	36.8691	204.636	5.55033
4_11591201_11592199	2.46231	5.35927	1.20484	0.272356	0.822778	MSRB9	AT4G21850	4	11591116	11592425	-	226	Intronexonboundary	12.1301	67.3144	5.54937
3_21858601_21860399	2.46698	6.31659	1.2187	0.269616	0.822778	AT3G59120	AT3G59120	3	21857876	21860302	-	97	Promoter	23.941	132.834	5.54838
5_22710001_22713999	2.46909	7.37846	1.22592	0.268202	0.822778	AT5G56075	AT5G56075	5	22709756	22710809	+	245	Intronexonboundary	50.4357	279.729	5.54625
4_17579601_17581199	2.46332	5.68557	1.2098	0.271372	0.822778	BRU6	AT4G37390	4	17579618	17582022	+	17	Promoter	15.3222	84.9657	5.54526
4_13304601_13306599	2.46579	6.42454	1.21838	0.26968	0.822778	AT4G26280	AT4G26280	4	13304721	13305722	-	877	Promoter	25.8563	143.305	5.54237
4_10124801_10125799	2.46177	5.60955	1.20756	0.271816	0.822778	AT4G18320	AT4G18320	4	10124521	10125978	+	280	Intronexonboundary	14.5242	80.4781	5.54097
5_21929001_21930599	2.46144	5.59385	1.20708	0.271911	0.822778	AT5G54040	AT5G54040	5	21928847	21930637	-	38	Exon	14.3646	79.5806	5.54005
1_22750001_22756199	2.46806	7.84158	1.22634	0.26812	0.822778	AT1G61660	AT1G61660	1	22753611	22756387	-	188	Intronexonboundary	69.7481	386.385	5.53972
5_23046601_23049199	2.46488	6.67218	1.21906	0.269546	0.822778	CKX3	AT5G56970	5	23044839	23048292	-	907	Promoter	30.8041	170.53	5.53595
5_2620401_2622799	2.4643	6.49992	1.21752	0.269847	0.822778	SOB5	AT5G08150	5	2621974	2622900	-	101	5UTR	27.2927	151.083	5.53567
5_18785601_18786399	2.45572	5.07269	1.19461	0.274401	0.822778	AT5G46310	AT5G46310	5	18785672	18786956	+	71	Promoter	9.89561	54.7491	5.53266
1_28567401_28569799	2.46357	6.60327	1.2175	0.269852	0.822778	AT1G76140	AT1G76140	1	28571119	28575036	+	1320	1to5kb	29.3676	162.452	5.53168
5_17336401_17337999	2.45824	5.68139	1.20525	0.272276	0.822778	AT5G43180	AT5G43180	5	17336291	17337884	-	115	Promoter	15.3222	84.6666	5.52573
4_11699801_11702799	2.46108	6.60888	1.21531	0.270284	0.822778	RHS14	AT4G22080	4	11700555	11702785	-	14	Promoter	29.5272	163.05	5.52204
4_16062201_16062999	2.45391	5.2775	1.19626	0.27407	0.822778	PGSIP3	AT4G33330	4	16059754	16063251	-	252	Intronexonboundary	11.4917	63.4251	5.51922
1_30281601_30282599	2.45508	5.44185	1.19957	0.273408	0.822778	AT1G80540	AT1G80540	1	30281346	30284536	-	1937	Intronexonboundary	12.9281	71.3533	5.51922
5_324601_325399	2.45178	5.06949	1.1911	0.275108	0.822778	OFP1	AT5G01840	5	324428	325678	+	173	Intronexonboundary	9.89561	54.5995	5.51754
3_16611401_16613399	2.45905	6.45349	1.21255	0.270827	0.822778	SYP72	AT3G45280	3	16610655	16613521	-	122	Intronexonboundary	26.4947	146.147	5.51609
5_9517401_9519199	2.45794	6.27086	1.21031	0.27127	0.822778	AGL101	AT5G27050	5	9520276	9520638	+	1077	1to5kb	23.3026	128.496	5.51423
3_4420001_4422599	2.45952	6.95989	1.21571	0.270204	0.822778	MYB5	AT3G13540	3	4419960	4421751	+	41	Intronexonboundary	37.8268	208.525	5.51263
1_23113001_23117599	2.46084	7.73009	1.21958	0.269444	0.822778	AT1G62450	AT1G62450	1	23115536	23117594	-	5	Promoter	64.8003	357.215	5.51256
3_17234601_17240599	2.46077	7.7265	1.2195	0.269459	0.822778	AT3G46810	AT3G46810	3	17238231	17240623	-	24	5UTR	64.6407	356.318	5.51228
1_25444801_25452999	2.46106	8.4722	1.2213	0.269105	0.822778	AT1G67860	AT1G67860	1	25444752	25445357	-	556	Promoter	108.692	598.949	5.51051
1_25063601_25065399	2.4565	6.27931	1.2091	0.271511	0.822778	CYP735A2	AT1G67110	1	25061673	25065446	-	47	Intronexonboundary	23.4622	129.244	5.5086
1_21426401_21427399	2.45107	5.29428	1.19401	0.274522	0.822778	AT1G57850	AT1G57850	1	21425481	21428078	+	920	Intronexonboundary	11.6513	64.1731	5.50781
3_8610001_8611599	2.45423	6.04864	1.20527	0.272272	0.822778	AT3G23840	AT3G23840	3	8610979	8612742	+	620	Promoter	19.9508	109.797	5.5034
4_10122201_10122799	2.44502	4.84931	1.18114	0.277124	0.822778	AT4G18310	AT4G18310	4	10122075	10122990	+	126	Intronexonboundary	8.45915	46.5217	5.49958
4_7946201_7946799	2.44502	4.84931	1.18114	0.277124	0.822778	PRR2	AT4G13660	4	7945683	7948443	+	518	Intronexonboundary	8.45915	46.5217	5.49958
5_17073201_17082999	2.45739	8.49627	1.21805	0.269744	0.822778	ATS	AT5G42630	5	17073673	17075904	-	2703	Promoter	110.767	608.821	5.49642
5_280801_281399	2.44319	4.79547	1.17846	0.27767	0.822778	AT5G01740	AT5G01740	5	280674	281532	+	127	Intronexonboundary	8.13994	44.7267	5.49472
3_22892401_22893199	2.44583	5.23195	1.18848	0.275637	0.822778	AT3G61840	AT3G61840	3	22892466	22893304	+	65	Promoter	11.1725	61.3309	5.48947
5_15792801_15793199	2.4351	4.28351	1.15874	0.281728	0.822778	AT5G39470	AT5G39470	5	15791952	15793062	-	137	Promoter	5.58623	30.6655	5.48947
1_30130201_30131999	2.44877	6.12092	1.20102	0.273119	0.822778	CBSX4	AT1G80090	1	30130218	30131940	+	17	Promoter	21.0681	115.482	5.48136
5_5742801_5749199	2.45286	7.92701	1.21291	0.270756	0.822778	BBM	AT5G17430	5	5742393	5745748	-	2947	Promoter	74.6959	409.421	5.48117
5_21263401_21265199	2.44854	6.17319	1.20123	0.273076	0.822778	AT5G52380	AT5G52380	5	21261353	21263151	-	250	Promoter	21.8661	119.82	5.4797
1_12639001_12639999	2.44229	5.12683	1.18373	0.276597	0.822778	CYP94D1	AT1G34540	1	12637054	12638692	+	1947	Intron	10.3744	56.8433	5.47917
2_12736401_12738599	2.44726	6.00866	1.19874	0.273574	0.822778	AT2G29850	AT2G29850	2	12734725	12736394	+	1676	Intergenic	19.472	106.656	5.4774
4_10806201_10807999	2.44852	6.33848	1.20242	0.272838	0.822778	AT4G19940	AT4G19940	4	10806195	10807532	+	6	3UTR	24.5794	134.629	5.4773
3_5006601_5007799	2.44473	5.79575	1.19451	0.274422	0.822778	AT3G14880	AT3G14880	3	5006526	5008037	+	75	Intronexonboundary	16.7587	91.6972	5.47162
3_7210401_7213199	2.44823	7.02083	1.2059	0.272145	0.822778	AT3G20640	AT3G20640	3	7210310	7213474	-	275	Intronexonboundary	39.742	217.351	5.46904
4_11900201_11900999	2.44235	5.4985	1.18907	0.275518	0.822778	INP1	AT4G22600	4	11900211	11901032	-	33	Exon	13.5666	74.1954	5.46899
5_19271601_19272799	2.4429	5.59405	1.1907	0.275187	0.822778	PME5	AT5G47500	5	19270944	19272892	-	93	Intronexonboundary	14.5242	79.431	5.46887
5_23141401_23147199	2.44912	7.88664	1.20948	0.271436	0.822778	AT5G57130	AT5G57130	5	23144947	23149615	+	2252	Promoter	72.7806	397.903	5.46716
5_24363801_24366399	2.44716	6.85002	1.20417	0.272489	0.822778	AT5G60615	AT5G60615	5	24365566	24366376	-	23	Promoter	35.2731	192.818	5.46645
4_18303001_18303999	2.43973	5.34083	1.18469	0.276403	0.822778	AT4G39360	AT4G39360	4	18302775	18303624	+	226	Intronexonboundary	12.1301	66.2673	5.46305
3_17017601_17017999	2.42807	4.27801	1.15254	0.283019	0.822778	AT3G46310	AT3G46310	3	17017451	17017825	-	174	Promoter	5.58623	30.5159	5.46269
1_921001_932199	2.44859	8.7198	1.21048	0.271236	0.822778	AT1G03700	AT1G03700	1	920950	922098	+	51	Intronexonboundary	130.079	710.541	5.46236
4_8445601_8449799	2.44691	7.39558	1.20614	0.272098	0.822778	AT4G14740	AT4G14740	4	8450158	8454159	-	4360	Intergenic	51.7125	282.421	5.46137
4_9963401_9963999	2.43256	4.6471	1.16602	0.280221	0.822778	AT4G17920	AT4G17920	4	9963051	9964090	-	91	Exon	7.3419	40.0895	5.46036
3_10236801_10240999	2.44584	7.1811	1.20443	0.272439	0.822778	LBD25	AT3G27650	3	10238514	10240648	+	1713	Promoter	44.5302	243.08	5.45876
1_10202601_10203799	2.44018	5.59182	1.18829	0.275676	0.822778	AT1G29195	AT1G29195	1	10202414	10203491	-	308	Promoter	14.5242	79.2814	5.45857
1_25892001_25893599	2.44031	5.66664	1.18924	0.275483	0.822778	AT1G68877	AT1G68877	1	25893305	25893515	-	84	Promoter	15.3222	83.6195	5.45739
1_9707201_9708399	2.43125	4.61638	1.16417	0.280602	0.822778	AT1G27870	AT1G27870	1	9706657	9707298	-	97	Promoter	7.1823	39.1919	5.45674
4_7990801_7992399	2.4416	6.01547	1.19378	0.274568	0.822778	CYP83A1	AT4G13770	4	7990429	7992429	-	30	Intronexonboundary	19.6316	107.105	5.45573
1_20503401_20508199	2.44512	7.45456	1.20473	0.272378	0.822778	AT1G54980	AT1G54980	1	20507375	20508355	-	156	Intronexonboundary	53.947	294.239	5.45422
1_26737601_26738399	2.43328	4.89041	1.1717	0.279051	0.822778	HB18	AT1G70920	1	26735894	26738665	+	1707	Intronexonboundary	8.77836	47.868	5.45296
3_7705801_7707999	2.44212	6.37838	1.197	0.273921	0.822778	BBX10	AT3G21880	3	7706257	7708346	+	456	Promoter	25.3774	138.369	5.45242
4_3356801_3357799	2.43306	4.98628	1.17328	0.278728	0.822778	AT4G06534	AT4G06534	4	3356535	3358162	+	266	5UTR	9.41679	51.3085	5.44862
5_16244001_16246199	2.44083	6.34124	1.19561	0.274201	0.822778	DEG13	AT5G40560	5	16243537	16246519	+	464	Intronexonboundary	24.739	134.778	5.44801
1_6497801_6498999	2.43338	5.26078	1.17799	0.277765	0.822778	MIF3	AT1G18835	1	6495844	6496491	-	1310	1to5kb	11.4917	62.5276	5.44112
5_22254201_22255599	2.43573	5.67737	1.18532	0.276275	0.822778	AT5G54790	AT5G54790	5	22253986	22255663	-	64	Intronexonboundary	15.4818	84.2178	5.43978
3_19529801_19533199	2.4399	7.03094	1.19853	0.273615	0.822778	AT3G52680	AT3G52680	3	19526968	19529062	+	2833	Intergenic	40.2209	218.697	5.4374
3_20771201_20772599	2.43592	5.91619	1.18789	0.275756	0.822778	JRG21	AT3G55970	3	20766735	20769410	-	1791	1to5kb	18.3548	99.7749	5.43592
4_8080201_8081799	2.4367	6.18383	1.19082	0.275164	0.822778	FBD1	AT4G13985	4	8080118	8081669	-	130	Promoter	22.1853	120.568	5.43457
5_16136601_16143799	2.44036	7.97944	1.20187	0.272949	0.822778	MYB115	AT5G40360	5	16144792	16146671	+	993	Promoter	78.0476	424.081	5.43362
4_379601_381399	2.43442	5.87781	1.1862	0.276097	0.822778	AT4G00893	AT4G00893	4	379793	381455	-	56	Intronexonboundary	17.8759	97.0823	5.43089
5_7694001_7698399	2.43851	7.44902	1.19882	0.273558	0.822778	MYB37	AT5G23000	5	7696135	7698022	+	2134	Promoter	53.947	292.892	5.42926
4_9975201_9977599	2.43587	6.37319	1.19143	0.275041	0.822778	ALMT12	AT4G17970	4	9975365	9978023	+	164	Promoter	25.3774	137.77	5.42884
5_21034001_21036199	2.43573	6.40825	1.19154	0.275019	0.822778	AT5G51780	AT5G51780	5	21034626	21036773	+	625	Promoter	26.0159	141.211	5.42787
3_16358401_16360599	2.43616	6.56492	1.19289	0.274748	0.822778	AT3G44810	AT3G44810	3	16358496	16359983	-	616	Promoter	29.0484	157.665	5.42768
4_15231801_15232799	2.42915	5.38593	1.17603	0.278165	0.822778	ACDO1	AT4G31390	4	15233042	15237193	+	243	Promoter	12.6089	68.3615	5.42168
5_4902001_4906799	2.43636	7.59201	1.19734	0.273854	0.822778	WRKY72	AT5G15130	5	4904290	4907094	+	2289	Promoter	59.6929	323.558	5.42038
1_30146601_30147399	2.42577	5.00345	1.16723	0.279972	0.822778	AT1G80140	AT1G80140	1	30146611	30148180	+	10	Promoter	9.5764	51.9069	5.42029
3_18766801_18767599	2.42577	5.00345	1.16723	0.279972	0.822778	AT3G50570	AT3G50570	3	18766749	18767607	-	8	5UTR	9.5764	51.9069	5.42029
1_25644801_25645399	2.42627	5.17604	1.1705	0.279299	0.822778	AT1G68390	AT1G68390	1	25642534	25645607	+	2267	Intronexonboundary	10.8532	58.7879	5.41662
1_3828001_3831199	2.43386	6.97406	1.19292	0.274741	0.822778	AT1G11370	AT1G11370	1	3827851	3831068	-	131	Promoter	38.7844	210.021	5.41509
3_17353601_17354999	2.4305	5.93596	1.18329	0.276687	0.822778	AT3G47130	AT3G47130	3	17353714	17355086	+	113	Promoter	18.674	101.121	5.41509
4_1351801_1356199	2.43448	7.43716	1.1952	0.274284	0.822778	AOP1	AT4G03070	4	1358267	1359698	+	2068	1to5kb	53.6278	290.349	5.41416
3_4466401_4467599	2.42775	5.48656	1.17609	0.278152	0.822778	AT3G13662	AT3G13662	3	4467090	4468498	+	509	Promoter	13.5666	73.4475	5.41386
1_20700801_20703799	2.43356	6.9913	1.19273	0.27478	0.822778	AT1G55440	AT1G55440	1	20701363	20703460	-	339	Promoter	39.2632	212.564	5.41382
5_18648801_18649599	2.42348	4.95514	1.16437	0.28056	0.822778	WOX8	AT5G45980	5	18648886	18650836	+	85	Promoter	9.25718	50.1118	5.41329
5_7258001_7260199	2.43188	6.42233	1.18823	0.275688	0.822778	AT5G21960	AT5G21960	5	7258037	7259568	-	631	Promoter	26.3351	142.557	5.41319
5_15501401_15501999	2.4239	5.04694	1.16634	0.280154	0.822778	AT5G38710	AT5G38710	5	15501126	15504269	+	275	Intronexonboundary	9.89561	53.5524	5.41173
5_7716401_7723799	2.43424	7.88354	1.1962	0.274082	0.822778	IMS2	AT5G23020	5	7718118	7721866	+	1717	Promoter	73.2594	396.407	5.411
3_21478201_21478599	2.4139	4.26695	1.14008	0.285636	0.822778	PGL34	AT3G58010	3	21475805	21478187	-	14	Promoter	5.58623	30.2167	5.40914
4_7797001_7799799	2.43186	6.92471	1.19093	0.275142	0.822778	HAK5	AT4G13420	4	7796782	7802251	-	2452	Intronexonboundary	37.5076	202.841	5.408
3_21764001_21772599	2.43392	8.47029	1.19703	0.273916	0.822778	AT3G58890	AT3G58890	3	21771046	21772577	+	1553	Promoter	110.288	596.406	5.4077
3_13048201_13049199	2.42301	5.25235	1.1688	0.279649	0.822778	AT3G32040	AT3G32040	3	13047645	13049106	-	93	Promoter	11.4917	62.0788	5.40207
3_15857001_15859199	2.42932	6.59008	1.18698	0.27594	0.822778	AT3G44100	AT3G44100	3	15865933	15867534	-	8335	Intergenic	29.6868	160.358	5.40165
5_2067401_2070399	2.42936	6.67891	1.1875	0.275833	0.822778	HAT14	AT5G06710	5	2067941	2070566	-	167	Intronexonboundary	31.6021	170.679	5.40089
3_23182601_23184799	2.42902	6.64229	1.187	0.275935	0.822778	PRP3	AT3G62680	3	23182722	23184042	+	121	Promoter	30.8041	166.341	5.39998
3_5913801_5916599	2.42912	6.78252	1.18782	0.275769	0.822778	FOA1	AT3G17320	3	5915427	5916656	-	57	Exon	33.9962	183.544	5.39895
3_16996401_17000999	2.43001	7.39897	1.19111	0.275106	0.822778	AT3G46270	AT3G46270	3	17000328	17004344	-	3345	Intronexonboundary	52.351	282.571	5.39763
5_19532801_19533199	2.40916	4.18567	1.13356	0.287017	0.822778	SLY2	AT5G48170	5	19532270	19533390	-	191	Exon	5.26702	28.4216	5.39615
3_889001_893199	2.42985	7.62058	1.19163	0.275001	0.822778	WOX11	AT3G03660	3	889166	892229	-	970	Promoter	61.1293	329.841	5.39578
5_3277801_3278199	2.41319	4.47697	1.14522	0.284552	0.822778	AT5G10435	AT5G10435	5	3277589	3278173	+	212	Intronexonboundary	6.54387	35.3027	5.39477
5_7226801_7227399	2.41319	4.47697	1.14522	0.284552	0.822778	CKX7	AT5G21482	5	7226606	7230304	+	195	5UTR	6.54387	35.3027	5.39477
5_4893201_4893999	2.41868	5.02041	1.16135	0.281186	0.822778	PIN8	AT5G15100	5	4892016	4894113	-	114	Intronexonboundary	9.736	52.5052	5.3929
5_19403401_19404799	2.42485	5.99016	1.17879	0.277603	0.822778	AT5G47920	AT5G47920	5	19403171	19404147	-	652	Promoter	19.472	105.01	5.3929
1_23720001_23722799	2.4269	6.70528	1.18546	0.276247	0.822778	AtMYB103	AT1G63910	1	23719783	23721774	-	1025	Promoter	32.2405	173.821	5.39137
3_8974601_8976799	2.4256	6.34676	1.18218	0.276913	0.822778	AT3G24610	AT3G24610	3	8975366	8976575	-	224	Promoter	25.0582	135.078	5.39055
1_1740201_1743999	2.42714	7.29736	1.18822	0.275689	0.822778	AT1G05805	AT1G05805	1	1744444	1747734	+	445	Promoter	48.8396	263.125	5.38752
5_20646801_20648799	2.42414	6.28103	1.18044	0.277267	0.822778	HSD6	AT5G50770	5	20646680	20648725	-	74	Promoter	23.941	128.944	5.38593
1_4596601_4600999	2.42671	7.5333	1.18859	0.275613	0.822778	AT1G13410	AT1G13410	1	4601235	4603635	+	236	Promoter	57.618	310.245	5.38451
3_5820801_5821399	2.41266	4.66033	1.14911	0.283736	0.822778	AT3G17070	AT3G17070	3	5820832	5823353	+	31	Promoter	7.50151	40.3886	5.38407
4_16239601_16244599	2.42649	7.51316	1.18834	0.275665	0.822778	RSL2	AT4G33880	4	16239363	16241169	-	1568	Promoter	56.82	305.907	5.38379
5_20683201_20684799	2.42329	6.36276	1.18025	0.277306	0.822778	AT5G50830	AT5G50830	5	20683262	20684890	+	61	Promoter	25.3774	136.573	5.38169
3_7933201_7933799	2.41486	4.94821	1.15676	0.282138	0.822778	AT3G22410	AT3G22410	3	7933119	7935925	-	2126	3UTR	9.25718	49.8127	5.38097
3_22218801_22221399	2.4232	6.42369	1.18056	0.277242	0.822778	AT3G60150	AT3G60150	3	22221972	22223512	+	573	Promoter	26.4947	142.557	5.38059
3_9316401_9320999	2.42574	7.6134	1.18796	0.275741	0.822778	ABCG21	AT3G25620	3	9316074	9319660	-	1339	Promoter	60.9697	328.046	5.38047
1_10897401_10899799	2.42204	6.20185	1.17802	0.27776	0.822778	AT1G30720	AT1G30720	1	10897925	10899975	+	524	Promoter	22.6641	121.914	5.37915
3_22935401_22936399	2.41804	5.46216	1.16729	0.279959	0.822778	AT3G61930	AT3G61930	3	22935510	22936253	+	109	Promoter	13.407	72.1012	5.3779
3_18521201_18526199	2.42475	7.73809	1.18741	0.275852	0.822778	AT3G49960	AT3G49960	3	18524084	18525792	-	407	Promoter	66.556	357.813	5.37613
3_21028601_21030799	2.42185	6.51351	1.17992	0.277372	0.822778	AT3G56770	AT3G56770	3	21028902	21030754	-	45	Promoter	28.2504	151.831	5.37449
1_20455001_20461399	2.42421	7.89375	1.18731	0.275873	0.822778	AT1G54850	AT1G54850	1	20454389	20456220	+	612	Intronexonboundary	74.2171	398.8	5.37343
5_391601_393599	2.41912	6.27687	1.17598	0.278176	0.822778	RPL	AT5G02030	5	395567	399125	+	1968	1to5kb	23.941	128.496	5.36719
1_28294001_28295199	2.4143	5.3913	1.16312	0.28082	0.822778	bZIP44	AT1G75390	1	28291698	28293008	+	2303	Intergenic	12.7685	68.5111	5.36562
5_8221401_8233199	2.42239	8.62358	1.187	0.275936	0.822778	AT5G24215	AT5G24215	5	8221371	8222930	+	30	Intronexonboundary	123.536	662.673	5.36423
1_23431801_23434599	2.41939	6.81394	1.17937	0.277484	0.822778	AT1G63200	AT1G63200	1	23433520	23434600	-	1	Intronexonboundary	34.9538	187.433	5.36231
3_12354801_12357999	2.41985	7.12312	1.18112	0.277129	0.822778	AT3G30730	AT3G30730	3	12357280	12358128	-	129	Intronexonboundary	43.413	232.758	5.36149
5_14761201_14761999	2.41153	5.16411	1.15747	0.28199	0.822778	AT5G37280	AT5G37280	5	14761275	14761925	-	74	Promoter	10.8532	58.1896	5.36149
4_6615801_6618399	2.41768	6.71162	1.17735	0.277896	0.822778	AT4G10740	AT4G10740	4	6617143	6618426	-	27	Exon	32.5597	174.419	5.35689
1_10900801_10903999	2.41815	6.99572	1.17909	0.27754	0.822778	AT1G30730	AT1G30730	1	10900681	10902626	+	120	5UTR	39.742	212.863	5.35612
5_19861001_19861599	2.40568	4.71118	1.14419	0.284769	0.822778	AT5G48980	AT5G48980	5	19860708	19862052	+	293	Exon	7.82072	41.8845	5.35558
5_21740801_21741999	2.41251	5.65834	1.16474	0.280486	0.822778	OPT9	AT5G53510	5	21738849	21742082	+	1952	Intronexonboundary	15.4818	82.8715	5.35282
4_11755201_11756199	2.41185	5.55321	1.16298	0.280849	0.822778	AT4G22214	AT4G22214	4	11754912	11756270	+	289	Intronexonboundary	14.3646	76.888	5.35261
3_6117401_6118199	2.40777	5.0989	1.15318	0.282884	0.822778	AT3G17850	AT3G17850	3	6109409	6116529	-	872	Promoter	10.3744	55.497	5.3494
5_5377001_5378799	2.41438	6.33747	1.17223	0.278944	0.822778	AT5G16460	AT5G16460	5	5376961	5378533	-	266	Promoter	25.0582	134.03	5.34876
1_3624601_3627999	2.41514	7.13484	1.177	0.277968	0.822778	AT1G10890	AT1G10890	1	3627646	3630808	+	353	Promoter	43.8918	234.553	5.3439
3_4354801_4357399	2.41383	6.74962	1.17414	0.278552	0.822778	sks13	AT3G13400	3	4354923	4357482	+	122	Promoter	33.5174	179.056	5.34219
4_12914601_12916199	2.41239	6.27131	1.17002	0.279397	0.822778	QWRF7	AT4G25190	4	12914183	12916156	-	43	Promoter	23.941	127.897	5.34219
1_16808201_16822399	2.41652	8.90103	1.18213	0.276922	0.822778	AT1G44180	AT1G44180	1	16807828	16810565	-	2364	Promoter	150.349	803.136	5.34179
5_21890601_21891399	2.40684	5.31407	1.15557	0.282385	0.822778	AT5G53910	AT5G53910	5	21890643	21891335	+	42	Promoter	12.1301	64.7714	5.33973
1_17563801_17565599	2.41089	6.1213	1.16759	0.279896	0.822778	AT1G47730	AT1G47730	1	17563931	17565106	-	493	Promoter	21.5469	115.033	5.33872
3_2391001_2391799	2.40144	4.86487	1.14362	0.28489	0.822778	AGD11	AT3G07490	3	2391122	2391908	+	121	Promoter	8.77836	46.8209	5.33367
5_23289201_23289599	2.39713	4.4966	1.13194	0.287362	0.822778	AT5G57510	AT5G57510	5	23288885	23289635	-	36	5UTR	6.70348	35.7514	5.33327
4_14698001_14698199	2.37897	3.6413	1.08743	0.297042	0.822778	LCR59	AT4G30070	4	14697489	14698430	+	512	Intronexonboundary	3.51135	18.6984	5.32515
1_22284201_22284999	2.40141	5.11478	1.14791	0.283986	0.822778	VPS34	AT1G60490	1	22285572	22290389	-	5390	Intergenic	10.534	56.0953	5.32515
5_14912801_14913199	2.39575	4.55798	1.13223	0.287299	0.822778	AT5G37540	AT5G37540	5	14912659	14914449	+	142	5UTR	7.02269	37.3969	5.32515
5_15488601_15489999	2.40203	5.23535	1.15028	0.28349	0.822778	AT5G38700	AT5G38700	5	15489593	15490745	+	406	Promoter	11.4917	61.1813	5.32397
4_7085801_7088199	2.409	6.84375	1.17034	0.279331	0.822778	TRM10	AT4G11780	4	7085879	7088412	+	78	Promoter	35.9115	191.173	5.32345
5_22160601_22162599	2.40526	5.85383	1.16036	0.281391	0.822778	AT5G54560	AT5G54560	5	22160931	22162513	+	330	Promoter	17.8759	95.1377	5.32211
5_908401_910999	2.40679	6.2854	1.16519	0.280391	0.822778	AT5G03590	AT5G03590	5	908251	910292	+	150	Intronexonboundary	24.2602	129.094	5.32123
4_5499201_5502999	2.40899	7.21043	1.17185	0.27902	0.822778	SULTR1%3B1	AT4G08620	4	5500313	5506313	+	1112	Promoter	46.4455	247.119	5.32061
3_16251001_16253599	2.40695	6.39306	1.16605	0.280214	0.822778	AT3G44710	AT3G44710	3	16251802	16253535	-	64	Promoter	26.1755	139.266	5.32048
5_3690401_3694199	2.40838	7.13955	1.17105	0.279185	0.822778	EMF1	AT5G11530	5	3695792	3701549	+	1593	1to5kb	44.211	235.152	5.31885
5_2584001_2587399	2.4081	7.17995	1.17096	0.279205	0.822778	TCP17	AT5G08070	5	2584358	2586035	+	357	Promoter	45.4879	241.883	5.31753
3_20664201_20666599	2.40604	6.45151	1.16562	0.280303	0.822778	AT3G55677	AT3G55677	3	20663983	20664576	+	218	3UTR	27.2927	145.1	5.31643
4_14341001_14345599	2.40803	7.48563	1.17191	0.279009	0.822778	AT4G29100	AT4G29100	4	14340951	14345013	+	50	Intronexonboundary	56.3411	299.474	5.31538
5_23990201_23992999	2.40655	6.94543	1.16864	0.27968	0.822778	ZIP2	AT5G59520	5	23991213	23992908	-	91	Promoter	38.6248	205.234	5.31353
1_12201801_12203399	2.40404	6.12606	1.16162	0.28113	0.822778	AT1G33670	AT1G33670	1	12201963	12203408	+	162	Promoter	21.7065	115.332	5.31325
5_9112601_9117599	2.40692	7.37968	1.17061	0.279276	0.822778	AT5G26100	AT5G26100	5	9117290	9117817	-	218	Exon	52.351	278.083	5.3119
3_8798001_8804399	2.40658	7.74335	1.17134	0.279126	0.822778	SMAP2	AT3G24280	3	8798934	8799482	-	1481	Promoter	67.5136	358.412	5.30874
5_21346401_21347399	2.39922	5.47957	1.15108	0.283322	0.822778	AT5G52610	AT5G52610	5	21346423	21347478	-	79	Exon	13.7262	72.8492	5.30732
5_6639601_6640399	2.39887	5.42989	1.15016	0.283515	0.822778	OFP8	AT5G19650	5	6639455	6640408	-	9	5UTR	13.2473	70.3062	5.30719
1_27659801_27660799	2.40114	5.92375	1.1574	0.282006	0.822778	PIN1	AT1G73590	1	27659673	27663253	+	128	Exon	18.8336	99.9245	5.30566
4_17848801_17854599	2.40492	7.56952	1.16941	0.279523	0.822778	ELI3-1	AT4G37980	4	17852441	17854608	+	2158	Promoter	59.8525	317.425	5.30345
3_20119201_20121199	2.40229	6.38921	1.16194	0.281063	0.822778	AP3	AT3G54340	3	20119140	20121314	-	115	Intronexonboundary	26.1755	138.817	5.30333
4_9046601_9051599	2.40491	7.64388	1.1696	0.279483	0.822778	AT4G15970	AT4G15970	4	9049328	9051370	+	2271	Promoter	63.0446	334.328	5.30304
1_26802601_26804399	2.40054	6.26152	1.15955	0.28156	0.822778	HIPP20	AT1G71050	1	26803097	26804292	-	107	Promoter	23.941	126.85	5.29846
1_23246201_23246799	2.39017	4.69885	1.1306	0.287648	0.822778	AT1G62770	AT1G62770	1	23245835	23246949	-	150	Intronexonboundary	7.82072	41.4358	5.2982
3_19730801_19731599	2.39437	5.17037	1.14268	0.285088	0.822778	RTFL1	AT3G53232	3	19730774	19731519	-	80	Promoter	11.0129	58.3392	5.29737
3_5647401_5651199	2.40262	7.2149	1.16625	0.280173	0.822778	AT3G16580	AT3G16580	3	5647376	5648746	-	1345	Promoter	46.7647	247.717	5.29709
3_1157201_1158199	2.39626	5.47716	1.14848	0.283868	0.822778	AT3G04360	AT3G04360	3	1156908	1158470	-	271	Exon	13.7262	72.6996	5.29642
3_10582001_10582799	2.39131	4.90553	1.13563	0.286577	0.822778	AT3G28320	AT3G28320	3	10581831	10582784	+	170	Exon	9.09758	48.1672	5.29451
5_7365801_7371799	2.40284	7.93326	1.16848	0.279713	0.822778	AT5G22270	AT5G22270	5	7372109	7373259	-	1460	Intergenic	77.2496	408.972	5.29417
5_2315001_2316599	2.39817	6.00238	1.15549	0.282404	0.822778	AT5G07330	AT5G07330	5	2315947	2316874	+	652	Promoter	19.9508	105.609	5.29346
5_2172401_2172999	2.39046	4.95203	1.13574	0.286554	0.822778	ST2B	AT5G07000	5	2171367	2173015	-	16	5UTR	9.41679	49.8127	5.28977
5_5099201_5100399	2.39521	5.65852	1.14963	0.283626	0.822778	AT5G15670	AT5G15670	5	5099595	5100407	+	394	Promoter	15.6414	82.7219	5.28864
1_13033801_13036199	2.3984	6.42012	1.15872	0.28173	0.822778	CYCT1%3B1	AT1G35440	1	13035294	13036037	-	162	Promoter	26.8139	141.809	5.28864
1_5272201_5273399	2.39431	5.56955	1.14787	0.283995	0.822778	AT1G15320	AT1G15320	1	5272256	5274074	-	675	Intronexonboundary	14.6838	77.636	5.28718
4_8106201_8110399	2.39939	7.16264	1.16321	0.2808	0.822778	AT4G14050	AT4G14050	4	8103521	8105637	-	564	Promoter	45.1687	238.742	5.28556
4_11712801_11714999	2.39666	6.39316	1.15703	0.282083	0.822778	SCRL14	AT4G22115	4	11714743	11715243	-	244	Intronexonboundary	26.3351	139.116	5.28255
3_8062601_8064599	2.39652	6.43533	1.15717	0.282053	0.822778	AT3G22800	AT3G22800	3	8062712	8064649	-	50	Intronexonboundary	27.1331	143.305	5.28155
4_14348001_14350399	2.39583	6.46771	1.15676	0.282138	0.822778	AT4G29120	AT4G29120	4	14350858	14352059	+	459	Promoter	27.7715	146.596	5.27863
1_26727801_26729399	2.39434	6.08661	1.15282	0.28296	0.822778	CLE17	AT1G70895	1	26727555	26729374	+	246	5UTR	21.2277	112.041	5.27807
1_27752001_27753199	2.39206	5.75251	1.14787	0.283996	0.822778	AT1G73810	AT1G73810	1	27752342	27755297	-	2098	Intronexonboundary	16.7587	88.4063	5.27525
4_5147801_5152199	2.39597	7.27601	1.16061	0.281339	0.822778	KNAT1	AT4G08150	4	5147699	5151159	-	1040	Promoter	48.9992	258.338	5.27228
4_11913201_11917799	2.39572	7.42171	1.16087	0.281285	0.822778	AT4G22666	AT4G22666	4	11917057	11917959	+	742	Promoter	54.2662	286.011	5.27052
1_26318601_26319999	2.38951	5.68212	1.14493	0.284614	0.822778	NRT1.7	AT1G69870	1	26315787	26320233	+	2814	Intronexonboundary	15.9607	84.0682	5.26721
1_24924601_24925799	2.38621	5.33335	1.13793	0.286089	0.822778	AT1G66800	AT1G66800	1	24924774	24926412	+	173	Promoter	12.4493	65.5194	5.26289
4_12303401_12312999	2.39448	8.28846	1.1618	0.281093	0.822778	CORI3	AT4G23600	4	12310379	12313212	+	2620	Promoter	99.4349	523.257	5.26231
5_19031001_19034599	2.39196	7.11554	1.15651	0.282191	0.822778	HB-7	AT5G46880	5	19030844	19035959	+	157	Intronexonboundary	43.8918	230.814	5.25869
4_10516001_10518999	2.38978	6.55729	1.15199	0.283134	0.822778	CYP707A1	AT4G19230	4	10521259	10523961	+	2260	1to5kb	29.6868	156.02	5.25552
5_15062401_15064199	2.38707	5.98195	1.14562	0.284468	0.822778	AT5G37840	AT5G37840	5	15062008	15063402	-	797	Promoter	19.7912	103.963	5.253
5_20560401_20564199	2.39054	7.19506	1.15556	0.282388	0.822778	NF-YC5	AT5G50490	5	20560434	20561228	-	827	Promoter	46.4455	243.977	5.25298
1_26216201_26218799	2.38969	6.82772	1.1533	0.28286	0.822778	TCP15	AT1G69690	1	26216009	26218071	+	192	5UTR	35.9115	188.63	5.25264
1_9568801_9572199	2.38888	6.65246	1.15172	0.283189	0.822778	AT1G27550	AT1G27550	1	9568813	9569330	-	529	Promoter	31.7617	166.79	5.2513
4_18424201_18424999	2.38117	5.17957	1.13141	0.287476	0.822778	AT4G39700	AT4G39700	4	18424109	18425109	+	92	Intronexonboundary	11.1725	58.6383	5.24847
4_12351601_12356199	2.3891	7.42874	1.15507	0.282491	0.822778	VAG2	AT4G23710	4	12349926	12351624	+	1675	Intronexonboundary	54.7451	287.208	5.24628
5_7703001_7705399	2.38701	6.555	1.14955	0.283643	0.822778	MAM1	AT5G23010	5	7703041	7706973	+	40	Promoter	29.6868	155.721	5.24545
5_24320601_24325199	2.38827	7.57082	1.15476	0.282555	0.822778	AT5G60470	AT5G60470	5	24320411	24322939	+	190	Intronexonboundary	60.4909	317.126	5.24253
3_9364001_9371799	2.38852	8.24139	1.15646	0.2822	0.822778	BHLH32	AT3G25710	3	9369499	9371487	+	2300	Promoter	96.562	506.055	5.24072
5_24533201_24537199	2.38726	7.31904	1.1531	0.282901	0.822778	TCP5	AT5G60970	5	24535337	24537244	-	45	Intronexonboundary	50.7549	265.967	5.24022
4_11352801_11353999	2.38036	5.41485	1.13392	0.286941	0.822778	B70	AT4G21340	4	11352958	11354824	+	157	Promoter	13.2473	69.4086	5.23944
1_29205201_29206199	2.3818	5.67582	1.13816	0.286042	0.822778	AT1G77700	AT1G77700	1	29204747	29206511	+	454	Intronexonboundary	15.9607	83.6195	5.2391
1_26605001_26605399	2.37226	4.5993	1.11312	0.291406	0.822778	TAA1	AT1G70560	1	26604855	26607652	+	146	Intronexonboundary	7.3419	38.444	5.23625
5_3474401_3475199	2.37541	4.91659	1.12217	0.289452	0.822778	AT5G10980	AT5G10980	5	3472405	3473570	-	831	Promoter	9.25718	48.4664	5.23554
3_16701201_16704799	2.38478	6.84872	1.14909	0.28374	0.822778	AT3G45530	AT3G45530	3	16701133	16703459	-	1340	Promoter	36.5499	191.323	5.23455
5_5703201_5706199	2.38445	6.73872	1.14828	0.28391	0.822778	HDG9	AT5G17320	5	5703139	5707637	-	1438	Intronexonboundary	33.8366	177.112	5.23432
4_11585201_11588399	2.38345	6.55966	1.14647	0.28429	0.822778	MSRB8	AT4G21840	4	11586980	11588373	-	26	Promoter	29.8464	156.169	5.23243
1_3888601_3890399	2.38247	6.25601	1.14371	0.28487	0.822778	PMEPCRA	AT1G11580	1	3888610	3890824	+	9	Promoter	24.1006	126.102	5.23233
2_14853201_14858799	2.38492	7.73538	1.15224	0.28308	0.822778	AT2G35280	AT2G35280	2	14859378	14860200	-	1401	Intergenic	67.9924	355.57	5.22955
5_6473801_6475599	2.3806	5.99916	1.14013	0.285625	0.822778	AT5G19250	AT5G19250	5	6471827	6472989	+	1974	Intergenic	20.1104	105.16	5.22913
5_21857001_21857999	2.37931	5.79448	1.13719	0.286247	0.822778	AT5G53830	AT5G53830	5	21856948	21858102	+	53	5UTR	17.3971	90.9492	5.22783
3_1109201_1111999	2.38281	6.82202	1.14725	0.284126	0.822778	AT3G04220	AT3G04220	3	1108725	1112437	-	438	Intronexonboundary	35.9115	187.732	5.22764
5_17435001_17435599	2.37307	4.9381	1.12054	0.289803	0.822778	AT5G43410	AT5G43410	5	17435010	17435405	-	194	Promoter	9.41679	49.2143	5.22623
1_23169001_23169799	2.37283	4.98357	1.12112	0.289677	0.822778	FMO GS-OX4	AT1G62570	1	23168767	23172175	+	234	Intronexonboundary	9.736	50.8598	5.22389
4_8756801_8767599	2.38398	8.60248	1.15302	0.282917	0.822778	PEN1	AT4G15340	4	8754440	8760600	-	3799	Promoter	124.493	650.257	5.22324
4_14304001_14308599	2.38285	7.50459	1.14981	0.283589	0.822778	AT4G29033	AT4G29033	4	14308919	14309379	-	780	Intergenic	57.9372	302.616	5.22317
5_8894201_8895799	2.37896	6.16632	1.14001	0.28565	0.822778	AT5G25550	AT5G25550	5	8893989	8895914	+	212	3UTR	22.6641	118.324	5.22075
4_17758001_17759599	2.37694	5.79254	1.13511	0.286688	0.822778	MYB87	AT4G37780	4	17758232	17759746	-	147	Intronexonboundary	17.3971	90.7997	5.21924
3_17388001_17390199	2.37871	6.28987	1.14066	0.285512	0.822778	PLC9	AT3G47220	3	17387883	17390960	+	118	Intronexonboundary	24.739	129.094	5.21824
3_8786401_8787999	2.37811	6.26174	1.13995	0.285663	0.822778	AT3G24250	AT3G24250	3	8786689	8787391	+	288	Promoter	24.2602	126.551	5.21641
1_9537201_9539799	2.37843	6.79286	1.14328	0.28496	0.822778	AT1G27470	AT1G27470	1	9540049	9544303	-	4504	Intergenic	35.2731	183.843	5.212
4_8627001_8628799	2.37486	5.92582	1.13452	0.286813	0.822778	scpl30	AT4G15100	4	8625830	8629620	+	1171	Intronexonboundary	19.1528	99.7749	5.20942
5_18603001_18604599	2.37359	5.75068	1.1318	0.287393	0.822778	PYL11	AT5G45860	5	18603990	18604677	-	78	5UTR	16.9183	88.1071	5.2078
1_22516601_22519399	2.37646	6.7388	1.1413	0.285378	0.822778	NAC025	AT1G61110	1	22516602	22518292	+	1	Promoter	33.9962	176.962	5.20535
1_29372201_29372799	2.36396	4.67808	1.10776	0.29257	0.822778	TPPB	AT1G78090	1	29373803	29376639	+	1004	1to5kb	7.82072	40.6878	5.20256
5_16124601_16130399	2.37702	7.64577	1.14509	0.284579	0.822778	AT5G40340	AT5G40340	5	16130881	16135393	-	4994	Intergenic	64.1619	333.73	5.20138
1_11197801_11204599	2.37689	7.89371	1.14557	0.284478	0.822778	AT1G31310	AT1G31310	1	11198353	11200141	-	2340	Promoter	76.292	396.706	5.19984
3_7896001_7900599	2.37563	7.15294	1.14234	0.285158	0.822778	AT3G22345	AT3G22345	3	7899215	7900514	+	1384	Promoter	45.4879	236.498	5.19914
5_4181201_4183599	2.37442	6.66876	1.13916	0.285829	0.822778	SAG29	AT5G13170	5	4181042	4183354	-	245	Promoter	32.4001	168.436	5.19861
5_16269001_16269799	2.36809	5.26437	1.12136	0.289626	0.822778	AT5G40620	AT5G40620	5	16269157	16269833	+	156	Promoter	11.9705	62.2284	5.19848
5_2906401_2910599	2.37543	7.1825	1.14228	0.285172	0.822778	LAC14	AT5G09360	5	2906426	2908658	-	1941	Promoter	46.4455	241.434	5.19823
1_22215001_22217999	2.373	6.69532	1.13806	0.286062	0.822778	AT1G60240	AT1G60240	1	22215168	22216329	-	1328	Promoter	33.0386	171.577	5.19323
3_6331401_6332199	2.36434	4.97677	1.11373	0.291274	0.822778	AT3G18450	AT3G18450	3	6331033	6332259	-	60	Intronexonboundary	9.736	50.5606	5.19316
4_1032601_1034399	2.36832	5.94371	1.129	0.287988	0.822778	ATPMEPCRB	AT4G02330	4	1032350	1035055	+	251	Intronexonboundary	19.472	100.972	5.18548
4_10372601_10373799	2.36628	5.54674	1.12332	0.289204	0.822778	AT4G18940	AT4G18940	4	10372658	10373895	+	57	Promoter	14.6838	76.1401	5.18531
4_14429001_14429599	2.36227	4.99741	1.1123	0.291583	0.822778	LCR21	AT4G29283	4	14430180	14430650	-	1051	Intergenic	9.89561	51.3085	5.18498
3_10178801_10179999	2.36238	5.04108	1.11311	0.291407	0.822778	AT3G27490	AT3G27490	3	10177892	10180175	-	176	Exon	10.2148	52.954	5.18404
3_23176401_23180999	2.37117	7.45896	1.13945	0.285769	0.822778	RR20	AT3G62670	3	23176556	23178294	-	1893	Promoter	56.5007	292.743	5.18122
5_15159801_15160599	2.36285	5.24157	1.11653	0.290667	0.822778	AT5G38010	AT5G38010	5	15158197	15160314	+	1604	3UTR	11.8109	61.1813	5.18008
4_11687601_11696399	2.37142	8.37362	1.14167	0.285299	0.822778	AT4G22060	AT4G22060	4	11687595	11689021	+	6	5UTR	106.936	553.773	5.17853
1_24449801_24453199	2.3691	6.99447	1.13602	0.286494	0.822778	UCL1	AT1G65740	1	24452096	24453211	-	12	Exon	40.8593	211.517	5.17671
4_7081001_7083399	2.36756	6.47659	1.13214	0.28732	0.822778	AT4G11770	AT4G11770	4	7082279	7083469	-	70	Exon	28.41	147.045	5.17581
1_29528201_29530399	2.3661	6.42679	1.13057	0.287654	0.822778	CYP708A3	AT1G78490	1	29526861	29530669	+	1340	Intronexonboundary	27.4523	141.959	5.17109
1_22117601_22118999	2.3619	5.49698	1.11897	0.290139	0.822778	AGL49	AT1G60040	1	22118974	22119929	-	930	3UTR	14.205	73.4475	5.17054
4_14663001_14663799	2.3578	4.94891	1.10766	0.292591	0.822778	AT4G29970	AT4G29970	4	14662765	14663917	-	118	Intronexonboundary	9.5764	49.5135	5.17037
3_17368201_17379199	2.36867	8.65629	1.13966	0.285723	0.822778	AT3G47200	AT3G47200	3	17377443	17379395	-	196	Intronexonboundary	130.399	673.892	5.16794
5_24769801_24770799	2.36024	5.44791	1.11697	0.290573	0.822778	AT5G61610	AT5G61610	5	24770046	24771401	+	245	Promoter	13.7262	70.9045	5.16565
3_9136601_9138399	2.36322	6.06105	1.12554	0.288729	0.822778	AT3G25080	AT3G25080	3	9136631	9138052	+	30	Promoter	21.2277	109.648	5.16532
4_6073001_6076199	2.36476	6.62535	1.13052	0.287664	0.822778	GASA3	AT4G09600	4	6072804	6073646	-	645	Promoter	31.6021	163.2	5.16421
3_3366801_3368199	2.36112	5.68667	1.12038	0.289838	0.822778	AT3G10750	AT3G10750	3	3366927	3368791	+	126	Promoter	16.2799	84.0682	5.16394
5_24538001_24539399	2.36155	5.81804	1.12202	0.289484	0.822778	TCP5	AT5G60970	5	24535337	24537244	-	757	Promoter	17.8759	92.2955	5.16312
4_10851601_10852199	2.35509	4.87662	1.10407	0.293374	0.822778	QRT3	AT4G20050	4	10849760	10854065	-	1866	Intronexonboundary	9.09758	46.9705	5.16297
4_13289401_13291199	2.36251	6.17254	1.12577	0.28868	0.822778	GolS6	AT4G26250	4	13289641	13291104	+	240	Promoter	22.9834	118.623	5.16126
1_25123601_25127199	2.3646	7.09282	1.13249	0.287245	0.822778	AT1G67170	AT1G67170	1	25127173	25129464	+	26	Promoter	43.8918	226.476	5.15986
4_17314601_17316399	2.36121	6.32037	1.12565	0.288704	0.822778	HB40	AT4G36740	4	17314453	17316441	-	42	Intronexonboundary	25.5371	131.637	5.15475
3_15616601_15617199	2.35155	4.7488	1.09864	0.294565	0.822778	LTPG2	AT3G43720	3	15615386	15617309	-	110	Intronexonboundary	8.29954	42.782	5.15475
1_24332401_24334999	2.3598	6.37131	1.12476	0.288897	0.822778	FT	AT1G65480	1	24331373	24333999	+	1028	Intronexonboundary	26.4947	136.424	5.1491
1_2932601_2935799	2.36037	6.68488	1.12702	0.288412	0.822778	RBOHB	AT1G09090	1	2932739	2936586	+	138	Promoter	33.0386	170.081	5.14796
1_21997001_21997799	2.35238	5.05437	1.10477	0.293221	0.822778	AT1G59780	AT1G59780	1	21993220	21999632	-	1833	Intronexonboundary	10.3744	53.4028	5.14754
5_22090601_22091999	2.35654	5.76296	1.11717	0.290528	0.822778	AT5G54400	AT5G54400	5	22090417	22092165	+	184	Intronexonboundary	17.2375	88.7054	5.14607
1_23237401_23238999	2.35599	5.68249	1.1159	0.290803	0.822778	AT1G62760	AT1G62760	1	23237372	23238644	-	355	Promoter	16.2799	83.769	5.14556
1_5927001_5928799	2.35802	6.17862	1.12191	0.289507	0.822778	AT1G17310	AT1G17310	1	5927925	5928833	-	34	5UTR	23.143	119.072	5.14505
4_9445001_9445399	2.34642	4.54937	1.09006	0.296457	0.822778	HB-2	AT4G16780	4	9449114	9450905	+	3715	1to5kb	7.1823	36.9481	5.14433
4_10682201_10682999	2.35415	5.44297	1.11167	0.29172	0.822778	AT4G19620	AT4G19620	4	10682433	10682844	-	155	Promoter	13.7262	70.6053	5.14385
5_8384801_8388799	2.35988	7.30971	1.12914	0.287959	0.822778	BGLU31	AT5G24540	5	8384681	8388028	-	771	Promoter	51.2337	263.424	5.14161
5_6724001_6726799	2.3587	6.95206	1.12679	0.288462	0.822778	AT5G19890	AT5G19890	5	6724076	6725966	-	833	Promoter	39.9017	205.085	5.13975
1_26992401_26993599	2.35362	5.55153	1.11247	0.291546	0.822778	PAB5	AT1G71770	1	26990525	26994259	-	660	Intronexonboundary	14.8434	76.2897	5.13963
3_18605201_18607199	2.35604	6.28032	1.12091	0.289723	0.822778	AT3G50180	AT3G50180	3	18604941	18607162	-	37	Promoter	24.8986	127.897	5.13672
3_21738601_21741399	2.35668	6.49131	1.12277	0.289323	0.822778	SHP1	AT3G58780	3	21738160	21742517	+	441	Intronexonboundary	28.8888	148.391	5.13662
5_14708801_14710199	2.35324	5.79868	1.11467	0.29107	0.822778	AT5G37165	AT5G37165	5	14707022	14708376	+	1779	Intron	17.7163	90.9492	5.13364
3_1440001_1441199	2.34958	5.30374	1.10599	0.292956	0.822778	AT3G05150	AT3G05150	3	1440014	1443730	+	13	Promoter	12.4493	63.8739	5.13072
5_22376801_22378599	2.35316	6.03146	1.1166	0.290651	0.822778	AT5G55131	AT5G55131	5	22376583	22376989	+	218	Intronexonboundary	20.9085	107.254	5.12971
5_3173601_3179399	2.35685	7.68144	1.12756	0.288296	0.822778	FLC	AT5G10140	5	3173382	3179448	-	49	Intronexonboundary	66.556	341.359	5.1289
4_10818201_10819199	2.34772	5.15266	1.10229	0.293765	0.822778	AT4G19970	AT4G19970	4	10818128	10820704	+	73	Intronexonboundary	11.1725	57.292	5.12797
5_22138001_22141999	2.35564	7.10087	1.12471	0.288905	0.822778	DFL1	AT5G54510	5	22130964	22133688	-	4313	1to5kb	44.3706	227.523	5.12778
5_25218201_25219599	2.35187	5.89526	1.11436	0.291136	0.822778	AT5G62800	AT5G62800	5	25218634	25219967	+	433	Promoter	18.9932	97.3815	5.12718
5_25795201_25796399	2.35139	5.84684	1.11351	0.29132	0.822778	XND1	AT5G64530	5	25794957	25797031	+	244	Intronexonboundary	18.3548	94.0906	5.12622
3_5680201_5683399	2.35425	6.70702	1.12181	0.289529	0.822778	AT3G16680	AT3G16680	3	5683336	5684278	+	63	Promoter	33.677	172.624	5.12588
3_15983201_15984799	2.34955	5.56315	1.1091	0.292278	0.822778	NIT2	AT3G44300	3	15983199	15985535	+	2	Intronexonboundary	15.003	76.888	5.12484
3_22206201_22208799	2.35329	6.59422	1.1204	0.289833	0.822778	BGLU27	AT3G60120	3	22205931	22209156	+	270	Intronexonboundary	31.1233	159.46	5.12351
3_22719001_22720399	2.35064	5.8824	1.11318	0.291391	0.822778	AT3G61400	AT3G61400	3	22718846	22720646	+	155	Intronexonboundary	18.8336	96.484	5.12298
5_21786001_21789399	2.3537	6.85374	1.12202	0.289483	0.822778	AT5G53635	AT5G53635	5	21785999	21787444	-	1443	Promoter	37.3479	191.323	5.12271
4_11000801_11003399	2.35275	6.67859	1.12037	0.28984	0.822778	TSF	AT4G20370	4	11000771	11003010	-	389	Promoter	33.0386	169.184	5.12079
5_22766001_22766399	2.33813	4.41814	1.07995	0.298708	0.822778	AT5G56240	AT5G56240	5	22759663	22764587	-	1414	1to5kb	6.54387	33.5076	5.12046
4_17954001_17956599	2.35246	6.8405	1.12089	0.289728	0.822778	AT4G38340	AT4G38340	4	17954710	17958063	+	709	Promoter	37.0287	189.527	5.11839
4_1186401_1192599	2.35366	7.51919	1.12435	0.288983	0.822778	AT4G02690	AT4G02690	4	1185751	1187816	+	650	Intronexonboundary	59.5333	304.71	5.11831
1_5392601_5395799	2.35207	6.85846	1.12063	0.289783	0.822778	AT1G15680	AT1G15680	1	5393407	5394639	+	806	Promoter	37.5076	191.921	5.11686
4_15380001_15380999	2.34395	5.14964	1.09903	0.29448	0.822778	AT4G31790	AT4G31790	4	15377158	15379025	+	2843	Intergenic	11.1725	57.1425	5.11458
1_5147801_5161199	2.3533	8.87234	1.12649	0.288525	0.822778	AT1G14970	AT1G14970	1	5161645	5165181	-	3982	Intergenic	152.903	781.745	5.11268
3_19773001_19773799	2.34423	5.28156	1.10112	0.294021	0.822778	AT3G53330	AT3G53330	3	19772930	19773938	+	71	Intronexonboundary	12.2897	62.8268	5.11215
5_7352801_7354799	2.34998	6.59876	1.11756	0.290444	0.822778	AT5G22190	AT5G22190	5	7354164	7354688	+	635	Promoter	31.2829	159.909	5.11171
1_22803801_22806399	2.34939	6.48531	1.11642	0.29069	0.822778	AT1G61750	AT1G61750	1	22804427	22806351	-	48	Promoter	28.8888	147.643	5.11073
5_26030201_26030799	2.33942	4.76508	1.08867	0.296767	0.822778	PLAT3	AT5G65158	5	26030075	26031003	+	126	Intronexonboundary	8.45915	43.2308	5.11054
3_6674601_6677799	2.35018	6.83862	1.1189	0.290155	0.822778	AT3G19274	AT3G19274	3	6678630	6679229	+	831	Promoter	37.0287	189.228	5.11031
1_20754601_20760599	2.35195	8.01014	1.12403	0.289051	0.822778	sks12	AT1G55570	1	20757767	20760268	+	2832	Promoter	83.9531	429.017	5.1102
5_14212401_14213199	2.34466	5.51397	1.10435	0.293313	0.822778	CYP716A2	AT5G36140	5	14212174	14213293	-	94	Intronexonboundary	14.5242	74.1954	5.1084
2_14433201_14434399	2.34172	5.12801	1.0968	0.294969	0.822778	AT2G34185	AT2G34185	2	14434339	14436315	+	60	Promoter	11.0129	56.2449	5.10721
1_16754001_16755999	2.34652	5.98238	1.11048	0.291977	0.822778	AT1G44080	AT1G44080	1	16753944	16755670	-	329	Promoter	20.27	103.515	5.10678
1_28969401_28973599	2.34838	7.16007	1.11863	0.290214	0.822778	PIN6	AT1G77110	1	28970714	28974805	+	1313	Promoter	46.4455	236.947	5.10161
3_5190601_5191999	2.34429	5.90082	1.10787	0.292545	0.822778	EXPA12	AT3G15370	3	5190554	5192197	+	47	Intronexonboundary	19.1528	97.6807	5.10008
3_19293001_19298199	2.34687	7.53639	1.1185	0.290241	0.822778	scpl36	AT3G52000	3	19293010	19294881	+	9	Promoter	60.4909	308.15	5.09416
4_18176001_18177599	2.34327	6.09673	1.10858	0.292391	0.822778	GH9B18	AT4G39010	4	18175900	18179266	-	1667	Intronexonboundary	22.0257	112.191	5.09362
1_30141201_30144999	2.34578	7.1677	1.1164	0.290694	0.822778	AT1G80130	AT1G80130	1	30140912	30142697	-	1496	Promoter	46.7647	238.143	5.09237
1_19624201_19633199	2.34684	8.00043	1.11957	0.290011	0.822778	AT1G52695	AT1G52695	1	19621238	19623461	-	740	Promoter	83.6339	425.876	5.09215
3_4043401_4045799	2.34303	6.4484	1.11071	0.291928	0.822778	MYB67	AT3G12720	3	4043288	4044715	-	1084	Promoter	28.2504	143.754	5.08856
1_27779001_27779999	2.33816	5.39734	1.09741	0.294835	0.822778	BBX16	AT1G73870	1	27778984	27780809	+	17	5UTR	13.407	68.2119	5.0878
4_6735401_6736399	2.33884	5.50925	1.09931	0.294417	0.822778	AT4G11020	AT4G11020	4	6734689	6736075	-	324	Promoter	14.5242	73.8963	5.0878
1_6120401_6123399	2.34371	6.85761	1.11338	0.291348	0.822778	AT1G17780	AT1G17780	1	6123567	6125339	+	168	Promoter	37.6672	191.622	5.08724
3_18374801_18375999	2.3384	5.69536	1.10091	0.294066	0.822778	LSU1	AT3G49580	3	18374908	18375940	-	59	Promoter	16.5991	84.3674	5.08265
2_14493401_14495799	2.34032	6.4621	1.10845	0.29242	0.822778	AT2G34350	AT2G34350	2	14493308	14495831	+	93	Intronexonboundary	28.5696	145.1	5.07883
1_23573001_23574199	2.33812	5.91902	1.10272	0.293669	0.822778	AT1G63570	AT1G63570	1	23575263	23576468	+	1064	1to5kb	19.472	98.8774	5.07793
4_7887601_7889199	2.33757	5.83559	1.10153	0.293931	0.822778	AT4G13572	AT4G13572	4	7887440	7888748	+	161	Intronexonboundary	18.3548	93.1931	5.07732
4_6423401_6426199	2.34039	6.76143	1.11007	0.292066	0.822778	AT4G10370	AT4G10370	4	6423353	6425678	-	521	Promoter	35.2731	179.056	5.07629
5_22464601_22465199	2.32942	4.75717	1.08006	0.298684	0.822778	AT5G55430	AT5G55430	5	22464589	22465227	+	12	5UTR	8.45915	42.9316	5.07517
5_20820001_20820799	2.33305	5.23615	1.09096	0.296259	0.822778	OLEO3	AT5G51210	5	20820068	20820944	+	67	Promoter	11.9705	60.7326	5.07352
3_21562001_21564199	2.33889	6.61119	1.10803	0.29251	0.822778	AT3G58210	AT3G58210	3	21562442	21564067	-	132	Promoter	31.7617	161.106	5.07233
1_10156801_10158799	2.33708	6.07108	1.10305	0.293598	0.822778	AT1G29080	AT1G29080	1	10157494	10158805	-	6	Intronexonboundary	21.7065	110.096	5.07205
5_9001601_9005399	2.33979	7.15787	1.11118	0.291826	0.822778	GATA12	AT5G25830	5	9004236	9005941	-	542	Intronexonboundary	46.6051	236.348	5.0713
5_24571201_24574999	2.33943	7.06158	1.11051	0.291971	0.822778	HDA18	AT5G61070	5	24571095	24574387	-	612	Promoter	43.5726	220.941	5.07064
3_18046201_18046999	2.33057	5.05792	1.08625	0.297304	0.822778	DCF	AT3G48720	3	18046144	18049474	+	57	Intronexonboundary	10.534	53.4028	5.06954
1_27678201_27683799	2.33832	7.55919	1.11115	0.291831	0.822778	AT1G73610	AT1G73610	1	27678313	27680060	+	112	Promoter	61.7678	312.788	5.06393
5_8218401_8219599	2.33296	5.73074	1.09659	0.295015	0.822778	AT5G24210	AT5G24210	5	8217191	8219720	+	1210	Intronexonboundary	17.0779	86.4616	5.06278
5_9008801_9012599	2.33686	6.9283	1.10776	0.29257	0.822778	AT5G25840	AT5G25840	5	9010643	9011618	-	981	Promoter	39.742	201.195	5.06253
3_9880601_9884999	2.33694	7.19408	1.10884	0.292335	0.822778	AT3G26820	AT3G26820	3	9881128	9885202	+	527	Promoter	47.882	242.332	5.06102
4_16716801_16718999	2.33429	6.51914	1.10357	0.293484	0.822778	AT4G35120	AT4G35120	4	16716806	16718017	+	5	Promoter	29.8464	150.934	5.05702
1_21998601_22003599	2.33584	7.38034	1.10849	0.292411	0.822778	AT1G59790	AT1G59790	1	22001504	22003575	+	2095	Promoter	54.5855	275.989	5.05609
3_755201_758399	2.33435	6.88563	1.10541	0.293081	0.822778	HDG8	AT3G03260	3	755159	759282	-	883	Intronexonboundary	38.6248	195.212	5.05405
1_27547401_27548199	2.32797	5.30399	1.08754	0.297017	0.822778	KTI1	AT1G73260	1	27547098	27548282	-	83	5UTR	12.6089	63.7243	5.05391
1_27569001_27569599	2.32632	5.11568	1.08351	0.297913	0.822778	DR4	AT1G73330	1	27568714	27569823	-	224	3UTR	11.0129	55.6466	5.05287
1_9605801_9611199	2.33501	7.68377	1.1086	0.292386	0.822778	CYCT1%3B3	AT1G27630	1	9611053	9614336	+	146	Promoter	67.5136	341.06	5.05172
3_6335001_6335799	2.32698	5.26769	1.08622	0.297311	0.822778	AT3G18470	AT3G18470	3	6334822	6335822	-	23	Intronexonboundary	12.2897	62.0788	5.05129
5_14638001_14639999	2.33013	6.02335	1.09671	0.294989	0.822778	AT5G37040	AT5G37040	5	14639135	14639934	+	864	Promoter	21.0681	106.357	5.04824
4_8808601_8814399	2.33298	7.50205	1.10637	0.292872	0.822778	PUX5	AT4G15410	4	8814736	8816815	+	337	Promoter	59.5333	300.372	5.04545
3_15678601_15680399	2.33016	6.40545	1.09936	0.294406	0.822778	AT3G43833	AT3G43833	3	15687554	15688773	+	7155	Intergenic	27.6119	139.266	5.04369
5_6826601_6831199	2.33224	7.43873	1.10555	0.293051	0.822778	BCB	AT5G20230	5	6826365	6827748	+	236	Intronexonboundary	56.9796	287.358	5.04317
3_21833401_21834599	2.32723	5.69968	1.09139	0.296163	0.822778	AT3G59070	AT3G59070	3	21832364	21834514	-	85	Promoter	16.7587	84.517	5.04317
5_9130601_9132999	2.32931	6.37162	1.09842	0.294612	0.822778	LOG9	AT5G26140	5	9130504	9131902	+	97	Intronexonboundary	26.9735	135.975	5.04106
5_7725601_7728799	2.33069	6.93462	1.10246	0.293726	0.822778	AT5G23035	AT5G23035	5	7727955	7728484	-	315	Promoter	40.0613	201.943	5.04086
5_15536001_15538799	2.32921	6.4843	1.099	0.294486	0.822778	bZIP43	AT5G38800	5	15538141	15538889	-	90	3UTR	29.208	147.194	5.03951
4_8922601_8943599	2.33265	9.32389	1.10896	0.292308	0.822778	AT4G15650	AT4G15650	4	8922389	8923941	+	212	Intronexonboundary	211.798	1067.31	5.03927
3_1094401_1096999	2.32915	6.66599	1.09991	0.294286	0.822778	AT3G04160	AT3G04160	3	1091089	1094348	-	53	Promoter	33.1982	167.239	5.03759
5_20640801_20642399	2.32645	6.10327	1.09416	0.295551	0.822778	RGP4	AT5G50750	5	20640992	20642787	+	191	Promoter	22.3449	112.49	5.03425
5_10129001_10133799	2.32885	7.59863	1.10306	0.293595	0.822778	AT5G28150	AT5G28150	5	10135409	10137105	+	1610	1to5kb	63.8426	321.165	5.03056
3_7648401_7649599	2.32218	5.57036	1.08575	0.297414	0.822778	AT3G21710	AT3G21710	3	7648316	7649894	+	85	Intronexonboundary	15.3222	77.0376	5.02783
3_8992001_8993199	2.32216	5.6133	1.08619	0.297317	0.822778	AT3G24640	AT3G24640	3	8992265	8992948	+	264	Promoter	15.8011	79.431	5.02694
4_9848801_9850799	2.32361	6.28065	1.09295	0.295818	0.822778	KAN3	AT4G17695	4	9847933	9850927	-	128	Intronexonboundary	25.3774	127.449	5.02212
4_8356801_8359999	2.32402	6.8653	1.09642	0.295053	0.822778	IAA1	AT4G14560	4	8360996	8362033	+	997	Promoter	38.3056	192.22	5.01807
1_23755401_23756799	2.32132	5.99466	1.08893	0.296707	0.822778	SRP3	AT1G64030	1	23752789	23754348	-	1053	1to5kb	20.7489	104.113	5.01777
4_11737401_11739799	2.32306	6.71462	1.0949	0.295387	0.822778	AT4G22180	AT4G22180	4	11738511	11739782	+	1110	Promoter	34.475	172.923	5.0159
4_11225801_11229199	2.3231	7.01107	1.09623	0.295096	0.822778	AT4G21020	AT4G21020	4	11228187	11229616	+	1012	Promoter	42.4554	212.863	5.01381
5_4868201_4870599	2.32184	6.59001	1.09323	0.295756	0.822778	AT5G15040	AT5G15040	5	4869754	4870741	-	142	Intronexonboundary	31.6021	158.413	5.01274
5_22029401_22029999	2.31435	5.04497	1.0723	0.300426	0.822778	CNGC4	AT5G54250	5	22025035	22030099	-	100	Intronexonboundary	10.534	52.8044	5.01274
3_4529201_4530199	2.31747	5.55194	1.08154	0.298353	0.822778	CWINV5	AT3G13784	3	4528362	4530713	-	514	Intronexonboundary	15.1626	75.9905	5.0117
3_16729401_16731999	2.32022	6.27788	1.09003	0.296465	0.822778	AT3G45577	AT3G45577	3	16728701	16729547	+	700	3UTR	25.3774	127.149	5.01033
5_16113201_16117199	2.32176	6.98291	1.09496	0.295376	0.822778	AT5G40310	AT5G40310	5	16113079	16116171	-	1028	Promoter	41.6573	208.675	5.00932
3_16739201_16743599	2.32195	7.38961	1.09653	0.295029	0.822778	DOF6	AT3G45610	3	16739247	16740546	-	1345	Promoter	55.3835	277.335	5.00755
5_23405201_23407199	2.31991	6.48439	1.09101	0.296249	0.822778	P1R1	AT5G57780	5	23405189	23406479	-	720	Promoter	29.3676	147.045	5.00703
1_4989401_4997199	2.32265	8.2007	1.09897	0.294492	0.822778	AT1G14580	AT1G14580	1	4989562	4992805	+	161	Promoter	97.5196	488.254	5.00672
1_29578801_29581999	2.32034	6.93739	1.09356	0.295685	0.822778	AT1G78640	AT1G78640	1	29581170	29581988	-	11	Promoter	40.3805	202.093	5.00472
1_2091001_2092799	2.31673	5.85478	1.08385	0.297838	0.822778	CRTISO	AT1G06820	1	2092946	2096784	-	3985	Intergenic	18.8336	94.2402	5.00384
5_20091001_20095399	2.32063	7.34672	1.09526	0.295309	0.822778	WRKY48	AT5G49520	5	20090648	20093346	+	353	Intronexonboundary	53.7874	269.108	5.00318
4_7915801_7920999	2.31992	7.42051	1.09486	0.295396	0.822778	MEE57	AT4G13610	4	7915022	7921231	+	779	Intronexonboundary	56.6603	283.319	5.0003
1_26007601_26014799	2.3203	8.03475	1.09665	0.295002	0.822778	AT1G69190	AT1G69190	1	26013012	26015018	-	219	Intronexonboundary	86.9856	434.851	4.99912
4_374401_375199	2.3085	4.83965	1.06396	0.302314	0.822778	AT4G00889	AT4G00889	4	374116	375204	+	285	Intronexonboundary	9.09758	45.4746	4.99854
1_25845201_25856199	2.32005	8.38554	1.09702	0.29492	0.822778	TCP12	AT1G68800	1	25845892	25850131	-	4930	Promoter	111.086	555.12	4.9972
5_4826601_4827799	2.31426	5.81662	1.0814	0.298384	0.822778	AT5G14920	AT5G14920	5	4826141	4828384	+	460	Intronexonboundary	18.3548	91.6972	4.99583
5_18289801_18294599	2.31809	7.39872	1.09323	0.295757	0.822778	AT5G45200	AT5G45200	5	18283663	18290478	-	677	Promoter	55.8623	278.981	4.99408
2_15161801_15163199	2.31476	6.06319	1.08386	0.297837	0.822778	AT2G36110	AT2G36110	2	15161702	15162790	+	99	5UTR	21.8661	109.199	4.99398
1_29178801_29179399	2.30909	5.06145	1.06811	0.301372	0.822778	AT1G77640	AT1G77640	1	29178705	29179877	+	96	Exon	10.6936	53.4028	4.99388
5_18240801_18242399	2.315	6.24668	1.08535	0.297503	0.822778	AT5G45120	AT5G45120	5	18241003	18242478	+	202	Promoter	24.8986	124.307	4.99253
1_4162601_4171199	2.31823	8.06685	1.09493	0.295382	0.822778	NAC007	AT1G12260	1	4162826	4165928	-	3327	Promoter	89.0605	444.574	4.99182
5_8028401_8028999	2.30346	4.5453	1.05389	0.304614	0.822778	AAP7	AT5G23810	5	8028238	8030888	+	163	Intronexonboundary	7.3419	36.649	4.99175
4_2780201_2781199	2.30851	5.14083	1.0688	0.301216	0.822778	AT4G05497	AT4G05497	4	2777723	2778839	-	1362	1to5kb	11.3321	56.5441	4.98974
5_1734001_1735399	2.31238	5.8865	1.08041	0.298605	0.822778	RPN8A	AT5G05780	5	1735725	1738740	+	326	Promoter	19.3124	96.3344	4.98822
4_1212001_1217399	2.31628	7.46504	1.09186	0.296059	0.822778	AT4G02735	AT4G02735	4	1215092	1217509	-	110	Intronexonboundary	58.5756	292.145	4.98748
3_9412601_9416599	2.315	7.15198	1.08978	0.29652	0.822778	AT3G25790	AT3G25790	3	9413052	9415240	+	451	Promoter	47.0839	234.703	4.98478
1_24878801_24880199	2.3108	5.87356	1.07895	0.298932	0.822778	AT1G66720	AT1G66720	1	24881180	24882480	+	981	Promoter	19.1528	95.4369	4.98292
3_16316001_16320599	2.31445	7.33737	1.08991	0.296491	0.822778	AT3G44770	AT3G44770	3	16315932	16319707	+	69	Intronexonboundary	53.6278	267.163	4.98181
5_25055201_25055999	2.30659	5.30425	1.06939	0.301084	0.822778	SMC2	AT5G62410	5	25056025	25062670	+	26	Promoter	12.7685	63.5747	4.97902
1_3089401_3092999	2.31189	6.94723	1.08634	0.297284	0.822778	AT1G09550	AT1G09550	1	3089576	3092327	-	672	Promoter	40.8593	203.29	4.97536
4_299401_304399	2.31084	7.20546	1.08638	0.297274	0.822778	ANL2	AT4G00730	4	299261	304612	-	213	Intronexonboundary	48.9992	243.529	4.97005
3_11108201_11109599	2.3053	5.55672	1.07125	0.300664	0.822778	AT3G29140	AT3G29140	3	11105746	11106144	+	2455	Intergenic	15.3222	76.1401	4.96925
1_24519601_24524399	2.31071	7.44082	1.087	0.297137	0.822778	NAC028	AT1G65910	1	24520668	24524260	-	139	Promoter	57.7776	287.059	4.96834
3_22055201_22057799	2.3079	6.45125	1.08054	0.298577	0.822778	AT3G59710	AT3G59710	3	22054667	22057156	-	643	Promoter	28.8888	143.454	4.96575
1_23003201_23006399	2.30888	6.84093	1.08331	0.297958	0.822778	SLAH1	AT1G62280	1	23007044	23008610	-	2211	Intergenic	37.9864	188.63	4.96573
5_3716001_3717999	2.30649	6.36129	1.0788	0.298966	0.822778	AT5G11570	AT5G11570	5	3715931	3718276	-	277	Intronexonboundary	27.1331	134.629	4.96179
4_16439001_16440399	2.30465	5.9811	1.0746	0.299908	0.822778	AT4G34380	AT4G34380	4	16438469	16440641	+	532	3UTR	20.7489	102.916	4.96009
1_21944201_21945799	2.30356	5.83214	1.07243	0.300397	0.822778	AT1G59723	AT1G59723	1	21945608	21946151	-	352	Intronexonboundary	18.674	92.5947	4.95849
3_22361201_22362599	2.30273	5.70624	1.07057	0.300816	0.822778	AT3G60520	AT3G60520	3	22361431	22362579	-	20	Promoter	17.0779	84.6666	4.95767
1_24494801_24507399	2.30865	8.71638	1.08764	0.296995	0.822778	AT1G65850	AT1G65850	1	24494678	24498826	+	123	Intronexonboundary	140.773	697.826	4.9571
1_28493001_28495599	2.30503	6.5027	1.07837	0.299063	0.822778	AT1G75890	AT1G75890	1	28492944	28495246	+	57	Intronexonboundary	30.006	148.69	4.95534
3_5258801_5259599	2.29536	4.80516	1.05231	0.304975	0.822778	AT3G15534	AT3G15534	3	5258715	5259354	+	86	Intronexonboundary	8.93797	44.2779	4.95391
3_9044001_9051599	2.30685	8.02361	1.08504	0.297572	0.822778	AT3G24780	AT3G24780	3	9049090	9051752	+	2509	Promoter	86.9856	430.812	4.95268
1_3019801_3022399	2.30371	6.35067	1.07636	0.299512	0.822778	AT1G09360	AT1G09360	1	3021802	3022368	+	597	Promoter	26.9735	133.582	4.95233
4_816201_818399	2.30302	6.16255	1.07456	0.299919	0.822778	AT4G01890	AT4G01890	4	816200	818468	+	1	Intronexonboundary	23.6218	116.977	4.9521
5_23100801_23105599	2.30578	7.44463	1.08278	0.298077	0.822778	EIR1	AT5G57090	5	23100516	23105228	+	285	Intronexonboundary	58.0968	287.657	4.95134
1_28209201_28211199	2.30291	6.20011	1.07472	0.299882	0.822778	AT1G75160	AT1G75160	1	28209407	28211826	+	206	Promoter	24.2602	120.119	4.95127
4_7576601_7577999	2.29966	5.49286	1.06577	0.301902	0.822778	AT4G12950	AT4G12950	4	7576642	7577172	+	41	Promoter	14.6838	72.6996	4.951
4_12508801_12509799	2.29807	5.26236	1.06165	0.302839	0.822778	AT4G24070	AT4G24070	4	12508895	12509195	+	94	Promoter	12.4493	61.6301	4.95048
4_12224001_12225199	2.30018	5.70417	1.06839	0.301309	0.822778	TET5	AT4G23410	4	12223953	12225508	+	48	Intronexonboundary	17.0779	84.517	4.94891
1_24225001_24225799	2.29713	5.20738	1.06013	0.303186	0.822778	AT1G65210	AT1G65210	1	24224812	24225815	+	189	Intronexonboundary	11.9705	59.2367	4.94856
3_20671201_20674199	2.30355	6.7117	1.07816	0.299109	0.822778	AT3G55700	AT3G55700	3	20671115	20673430	+	86	Intronexonboundary	34.7942	172.175	4.94839
5_3225201_3234599	2.30505	8.53309	1.08432	0.297734	0.822778	MYB92	AT5G10280	5	3232569	3234277	+	2030	Promoter	124.174	614.057	4.94514
3_16536401_16539199	2.30225	6.85331	1.07768	0.299216	0.822778	AT3G45180	AT3G45180	3	16538237	16539244	-	45	Intronexonboundary	38.4652	190.126	4.9428
5_2349001_2351599	2.3017	6.69708	1.07651	0.29948	0.822778	AT5G07420	AT5G07420	5	2349452	2351613	+	451	Promoter	34.475	170.38	4.94214
5_9066201_9068199	2.29889	5.92125	1.06921	0.301123	0.822778	AT5G25970	AT5G25970	5	9066278	9068511	+	77	Promoter	19.9508	98.5782	4.94106
5_16863001_16863599	2.28986	4.70018	1.04574	0.30649	0.822778	AT5G42200	AT5G42200	5	16860286	16861290	+	2715	Intergenic	8.29954	40.987	4.93846
5_9476601_9477199	2.29004	4.91767	1.04981	0.30555	0.822778	CBP60G	AT5G26920	5	9475679	9478777	+	922	Intronexonboundary	9.736	48.0176	4.93196
1_27173201_27174799	2.29492	5.64663	1.06338	0.302446	0.822778	AT1G72200	AT1G72200	1	27169759	27171410	-	1791	1to5kb	16.4395	81.0765	4.93181
4_17593601_17593999	2.28451	4.40868	1.03499	0.30899	0.822778	AT4G37420	AT4G37420	4	17592996	17595148	+	605	Exon	6.70348	33.0589	4.9316
3_19475001_19479599	2.29839	7.23194	1.0758	0.299638	0.822778	OFP6	AT3G52525	3	19474945	19476181	+	56	Intronexonboundary	50.2761	247.717	4.92714
3_8711601_8713599	2.29563	6.15653	1.06822	0.301348	0.822778	AT3G24130	AT3G24130	3	8711663	8713424	-	175	Promoter	23.6218	116.379	4.92677
1_25701801_25702399	2.28743	4.87005	1.04682	0.306241	0.822778	AT1G68500	AT1G68500	1	25701770	25702778	+	31	5UTR	9.41679	46.3721	4.92441
1_30171601_30172999	2.29453	6.09725	1.06687	0.301654	0.822778	DGR1	AT1G80240	1	30171357	30173109	-	110	Intronexonboundary	22.6641	111.592	4.92374
5_25079001_25081199	2.29484	6.49436	1.06963	0.301029	0.822778	MYB96	AT5G62470	5	25078991	25081141	-	58	Promoter	30.006	147.643	4.92044
5_9103401_9109799	2.29733	7.91493	1.07666	0.299445	0.822778	AT5G26050	AT5G26050	5	9103179	9104100	-	699	Promoter	81.0802	398.95	4.92044
5_14518201_14519399	2.28998	5.35859	1.05604	0.304121	0.822778	GSL09	AT5G36870	5	14518008	14534060	+	193	Intronexonboundary	13.407	65.9681	4.92044
5_7834801_7839199	2.29608	7.38465	1.0743	0.299976	0.822778	STP11	AT5G23270	5	7838863	7841077	+	336	Promoter	56.0219	275.54	4.91844
1_9783601_9795799	2.29729	8.67733	1.07783	0.299183	0.822778	AT1G28090	AT1G28090	1	9795718	9799116	+	81	Promoter	137.9	678.23	4.91827
4_7749801_7751599	2.29159	5.88119	1.06269	0.302603	0.822778	CYP71A20	AT4G13310	4	7750305	7753210	+	504	Promoter	19.472	95.7361	4.9166
1_19350201_19352799	2.29156	5.98124	1.06347	0.302425	0.822778	MBP1	AT1G52040	1	19350314	19352791	-	8	Promoter	20.9085	102.767	4.91507
4_16084201_16085999	2.29244	6.26405	1.06622	0.301801	0.822778	BAK1	AT4G33430	4	16086311	16090832	-	4833	Intergenic	25.5371	125.504	4.91458
5_26683001_26686599	2.29397	6.99777	1.07119	0.300676	0.822778	AT5G66816	AT5G66816	5	26681351	26681950	+	1650	Intronexonboundary	42.7746	210.171	4.91345
4_11554801_11558199	2.29382	6.95446	1.0709	0.300743	0.822778	ATML1	AT4G21750	4	11555039	11560771	+	238	Promoter	41.4977	203.888	4.91323
1_25550601_25556199	2.29464	7.71976	1.07394	0.300057	0.822778	AT1G68180	AT1G68180	1	25554721	25556097	+	1478	Promoter	70.8653	348.09	4.912
5_7231401_7233399	2.28952	5.82076	1.06042	0.303119	0.822778	CKX7	AT5G21482	5	7226606	7230304	+	4795	Intergenic	18.674	91.6972	4.91043
5_14985801_14987399	2.28991	5.96913	1.06198	0.302763	0.822778	AT5G37730	AT5G37730	5	14986000	14987014	-	385	Promoter	20.7489	101.869	4.90963
5_16971601_16972599	2.28671	5.35597	1.05325	0.30476	0.822778	AT5G42430	AT5G42430	5	16971312	16972499	-	100	Promoter	13.407	65.8185	4.90928
5_2364801_2366199	2.28761	5.55693	1.05628	0.304065	0.822778	AT5G07475	AT5G07475	5	2364706	2365605	-	594	Promoter	15.4818	75.9905	4.90836
2_13515001_13518399	2.29191	6.76593	1.06848	0.301289	0.822778	ARI11	AT2G31780	2	13515199	13517413	+	198	Promoter	36.3903	178.608	4.90811
1_24427001_24431399	2.2926	7.19972	1.07075	0.300776	0.822778	AT1G65690	AT1G65690	1	24431417	24433165	-	1766	Intergenic	49.3184	242.033	4.90755
1_5600201_5611799	2.29379	8.39845	1.07446	0.299939	0.822778	CYP79F1	AT1G16410	1	5608682	5612064	+	3117	Promoter	113.8	558.41	4.90697
1_12594401_12598599	2.29111	6.72735	1.06762	0.301484	0.822778	CYCB1%3B5	AT1G34460	1	12595110	12602379	+	709	Promoter	35.4327	173.821	4.90566
5_20853201_20855199	2.28872	6.09252	1.0619	0.302781	0.822778	AT5G51310	AT5G51310	5	20852712	20854812	-	387	Promoter	22.6641	111.144	4.90394
3_20302201_20302799	2.2807	4.79362	1.03985	0.307855	0.822778	PIP2%3B5	AT3G54820	3	20301759	20304309	+	442	Intronexonboundary	8.93797	43.8292	4.9037
3_15673001_15674599	2.28638	5.65325	1.05622	0.30408	0.822778	CAM7	AT3G43810	3	15663000	15666469	-	6532	Intron	16.5991	81.3756	4.90242
5_17649001_17650199	2.28537	5.46614	1.0534	0.304725	0.822778	YUC5	AT5G43890	5	17648576	17650375	-	176	5UTR	14.5242	71.2037	4.90242
1_2675201_2680999	2.29158	7.56426	1.07094	0.300732	0.822778	HDA08	AT1G08460	1	2672198	2674721	+	3003	Intergenic	63.683	312.189	4.90224
1_19090201_19091199	2.27981	4.81702	1.03953	0.307931	0.822778	BGLU35	AT1G51470	1	19087384	19090523	+	2817	3UTR	9.09758	44.5771	4.89989
3_17144801_17147199	2.28916	6.71288	1.06589	0.301876	0.822778	AT3G46565	AT3G46565	3	17144931	17145205	+	130	Promoter	35.1135	172.026	4.89914
1_24976401_24980999	2.28967	7.32542	1.06864	0.301252	0.822778	AT1G66940	AT1G66940	1	24973028	24974946	-	1455	1to5kb	53.947	264.172	4.89687
4_7076201_7078799	2.28744	6.69196	1.06433	0.302231	0.822778	AT4G11750	AT4G11750	4	7077390	7078550	-	249	Promoter	34.6346	169.483	4.89345
4_6820201_6821199	2.28114	5.23099	1.04699	0.306201	0.822778	AT4G11180	AT4G11180	4	6820033	6820747	+	168	3UTR	12.2897	60.1342	4.89305
1_13112001_13114199	2.28524	6.02885	1.05848	0.303562	0.822778	ARF14	AT1G35540	1	13108634	13111700	+	3367	Intronexonboundary	21.7065	106.207	4.89288
3_744601_748799	2.28758	7.20938	1.06649	0.301739	0.822778	AT3G03240	AT3G03240	3	746655	748631	-	168	Promoter	49.7973	243.529	4.8904
1_24374201_24376999	2.28645	6.89254	1.06437	0.302221	0.822778	FRA3	AT1G65580	1	24377263	24384086	-	7087	Intergenic	39.9017	195.062	4.88857
5_1980001_1981399	2.28121	5.49307	1.0502	0.305462	0.822778	AT5G06490	AT5G06490	5	1977776	1978987	-	1014	1to5kb	14.8434	72.55	4.88769
3_19454801_19459599	2.28717	7.54982	1.06714	0.301593	0.822778	AT3G52490	AT3G52490	3	19455505	19459203	-	396	Promoter	63.2042	308.898	4.88731
4_9460001_9461599	2.28243	6.04714	1.05624	0.304074	0.822778	AT4G16810	AT4G16810	4	9459870	9462253	-	654	Intronexonboundary	22.0257	107.553	4.88309
5_6666001_6668599	2.28368	6.47008	1.06001	0.303214	0.822778	AT5G19720	AT5G19720	5	6667664	6668700	+	935	Promoter	29.6868	144.95	4.88265
3_16517401_16518599	2.27634	5.26263	1.04338	0.307037	0.822778	LAS1	AT3G45130	3	16512170	16517781	-	380	Promoter	12.6089	61.4805	4.87595
1_22149801_22151999	2.28019	6.30613	1.05609	0.304109	0.822778	AT1G60080	AT1G60080	1	22152230	22154643	-	2644	Intergenic	26.4947	129.094	4.87245
5_2530201_2532399	2.28031	6.43651	1.05695	0.303911	0.822778	MCT2	AT5G07930	5	2530834	2532742	+	633	Promoter	29.0484	141.51	4.87152
3_7994201_7994799	2.26947	4.65792	1.02796	0.310639	0.822778	AT3G22550	AT3G22550	3	7991403	7993588	-	613	Promoter	8.13994	39.6407	4.8699
1_21417601_21424199	2.2822	7.83899	1.06358	0.302401	0.822778	VIM1	AT1G57820	1	21413981	21418115	-	514	Promoter	77.5688	377.709	4.86934
4_17838001_17838999	2.27522	5.3955	1.04406	0.306879	0.822778	AGL21	AT4G37940	4	17835217	17838969	-	30	Promoter	13.8858	67.6136	4.86927
5_24648401_24649399	2.27396	5.22526	1.0409	0.307613	0.822778	AT5G61290	AT5G61290	5	24648528	24650815	+	127	Promoter	12.2897	59.835	4.86871
3_3465801_3467199	2.27691	5.83434	1.04988	0.305535	0.822778	AT3G11060	AT3G11060	3	3466303	3466944	-	255	Promoter	18.9932	92.4451	4.86728
1_26722201_26726599	2.28034	7.10399	1.05997	0.303222	0.822778	MLP43	AT1G70890	1	26725521	26726652	-	53	Intronexonboundary	46.4455	226.027	4.86649
3_21460401_21460999	2.27169	5.0521	1.03658	0.308619	0.822778	AT3G57950	AT3G57950	3	21460335	21461211	+	66	5UTR	10.8532	52.8044	4.86531
1_28339001_28340999	2.2768	5.96927	1.05088	0.305303	0.822778	WAT1	AT1G75500	1	28337726	28340275	-	724	Promoter	20.9085	101.72	4.86499
5_15198601_15199399	2.27283	5.25983	1.0404	0.307728	0.822778	AT5G38100	AT5G38100	5	15199489	15201197	-	1798	Intergenic	12.6089	61.3309	4.86409
4_13121201_13123399	2.27746	6.4726	1.05474	0.304418	0.822778	AT4G25790	AT4G25790	4	13122047	13123354	-	45	Promoter	29.8464	145.1	4.86155
5_24852401_24853999	2.27607	6.05215	1.05089	0.305301	0.822778	AT5G61890	AT5G61890	5	24852322	24853941	-	58	Promoter	22.1853	107.853	4.86144
4_16204601_16214799	2.28024	8.39728	1.06288	0.30256	0.822778	CER4	AT4G33790	4	16204096	16207956	-	3355	Promoter	114.598	557.064	4.86105
5_20656401_20660199	2.27879	7.22486	1.05906	0.30343	0.822778	SWEET10	AT5G50790	5	20656193	20658001	-	1600	Promoter	50.5953	245.922	4.86057
3_20598001_20599199	2.27176	5.29359	1.03993	0.307838	0.822778	AT3G55540	AT3G55540	3	20598218	20599614	+	217	Promoter	12.9281	62.8268	4.85969
5_16029201_16030399	2.27412	5.77188	1.04698	0.306204	0.822778	AT5G40040	AT5G40040	5	16029703	16030335	-	64	Promoter	18.1952	88.4063	4.85878
4_10272001_10273999	2.27573	6.23267	1.05185	0.305081	0.822778	AT4G18660	AT4G18660	4	10273480	10274872	+	519	Promoter	25.2178	122.512	4.85816
3_5844601_5844999	2.26324	4.45441	1.0185	0.312876	0.822778	AT3G17130	AT3G17130	3	5844277	5845220	-	221	Exon	7.02269	34.106	4.85654
5_6790201_6791199	2.26983	5.23981	1.03763	0.308374	0.822778	AT5G20110	AT5G20110	5	6791360	6793419	-	2220	Intergenic	12.4493	60.4334	4.85435
5_5413601_5414399	2.26879	5.14749	1.03553	0.308864	0.822778	KAN	AT5G16560	5	5406863	5411766	-	1835	1to5kb	11.6513	56.5441	4.85304
3_8487801_8491199	2.2762	7.08085	1.05637	0.304044	0.822778	IPT7	AT3G23630	3	8488695	8490266	+	894	Promoter	45.8071	222.287	4.85268
4_8309401_8309999	2.26683	4.92157	1.0305	0.310042	0.822778	AT4G14450	AT4G14450	4	8309384	8310058	+	17	5UTR	9.89561	48.0176	4.85242
5_7515001_7515799	2.26402	4.65367	1.02337	0.311721	0.822778	AT5G22610	AT5G22610	5	7515217	7516976	+	216	Promoter	8.13994	39.4911	4.85153
4_8961001_8962199	2.26976	5.35883	1.03905	0.308042	0.822778	SCRL11	AT4G15733	4	8961720	8962119	+	479	Promoter	13.5666	65.8185	4.85153
5_10493001_10494999	2.2724	5.89978	1.04662	0.306286	0.822778	AT5G28520	AT5G28520	5	10492977	10495011	+	24	Intronexonboundary	19.9508	96.7832	4.85109
3_6417401_6418599	2.27145	5.69401	1.04403	0.306887	0.822778	AGL103	AT3G18650	3	6417344	6418504	-	95	Promoter	17.2375	83.6195	4.85102
5_2008001_2008999	2.26826	5.16583	1.03533	0.308909	0.822778	AT5G06570	AT5G06570	5	2007419	2011179	-	2180	Intronexonboundary	11.8109	57.292	4.85078
1_10081801_10085599	2.2752	6.98768	1.05518	0.304317	0.822778	AT1G28695	AT1G28695	1	10081871	10083122	-	1321	Promoter	42.9342	208.226	4.84989
5_17309801_17314199	2.27527	7.19468	1.05597	0.304136	0.822778	PUM14	AT5G43110	5	17309842	17311937	+	41	Promoter	49.6377	240.686	4.84887
4_17982801_17984999	2.27394	6.62074	1.05252	0.304927	0.822778	sks9	AT4G38420	4	17982616	17985384	+	185	Intronexonboundary	33.1982	160.956	4.84835
5_21248001_21249599	2.27206	6.0489	1.04749	0.306086	0.822778	AT5G52330	AT5G52330	5	21247355	21250426	-	827	Intronexonboundary	22.1853	107.553	4.84796
4_17793201_17794399	2.26785	5.30747	1.03683	0.30856	0.822778	HKL3	AT4G37840	4	17790080	17792198	-	1003	1to5kb	13.0877	63.4251	4.84615
5_21279801_21280999	2.26838	5.4059	1.03845	0.308183	0.822778	AT5G52410	AT5G52410	5	21275889	21279522	+	3912	Intergenic	14.0454	68.0623	4.84589
5_5167001_5169399	2.27267	6.43028	1.05045	0.305404	0.822778	bZIP3	AT5G15830	5	5168194	5169365	+	1193	Promoter	29.0484	140.762	4.84577
5_22918801_22921799	2.27335	6.91001	1.05331	0.304747	0.822778	NAC099	AT5G56620	5	22917934	22921499	-	300	Promoter	40.6997	197.156	4.84418
1_25183601_25184999	2.26886	5.59824	1.04092	0.307608	0.822778	AT1G67270	AT1G67270	1	25183019	25185939	-	940	Intronexonboundary	16.1203	78.0847	4.84388
5_15540201_15541599	2.27042	5.96411	1.04547	0.306553	0.822778	AT5G38810	AT5G38810	5	15540484	15541540	-	59	Promoter	20.9085	101.271	4.84353
4_12980201_12984399	2.27304	7.11747	1.05382	0.30463	0.822778	AT4G25390	AT4G25390	4	12977192	12979721	+	3009	Intergenic	47.0839	227.971	4.84181
3_9417601_9421599	2.27293	7.05814	1.05351	0.3047	0.822778	PP2AA2	AT3G25800	3	9422476	9426049	-	4450	Intergenic	45.1687	218.697	4.84179
3_20249401_20250199	2.2645	5.16284	1.03215	0.309655	0.822778	PHT1%3B7	AT3G54700	3	20248214	20250948	-	749	Intronexonboundary	11.8109	57.1425	4.83812
1_22252401_22257999	2.27249	7.51222	1.05454	0.304464	0.822778	AT1G60410	AT1G60410	1	22258939	22260787	+	940	Promoter	62.087	300.372	4.83792
1_28623601_28624999	2.26685	5.5687	1.03893	0.308072	0.822778	AT1G76290	AT1G76290	1	28623398	28625408	-	409	Intronexonboundary	15.8011	76.4393	4.8376
3_17710401_17712599	2.26985	6.36432	1.04769	0.30604	0.822778	AT3G47980	AT3G47980	3	17710160	17712946	+	241	Intronexonboundary	27.7715	134.33	4.83695
1_26423801_26425799	2.27035	6.55502	1.04916	0.305701	0.822778	MMP	AT1G70170	1	26423874	26425356	+	73	Promoter	31.7617	153.626	4.83684
5_24964601_24967599	2.27116	6.90822	1.05144	0.305175	0.822778	AGL42	AT5G62165	5	24964646	24968607	+	45	Promoter	40.6997	196.857	4.83683
3_17856001_17858199	2.26942	6.26287	1.04671	0.306266	0.822778	LCR48	AT3G48231	3	17858234	17858874	-	675	Intergenic	25.8563	125.055	4.83655
5_16600601_16606199	2.27189	7.60086	1.05426	0.304528	0.822778	AT5G41490	AT5G41490	5	16600445	16601608	+	156	Exon	66.0771	319.519	4.83555
4_7583001_7584599	2.26712	5.75389	1.04093	0.307606	0.822778	GILT	AT4G12960	4	7583239	7584759	+	238	Promoter	18.0355	87.2096	4.83543
4_8015601_8018999	2.27063	6.96258	1.05121	0.305229	0.822778	AT4G13840	AT4G13840	4	8013575	8016582	-	981	Promoter	42.2957	204.486	4.83468
3_6622001_6623399	2.26742	5.99354	1.04316	0.307088	0.822778	IPT8	AT3G19160	3	6621988	6623278	-	121	Promoter	21.3873	103.365	4.83301
1_24587801_24588799	2.26402	5.32122	1.0338	0.309269	0.822778	AT1G66045	AT1G66045	1	24588269	24588794	+	468	Promoter	13.2473	64.0235	4.83293
1_24103001_24104399	2.26646	5.77794	1.04059	0.307685	0.822778	AT1G64870	AT1G64870	1	24102917	24103831	+	84	Exon	18.3548	88.7054	4.83283
5_26471001_26472599	2.26645	5.95011	1.04201	0.307355	0.822778	AT5G66260	AT5G66260	5	26471224	26471786	+	223	Promoter	20.7489	100.224	4.83032
1_19617401_19623399	2.27026	7.69968	1.05311	0.304792	0.822778	AT1G52695	AT1G52695	1	19621238	19623461	-	62	Intronexonboundary	70.8653	342.256	4.82967
4_7957201_7960799	2.26867	6.95559	1.04952	0.305618	0.822778	PAP23	AT4G13700	4	7957072	7958919	-	1718	Promoter	42.1361	203.439	4.82814
3_1225001_1225599	2.25745	4.70062	1.01884	0.312794	0.822778	AT3G04545	AT3G04545	3	1224909	1225397	+	92	Intronexonboundary	8.45915	40.8374	4.8276
3_17003201_17005999	2.26694	6.40996	1.04549	0.306547	0.822778	AT3G46280	AT3G46280	3	17005423	17008528	-	2529	Intronexonboundary	28.7292	138.668	4.82672
4_15695601_15696799	2.26184	5.26847	1.03132	0.309849	0.822778	AT4G32530	AT4G32530	4	15693114	15695283	-	318	Promoter	12.7685	61.6301	4.82672
5_8174601_8175599	2.26144	5.28535	1.03119	0.309879	0.822778	SQP1	AT5G24150	5	8172300	8175525	-	74	Promoter	12.9281	62.378	4.82498
3_17538801_17542399	2.26832	7.39402	1.05068	0.305351	0.822778	MYB94	AT3G47600	3	17539289	17541307	-	1092	Promoter	57.2988	276.438	4.8245
1_4021801_4026799	2.26849	7.54884	1.05124	0.305221	0.822778	AT1G11915	AT1G11915	1	4021750	4023292	+	51	Intronexonboundary	63.8426	308.001	4.82437
5_9078801_9085999	2.2678	7.95136	1.05155	0.305151	0.822778	TGG1	AT5G26000	5	9079452	9082384	-	3583	Promoter	84.5915	407.776	4.82053
3_17051601_17055599	2.26671	7.13627	1.04851	0.30585	0.822778	AT3G46370	AT3G46370	3	17051520	17055514	+	81	Intronexonboundary	47.882	230.814	4.82047
5_869801_870599	2.26028	5.33484	1.03083	0.309964	0.822778	AT5G03480	AT5G03480	5	869059	870855	-	256	Intronexonboundary	13.407	64.6218	4.82002
1_24805201_24810799	2.26635	7.62708	1.04961	0.305596	0.822778	AT1G66480	AT1G66480	1	24805418	24807557	-	2356	Promoter	67.5136	325.203	4.81686
3_19441001_19442199	2.26139	5.97812	1.03797	0.308294	0.822778	PUB22	AT3G52450	3	19440617	19442427	-	228	Exon	21.2277	102.168	4.81298
1_23065601_23071999	2.26542	7.87445	1.04937	0.305651	0.822778	AT1G62370	AT1G62370	1	23072222	23073545	+	223	Promoter	80.2821	386.385	4.81284
1_20762201_20769599	2.26529	8.21084	1.04988	0.305536	0.822778	AT1G55590	AT1G55590	1	20769300	20771880	-	2281	3UTR	101.51	488.403	4.81139
5_19434801_19437399	2.26327	6.76722	1.04417	0.306854	0.822778	CYP705A5	AT5G47990	5	19434758	19436749	+	43	Intronexonboundary	37.0287	178.159	4.81137
1_19238401_19240199	2.25866	5.54797	1.03186	0.309723	0.822778	AT1G51820	AT1G51820	1	19237219	19241965	-	1766	Intronexonboundary	15.6414	75.2426	4.81046
4_10570601_10572599	2.26086	6.08963	1.03834	0.308208	0.822778	AT4G19380	AT4G19380	4	10568323	10572516	-	83	Promoter	22.9834	110.545	4.8098
4_13298001_13300399	2.26162	6.36573	1.04075	0.307648	0.822778	MIOX4	AT4G26260	4	13297695	13300444	+	306	Intronexonboundary	27.9312	134.33	4.80931
5_1364001_1366999	2.26155	6.73483	1.04257	0.307224	0.822778	AT5G04730	AT5G04730	5	1363965	1367451	-	452	Intronexonboundary	36.2307	174.12	4.80587
3_20524001_20525199	2.25722	5.61627	1.03133	0.309846	0.822778	CER10	AT3G55360	3	20520930	20523098	-	903	Promoter	16.4395	78.9822	4.80442
2_12717601_12735199	2.26226	8.99299	1.04827	0.305907	0.822778	AT2G29780	AT2G29780	2	12717786	12719328	-	1727	Promoter	175.248	841.131	4.79966
1_30167801_30168399	2.25016	4.81741	1.01493	0.313725	0.822778	AT1G80220	AT1G80220	1	30167839	30168606	+	38	Promoter	9.25718	44.4275	4.79925
4_11422601_11423999	2.25395	5.48611	1.02727	0.310802	0.822778	AT4G21445	AT4G21445	4	11424666	11425836	+	667	Promoter	15.003	71.9516	4.79581
5_21301601_21302599	2.25424	5.62738	1.02895	0.310406	0.822778	AT5G52500	AT5G52500	5	21301525	21302829	+	76	Exon	16.5991	79.5806	4.79428
3_16392001_16394199	2.25711	6.42537	1.03729	0.308454	0.822778	CHX12	AT3G44910	3	16392064	16394579	-	380	Intronexonboundary	29.208	140.014	4.79368
3_21570601_21575199	2.25847	7.11997	1.04149	0.307476	0.822778	AT3G58250	AT3G58250	3	21570745	21572143	-	1542	Promoter	47.5628	227.971	4.79307
3_20272801_20276199	2.25823	7.17612	1.04147	0.307479	0.822778	ARP1	AT3G54770	3	20273672	20276016	-	183	Promoter	49.478	237.096	4.79195
3_8768401_8769399	2.24815	4.9503	1.01546	0.313599	0.822778	CLE19	AT3G24225	3	8768846	8769695	+	445	Promoter	10.2148	48.9151	4.78864
1_22130201_22134199	2.25662	6.85094	1.03891	0.308076	0.822778	AT1G60060	AT1G60060	1	22139170	22141815	+	4971	1to5kb	39.4228	188.78	4.78858
4_7721401_7729799	2.25827	8.13572	1.04379	0.306941	0.822778	YUC2	AT4G13260	4	7721487	7724070	-	2669	Promoter	96.7216	463.123	4.78821
4_13020201_13020799	2.24351	4.49874	1.00328	0.316519	0.822778	DREB1A	AT4G25480	4	13018010	13019400	-	801	Promoter	7.3419	35.1531	4.78801
4_11626001_11627199	2.25175	5.61188	1.02672	0.310931	0.822778	AT4G21910	AT4G21910	4	11625309	11631255	-	4056	Intronexonboundary	16.4395	78.6831	4.78623
1_23403801_23404599	2.2456	4.79015	1.01068	0.314739	0.822778	AT1G63105	AT1G63105	1	23404141	23404537	+	340	Promoter	9.09758	43.53	4.78479
1_11705001_11706599	2.25131	5.6384	1.02661	0.310957	0.822778	AT1G32430	AT1G32430	1	11704932	11706357	-	242	Promoter	16.7587	80.1789	4.78432
4_7324601_7325399	2.24701	5.03256	1.01576	0.313527	0.822778	MYB42	AT4G12350	4	7324756	7326867	+	155	Promoter	10.8532	51.9069	4.78261
3_7236801_7239199	2.25322	6.46793	1.03425	0.309164	0.822778	AT3G20710	AT3G20710	3	7237818	7239149	-	50	Promoter	30.1656	144.202	4.78035
5_21245601_21246599	2.24779	5.25729	1.01947	0.312644	0.822778	CYP96A4	AT5G52320	5	21244723	21246774	-	175	Exon	12.7685	61.0317	4.77986
5_19501001_19504799	2.25355	6.75929	1.03593	0.308769	0.822778	AT5G48110	AT5G48110	5	19500988	19504534	-	265	Promoter	37.0287	176.962	4.77905
1_25762201_25764199	2.25139	6.06224	1.03019	0.310114	0.822778	PCR11	AT1G68610	1	25763459	25764207	+	740	Promoter	22.6641	108.301	4.77854
2_13508201_13513999	2.25418	7.19564	1.03811	0.308261	0.822778	ARI10	AT2G31760	2	13508493	13510390	+	292	Promoter	50.2761	240.238	4.77837
1_25380001_25382799	2.25248	6.42161	1.03337	0.309368	0.822778	ARR11	AT1G67710	1	25376679	25379217	-	784	Promoter	29.208	139.565	4.77832
5_5888001_5890199	2.25222	6.34183	1.0327	0.309526	0.822778	AT5G17820	AT5G17820	5	5887871	5890260	-	61	Intronexonboundary	27.6119	131.936	4.77823
5_24326001_24326799	2.24398	4.92546	1.01162	0.314516	0.822778	FLA12	AT5G60490	5	24325457	24326827	-	28	5UTR	10.0552	48.0176	4.77539
5_19445601_19447799	2.25018	6.13856	1.0297	0.310229	0.822778	CYP708A2	AT5G48000	5	19444103	19447866	-	67	Intronexonboundary	23.941	114.285	4.77361
5_20379401_20383999	2.25244	7.29486	1.03695	0.308531	0.822778	AT5G50120	AT5G50120	5	20382310	20384025	-	26	Intronexonboundary	53.947	257.44	4.77209
1_2984801_2985799	2.24585	5.4036	1.01961	0.312612	0.822778	NAS3	AT1G09240	1	2984829	2986231	+	28	Promoter	14.205	67.7632	4.77038
3_18233201_18235199	2.24922	6.20217	1.02932	0.310319	0.822778	AT3G49200	AT3G49200	3	18235269	18237646	-	2447	Intergenic	25.0582	119.52	4.76971
5_15794001_15795599	2.24823	5.99888	1.02708	0.310845	0.822778	AT5G39471	AT5G39471	5	15793789	15795743	-	144	5UTR	21.7065	103.515	4.76883
5_20956601_20958999	2.24883	6.45685	1.0305	0.310042	0.822778	AT5G51590	AT5G51590	5	20956510	20959409	-	410	Intronexonboundary	30.006	143.006	4.7659
3_17034801_17044399	2.25164	8.27436	1.0384	0.308193	0.822778	AT3G46360	AT3G46360	3	17042215	17043500	-	899	Promoter	106.936	509.645	4.76587
1_4686401_4692599	2.25092	7.70301	1.03674	0.308582	0.822778	AT1G13680	AT1G13680	1	4690293	4692841	+	2306	Promoter	71.823	342.256	4.76528
1_8674001_8682199	2.25117	8.16497	1.03784	0.308325	0.822778	ALB4	AT1G24490	1	8682195	8685271	+	4	Promoter	99.1157	472.248	4.76461
5_4165801_4167799	2.24714	6.07852	1.02674	0.310925	0.822778	AT5G13130	AT5G13130	5	4166609	4170643	+	808	Promoter	22.9834	109.498	4.76424
4_11322401_11323999	2.24654	5.96612	1.02542	0.311236	0.822778	AT4G21240	AT4G21240	4	11322411	11323664	+	10	Promoter	21.2277	101.121	4.76365
5_21808001_21808999	2.24316	5.35383	1.0168	0.31328	0.822778	AT5G53730	AT5G53730	5	21807623	21809004	-	5	5UTR	13.7262	65.3698	4.76242
4_12530001_12533799	2.24784	6.81466	1.03136	0.309839	0.822778	AT4G24140	AT4G24140	4	12529861	12533924	-	125	Intronexonboundary	38.6248	183.843	4.75972
1_24618201_24620799	2.24629	6.41658	1.02814	0.310596	0.822778	ZFP4	AT1G66140	1	24619830	24622117	-	1318	Intronexonboundary	29.208	138.967	4.75783
1_19906201_19912199	2.24873	7.84928	1.0352	0.308941	0.822778	AT1G53370	AT1G53370	1	19910516	19911646	+	1683	Promoter	79.6437	378.905	4.75751
4_14738601_14740799	2.24611	6.54946	1.02869	0.310466	0.822778	CDEF1	AT4G30140	4	14738326	14740742	-	57	Promoter	32.0809	152.579	4.75608
1_16990001_16992799	2.24363	5.83089	1.02191	0.312065	0.822778	AT1G44940	AT1G44940	1	16994155	16995044	+	1356	1to5kb	19.3124	91.8468	4.75584
4_7146001_7147199	2.24	5.33508	1.01395	0.31396	0.822778	AGL14	AT4G11880	4	7142922	7147391	+	3079	Intronexonboundary	13.5666	64.4722	4.75229
5_16710401_16715799	2.24636	7.23824	1.03165	0.309772	0.822778	AT5G41763	AT5G41763	5	16714509	16715882	+	1290	Promoter	52.0318	247.268	4.75226
5_15134201_15136599	2.24421	6.31887	1.02584	0.311139	0.822778	AT5G37990	AT5G37990	5	15133867	15135169	-	968	Promoter	27.2927	129.692	4.7519
3_8012001_8015599	2.24506	6.74622	1.02874	0.310456	0.822778	PAP85	AT3G22640	3	8011724	8013941	-	1658	Promoter	36.8691	175.167	4.75105
5_6312201_6313399	2.24183	5.77025	1.0199	0.312543	0.822778	AT5G18933	AT5G18933	5	6313387	6314344	+	12	Promoter	18.5144	87.9575	4.75077
4_7828001_7829999	2.24341	6.23302	1.02465	0.311419	0.822778	SUVH9	AT4G13460	4	7823894	7827004	-	997	Promoter	25.6967	122.063	4.75017
1_6269601_6273599	2.24493	7.04527	1.0298	0.310205	0.822778	PUP9	AT1G18220	1	6269670	6269807	-	206	Promoter	45.4879	216.004	4.74862
5_19970801_19974599	2.24443	6.99912	1.02922	0.310342	0.822778	SHV2	AT5G49270	5	19971884	19974530	-	69	Promoter	44.0514	209.123	4.74726
3_10831801_10832999	2.23901	5.45927	1.01453	0.31382	0.822778	AT3G28830	AT3G28830	3	10831162	10833436	+	639	Intronexonboundary	14.8434	70.4557	4.7466
4_9385201_9385799	2.23479	4.96102	1.00458	0.316205	0.822778	AT4G16670	AT4G16670	4	9385119	9387754	+	82	Intronexonboundary	10.3744	49.2143	4.74381
5_17827801_17828599	2.23479	4.96102	1.00458	0.316205	0.822778	AT5G44260	AT5G44260	5	17829618	17831336	-	2737	Intergenic	10.3744	49.2143	4.74381
4_12857601_12861999	2.24386	7.45148	1.03016	0.310121	0.822778	AT4G25020	AT4G25020	4	12860332	12861975	-	24	Promoter	60.4909	286.909	4.74301
4_2555001_2555599	2.231	4.60123	0.995157	0.318485	0.822778	AT4G04990	AT4G04990	4	2554997	2557258	+	4	Intronexonboundary	7.98033	37.8457	4.74237
5_6362401_6363399	2.23818	5.57362	1.01502	0.313703	0.822778	IPT5	AT5G19040	5	6361776	6363713	-	314	Intronexonboundary	16.1203	76.4393	4.74181
1_25676401_25678199	2.24102	6.29964	1.02305	0.311795	0.822778	AT1G68470	AT1G68470	1	25676361	25678468	-	269	Intronexonboundary	26.9735	127.897	4.74159
4_10380801_10388799	2.24421	8.2092	1.03203	0.309683	0.822778	AT4G18970	AT4G18970	4	10388722	10391298	-	2499	3UTR	102.627	486.608	4.74152
1_10868201_10873399	2.24298	7.53504	1.02964	0.310244	0.822778	WRKY14	AT1G30650	1	10868218	10871297	+	17	Promoter	64.1619	304.112	4.73976
5_20209801_20213799	2.24203	7.13496	1.02767	0.310706	0.822778	AT5G49750	AT5G49750	5	20210878	20213734	+	1077	Promoter	48.5204	229.916	4.73854
3_16687001_16689599	2.24063	6.52367	1.02396	0.311581	0.822778	AT3G45490	AT3G45490	3	16686962	16687893	-	892	Promoter	31.6021	149.737	4.7382
4_14189401_14190999	2.23747	5.67958	1.01545	0.313602	0.822778	YUC8	AT4G28720	4	14192569	14194302	+	1570	1to5kb	17.3971	82.4228	4.73772
1_19386401_19389599	2.24127	6.88379	1.02612	0.311071	0.822778	AT1G52110	AT1G52110	1	19386709	19389740	-	141	Intronexonboundary	40.6997	192.818	4.73759
4_12888401_12890199	2.23861	6.15714	1.02014	0.312486	0.822778	MC2	AT4G25110	4	12887474	12890262	-	63	Intronexonboundary	24.4198	115.631	4.73514
3_7100601_7101799	2.23564	5.51523	1.01232	0.314348	0.822778	AT3G20360	AT3G20360	3	7099771	7101637	-	162	Promoter	15.4818	73.2979	4.73444
1_26606201_26607399	2.23685	5.77828	1.01581	0.313514	0.822778	TAA1	AT1G70560	1	26604855	26607652	+	1346	Intronexonboundary	18.674	88.4063	4.7342
3_19906001_19909999	2.24015	7.34684	1.02674	0.310925	0.822778	CHX20	AT3G53720	3	19905591	19910244	-	245	Intronexonboundary	56.3411	266.565	4.73127
3_7754201_7765599	2.24135	8.61106	1.03017	0.310118	0.822778	AT3G22010	AT3G22010	3	7754311	7755762	+	110	Promoter	135.985	643.376	4.73124
3_16236201_16237799	2.23613	5.90384	1.01624	0.313412	0.822778	AT3G44700	AT3G44700	3	16236992	16237793	-	6	Promoter	20.4296	96.6336	4.73007
5_15093601_15096999	2.23863	6.93643	1.02411	0.311545	0.822778	AT5G37900	AT5G37900	5	15093903	15094802	-	1201	Promoter	42.2957	199.999	4.72857
1_11701601_11703999	2.23718	6.36995	1.02025	0.31246	0.822778	AT1G32420	AT1G32420	1	11701995	11702903	+	394	Promoter	28.41	134.33	4.72826
5_3080001_3080599	2.2253	4.59682	0.990411	0.319642	0.822778	AT5G09876	AT5G09876	5	3079887	3080435	+	114	Intronexonboundary	7.98033	37.6961	4.72362
5_21101201_21103399	2.23562	6.36071	1.01889	0.312783	0.822778	AT5G51930	AT5G51930	5	21101116	21103818	+	85	Intronexonboundary	28.2504	133.432	4.7232
1_6643201_6645399	2.23538	6.40773	1.01895	0.312768	0.822778	AT1G19230	AT1G19230	1	6643942	6649375	+	741	Promoter	29.208	137.92	4.72198
4_6681601_6682399	2.23001	5.26036	1.00477	0.316159	0.822778	AT4G10870	AT4G10870	4	6683555	6684076	-	1677	Intergenic	12.9281	61.0317	4.72085
5_26508201_26509599	2.23336	6.04768	1.01501	0.313706	0.822778	DIM1B	AT5G66360	5	26510146	26511844	+	547	Promoter	22.6641	106.955	4.71913
3_5234801_5235799	2.22988	5.37517	1.00603	0.315857	0.822778	NAC3	AT3G15500	3	5234457	5236196	+	344	Intronexonboundary	14.0454	66.2673	4.71808
4_2556601_2557199	2.22589	4.88938	0.996134	0.318248	0.822778	AT4G04990	AT4G04990	4	2554997	2557258	+	1604	Intronexonboundary	9.89561	46.6713	4.71637
5_24792601_24797999	2.23496	7.57056	1.02298	0.311813	0.822778	ABCA12	AT5G61700	5	24793779	24798745	+	1178	Promoter	66.0771	311.441	4.7133
4_11815801_11817799	2.23143	6.00587	1.0131	0.314162	0.822778	AT4G22400	AT4G22400	4	11816729	11817912	+	928	Promoter	22.0257	103.814	4.7133
3_18290801_18294999	2.23435	7.37016	1.02194	0.312059	0.822778	AT3G49320	AT3G49320	3	18288172	18290672	-	129	Promoter	57.4584	270.754	4.71217
5_19626001_19626799	2.22632	5.15109	1.00032	0.317232	0.822778	AT5G48420	AT5G48420	5	19626362	19626790	-	9	Promoter	11.9705	56.3945	4.71113
1_17627401_17632599	2.23389	7.27968	1.02129	0.312213	0.822778	ATE2F2	AT1G47870	1	17634697	17637809	+	2098	1to5kb	53.947	254.149	4.71109
1_28433201_28435399	2.23082	6.32447	1.01466	0.313788	0.822778	AT1G75720	AT1G75720	1	28434524	28435489	-	90	Intronexonboundary	27.6119	129.992	4.7078
5_18535201_18536399	2.22667	5.40383	1.00369	0.31642	0.822778	AT5G45690	AT5G45690	5	18534999	18536316	-	83	Promoter	14.3646	67.6136	4.70696
5_15984401_15986799	2.22932	6.04442	1.01162	0.314515	0.822778	CLPS5	AT5G39930	5	15985025	15987339	-	540	Intronexonboundary	22.6641	106.656	4.70593
3_9541601_9541999	2.21921	4.53713	0.984241	0.321154	0.822778	AT3G26110	AT3G26110	3	9541483	9542164	+	118	3UTR	7.66112	36.0506	4.70566
3_18949801_18950199	2.2194	4.56502	0.984962	0.320977	0.822778	AT3G51020	AT3G51020	3	18949645	18950221	+	156	Intronexonboundary	7.82072	36.7985	4.70526
5_22506401_22507599	2.22681	5.52248	1.00507	0.316087	0.822778	AT5G55560	AT5G55560	5	22506216	22507879	-	280	Intronexonboundary	15.6414	73.5971	4.70526
1_29517001_29519199	2.23046	6.55079	1.01558	0.313569	0.822778	AT1G78450	AT1G78450	1	29516989	29518028	-	1027	Promoter	32.4001	152.43	4.7046
1_19396001_19410199	2.2325	8.75269	1.02287	0.311839	0.822778	AT1G52120	AT1G52120	1	19396081	19398244	-	2243	Promoter	150.828	709.195	4.702
4_1240001_1243399	2.23002	6.89128	1.01672	0.313298	0.822778	GA1	AT4G02780	4	1237671	1244822	-	1423	Intronexonboundary	41.1785	193.566	4.70066
3_8300201_8301999	2.22721	5.92922	1.00901	0.31514	0.822778	AT3G23245	AT3G23245	3	8300381	8300833	-	632	Promoter	20.9085	98.279	4.70044
1_26829401_26830199	2.2217	4.97165	0.993972	0.318773	0.822778	KCS7	AT1G71160	1	26828701	26830208	-	9	5UTR	10.534	49.5135	4.70033
4_15435601_15443599	2.23149	8.10421	1.02114	0.312248	0.822778	BAT1	AT4G31910	4	15440971	15444006	+	2628	Promoter	96.0832	451.605	4.70015
4_17844401_17845599	2.2228	5.22005	0.998308	0.31772	0.822778	AT4G37950	AT4G37950	4	17844361	17849274	+	40	Intronexonboundary	12.6089	59.2367	4.698
4_13173401_13174399	2.22306	5.28862	0.999375	0.317462	0.822778	VATG3	AT4G25950	4	13173443	13174541	-	142	Intronexonboundary	13.2473	62.2284	4.69743
5_7379001_7379999	2.22325	5.33799	1.00011	0.317283	0.822778	NIT4	AT5G22300	5	7379187	7382025	+	186	Promoter	13.7262	64.4722	4.69703
1_544601_549599	2.22959	7.33415	1.01784	0.313031	0.822778	MEA	AT1G02580	1	544733	549202	+	132	Promoter	56.1815	263.872	4.69678
5_8914401_8916599	2.22751	6.34612	1.01203	0.314417	0.822778	RD22	AT5G25610	5	8914122	8916856	-	257	Intronexonboundary	28.0908	131.936	4.69678
4_10748401_10752199	2.22776	6.81584	1.01452	0.313821	0.822778	AT4G19760	AT4G19760	4	10750381	10752028	+	1818	Promoter	39.1036	183.544	4.69378
1_26948601_26951799	2.22779	6.88946	1.01485	0.313745	0.822778	AT1G71691	AT1G71691	1	26948743	26951547	-	252	Promoter	41.1785	193.267	4.6934
3_3772401_3773199	2.21751	4.98898	0.99079	0.319549	0.822778	AT3G11920	AT3G11920	3	3772311	3774887	+	90	Intronexonboundary	10.6936	50.1118	4.68613
1_21359201_21359999	2.21583	4.79056	0.98625	0.320661	0.822778	AT1G57670	AT1G57670	1	21357169	21359872	-	127	Promoter	9.25718	43.3804	4.68613
4_12344401_12345599	2.2197	5.30254	0.996768	0.318094	0.822778	CHX17	AT4G23700	4	12342376	12346051	-	452	Intronexonboundary	13.407	62.8268	4.68613
1_25592201_25593799	2.22306	5.98889	1.00601	0.315862	0.822778	AT1G68280	AT1G68280	1	25592286	25593640	-	159	Promoter	21.8661	102.467	4.68613
5_10719401_10721599	2.22407	6.28591	1.00881	0.315189	0.822778	ANX2	AT5G28680	5	10719127	10722361	-	762	3UTR	26.9735	126.402	4.68613
3_18173401_18173999	2.21023	4.28679	0.971305	0.324355	0.822778	AT3G49030	AT3G49030	3	18173087	18174947	+	314	Exon	6.38426	29.9175	4.68613
4_14274401_14277199	2.22351	6.58649	1.00996	0.314913	0.822778	AT4G28940	AT4G28940	4	14274341	14277252	+	60	Intronexonboundary	33.3578	156.169	4.68165
3_6736601_6738399	2.22194	6.18907	1.00644	0.315757	0.822778	AT3G19430	AT3G19430	3	6736061	6738518	-	119	Intronexonboundary	25.2178	118.025	4.6802
5_8657801_8659399	2.22024	5.85774	1.00266	0.316668	0.822778	CIPK25	AT5G25110	5	8657604	8659352	-	47	Promoter	19.9508	93.3426	4.67864
1_20688201_20691999	2.22314	6.83513	1.01074	0.314726	0.822778	EDA11	AT1G55420	1	20691591	20694039	-	2040	3UTR	39.742	185.937	4.67861
4_10703201_10704599	2.21968	5.7645	1.00143	0.316965	0.822778	IRT2	AT4G19680	4	10703348	10704838	+	147	Promoter	18.674	87.3591	4.67812
5_17830001_17831199	2.21945	5.72792	1.00092	0.317088	0.822778	AT5G44260	AT5G44260	5	17829618	17831336	-	137	5UTR	18.1952	85.1153	4.67791
5_2376601_2378799	2.21949	6.08527	1.00372	0.316411	0.822778	GRP14	AT5G07510	5	2377703	2378829	-	30	Intronexonboundary	23.4622	109.648	4.67338
3_765401_767199	2.21884	5.9855	1.00248	0.316711	0.822778	AT3G03280	AT3G03280	3	765420	766387	+	19	Promoter	21.8661	102.168	4.67245
5_3502001_3503999	2.21817	5.88939	1.0012	0.317021	0.822778	MYB64	AT5G11050	5	3502092	3503834	+	91	Promoter	20.4296	95.4369	4.67149
1_12852001_12853599	2.21758	5.80996	1.00007	0.317294	0.822778	PHI-1	AT1G35140	1	12851983	12853235	+	18	5UTR	19.3124	90.2013	4.67064
1_10596801_10620199	2.22252	9.36335	1.01502	0.313703	0.822778	AT1G30190	AT1G30190	1	10618893	10620067	+	1306	Promoter	231.908	1082.71	4.66872
1_10574001_10579199	2.22057	7.32679	1.01027	0.314838	0.822778	NCED5	AT1G30100	1	10571310	10573365	+	2691	Intergenic	56.1815	262.227	4.6675
4_17718201_17723399	2.22017	7.25574	1.00973	0.314967	0.822778	AT4G37710	AT4G37710	4	17718118	17718771	+	83	5UTR	53.4682	249.512	4.66655
5_17372001_17374199	2.21723	6.28038	1.00308	0.316566	0.822778	WRKY49	AT5G43290	5	17371808	17373221	-	978	Promoter	26.9735	125.803	4.66395
1_29980201_29982799	2.21803	6.58882	1.0054	0.316008	0.822778	WAKL10	AT1G79680	1	29979973	29982819	-	20	Intronexonboundary	33.5174	156.319	4.66382
1_30350801_30352599	2.21589	6.12023	1.00097	0.317075	0.822778	AT1G80750	AT1G80750	1	30348670	30350564	+	2131	Intergenic	24.1006	112.34	4.66131
5_16657001_16657799	2.20998	5.06271	0.985682	0.3208	0.822778	AT5G41660	AT5G41660	5	16656708	16658405	+	293	Intronexonboundary	11.3321	52.8044	4.65973
3_16242401_16245399	2.21618	6.5322	1.00358	0.316445	0.822778	AT3G44703	AT3G44703	3	16239471	16244674	+	2930	Intronexonboundary	32.2405	150.186	4.6583
5_7509801_7511599	2.21528	6.25348	1.0013	0.316995	0.822778	AT5G22600	AT5G22600	5	7509843	7511788	+	42	Promoter	26.4947	123.41	4.6579
4_234601_235599	2.20859	4.96136	0.983073	0.321441	0.822778	MYB3R2	AT4G00540	4	234597	237582	-	1983	Intronexonboundary	10.534	49.0647	4.65773
3_4768801_4770199	2.21122	5.43713	0.991292	0.319427	0.822778	ATPMEPCRC	AT3G14300	3	4766905	4769936	-	263	Promoter	14.8434	69.1095	4.6559
4_10225001_10226999	2.21435	6.15588	0.99992	0.31733	0.822778	DSEL	AT4G18550	4	10224661	10227140	-	141	Intronexonboundary	24.739	115.182	4.6559
4_12847001_12849199	2.21469	6.36756	1.00147	0.316954	0.822778	UMAMIT16-psi	AT4G24980	4	12846797	12848376	-	823	Promoter	28.7292	133.731	4.65489
1_21639801_21641799	2.21348	6.0708	0.998635	0.317641	0.822778	ZW2	AT1G58330	1	21641091	21642041	+	708	Promoter	23.3026	108.451	4.65404
1_24602201_24602799	2.20507	4.73448	0.976496	0.323065	0.822778	AT1G66090	AT1G66090	1	24602033	24604763	+	168	Intronexonboundary	8.93797	41.5853	4.65266
1_4296001_4302399	2.21628	7.57246	1.00734	0.315542	0.822778	LPLAT1	AT1G12640	1	4303280	4305907	-	3508	Intergenic	66.8752	311.142	4.65258
4_12113201_12114999	2.21238	5.96999	0.99701	0.318035	0.822778	AT4G23120	AT4G23120	4	12113308	12115523	+	107	Promoter	21.7065	100.972	4.65168
5_14694201_14696199	2.21238	5.96999	0.99701	0.318035	0.822778	AT5G37140	AT5G37140	5	14690436	14692851	+	3765	Intergenic	21.7065	100.972	4.65168
5_22869001_22870799	2.21257	6.16353	0.9985	0.317674	0.822778	AT5G56480	AT5G56480	5	22870259	22870817	-	18	Intronexonboundary	24.8986	115.781	4.65009
4_7401201_7403999	2.21217	6.28464	0.998909	0.317575	0.822778	AZI1	AT4G12470	4	7401087	7401951	-	750	Promoter	27.1331	126.102	4.64754
4_17912401_17913799	2.20893	5.49393	0.990007	0.319741	0.822778	CSLD4	AT4G38190	4	17909832	17913790	-	9	Promoter	15.4818	71.9516	4.64749
3_16369001_16369399	2.20062	4.49453	0.968264	0.325114	0.822778	AT3G44830	AT3G44830	3	16368890	16372443	+	111	Intronexonboundary	7.50151	34.8539	4.64625
1_24212201_24213799	2.20912	5.70731	0.992193	0.319207	0.822778	AT1G65180	AT1G65180	1	24211678	24213946	-	147	Exon	18.0355	83.769	4.64466
3_9431801_9433999	2.21012	6.11559	0.996157	0.318242	0.822778	AT3G25810	AT3G25810	3	9430762	9434000	+	1039	Intronexonboundary	24.1006	111.892	4.64269
5_15165401_15167999	2.21034	6.40285	0.998061	0.31778	0.822778	AT5G38020	AT5G38020	5	15165642	15167864	-	135	Promoter	29.5272	137.022	4.64054
4_1271801_1272399	2.20178	4.82577	0.975378	0.323343	0.822778	AT4G02870	AT4G02870	4	1271654	1272746	-	347	Intronexonboundary	9.5764	44.4275	4.63927
3_17465801_17467799	2.20869	6.00782	0.994225	0.318712	0.822778	AT3G47400	AT3G47400	3	17465510	17468118	+	291	Intronexonboundary	22.3449	103.664	4.63927
4_14761601_14764399	2.20987	6.48432	0.998099	0.317771	0.822778	AT4G30170	AT4G30170	4	14762819	14764636	+	1218	Promoter	31.2829	145.1	4.63832
5_17004401_17005599	2.20546	5.46216	0.986819	0.320521	0.822778	AT5G42530	AT5G42530	5	17004738	17005510	-	89	Promoter	15.1626	70.3062	4.63681
5_5971001_5971599	2.20038	4.75488	0.973041	0.323923	0.822778	AT5G18037	AT5G18037	5	5971101	5971566	-	33	Promoter	9.09758	42.1837	4.63681
4_12627201_12628199	2.20306	5.32197	0.983302	0.321385	0.822778	AT4G24420	AT4G24420	4	12626640	12627606	+	561	Intronexonboundary	13.7262	63.5747	4.63164
5_15525801_15526999	2.2048	5.75258	0.989023	0.319981	0.822778	GDU7	AT5G38770	5	15526065	15526575	+	264	Promoter	18.674	86.4616	4.63006
4_10421801_10424799	2.20746	6.70329	0.99713	0.318006	0.822778	NLM1	AT4G19030	4	10421521	10423508	-	1291	Promoter	36.5499	169.184	4.62884
2_14675601_14679599	2.20747	6.78769	0.997496	0.317917	0.822778	MEE22	AT2G34780	2	14668440	14673904	+	7161	Intergenic	38.7844	179.505	4.62828
5_23247601_23248999	2.20417	5.85604	0.989356	0.3199	0.822778	VIN3	AT5G57380	5	23246395	23249504	-	505	Intronexonboundary	20.1104	93.0435	4.62663
4_10924401_10926599	2.20549	6.39125	0.993972	0.318773	0.822778	AT4G20230	AT4G20230	4	10924100	10926833	-	234	Intronexonboundary	29.3676	135.826	4.62501
3_4748401_4748799	2.19369	4.46039	0.96195	0.326696	0.822778	AT3G14260	AT3G14260	3	4747769	4748859	-	60	Intronexonboundary	7.3419	33.9564	4.62501
1_24665801_24674399	2.20809	8.19733	1.00171	0.316898	0.822778	AT1G66210	AT1G66210	1	24665538	24668850	-	3049	Promoter	103.904	480.475	4.62423
3_22324001_22327399	2.2058	6.75676	0.995981	0.318285	0.822778	HAT3	AT3G60390	3	22320580	22322661	-	1340	1to5kb	37.9864	175.616	4.62313
4_7659401_7661199	2.20402	6.20118	0.991649	0.31934	0.822778	AT4G13190	AT4G13190	4	7659303	7662283	-	1084	Intronexonboundary	25.6967	118.773	4.6221
5_4623001_4624799	2.20355	6.17425	0.991096	0.319475	0.822778	MYB40	AT5G14340	5	4623198	4624960	+	197	Promoter	25.2178	116.529	4.62088
4_6882601_6883799	2.19932	5.3028	0.980019	0.322194	0.822778	AT4G11310	AT4G11310	4	6883513	6885517	+	286	Promoter	13.5666	62.6772	4.61998
4_15626001_15629399	2.20416	6.73133	0.994514	0.318642	0.822778	AT4G32375	AT4G32375	4	15629115	15631690	+	284	Promoter	37.3479	172.474	4.61804
4_9581801_9582799	2.19788	5.23492	0.978029	0.322686	0.822778	EXLB1	AT4G17030	4	9581562	9583290	-	491	Intronexonboundary	12.9281	59.6854	4.61671
4_12717801_12722999	2.20498	7.55295	0.997862	0.317828	0.822778	APPB1	AT4G24640	4	12717788	12719287	+	13	Intronexonboundary	66.3963	306.505	4.61629
5_2446801_2451599	2.20416	7.22122	0.996282	0.318212	0.822778	MYB29	AT5G07690	5	2446669	2448584	+	132	Intronexonboundary	52.6702	243.08	4.61513
1_29602801_29604599	2.20136	6.15449	0.989155	0.319949	0.822778	TBL42	AT1G78710	1	29601253	29604610	+	1548	Intronexonboundary	24.8986	114.883	4.61404
5_23399601_23400199	2.19208	4.62406	0.963941	0.326196	0.822778	AT5G57750	AT5G57750	5	23399668	23400300	+	67	Promoter	8.29954	38.2944	4.61404
3_21475001_21475399	2.18748	4.23602	0.951757	0.329272	0.822778	AT3G58000	AT3G58000	3	21474870	21475750	+	131	Exon	6.22466	28.7208	4.61404
5_873601_874599	2.1977	5.38081	0.979569	0.322305	0.822778	AT5G03495	AT5G03495	5	873293	875251	-	652	Intronexonboundary	14.3646	66.2673	4.61324
5_4488801_4489799	2.19663	5.33291	0.978161	0.322653	0.822778	TT4	AT5G13930	5	4488476	4490264	+	325	Intronexonboundary	13.8858	64.0235	4.61072
4_10142801_10145399	2.20079	6.46972	0.99049	0.319623	0.822778	GOX3	AT4G18360	4	10145895	10148764	-	3365	Intergenic	31.1233	143.454	4.60923
5_22989401_22991599	2.20026	6.36374	0.989489	0.319867	0.822778	GNC	AT5G56860	5	22989216	22991530	-	69	Promoter	28.8888	133.133	4.60846
3_4095601_4096199	2.19205	4.8182	0.967346	0.325343	0.822778	AT3G12880	AT3G12880	3	4095414	4096236	+	187	3UTR	9.5764	44.1283	4.60803
4_2508601_2509599	2.19469	5.24937	0.97559	0.32329	0.822778	DES-1-LIKE	AT4G04930	4	2509053	2511145	+	452	Promoter	13.0877	60.2838	4.60613
5_16089601_16091599	2.19856	6.19679	0.987111	0.320449	0.822778	SWEET8	AT5G40260	5	16089678	16091797	+	77	Promoter	25.6967	118.324	4.60464
3_735401_739399	2.19998	7.04325	0.992235	0.319197	0.822778	GSTF11	AT3G03190	3	734892	735987	+	509	Intronexonboundary	46.6051	214.509	4.60268
3_6913801_6916399	2.19858	6.57307	0.989175	0.319944	0.822778	AT3G19890	AT3G19890	3	6914910	6916142	-	257	Promoter	33.5174	154.225	4.60134
1_28598801_28600399	2.19564	5.78074	0.981713	0.321776	0.822778	AT1G76230	AT1G76230	1	28599678	28600491	-	92	Intronexonboundary	19.1528	88.1071	4.60022
1_8352801_8374599	2.20017	9.37248	0.996336	0.318199	0.822778	SRO2	AT1G23550	1	8350728	8352791	+	2073	Intergenic	236.377	1086.6	4.5969
3_19491201_19492999	2.19572	6.14995	0.984468	0.321098	0.822778	AT3G52550	AT3G52550	3	19492099	19492987	-	12	Promoter	24.8986	114.434	4.59602
5_2488801_2489399	2.1885	4.86015	0.96514	0.325895	0.822778	AT5G07800	AT5G07800	5	2486540	2489408	-	9	5UTR	9.89561	45.4746	4.59543
1_21136201_21137999	2.1936	5.69491	0.979302	0.322371	0.822778	NAS4	AT1G56430	1	21136835	21138277	+	634	Promoter	18.0355	82.8715	4.5949
3_9627601_9629199	2.19405	5.81411	0.980683	0.32203	0.822778	CYP71B25	AT3G26270	3	9627562	9629200	-	1	Intronexonboundary	19.6316	90.2013	4.5947
1_2658601_2661799	2.19664	6.72523	0.988253	0.32017	0.822778	ALMT1	AT1G08430	1	2658602	2661310	+	1	Promoter	37.3479	171.577	4.59401
1_29810401_29811999	2.19418	5.9134	0.981565	0.321813	0.822778	AGC1.7	AT1G79250	1	29810134	29812683	-	684	Intronexonboundary	21.0681	96.7832	4.59383
1_9263601_9272999	2.19845	8.34401	0.993888	0.318794	0.822778	MYB117	AT1G26780	1	9270952	9272713	+	2047	Promoter	115.715	531.485	4.59306
3_9843601_9844999	2.19319	5.77879	0.979683	0.322277	0.822778	AT3G26760	AT3G26760	3	9843460	9845176	+	141	Intronexonboundary	19.1528	87.9575	4.59241
1_28178001_28178799	2.19118	5.37565	0.974174	0.323641	0.822778	PR5	AT1G75040	1	28177670	28179022	+	331	Intronexonboundary	14.3646	65.9681	4.59241
1_24061001_24062599	2.1938	5.98578	0.981783	0.321759	0.822778	AMT1%3B2	AT1G64780	1	24060640	24062804	-	205	5UTR	22.1853	101.869	4.59174
5_1579201_1584199	2.19708	7.40572	0.990928	0.319516	0.822778	PRX52	AT5G05340	5	1578869	1580875	-	1674	Promoter	60.1717	276.288	4.59167
3_10806201_10807599	2.19165	5.71792	0.977902	0.322717	0.822778	AT3G28780	AT3G28780	3	10805857	10808461	-	862	Exon	18.3548	84.2178	4.58834
1_25972001_25973599	2.19105	5.78871	0.978007	0.322691	0.822778	AT1G69080	AT1G69080	1	25971915	25973505	-	94	Promoter	19.3124	88.5558	4.58544
1_23050601_23055199	2.19461	7.26028	0.98847	0.320117	0.822778	AT1G62333	AT1G62333	1	23050381	23050940	+	220	3UTR	54.4259	249.512	4.58444
5_24581001_24585799	2.19471	7.46685	0.989116	0.319958	0.822778	AT5G61120	AT5G61120	5	24582225	24585818	-	19	Intronexonboundary	62.885	288.255	4.58385
5_3310801_3313399	2.19236	6.30156	0.982615	0.321554	0.822778	AIL6	AT5G10510	5	3315401	3320323	+	2002	1to5kb	27.7715	127.299	4.58379
1_18763001_18764799	2.19144	6.05309	0.980308	0.322123	0.822778	AT1G50650	AT1G50650	1	18763640	18764367	-	432	Promoter	23.3026	106.806	4.58342
1_22452401_22454199	2.19093	6.03324	0.979746	0.322262	0.822778	GA20OX4	AT1G60980	1	22452573	22454140	+	172	Promoter	22.9834	105.31	4.582
5_16660001_16660999	2.18698	5.34113	0.97036	0.32459	0.822778	AT5G41660	AT5G41660	5	16656708	16658405	+	3293	Intronexonboundary	14.0454	64.3227	4.57963
3_8026201_8032999	2.19359	7.67822	0.988688	0.320063	0.822778	AT3G22710	AT3G22710	3	8026202	8027274	-	1073	Promoter	72.9402	334.029	4.57949
5_21719401_21722799	2.19231	6.9721	0.985631	0.320813	0.822778	AT5G53486	AT5G53486	5	21721667	21722838	+	1132	Promoter	44.5302	203.888	4.57864
5_24190601_24191799	2.1865	5.3249	0.969785	0.324734	0.822778	AT5G60070	AT5G60070	5	24190264	24192894	-	1095	Intronexonboundary	13.8858	63.5747	4.57841
4_10935801_10936599	2.18339	4.98255	0.962846	0.326471	0.822778	AT4G20250	AT4G20250	4	10937990	10940644	-	4045	Intergenic	10.8532	49.6631	4.57587
5_5408001_5411399	2.19125	6.97124	0.984752	0.321028	0.822778	KAN	AT5G16560	5	5406863	5411766	-	367	Intronexonboundary	44.5302	203.738	4.57528
5_1481001_1485399	2.1918	7.34732	0.98639	0.320626	0.822778	AT5G05020	AT5G05020	5	1480772	1481636	-	635	Promoter	57.9372	265.069	4.57511
3_7694401_7695599	2.18559	5.40176	0.96989	0.324708	0.822778	SK7	AT3G21840	3	7695228	7695936	-	337	3UTR	14.6838	67.1648	4.57407
4_6244001_6245599	2.18724	5.73855	0.974463	0.32357	0.822778	AT4G09965	AT4G09965	4	6244740	6245686	-	87	Intronexonboundary	18.674	85.4145	4.57399
1_24906601_24907399	2.18368	5.11748	0.96495	0.325943	0.822778	SWEET6	AT1G66770	1	24906451	24907236	-	163	Promoter	11.9705	54.7491	4.57367
5_2183401_2185599	2.18859	6.22343	0.979046	0.322434	0.822778	AT5G07030	AT5G07030	5	2183328	2185972	-	373	Intronexonboundary	26.3351	120.418	4.57253
5_8942401_8943999	2.18566	5.50386	0.971005	0.32443	0.822778	AT5G25630	AT5G25630	5	8947223	8949741	+	3224	1to5kb	15.8011	72.2508	4.57253
3_8118601_8119399	2.18129	4.91911	0.960211	0.327134	0.822778	AT3G22910	AT3G22910	3	8116292	8119490	-	91	5UTR	10.3744	47.4193	4.57078
5_23331601_23336599	2.18989	7.36532	0.984859	0.321002	0.822778	MYB36	AT5G57620	5	23334767	23336632	+	1832	Promoter	58.7352	268.36	4.56898
3_15091601_15095199	2.18941	7.12459	0.983751	0.321274	0.822778	AT3G43110	AT3G43110	3	15091521	15092521	-	920	Promoter	49.6377	226.775	4.5686
5_24237601_24239199	2.18546	5.76088	0.973187	0.323887	0.822778	AT5G60190	AT5G60190	5	24234431	24236242	+	3170	Intergenic	18.9932	86.7608	4.568
1_463201_468799	2.18993	7.65949	0.985613	0.320817	0.822778	AT1G02330	AT1G02330	1	461946	463618	-	417	Promoter	72.1422	329.541	4.56794
5_9359801_9360799	2.18046	5.02005	0.96101	0.326933	0.822778	AT5G26617	AT5G26617	5	9360462	9360988	+	337	Promoter	11.1725	51.0094	4.56563
4_9057401_9059999	2.18728	6.69931	0.980405	0.322099	0.822778	AT4G15980	AT4G15980	4	9057228	9060114	-	115	Intronexonboundary	36.8691	168.286	4.56442
4_14184001_14186199	2.1863	6.32086	0.977732	0.322759	0.822778	XIH	AT4G28710	4	14171998	14182168	+	12003	Intergenic	28.2504	128.944	4.56435
3_16678801_16681399	2.18726	6.74174	0.980568	0.322059	0.822778	AT3G45470	AT3G45470	3	16680505	16681261	-	138	Promoter	37.9864	173.372	4.56406
3_17278601_17279399	2.17818	4.82994	0.956301	0.328121	0.822778	AT3G46910	AT3G46910	3	17278542	17279652	+	59	Intronexonboundary	9.736	44.4275	4.56322
3_3615801_3616999	2.18267	5.50149	0.96854	0.325044	0.822778	AT3G11490	AT3G11490	3	3617264	3620064	-	3065	Intergenic	15.8011	72.1012	4.56306
3_11218001_11218999	2.17904	4.97915	0.959274	0.32737	0.822778	AT3G29260	AT3G29260	3	11215952	11216866	-	1135	1to5kb	10.8532	49.5135	4.56209
5_15218001_15218999	2.17974	5.11439	0.961706	0.326757	0.822778	AT5G38130	AT5G38130	5	15217819	15219372	-	373	Exon	11.9705	54.5995	4.56117
5_8552801_8553999	2.18172	5.47231	0.967469	0.325312	0.822778	AT5G24880	AT5G24880	5	8552647	8554275	+	154	Exon	15.4818	70.6053	4.56053
3_1693601_1693999	2.16939	4.15303	0.935206	0.333514	0.822778	AT3G05727	AT3G05727	3	1693548	1694140	+	53	Intronexonboundary	5.90544	26.9258	4.55948
4_14043801_14046399	2.18483	6.47849	0.97736	0.322851	0.822778	A7	AT4G28395	4	14043940	14044902	+	139	Promoter	31.6021	144.053	4.55833
3_7468001_7473399	2.18656	7.48897	0.982421	0.321602	0.822778	DOF2	AT3G21270	3	7474544	7475903	+	1145	1to5kb	64.1619	292.444	4.55791
5_22269801_22271799	2.18335	6.04659	0.973606	0.323782	0.822778	AT5G54820	AT5G54820	5	22269859	22271777	+	58	Promoter	23.3026	106.207	4.55775
3_10682001_10683599	2.18258	6.08408	0.973232	0.323875	0.822778	AT3G28500	AT3G28500	3	10682029	10682979	+	28	Promoter	23.941	109.049	4.55492
4_17575201_17576799	2.18128	5.78091	0.96993	0.324698	0.822778	AT4G37380	AT4G37380	4	17571816	17573938	-	1263	1to5kb	19.3124	87.9575	4.55446
1_1663801_1668999	2.18419	7.4583	0.980386	0.322103	0.822778	CHX23	AT1G05580	1	1665356	1668924	-	75	Promoter	62.885	286.161	4.55055
5_15863601_15865799	2.18124	6.10168	0.972246	0.324121	0.822778	RABG1	AT5G39620	5	15864166	15865782	-	17	Promoter	24.2602	110.396	4.55048
1_19279601_19283199	2.18306	6.8365	0.977486	0.32282	0.822778	AT1G51900	AT1G51900	1	19279806	19282895	-	304	Promoter	40.6997	185.189	4.55014
3_10362001_10364799	2.182	6.52548	0.975257	0.323373	0.822778	MYB0	AT3G27920	3	10361790	10363607	-	1192	Promoter	32.7194	148.84	4.54898
3_23066201_23071799	2.18372	7.49022	0.980075	0.32218	0.822778	AT3G62350	AT3G62350	3	23071080	23071766	-	33	Promoter	64.3215	292.593	4.54892
5_22075201_22076399	2.17606	5.21772	0.960023	0.327181	0.822778	AT5G54370	AT5G54370	5	22075277	22076819	+	76	Promoter	12.9281	58.7879	4.54729
1_4826801_4835799	2.18332	8.20979	0.981139	0.321918	0.822778	AT1G14130	AT1G14130	1	4835724	4837771	-	1972	3UTR	106.298	483.168	4.54541
1_11562201_11565199	2.18093	6.61839	0.974816	0.323482	0.822778	IWS1	AT1G32130	1	11558755	11561920	-	281	Promoter	34.9538	158.862	4.54491
5_3345801_3350599	2.1816	7.42314	0.978154	0.322655	0.822778	CYP81K2	AT5G10600	5	3351037	3352894	+	438	Promoter	61.4485	279.13	4.54251
5_8581001_8581599	2.17218	4.912	0.952731	0.329025	0.822778	GDU5	AT5G24920	5	8584535	8585297	+	2936	1to5kb	10.3744	47.1201	4.54195
3_8226001_8229599	2.17884	6.94061	0.974393	0.323587	0.822778	RLP38	AT3G23120	3	8227222	8229619	-	20	Intronexonboundary	43.8918	199.101	4.53618
1_17502801_17511599	2.17995	8.00373	0.978024	0.322687	0.822778	CYP96A8	AT1G47620	1	17507893	17509731	-	1868	Promoter	92.2526	418.396	4.53533
5_25082201_25086399	2.17815	6.98092	0.973974	0.323691	0.822778	MYB96	AT5G62470	5	25078991	25081141	-	1060	1to5kb	45.1687	204.785	4.53379
5_8398201_8403399	2.17873	7.36013	0.975621	0.323282	0.822778	PP2-B12	AT5G24560	5	8402205	8403486	+	1194	Promoter	58.8948	267.014	4.53374
5_17911801_17912799	2.17096	5.17916	0.955406	0.328347	0.822778	AT5G44440	AT5G44440	5	17910480	17912643	-	156	Promoter	12.6089	57.1425	4.53191
5_19454801_19461599	2.17837	7.71208	0.976162	0.323148	0.822778	THAS1	AT5G48010	5	19456837	19461706	+	2036	Promoter	75.3343	341.359	4.53125
1_28595201_28596799	2.17441	5.90818	0.965301	0.325855	0.822778	AT1G76210	AT1G76210	1	28594950	28595996	-	795	Promoter	21.2277	96.1848	4.5311
4_15431201_15433399	2.17546	6.33592	0.968902	0.324954	0.822778	PKR2	AT4G31900	4	15431350	15438678	+	149	Promoter	28.7292	130.141	4.52993
5_15614601_15616399	2.17392	6.05821	0.965953	0.325691	0.822778	AT5G39010	AT5G39010	5	15615916	15616457	+	483	Promoter	23.6218	106.955	4.52782
4_9854201_9859999	2.17678	7.64879	0.974713	0.323508	0.822778	AT4G17700	AT4G17700	4	9854322	9855745	+	121	Promoter	72.1422	326.55	4.52647
3_2005201_2006199	2.17013	5.32782	0.95649	0.328073	0.822778	MYB108	AT3G06490	3	2003393	2006727	+	1808	Intronexonboundary	14.0454	63.5747	4.52638
4_11761401_11764199	2.175	6.60057	0.969852	0.324717	0.822778	AT4G22235	AT4G22235	4	11763625	11764328	+	574	Promoter	34.6346	156.768	4.52633
5_14649401_14650199	2.16866	5.12395	0.952846	0.328996	0.822778	AT5G37070	AT5G37070	5	14650913	14652363	+	714	Promoter	12.1301	54.8986	4.52582
5_20436601_20437599	2.16866	5.12395	0.952846	0.328996	0.822778	WR3	AT5G50200	5	20436180	20437815	+	421	Intronexonboundary	12.1301	54.8986	4.52582
4_7270201_7275999	2.17633	7.48421	0.973957	0.323695	0.822778	AT4G12150	AT4G12150	4	7268837	7270267	-	66	Promoter	64.3215	291.097	4.52567
1_18119001_18122199	2.17488	6.76714	0.970475	0.324562	0.822778	AT1G48990	AT1G48990	1	18121434	18122155	+	765	Promoter	38.944	176.214	4.52481
5_20389201_20393399	2.17526	7.06649	0.971881	0.324212	0.822778	AT5G50130	AT5G50130	5	20389915	20393306	+	714	Promoter	48.0416	217.351	4.52422
5_7355601_7357599	2.17368	6.37328	0.96765	0.325267	0.822778	AT5G22200	AT5G22200	5	7355570	7357122	+	31	Intronexonboundary	29.5272	133.582	4.52402
1_19373001_19374599	2.17052	5.68885	0.960359	0.327096	0.822778	AR791	AT1G52080	1	19369089	19372121	+	3912	Intronexonboundary	18.1952	82.2732	4.52171
1_27768601_27769999	2.1709	5.81826	0.961747	0.326747	0.822778	AT1G73850	AT1G73850	1	27766941	27770841	+	1660	Intronexonboundary	19.9508	90.2013	4.52118
3_19571401_19576199	2.17419	7.25621	0.971589	0.324284	0.822778	PAP21	AT3G52810	3	19570961	19573733	-	2332	Promoter	54.9047	248.166	4.51994
1_22985401_22991799	2.17391	7.49637	0.971994	0.324183	0.822778	AT1G62210	AT1G62210	1	22986002	22986861	+	601	Promoter	64.9599	293.491	4.51803
4_14636601_14640399	2.17308	6.98183	0.969797	0.324731	0.822778	AT4G29920	AT4G29920	4	14632413	14636101	-	500	Promoter	45.3283	204.785	4.51783
1_9892601_9915599	2.1744	9.36397	0.974945	0.32345	0.822778	AGP31	AT1G28290	1	9889101	9891015	-	1586	1to5kb	238.452	1076.73	4.5155
1_11997401_12000799	2.16948	6.30733	0.963843	0.32622	0.822778	AT1G33100	AT1G33100	1	11997500	12001421	+	99	Promoter	28.2504	127.449	4.5114
3_20645001_20646199	2.16453	5.27534	0.95135	0.329376	0.822778	AT3G55646	AT3G55646	3	20644843	20646688	+	158	Intronexonboundary	13.5666	61.1813	4.50971
4_14375201_14375799	2.16018	4.74734	0.940435	0.332166	0.822778	IQD25	AT4G29150	4	14378706	14380512	+	2907	1to5kb	9.25718	41.7349	4.50838
5_5852401_5853999	2.16729	5.94416	0.959743	0.327252	0.822778	AT5G17730	AT5G17730	5	5852498	5853999	-	0	Intronexonboundary	21.8661	98.5782	4.50827
1_11165601_11167599	2.1665	5.76913	0.957761	0.327752	0.822778	AT1G31250	AT1G31250	1	11166557	11167547	-	52	Promoter	19.3124	87.06	4.50798
1_20604601_20606399	2.16809	6.27389	0.96252	0.326553	0.822778	AT1G55240	AT1G55240	1	20604892	20606411	+	291	Promoter	27.6119	124.457	4.50736
3_5790801_5792599	2.16612	5.81444	0.957811	0.327739	0.822778	LPD1	AT3G16950	3	5786298	5790536	-	265	Promoter	19.9508	89.9021	4.50619
3_3570001_3571599	2.1649	5.73267	0.956157	0.328157	0.822778	AT3G11390	AT3G11390	3	3569828	3572062	+	173	Exon	18.8336	84.8162	4.50345
5_12594401_12595799	2.1649	5.73267	0.956157	0.328157	0.822778	CDR1	AT5G33340	5	12594427	12596003	+	26	Promoter	18.8336	84.8162	4.50345
3_1508001_1508799	2.15867	4.81479	0.940331	0.332193	0.822778	AT3G05300	AT3G05300	3	1508024	1508611	-	188	Promoter	9.736	43.8292	4.50176
1_3999001_3999799	2.1618	5.28939	0.949301	0.329897	0.822778	AT1G11850	AT1G11850	1	3999157	4000024	+	156	Promoter	13.7262	61.7797	4.50087
1_24268201_24269599	2.16379	5.70785	0.955042	0.328439	0.822778	CYP96A3	AT1G65340	1	24268135	24269646	-	47	Exon	18.5144	83.3203	4.5003
3_1813201_1816399	2.16695	6.71935	0.963768	0.326239	0.822778	AT3G06019	AT3G06019	3	1813114	1813224	-	23	Promoter	37.8268	170.231	4.50027
1_12763401_12765399	2.16463	5.93173	0.957481	0.327822	0.822778	TT1	AT1G34790	1	12763902	12765686	+	501	Promoter	21.7065	97.6807	4.50007
1_11527001_11529199	2.16441	6.10663	0.9585	0.327565	0.822778	SCAMP5	AT1G32050	1	11528385	11531350	+	814	Promoter	24.5794	110.545	4.49747
1_28505601_28510199	2.16656	7.0876	0.964795	0.325982	0.822778	EXL6	AT1G75930	1	28508072	28509881	+	2127	Promoter	48.9992	220.343	4.49686
5_24689001_24690999	2.16476	6.31151	0.960005	0.327185	0.822778	MYB28	AT5G61420	5	24689069	24691187	-	188	Intronexonboundary	28.41	127.748	4.49658
4_13210401_13213199	2.16458	6.44779	0.96058	0.327041	0.822778	PIRL8	AT4G26050	4	13210230	13213477	+	171	Intronexonboundary	31.2829	140.612	4.49486
5_26766201_26766999	2.15797	5.06013	0.943369	0.331413	0.822778	HEC1	AT5G67060	5	26765992	26767257	+	209	5UTR	11.6513	52.3557	4.49355
4_1608601_1609599	2.15913	5.30331	0.947296	0.330409	0.822778	AT4G03620	AT4G03620	4	1606702	1608665	-	64	Promoter	13.8858	62.378	4.49222
1_6449201_6453999	2.16509	7.18083	0.963886	0.32621	0.822778	MYB47	AT1G18710	1	6450585	6453263	+	1384	Promoter	52.351	235.152	4.49183
1_27537601_27539399	2.16289	6.19421	0.9578	0.327742	0.822778	OCT1	AT1G73220	1	27538190	27540235	+	589	Promoter	26.1755	117.576	4.49183
1_27170401_27171999	2.16163	5.86592	0.954551	0.328564	0.822778	AT1G72200	AT1G72200	1	27169759	27171410	-	589	Promoter	20.7489	93.1931	4.49148
5_14531801_14533799	2.16223	6.05834	0.956401	0.328095	0.822778	GSL09	AT5G36870	5	14518008	14534060	+	13793	Intronexonboundary	23.7814	106.806	4.49114
5_19023401_19024999	2.1604	5.74091	0.95256	0.329069	0.822778	AT5G46874	AT5G46874	5	19022383	19022699	+	1018	Intergenic	18.9932	85.2649	4.48924
5_6841001_6841599	2.1537	4.71873	0.93476	0.333629	0.822778	HHP1	AT5G20270	5	6840833	6842946	-	1347	Intronexonboundary	9.09758	40.8374	4.48882
1_26758201_26761399	2.16286	6.76326	0.960596	0.327037	0.822778	AT1G70970	AT1G70970	1	26759834	26761042	+	1565	Promoter	39.1036	175.466	4.48721
4_17138801_17139599	2.15672	5.18536	0.943965	0.33126	0.822778	FAH1	AT4G36220	4	17137313	17139777	-	178	Intronexonboundary	12.7685	57.292	4.48697
1_28335801_28336599	2.15734	5.33341	0.946179	0.330694	0.822778	AT1G75490	AT1G75490	1	28335502	28336990	+	299	5UTR	14.205	63.7243	4.48605
3_1176001_1176999	2.15734	5.33341	0.946179	0.330694	0.822778	NAC049	AT3G04430	3	1175506	1176986	-	13	Promoter	14.205	63.7243	4.48605
4_9403601_9410999	2.16358	7.77686	0.964107	0.326154	0.822778	TPS03	AT4G16740	4	9407611	9411140	+	3388	Promoter	79.4841	356.467	4.48476
4_1530801_1532599	2.15799	5.69112	0.950183	0.329673	0.822778	AT4G03450	AT4G03450	4	1529372	1531819	-	780	Promoter	18.3548	82.2732	4.48239
5_23268801_23270399	2.15864	5.89559	0.952338	0.329125	0.822778	IAA33	AT5G57420	5	23269914	23271092	+	485	Promoter	21.2277	95.1377	4.48178
1_24909001_24917599	2.16257	8.12223	0.963887	0.32621	0.822778	AT1G66780	AT1G66780	1	24909178	24911740	+	177	Promoter	101.191	453.4	4.48065
3_16705601_16707999	2.15973	6.40726	0.956402	0.328095	0.822778	AT3G45540	AT3G45540	3	16706312	16707649	-	350	Promoter	30.4849	136.573	4.48004
3_2567401_2569399	2.15868	6.21644	0.954496	0.328577	0.822778	FRD3	AT3G08040	3	2566196	2569700	-	301	Intronexonboundary	26.6543	119.371	4.47848
1_19383001_19385399	2.15925	6.42897	0.956128	0.328164	0.822778	AT1G52100	AT1G52100	1	19383078	19385602	-	203	Intronexonboundary	30.9637	138.668	4.4784
1_25766201_25766799	2.15138	4.85313	0.935085	0.333545	0.822778	AT1G68620	AT1G68620	1	25765718	25767240	+	483	Exon	10.0552	45.0259	4.47786
3_5535201_5536799	2.15684	5.94605	0.951246	0.329402	0.822778	AT3G16330	AT3G16330	3	5535124	5536237	+	77	5UTR	22.0257	98.5782	4.4756
1_1529601_1544199	2.16085	8.82901	0.963346	0.326345	0.822778	RCI3	AT1G05260	1	1529767	1531484	+	166	Promoter	165.672	741.206	4.47395
1_23159801_23161799	2.15616	6.05349	0.951424	0.329357	0.822778	FMO GS-OX3	AT1G62560	1	23159734	23162881	+	67	Intronexonboundary	23.7814	106.357	4.47227
5_7191001_7193599	2.15661	6.37479	0.953689	0.328782	0.822778	AGO9	AT5G21150	5	7192239	7198381	+	1238	Promoter	29.8464	133.432	4.47062
5_1235001_1236199	2.15115	5.2151	0.939831	0.332321	0.822778	AT5G04380	AT5G04380	5	1234712	1236391	+	289	Intronexonboundary	13.0877	58.4887	4.46897
3_5855401_5859199	2.1562	6.90668	0.955689	0.328275	0.822778	scpl33	AT3G17180	3	5855632	5859189	-	10	Promoter	43.413	193.866	4.46561
5_21376601_21381999	2.15687	7.3919	0.95773	0.327759	0.822778	AT5G52740	AT5G52740	5	21382482	21383432	+	483	Promoter	60.9697	272.249	4.46532
3_16533001_16534399	2.1531	6.032	0.948791	0.330027	0.822778	AT3G45160	AT3G45160	3	16533428	16534265	-	134	Promoter	23.4622	104.711	4.46298
1_5790001_5797999	2.15677	8.0878	0.959075	0.32742	0.822778	AT1G16930	AT1G16930	1	5789679	5791752	+	322	Intronexonboundary	99.1157	442.33	4.46277
5_18515001_18515799	2.14746	5.01375	0.934285	0.333752	0.822778	AT5G45650	AT5G45650	5	18513127	18518972	-	3173	Intronexonboundary	11.3321	50.5606	4.46173
3_17543201_17545399	2.15328	6.24557	0.950263	0.329652	0.822778	MYB94	AT3G47600	3	17539289	17541307	-	1894	1to5kb	27.2927	121.764	4.46142
1_26769401_26770399	2.14816	5.16128	0.936768	0.33311	0.822778	AT1G71000	AT1G71000	1	26768792	26770177	-	222	Promoter	12.6089	56.2449	4.46072
5_18809401_18811799	2.15305	6.45291	0.951184	0.329418	0.822778	KCO2	AT5G46370	5	18809496	18811870	-	71	Intronexonboundary	31.6021	140.911	4.45893
3_418601_422599	2.15356	7.12731	0.954268	0.328635	0.822778	AT3G02245	AT3G02245	3	421772	422732	+	827	Promoter	50.7549	226.176	4.45625
5_20235001_20236399	2.14988	5.81269	0.944594	0.331099	0.822778	AT5G49800	AT5G49800	5	20234509	20236329	-	70	Promoter	20.1104	89.603	4.45555
4_13003801_13005999	2.15083	6.32398	0.948706	0.330049	0.822778	NUDT10	AT4G25434	4	13003568	13005935	-	64	Promoter	28.8888	128.645	4.45312
1_26771401_26773999	2.15136	6.55513	0.9503	0.329643	0.822778	AT1G71000	AT1G71000	1	26768792	26770177	-	1224	1to5kb	33.9962	151.383	4.45293
1_28002401_28003799	2.14689	5.43035	0.938767	0.332595	0.822778	AT1G74510	AT1G74510	1	28005264	28007748	+	1465	1to5kb	15.3222	68.2119	4.45183
1_29610201_29611599	2.14695	5.58158	0.940275	0.332207	0.822778	AT1G78740	AT1G78740	1	29610494	29611492	-	107	Promoter	17.0779	75.9905	4.44964
3_464801_468599	2.15107	7.07971	0.952083	0.32919	0.822778	SEP2	AT3G02310	3	464279	467151	-	1448	Promoter	49.1588	218.697	4.44878
1_27463001_27465599	2.14973	6.59972	0.949175	0.329929	0.822778	PYL3	AT1G73000	1	27462983	27463968	+	18	5UTR	35.1135	156.169	4.44757
4_7631601_7632599	2.14426	5.2756	0.934982	0.333572	0.822778	XTH2	AT4G13090	4	7631535	7632876	-	277	Intronexonboundary	13.7262	61.0317	4.44638
3_1053601_1054999	2.14629	5.70597	0.940827	0.332065	0.822778	NAC046	AT3G04060	3	1053360	1055196	-	197	Intronexonboundary	18.674	83.0211	4.44582
5_23945601_23946599	2.14537	5.55399	0.938738	0.332603	0.822778	AT5G59360	AT5G59360	5	23945332	23946430	-	169	Promoter	16.7587	74.4946	4.44513
3_15354801_15355999	2.14375	5.32272	0.935095	0.333543	0.822778	AT3G43430	AT3G43430	3	15354535	15355494	-	505	Promoter	14.205	63.126	4.44393
4_12879401_12879999	2.13983	4.88686	0.926356	0.335812	0.822778	CHLM	AT4G25080	4	12876822	12878703	+	2579	Intergenic	10.3744	46.073	4.44101
5_2864001_2865599	2.14372	5.52586	0.937142	0.333014	0.822778	AT5G09210	AT5G09210	5	2862383	2865359	-	240	Promoter	16.4395	72.9987	4.44045
1_25666801_25668199	2.1437	5.61763	0.937974	0.3328	0.822778	IPT1	AT1G68460	1	25668610	25670345	-	2146	Intergenic	17.5567	77.9351	4.43905
1_12434001_12435199	2.14231	5.35242	0.93426	0.333758	0.822778	PAB1	AT1G34140	1	12433356	12434735	-	464	Promoter	14.5242	64.4722	4.43895
5_2304601_2309199	2.14709	7.29524	0.949473	0.329853	0.822778	APC3	AT5G07320	5	2309863	2312346	+	664	Promoter	57.2988	254.149	4.43551
5_17114401_17115199	2.13892	5.0071	0.927343	0.335554	0.822778	AT5G42680	AT5G42680	5	17114098	17115571	+	303	Intronexonboundary	11.3321	50.2614	4.43533
4_15079401_15081599	2.1444	6.23846	0.943001	0.331507	0.822778	LRL2	AT4G30980	4	15078731	15081775	-	176	Intronexonboundary	27.2927	121.016	4.43401
4_12607401_12608599	2.14056	5.42536	0.933612	0.333926	0.822778	AT4G24340	AT4G24340	4	12607371	12609252	+	30	Intronexonboundary	15.3222	67.9128	4.4323
3_12139401_12139999	2.13578	4.75174	0.921007	0.337211	0.822778	bZIP42	AT3G30530	3	12139438	12140293	+	37	Promoter	9.41679	41.7349	4.43197
5_3274201_3276399	2.14311	6.18696	0.941656	0.331852	0.822778	AT5G10420	AT5G10420	5	3273393	3276535	-	136	Intronexonboundary	26.3351	116.678	4.43053
1_25712001_25714799	2.14444	6.8109	0.945739	0.330806	0.822778	AT1G68526	AT1G68526	1	25711869	25712379	-	378	Promoter	40.8593	181.001	4.42986
2_13927801_13930599	2.1438	6.63316	0.944487	0.331127	0.822778	PHT1%3B5	AT2G32830	2	13927606	13929763	-	836	Promoter	36.0711	159.76	4.42902
4_6941401_6942199	2.13488	4.94475	0.923242	0.336625	0.822778	AT4G11402	AT4G11402	4	6941749	6942148	+	348	Promoter	10.8532	48.0176	4.42426
4_6185201_6186399	2.13713	5.46547	0.93125	0.334538	0.822778	TT8	AT4G09820	4	6181881	6186523	+	3320	Intronexonboundary	15.8011	69.8574	4.42106
4_8641601_8642599	2.13731	5.59981	0.932658	0.334173	0.822778	AT4G15150	AT4G15150	4	8641499	8642278	-	321	Promoter	17.3971	76.888	4.41958
3_7189801_7191799	2.13857	5.92127	0.936251	0.333244	0.822778	AT3G20590	AT3G20590	3	7191559	7192641	+	240	Promoter	21.8661	96.6336	4.41933
4_16907801_16909599	2.13857	5.92127	0.936251	0.333244	0.822778	SERAT3%3B2	AT4G35640	4	16905579	16908357	-	556	Promoter	21.8661	96.6336	4.41933
4_17251801_17256799	2.14155	7.48761	0.945443	0.330882	0.822778	AT4G36560	AT4G36560	4	17252657	17252989	+	856	Promoter	65.7579	290.499	4.4177
3_3107601_3107999	2.12889	4.57552	0.912457	0.339463	0.822778	AT3G10080	AT3G10080	3	3107266	3108385	-	386	Exon	8.29954	36.649	4.41578
4_16023601_16027399	2.13931	6.80119	0.941526	0.331886	0.822778	PME44	AT4G33220	4	16022269	16026428	+	1332	Intronexonboundary	40.6997	179.655	4.41415
5_19141001_19141999	2.13363	5.26726	0.926347	0.335814	0.822778	AT5G47130	AT5G47130	5	19138840	19142284	+	2161	Intronexonboundary	13.7262	60.583	4.41368
3_18115001_18116399	2.13505	5.68504	0.931573	0.334455	0.822778	PHT3%3B2	AT3G48850	3	18114526	18116569	-	170	Intronexonboundary	18.5144	81.6748	4.41143
4_6236801_6242999	2.13974	7.70778	0.944453	0.331135	0.822778	AT4G09950	AT4G09950	4	6234671	6236560	+	2130	Intergenic	76.7708	338.666	4.4114
5_9013401_9020399	2.13947	7.74286	0.944309	0.331172	0.822778	AT5G25870	AT5G25870	5	9019591	9020321	-	78	Promoter	78.6861	347.043	4.41048
1_9386801_9390399	2.13721	7.00704	0.940553	0.332136	0.822778	AT1G27040	AT1G27040	1	9386693	9390042	-	357	Promoter	47.0839	207.478	4.40655
4_15810401_15811199	2.12888	5.03745	0.919732	0.337545	0.822778	AT4G32780	AT4G32780	4	15808852	15811926	+	1549	Intronexonboundary	11.6513	51.3085	4.40368
4_14984401_14986799	2.13534	6.601	0.937473	0.332929	0.822778	AT4G30770	AT4G30770	4	14985559	14986876	-	77	5UTR	35.4327	156.02	4.40328
3_3133401_3134399	2.13003	5.31195	0.923957	0.336438	0.822778	AT3G10130	AT3G10130	3	3130063	3133329	-	72	Promoter	14.205	62.5276	4.40181
5_21258201_21258799	2.12543	4.74377	0.912646	0.339413	0.822778	ADF10	AT5G52360	5	21257934	21259408	-	609	Intronexonboundary	9.41679	41.4358	4.4002
2_18725001_18734999	2.13601	8.25097	0.942339	0.331677	0.822778	ZPR1	AT2G45450	2	18733275	18734341	-	658	Promoter	112.363	494.237	4.39858
3_7721801_7722199	2.11847	4.18415	0.895875	0.34389	0.822778	AT3G21920	AT3G21920	3	7720597	7721744	+	1204	Intergenic	6.22466	27.3745	4.39776
5_19992201_19996999	2.1346	7.35126	0.939447	0.33242	0.822778	IMPA-5	AT5G49310	5	19991946	19994672	-	2327	Promoter	60.0121	263.872	4.39699
3_573601_575999	2.13351	6.72797	0.936531	0.333172	0.822778	AT3G02677	AT3G02677	3	575289	576025	-	26	Intronexonboundary	38.7844	170.53	4.39687
3_12352401_12352999	2.12361	4.71916	0.910796	0.339903	0.822778	GDU6	AT3G30725	3	12352472	12353033	+	71	Promoter	9.25718	40.6878	4.39527
4_2481001_2483999	2.1328	6.67981	0.935755	0.333372	0.822778	PDF2	AT4G04890	4	2476390	2482447	-	1446	Promoter	37.5076	164.846	4.395
1_28921801_28922199	2.11984	4.37482	0.901317	0.342429	0.822778	AT1G76970	AT1G76970	1	28922415	28925468	-	3269	Intergenic	7.1823	31.563	4.39455
5_24501201_24508999	2.13437	8.05802	0.940712	0.332095	0.822778	RLK1	AT5G60900	5	24498369	24501770	-	569	Promoter	98.3177	432.009	4.39401
3_18021601_18022399	2.12468	5.03418	0.916335	0.338439	0.822778	AT3G48640	AT3G48640	3	18021356	18022648	-	249	Intronexonboundary	11.6513	51.159	4.39084
1_26574201_26579799	2.13178	7.52078	0.937566	0.332905	0.822778	AT1G70505	AT1G70505	1	26570226	26572821	+	3975	Intergenic	67.6732	296.931	4.38772
3_7797801_7801199	2.13013	6.73109	0.933802	0.333877	0.822778	CWLP	AT3G22120	3	7794758	7796460	-	1341	1to5kb	38.944	170.829	4.38653
3_22216001_22216999	2.12342	5.07037	0.915807	0.338578	0.822778	DIN2	AT3G60140	3	22216540	22220824	+	459	Promoter	11.9705	52.5052	4.38622
3_17357001_17359399	2.1276	6.13993	0.928822	0.335169	0.822778	AT3G47140	AT3G47140	3	17357026	17357801	+	25	Promoter	25.6967	112.639	4.38343
3_10718401_10720999	2.12836	6.45442	0.931146	0.334565	0.822778	AT3G28590	AT3G28590	3	10718320	10718787	+	81	Intronexonboundary	32.0809	140.612	4.38305
3_811201_811799	2.1171	4.56652	0.902972	0.341986	0.822778	AT3G03410	AT3G03410	3	811324	811719	-	80	Promoter	8.29954	36.3498	4.37973
4_10795801_10801799	2.12909	7.61013	0.935587	0.333415	0.822778	AT4G19910	AT4G19910	4	10795869	10796687	-	886	Promoter	72.1422	315.929	4.37925
3_3125801_3126399	2.11831	4.71509	0.90653	0.341037	0.822778	AT3G10116	AT3G10116	3	3125749	3126619	+	52	Intronexonboundary	9.25718	40.5382	4.37911
3_21036801_21037399	2.11929	4.8498	0.909441	0.340263	0.822778	AT3G56810	AT3G56810	3	21036711	21039074	-	1675	Intronexonboundary	10.2148	44.7267	4.37861
4_7662401_7663199	2.1211	5.14014	0.91483	0.338836	0.822778	CLE44	AT4G13195	4	7661792	7663261	-	62	5UTR	12.6089	55.1978	4.37768
3_21522201_21523199	2.12164	5.24169	0.916465	0.338405	0.822778	BZIP61	AT3G58120	3	21520974	21523518	-	319	Intronexonboundary	13.5666	59.3863	4.3774
5_1160201_1161199	2.12212	5.33656	0.917888	0.33803	0.822778	PAL3	AT5G04230	5	1160569	1163957	+	368	Promoter	14.5242	63.5747	4.37716
5_14766601_14770199	2.12736	6.88868	0.932154	0.334304	0.822778	WSD1	AT5G37300	5	14767426	14770396	+	825	Promoter	43.5726	190.724	4.37716
3_5593201_5594599	2.12479	6.04726	0.92598	0.33591	0.822778	JR1	AT3G16470	3	5595282	5599224	-	4625	Intergenic	24.1006	105.459	4.37579
5_4908601_4911399	2.1261	6.59998	0.929991	0.334865	0.822778	AT5G15140	AT5G15140	5	4908651	4910920	+	50	Promoter	35.5923	155.721	4.37513
3_9845601_9848199	2.12512	6.38693	0.928194	0.335333	0.822778	AT3G26770	AT3G26770	3	9845334	9847200	+	267	Intronexonboundary	30.6445	134.03	4.37372
1_8711601_8724599	2.12727	8.69985	0.935752	0.333373	0.822778	AT1G24575	AT1G24575	1	8710847	8711578	-	23	Promoter	154.34	674.64	4.37114
1_12326001_12327799	2.12274	6.04564	0.924322	0.336343	0.822778	AT1G33930	AT1G33930	1	12323474	12327311	+	2527	Intronexonboundary	24.1006	105.31	4.36959
4_16060201_16060999	2.11733	4.99033	0.909898	0.340141	0.822778	PGSIP3	AT4G33330	4	16059754	16063251	-	2252	3UTR	11.3321	49.5135	4.36932
1_28511201_28513999	2.12419	6.71462	0.928926	0.335142	0.822778	ATA27	AT1G75940	1	28511142	28514284	+	59	Intronexonboundary	38.6248	168.735	4.36856
3_22018401_22021199	2.12401	6.66061	0.928559	0.335238	0.822778	NRPB8B	AT3G59600	3	22016376	22018361	+	2025	Intergenic	37.1883	162.452	4.36836
1_8208201_8212399	2.12462	7.09044	0.930604	0.334706	0.822778	AT1G23170	AT1G23170	1	8212556	8215807	+	157	Promoter	50.2761	219.595	4.36777
3_6391601_6394799	2.12399	6.77767	0.929009	0.33512	0.822778	AT3G18560	AT3G18560	3	6393747	6394842	+	1052	Promoter	40.3805	176.364	4.36755
4_12291601_12296999	2.12396	7.42755	0.931	0.334603	0.822778	WRKY29	AT4G23550	4	12291632	12293367	+	31	Promoter	63.683	277.934	4.36433
1_26197801_26198799	2.11747	5.31759	0.91397	0.339063	0.822778	AT1G69650	AT1G69650	1	26197498	26198821	-	22	Intronexonboundary	14.3646	62.6772	4.36331
3_3539601_3544399	2.12296	7.37196	0.930053	0.334849	0.822778	AT3G11310	AT3G11310	3	3542536	3544333	-	66	Promoter	61.2889	267.313	4.36152
3_7287001_7288599	2.11867	5.73118	0.918788	0.337793	0.822778	UCNL	AT3G20830	3	7284681	7286442	-	559	Promoter	19.3124	84.2178	4.36082
5_5567001_5567999	2.11698	5.39226	0.914362	0.33896	0.822778	AT5G16920	AT5G16920	5	5567000	5568128	+	1	5UTR	15.1626	66.1177	4.36057
3_5814601_5817999	2.12103	6.83046	0.92682	0.335691	0.822778	AT3G17060	AT3G17060	3	5816672	5818498	-	499	Intronexonboundary	41.9765	182.946	4.35828
5_5832201_5836199	2.12065	6.89885	0.92676	0.335706	0.822778	AT5G17700	AT5G17700	5	5830570	5834000	-	1799	Promoter	44.0514	191.921	4.35675
4_12348201_12349999	2.11762	5.80919	0.918548	0.337857	0.822778	VAG2	AT4G23710	4	12349926	12351624	+	73	Promoter	20.4296	89.0046	4.35664
1_26734001_26735199	2.11649	5.57051	0.915679	0.338612	0.822778	AT1G70900	AT1G70900	1	26731782	26734022	+	2219	3UTR	17.2375	75.093	4.35637
4_16564401_16565399	2.11327	5.13404	0.908524	0.340506	0.822778	ADC2	AT4G34710	4	16560030	16563044	-	1357	1to5kb	12.6089	54.8986	4.35395
3_11122201_11124399	2.11752	6.50109	0.922617	0.336789	0.822778	KIN11	AT3G29160	3	11128620	11132105	-	7706	Intergenic	33.3578	145.1	4.34981
4_12209001_12210199	2.11389	5.50235	0.912968	0.339328	0.822778	AT4G23370	AT4G23370	4	12208903	12210999	-	800	Intronexonboundary	16.4395	71.5029	4.34946
4_7893001_7896399	2.11805	6.84956	0.924481	0.336301	0.822778	AT4G13577	AT4G13577	4	7895719	7898499	-	2100	Intronexonboundary	42.615	185.339	4.34915
1_2553201_2560999	2.11902	7.84346	0.92788	0.335414	0.822778	AT1G08165	AT1G08165	1	2561449	2562316	-	1317	Intergenic	85.3895	371.276	4.34803
3_4962201_4963799	2.11378	5.66823	0.914352	0.338962	0.822778	AT3G14780	AT3G14780	3	4961777	4963569	-	230	Promoter	18.5144	80.4781	4.34679
5_26680801_26682199	2.11427	5.79554	0.915761	0.338591	0.822778	AT5G66816	AT5G66816	5	26681351	26681950	+	550	Promoter	20.27	88.1071	4.34667
5_7495601_7496999	2.11251	5.55439	0.912349	0.339492	0.822778	WRKY38	AT5G22570	5	7495455	7496990	-	9	Promoter	17.0779	74.1954	4.34453
1_26054801_26057999	2.11643	6.88511	0.923306	0.336608	0.822778	WRKY57	AT1G69310	1	26054275	26058383	-	384	Intronexonboundary	43.7322	189.976	4.34408
3_23208001_23209399	2.11154	5.47319	0.910818	0.339897	0.822778	AT3G62730	AT3G62730	3	23207854	23209533	-	134	Intronexonboundary	16.1203	70.007	4.34279
1_7447001_7464599	2.11724	8.92711	0.927826	0.335428	0.822778	AT1G21280	AT1G21280	1	7447490	7448483	-	1482	Promoter	181.792	789.074	4.34054
1_19092801_19097199	2.11535	7.00387	0.922834	0.336732	0.822778	BGLU36	AT1G51490	1	19094888	19097503	+	2087	Promoter	47.5628	206.431	4.34018
4_7573201_7574399	2.10921	5.29564	0.907148	0.340872	0.822778	AT4G12930	AT4G12930	4	7573107	7573746	-	545	Promoter	14.205	61.6301	4.33862
5_26138401_26138999	2.10567	4.79603	0.897845	0.34336	0.822778	HB25	AT5G65410	5	26136002	26137554	+	2399	Intronexonboundary	9.89561	42.9316	4.33845
3_11466001_11467199	2.11168	5.84768	0.914077	0.339035	0.822778	AT3G29635	AT3G29635	3	11465695	11467254	-	55	Exon	21.0681	91.398	4.33822
1_21970601_21975799	2.11451	7.40914	0.923306	0.336608	0.822778	AT1G59740	AT1G59740	1	21967986	21972503	+	2615	Intronexonboundary	63.2042	274.044	4.33586
3_4830001_4830799	2.10478	4.83861	0.897786	0.343376	0.822778	NCED3	AT3G14440	3	4831286	4834015	-	3216	Intergenic	10.2148	44.2779	4.33467
5_5953401_5956799	2.11341	7.0166	0.921314	0.33713	0.822778	AT5G17980	AT5G17980	5	5953170	5956855	+	231	5UTR	48.0416	208.226	4.33428
5_5151601_5154799	2.11294	6.76881	0.920057	0.33746	0.822778	AT5G15790	AT5G15790	5	5148722	5151433	+	2879	Intergenic	40.3805	175.017	4.33421
3_2196801_2197599	2.10614	5.09316	0.902358	0.34215	0.822778	PDE320	AT3G06960	3	2194208	2196581	-	220	Promoter	12.2897	53.2532	4.33315
3_763801_764399	2.10175	4.5805	0.891148	0.345166	0.822778	AT3G03272	AT3G03272	3	763657	764437	-	38	5UTR	8.45915	36.649	4.33246
3_5584401_5589999	2.11334	7.46831	0.922504	0.336818	0.822778	JAL33	AT3G16450	3	5588292	5590085	+	1707	Promoter	65.9175	285.563	4.33212
1_19354201_19368599	2.11353	8.61398	0.924517	0.336292	0.822778	AR791	AT1G52080	1	19369089	19372121	+	490	Promoter	146.519	634.401	4.32982
5_18613001_18614599	2.1073	5.58889	0.908492	0.340515	0.822778	SAG12	AT5G45890	5	18613239	18614963	+	238	Promoter	17.5567	75.9905	4.32828
1_22599001_22602199	2.11074	6.75576	0.918236	0.337939	0.822778	AT1G61270	AT1G61270	1	22599541	22602252	-	53	Intronexonboundary	40.0613	173.372	4.32767
4_12100001_12102199	2.10869	6.19334	0.913923	0.339076	0.822778	GSH1	AT4G23100	4	12102135	12107695	-	5496	3UTR	26.9735	116.678	4.32566
5_2967201_2967999	2.10239	4.9593	0.897631	0.343418	0.822778	AT5G09560	AT5G09560	5	2967170	2969491	+	31	Intronexonboundary	11.1725	48.3168	4.32463
3_7536801_7537999	2.10497	5.56144	0.906393	0.341073	0.822778	AT3G21410	AT3G21410	3	7536719	7537951	-	48	Promoter	17.2375	74.4946	4.32166
1_20151201_20153399	2.10667	6.01408	0.911211	0.339793	0.822778	GLIP3	AT1G53990	1	20151016	20152752	+	185	Intronexonboundary	23.7814	102.767	4.32131
3_6378601_6381799	2.10799	6.61696	0.91546	0.33867	0.822778	AT3G18535	AT3G18535	3	6375269	6377625	-	976	Promoter	36.3903	157.217	4.32029
5_25865401_25867199	2.10573	5.95548	0.910075	0.340094	0.822778	UMAMIT21	AT5G64700	5	25864937	25867025	-	174	Promoter	22.8237	98.5782	4.31911
3_11276201_11279799	2.108	6.84682	0.916377	0.338428	0.822778	AT3G29375	AT3G29375	3	11280151	11282158	+	352	Promoter	42.7746	184.741	4.31894
4_12026401_12027999	2.10502	5.82097	0.908548	0.3405	0.822778	AGL19	AT4G22950	4	12023824	12028004	-	5	Intronexonboundary	20.7489	89.603	4.31845
1_22723601_22727399	2.10782	7.07694	0.916998	0.338264	0.822778	AT1G61590	AT1G61590	1	22723368	22726190	-	1209	Promoter	50.2761	217.052	4.31719
4_608401_613399	2.10759	6.99285	0.916548	0.338383	0.822778	UMAMIT30	AT4G01450	4	608273	610765	+	128	Intronexonboundary	47.4032	204.636	4.31692
5_2218601_2220799	2.10548	6.25615	0.911704	0.339663	0.822778	AT5G07160	AT5G07160	5	2219971	2220709	-	90	Promoter	28.2504	121.914	4.31548
3_9166001_9170599	2.10714	7.23896	0.916923	0.338284	0.822778	RALFL26	AT3G25170	3	9165667	9166820	-	819	Promoter	56.3411	243.08	4.31443
3_11720001_11721599	2.10324	5.71898	0.906342	0.341087	0.822778	AT3G29800	AT3G29800	3	11720096	11722103	+	95	Promoter	19.3124	83.3203	4.31434
5_19038001_19040599	2.10377	6.1556	0.909766	0.340177	0.822778	AT5G46900	AT5G46900	5	19039701	19040456	-	143	Promoter	26.3351	113.537	4.31124
4_16651401_16652799	2.10097	5.45104	0.902183	0.342197	0.822778	AT4G34960	AT4G34960	4	16648528	16651029	+	2873	Intergenic	15.9607	68.8103	4.31124
3_16886201_16887199	2.10049	5.47823	0.902065	0.342229	0.822778	AT3G45940	AT3G45940	3	16886226	16889171	-	1972	Intronexonboundary	16.2799	70.1566	4.30941
5_25356401_25357799	2.1004	5.57071	0.90284	0.342021	0.822778	AT5G63230	AT5G63230	5	25357360	25357822	-	23	3UTR	17.3971	74.9434	4.3078
5_14292601_14293599	2.09812	5.20696	0.897362	0.34349	0.822778	AT5G36260	AT5G36260	5	14284832	14288409	-	4192	1to5kb	13.407	57.7408	4.30678
5_22227801_22228399	2.09502	4.83111	0.889984	0.345482	0.822778	AT5G54710	AT5G54710	5	22227483	22230663	-	2264	Exon	10.2148	43.9787	4.30539
5_18302201_18306799	2.10377	7.29569	0.914362	0.33896	0.822778	AT5G45230	AT5G45230	5	18302147	18308303	-	1504	Intronexonboundary	58.7352	252.803	4.30411
5_7686401_7689799	2.10251	6.68546	0.911344	0.339758	0.822778	AT5G22970	AT5G22970	5	7686247	7686837	-	436	Promoter	38.3056	164.846	4.30343
1_23331601_23340599	2.1037	8.25309	0.916141	0.33849	0.822778	AT1G62978	AT1G62978	1	23331462	23331608	-	7	Promoter	114.598	492.891	4.30106
5_257201_259599	2.10025	6.1356	0.906834	0.340956	0.822778	CHX27	AT5G01690	5	257306	260490	+	105	Promoter	26.0159	111.892	4.30089
5_19966801_19968199	2.09841	5.69184	0.90228	0.342171	0.822778	AT5G49260	AT5G49260	5	19966799	19967527	+	2	Intronexonboundary	18.9932	81.6748	4.30022
1_29176001_29177199	2.09663	5.52881	0.899467	0.342925	0.822778	LYM3	AT1G77630	1	29173409	29175629	+	2592	Intergenic	16.9183	72.6996	4.2971
4_6885001_6887999	2.09915	6.3662	0.907208	0.340856	0.822778	AT4G11310	AT4G11310	4	6883513	6885517	+	1488	Intronexonboundary	30.6445	131.637	4.29562
5_24772401_24774599	2.09811	6.20978	0.905544	0.341299	0.822778	AT5G61630	AT5G61630	5	24773229	24774578	-	21	Promoter	27.4523	117.875	4.29381
3_8497801_8500399	2.09756	6.18449	0.904962	0.341455	0.822778	RTFL13	AT3G23635	3	8497679	8498390	-	589	Promoter	26.9735	115.781	4.29239
5_1021401_1026599	2.09991	7.41889	0.91157	0.339698	0.822778	TFL1	AT5G03840	5	1024500	1025872	-	727	Promoter	64.1619	275.391	4.29213
[truncated: 1,282 more rows]

## Sheet: Heat
Region	logFC(HDV_HeK27me3_2/V_input)	log(CPM)	LR	pvalue	FDR	Gene.symbol	Gene.ID	Gene.chrom	Gene.start	Gene.end	Gene.strand	Gene.distance	Gene.section	V_input	HDV_HeK27me3_2	P/O
1_14934801_14936599	2.83074	0.742748	1.03896	0.308063	0.919555	AT1G40086	AT1G40086	1	14930278	14932360	+	4523	Intergenic	0	0.551626	#DIV/0!
4_865801_868799	4.01968	7.22882	7.8103	0.00519492	0.919555	AT4G01985	AT4G01985	4	866151	868253	-	546	Promoter	17.2375	280.961	16.2994
3_3180601_3180999	3.40226	3.75108	5.04406	0.0247104	0.919555	KCS14	AT3G10280	3	3180064	3181611	+	537	Intronexonboundary	2.07489	22.8005	10.9888
5_2036601_2037599	2.96497	4.61578	4.35413	0.0369194	0.919555	AT5G06630	AT5G06630	5	2036312	2037855	-	256	Exon	5.26702	41.7397	7.92473
5_21009601_21009799	2.87197	3.12006	3.51332	0.0608774	0.919555	NEET	AT5G51720	5	21009347	21010345	+	254	Intronexonboundary	1.75567	13.4229	7.64544
1_20154401_20154799	2.82332	3.89426	3.78423	0.0517378	0.919555	GLL22	AT1G54000	1	20154154	20156520	-	1721	Intronexonboundary	3.35174	24.2715	7.24148
5_3369201_3372399	2.82366	6.97383	4.30597	0.0379789	0.919555	AT5G10660	AT5G10660	5	3370096	3372348	+	895	Promoter	30.8041	218.628	7.09736
4_8646001_8647599	2.78208	6.3966	4.15942	0.0414036	0.919555	AT4G15160	AT4G15160	4	8646150	8647252	+	149	Promoter	21.0681	145.445	6.90359
4_11705001_11706199	2.76973	4.96517	3.95058	0.0468553	0.919555	AT4G22090	AT4G22090	4	11704003	11706042	-	157	Promoter	7.66112	52.7722	6.88832
4_11098201_11099199	2.75027	5.55172	3.99362	0.0456727	0.919555	AT4G20690	AT4G20690	4	11097242	11098024	-	177	Promoter	11.8109	79.9857	6.7722
3_10838401_10839999	2.72986	6.51434	4.0314	0.0446609	0.919555	AT3G28840	AT3G28840	3	10838395	10840059	+	6	Intronexonboundary	23.6218	157.213	6.65544
5_21159601_21160599	2.69983	5.28392	3.83054	0.0503267	0.919555	AT5G52070	AT5G52070	5	21161132	21165565	+	533	Promoter	10.0552	65.8273	6.54659
4_16732201_16732799	2.67095	4.28711	3.56134	0.0591399	0.919555	AT4G35160	AT4G35160	4	16730703	16732923	-	124	Exon	4.9478	31.9943	6.46636
5_9111001_9111799	2.67822	4.97234	3.7277	0.0535172	0.919555	AT5G26090	AT5G26090	5	9109026	9113538	-	1739	Intronexonboundary	8.13994	52.5883	6.46053
5_20466001_20468199	2.67691	6.77909	3.90978	0.0480059	0.919555	AZG2	AT5G50300	5	20466068	20468217	-	18	Intronexonboundary	29.3676	188.288	6.41142
3_12167001_12168799	2.66537	6.3073	3.85081	0.0497218	0.919555	AT3G30580	AT3G30580	3	12167577	12168181	-	618	Promoter	21.2277	135.148	6.36661
5_15107201_15108599	2.62697	4.92975	3.59649	0.0579017	0.919555	AT5G37940	AT5G37940	5	15107124	15108988	+	77	Intronexonboundary	8.13994	50.7496	6.23464
3_1231001_1233799	2.61799	6.72879	3.75577	0.0526255	0.919555	AHL19	AT3G04570	3	1230746	1232451	+	255	5UTR	29.3676	180.749	6.15472
4_7220001_7223399	2.60205	7.21454	3.73647	0.0532369	0.919555	AT4G12050	AT4G12050	4	7219652	7222166	-	1233	Promoter	41.6573	253.38	6.08249
5_3688601_3689399	2.58241	4.65856	3.44096	0.0635987	0.919555	ASP3	AT5G11520	5	3684946	3687854	-	747	Promoter	6.86308	41.5558	6.05498
3_21147601_21150199	2.58989	6.63346	3.67931	0.0550916	0.919555	BOP1	AT3G57130	3	21147558	21150238	+	43	Intronexonboundary	27.9312	168.614	6.03676
1_24121001_24122599	2.58173	5.31199	3.54447	0.0597441	0.919555	CYP89A7	AT1G64930	1	24120723	24122776	+	278	3UTR	11.0129	66.379	6.02741
5_14642601_14645599	2.579	6.89775	3.66477	0.0555745	0.919555	CHX24	AT5G37060	5	14642622	14645612	-	13	Intronexonboundary	33.8366	202.631	5.9885
3_17457001_17458799	2.54818	5.79059	3.515	0.0608156	0.919555	AT3G47380	AT3G47380	3	17457614	17458599	+	613	Promoter	15.8011	92.857	5.87663
5_13852401_13854799	2.53833	6.62998	3.5494	0.0595671	0.919555	AT5G35660	AT5G35660	5	13852387	13853742	-	1057	Promoter	28.7292	167.326	5.82427
4_10745401_10747199	2.53265	5.34994	3.43063	0.0639976	0.919555	AT4G19750	AT4G19750	4	10745682	10747127	-	72	Promoter	11.6513	67.85	5.82339
5_20190001_20191399	2.53361	5.8205	3.48199	0.06204	0.919555	AT5G49690	AT5G49690	5	20189655	20191604	-	205	5UTR	16.2799	94.6958	5.81674
1_15400601_15401199	2.23614	1.27313	1.12583	0.288666	0.919555	AT1G40390	AT1G40390	1	15432576	15434674	-	33475	Intergenic	0.319213	1.83875	5.76026
5_8082601_8083599	2.51457	5.51469	3.40584	0.064966	0.919555	AT5G23950	AT5G23950	5	8082650	8083772	+	49	Promoter	13.2473	76.1244	5.74638
5_15841801_15843199	2.51201	5.89615	3.43567	0.0638027	0.919555	AT5G39560	AT5G39560	5	15841692	15843169	-	30	Promoter	17.3971	99.6604	5.72856
3_1970401_1970799	2.49802	4.27199	3.16518	0.0752241	0.919555	AT3G06436	AT3G06436	3	1970340	1970996	+	61	Intronexonboundary	5.42662	31.0749	5.72638
5_17393601_17395599	2.50854	6.21686	3.45108	0.0632106	0.919555	PHT1%3B6	AT5G43340	5	17393598	17395148	-	451	Promoter	21.8661	124.851	5.70981
5_1014001_1017599	2.50123	6.76309	3.46341	0.0627409	0.919555	AT5G03810	AT5G03810	5	1013939	1015345	-	1344	Promoter	32.2405	182.956	5.67472
1_24612001_24614799	2.47219	6.66633	3.38705	0.0657106	0.919555	AAE11	AT1G66120	1	24612620	24614805	+	619	Promoter	30.6445	170.452	5.56226
5_6233601_6234199	2.41776	3.95054	2.91032	0.0880147	0.919555	AGP25	AT5G18690	5	6233287	6234251	-	52	5UTR	4.46898	24.2715	5.43111
1_24360201_24360599	2.41209	3.74476	2.84041	0.0919207	0.919555	AT1G65510	AT1G65510	1	24359328	24360081	+	873	Intergenic	3.83056	20.7779	5.42425
3_16301801_16302999	2.41674	5.516	3.17268	0.0748796	0.919555	AT3G44755	AT3G44755	3	16301834	16302731	+	33	Promoter	14.0454	75.3889	5.36752
5_26502801_26506599	2.41932	7.06032	3.27341	0.0704112	0.919555	SHI	AT5G66350	5	26503115	26506809	-	210	Intronexonboundary	41.6573	223.225	5.35859
5_7819601_7821399	2.3843	5.5518	3.09989	0.0782974	0.919555	NIC3	AT5G23220	5	7819608	7820760	-	639	Promoter	14.6838	77.0437	5.24685
5_22367401_22368399	2.37632	5.06028	3.02773	0.0818527	0.919555	AT5G55110	AT5G55110	5	22367733	22368675	+	332	Promoter	10.3744	54.2432	5.22855
5_4733601_4734599	2.3778	5.38522	3.06844	0.0798262	0.919555	AT5G14690	AT5G14690	5	4733658	4736645	-	2046	Intronexonboundary	13.0877	68.4016	5.22639
1_15110401_15111199	2.22224	1.70543	1.48225	0.223422	0.919555	AT1G40104	AT1G40104	1	15081952	15085893	+	28449	Intergenic	0.638426	3.30975	5.18424
1_28829201_28829999	2.35415	5.20371	2.99424	0.0835609	0.919555	AT1G76800	AT1G76800	1	28829243	28830278	+	42	Promoter	11.6513	59.9433	5.14478
4_13606801_13614399	2.3465	8.12922	3.12179	0.0772519	0.919555	SESA4	AT4G27170	4	13613596	13614283	+	803	Promoter	91.6142	466.308	5.08991
1_28395001_28396599	2.33853	5.9234	3.02272	0.0821055	0.919555	AT1G75620	AT1G75620	1	28394763	28396677	-	78	5UTR	19.6316	99.6604	5.07653
3_3203801_3204799	2.32735	4.88687	2.89408	0.0889055	0.919555	PAL4	AT3G10340	3	3203988	3208135	+	187	Promoter	9.41679	47.6237	5.05732
5_1949201_1951799	2.32724	6.43017	3.02593	0.0819434	0.919555	AT5G06380	AT5G06380	5	1949315	1950282	+	114	Promoter	28.2504	142.136	5.03128
3_8805401_8807599	2.32375	6.0843	2.99868	0.0833326	0.919555	AMT1%3B3	AT3G24300	3	8805519	8807460	-	139	Promoter	22.1853	111.428	5.02262
4_658001_660399	2.31985	5.37186	2.93355	0.0867565	0.919555	NAC067	AT4G01520	4	656407	659178	-	1177	Promoter	13.407	67.2983	5.01966
5_8987001_8987599	2.31098	4.61876	2.81829	0.0931957	0.919555	tny	AT5G25810	5	8986542	8987898	-	299	Exon	7.82072	39.1654	5.0079
3_4657201_4657599	2.30126	3.90714	2.65536	0.103201	0.919555	AT3G14060	AT3G14060	3	4656782	4657723	-	124	5UTR	4.62859	23.1683	5.00547
5_26479801_26482199	2.31904	6.1978	2.99436	0.0835548	0.919555	NAC105	AT5G66300	5	26479766	26481528	-	671	Promoter	24.1006	120.622	5.00494
3_17006801_17008599	2.31491	5.78442	2.95771	0.085469	0.919555	AT3G46280	AT3G46280	3	17005423	17008528	-	71	Promoter	18.0355	90.0989	4.99563
3_21337401_21339199	2.31149	5.86643	2.95573	0.0855735	0.919555	AT3G57630	AT3G57630	3	21339274	21343965	-	4766	Intergenic	19.1528	95.4313	4.98263
5_17756201_17758399	2.30847	6.41475	2.98098	0.0842484	0.919555	CRA1	AT5G44120	5	17756238	17758336	-	63	Promoter	28.2504	140.297	4.96619
4_12900201_12901399	2.3009	5.21684	2.87455	0.0899904	0.919555	PMSR4	AT4G25130	4	12898514	12900090	-	111	Promoter	12.1301	60.1272	4.95686
4_9323401_9325999	2.30187	6.53245	2.97098	0.0847707	0.919555	AT4G16555	AT4G16555	4	9323420	9324336	-	935	Promoter	30.8041	152.249	4.94249
1_20170001_20172199	2.29969	6.36681	2.95804	0.0854513	0.919555	MVP1	AT1G54030	1	20167597	20169684	+	2404	Intergenic	27.4523	135.516	4.93641
3_10188201_10190399	2.29605	5.6386	2.90291	0.0884199	0.919555	AT3G27510	AT3G27510	3	10188134	10190348	-	51	Promoter	16.4395	81.089	4.93258
1_23130401_23133799	2.29616	7.00663	2.97559	0.0845294	0.919555	AT1G62500	AT1G62500	1	23131928	23133507	+	1527	Promoter	43.0938	212.008	4.91969
1_28705201_28707599	2.29137	6.4325	2.94177	0.0863161	0.919555	SOB3	AT1G76500	1	28704963	28706691	+	238	5UTR	28.8888	141.768	4.90736
3_11161201_11162199	2.28377	5.10839	2.82407	0.0928609	0.919555	AT3G29190	AT3G29190	3	11159192	11163336	-	1137	Intronexonboundary	11.3321	55.5303	4.90028
4_10061401_10062799	2.2855	5.45616	2.86322	0.0906259	0.919555	WRKY28	AT4G18170	4	10061214	10062893	+	187	Intronexonboundary	14.5242	71.1597	4.89939
5_9234001_9236199	2.28724	5.92676	2.90375	0.0883736	0.919555	UGT72E3	AT5G26310	5	9234600	9236408	+	599	Promoter	20.27	99.2926	4.89849
5_23295601_23296599	2.28359	5.27445	2.8415	0.0918586	0.919555	ZFP2	AT5G57520	5	23295652	23296776	+	51	Promoter	12.7685	62.5176	4.89622
5_22581601_22583399	2.27592	5.98281	2.88128	0.0896146	0.919555	AT5G55800	AT5G55800	5	22581694	22583430	+	93	Promoter	21.2277	103.154	4.85941
4_17855601_17859199	2.26725	6.85572	2.9026	0.088437	0.919555	ELI3-2	AT4G37990	4	17855637	17857878	+	36	Promoter	39.4228	190.127	4.82276
3_19214401_19215599	2.2555	5.19864	2.77072	0.0960028	0.919555	EM1	AT3G51810	3	19214722	19215831	+	321	Promoter	12.2897	59.024	4.80271
3_4295801_4297199	2.25329	5.49051	2.79336	0.0946557	0.919555	VCR	AT3G13290	3	4297282	4303634	+	83	Promoter	15.1626	72.6307	4.79011
4_8307001_8307999	2.24876	5.11903	2.74727	0.0974207	0.919555	HCD1	AT4G14440	4	8306590	8307934	-	65	Promoter	11.6513	55.7142	4.78181
5_22624801_22627199	2.25332	6.51467	2.85699	0.0909778	0.919555	AT5G55893	AT5G55893	5	22624738	22626570	-	629	Promoter	31.2829	149.491	4.77867
5_19916001_19917999	2.24636	6.30666	2.83131	0.0924427	0.919555	AT5G49130	AT5G49130	5	19915872	19917967	+	129	Intronexonboundary	27.1331	129.08	4.7573
3_7438401_7440999	2.246	6.24667	2.82746	0.0926648	0.919555	AT3G21210	AT3G21210	3	7437964	7440826	-	173	Promoter	26.0159	123.748	4.75664
4_18525201_18526999	2.24469	6.0501	2.81369	0.0934633	0.919555	CYP79B2	AT4G39950	4	18525042	18527602	+	159	Intronexonboundary	22.6641	107.751	4.75425
5_23255001_23256999	2.23707	6.05385	2.79648	0.0944712	0.919555	AIL5	AT5G57390	5	23252989	23256703	-	296	Promoter	22.8237	107.935	4.72906
4_8754401_8755999	2.23483	5.64272	2.76402	0.0964055	0.919555	PEN1	AT4G15340	4	8754440	8760600	-	4601	Intronexonboundary	17.0779	80.7212	4.72665
5_21039601_21041199	2.23427	5.66833	2.76471	0.0963643	0.919555	AT5G51790	AT5G51790	5	21039533	21041618	+	68	Intronexonboundary	17.3971	82.1922	4.72447
5_25380001_25382599	2.23224	6.27838	2.7975	0.0944116	0.919555	AT5G63350	AT5G63350	5	25379931	25381317	-	1282	Promoter	26.8139	126.322	4.71107
3_2100201_2100999	2.21811	4.75277	2.63587	0.104475	0.919555	AT3G36659	AT3G36659	3	2100021	2101402	+	180	3UTR	9.09758	42.6591	4.68906
3_7140201_7141599	2.22033	5.98995	2.75467	0.0969707	0.919555	GRP5	AT3G20470	3	7140294	7141353	-	246	Promoter	22.0257	102.97	4.675
3_12667001_12669199	2.21384	5.78731	2.72713	0.0986563	0.919555	AT3G31350	AT3G31350	3	12702587	12703222	+	33388	Intergenic	19.1528	89.1795	4.65621
4_16828401_16831999	2.21212	6.75174	2.77126	0.0959704	0.919555	AT4G35410	AT4G35410	4	16832339	16834002	+	340	Promoter	37.8268	175.601	4.64224
5_1835001_1836799	2.20745	5.95891	2.72369	0.0988694	0.919555	GPAT7	AT5G06090	5	1835047	1837037	+	46	Promoter	21.7065	100.58	4.63362
5_22223601_22225599	2.20721	6.06877	2.72949	0.0985105	0.919555	AT5G54700	AT5G54700	5	22222886	22225616	-	17	Intronexonboundary	23.4622	108.67	4.63172
5_2404201_2405599	2.20501	5.55153	2.69017	0.100969	0.919555	AT5G07600	AT5G07600	5	2404539	2405557	-	42	Promoter	16.2799	75.3889	4.6308
4_12497201_12497799	2.18561	4.02926	2.44664	0.117777	0.919555	AT4G24050	AT4G24050	4	12497055	12500326	+	146	Intronexonboundary	5.42662	25.007	4.60821
1_14806401_14806999	1.72474	0.88376	0.459588	0.497816	0.93889	AT1G39070	AT1G39070	1	14733525	14745983	+	72876	Intergenic	0.159607	0.735501	4.60821
5_21899201_21904399	2.1958	7.40202	2.75214	0.0971245	0.919555	CUC2	AT5G53950	5	21901704	21903854	-	545	Promoter	60.1717	275.997	4.58682
5_19941001_19941599	2.18161	4.37146	2.50163	0.113729	0.919555	AT5G49180	AT5G49180	5	19940462	19943015	-	1416	Intronexonboundary	7.02269	32.1782	4.58203
5_25658601_25660999	2.19032	6.08376	2.69219	0.100841	0.919555	AT5G64120	AT5G64120	5	25659257	25661007	-	8	Intronexonboundary	23.941	109.59	4.57749
4_13508201_13509599	2.18782	5.57849	2.65402	0.103288	0.919555	AT4G26880	AT4G26880	4	13508042	13508813	-	612	Promoter	16.7587	76.676	4.5753
5_17045201_17045799	2.17584	4.06032	2.43314	0.118795	0.919555	MRN1	AT5G42600	5	17053453	17058245	+	7654	Intergenic	5.58623	25.5587	4.5753
1_29004201_29005599	2.18842	5.9014	2.67742	0.10178	0.919555	AT1G77200	AT1G77200	1	29004163	29005281	-	318	Promoter	21.0681	96.3506	4.5733
4_10265001_10265599	2.17319	3.93979	2.40285	0.121114	0.919555	AT4G18650	AT4G18650	4	10263969	10265439	-	160	Promoter	5.10741	23.3522	4.57221
5_20503401_20506799	2.18632	6.61168	2.70721	0.0998953	0.919555	AT5G50361	AT5G50361	5	20506381	20506578	-	221	Promoter	34.7942	158.684	4.56065
3_17975401_17976599	2.18346	5.73924	2.65589	0.103167	0.919555	CYP94B3	AT3G48520	3	17974853	17976774	-	175	Intronexonboundary	18.8336	85.8697	4.5594
4_171401_172999	2.18078	5.34118	2.61907	0.105586	0.919555	AT4G00390	AT4G00390	4	171487	172845	-	154	Promoter	14.205	64.7241	4.55643
5_21026001_21027999	2.17927	5.99729	2.66259	0.102733	0.919555	AHG1	AT5G51760	5	21026805	21029188	+	804	Promoter	22.6641	102.97	4.54331
5_12599601_12600199	2.16047	3.88851	2.3664	0.123972	0.919555	AT5G33355	AT5G33355	5	12599250	12599944	+	351	3UTR	4.9478	22.4328	4.53389
3_2310001_2310799	2.17	4.80835	2.53982	0.111007	0.919555	AT3G07260	AT3G07260	3	2309609	2310983	+	392	Intronexonboundary	9.736	44.1301	4.53267
5_23763801_23768199	2.17811	7.07492	2.70348	0.100129	0.919555	CYP86A1	AT5G58860	5	23765791	23768111	-	88	Promoter	48.3608	219.179	4.53217
3_16583001_16584199	2.17152	5.09533	2.57548	0.108531	0.919555	AT3G45248	AT3G45248	3	16581929	16582273	+	1072	Intronexonboundary	11.9705	54.2432	4.53141
1_23752801_23754599	2.17363	5.55373	2.62077	0.105474	0.919555	SRP3	AT1G64030	1	23752789	23754348	-	251	Promoter	16.5991	75.205	4.53067
4_11847601_11854399	2.17604	7.67733	2.71227	0.0995791	0.919555	AT4G22510	AT4G22510	4	11854796	11857417	-	3018	Intergenic	73.7382	333.55	4.52343
5_4291601_4292399	2.16327	4.55776	2.4921	0.114419	0.919555	AT5G13380	AT5G13380	5	4289839	4292441	+	1762	Intronexonboundary	8.13994	36.775	4.51785
5_25409601_25410599	2.16612	5.07243	2.56143	0.109499	0.919555	CYP94B1	AT5G63450	5	25408821	25410725	-	126	5UTR	11.8109	53.3238	4.5148
4_14032801_14033999	2.16604	5.39096	2.59106	0.107468	0.919555	ENODL3	AT4G28365	4	14032845	14033840	-	159	Promoter	14.8434	66.9306	4.50911
5_15542401_15542799	2.15201	3.96448	2.36579	0.124021	0.919555	AT5G38820	AT5G38820	5	15543115	15545448	+	316	Promoter	5.26702	23.7199	4.50348
5_19628001_19628999	2.15338	4.98536	2.5248	0.112069	0.919555	AT5G48430	AT5G48430	5	19627634	19629167	-	168	Exon	11.1725	50.0141	4.47655
5_1074201_1075399	2.15704	5.76508	2.59899	0.106932	0.919555	AT5G03980	AT5G03980	5	1074205	1075289	-	110	Promoter	19.472	87.1569	4.47601
3_11486201_11486599	2.14423	4.24769	2.40373	0.121046	0.919555	AT3G29645	AT3G29645	3	11480384	11481190	-	5011	Intron	6.54387	29.2362	4.46772
3_17843801_17845199	2.15183	5.52281	2.57048	0.108874	0.919555	AT3G48208	AT3G48208	3	17846046	17846645	+	847	Promoter	16.4395	73.3662	4.46281
5_17409001_17411999	2.15329	6.29669	2.61967	0.105546	0.919555	PHT1%3B3	AT5G43360	5	17409524	17411214	+	523	Promoter	28.41	126.69	4.45935
5_9245801_9246399	2.13946	4.14231	2.37531	0.123267	0.919555	MSS1	AT5G26340	5	9243398	9247540	-	1141	Intronexonboundary	6.06505	27.0297	4.45663
1_29630801_29632799	2.15109	6.05224	2.60275	0.106679	0.919555	LSH7	AT1G78815	1	29631743	29632791	-	8	Promoter	23.941	106.648	4.4546
5_3872601_3873199	2.14025	4.51301	2.43759	0.118458	0.919555	AT5G11990	AT5G11990	5	3872563	3873349	-	150	5UTR	7.98033	35.4879	4.44692
3_7257001_7259599	2.14846	6.27676	2.60798	0.106327	0.919555	AT3G20760	AT3G20760	3	7256656	7259854	-	255	Intronexonboundary	28.0908	124.851	4.44457
1_4276401_4280999	2.14895	6.95877	2.63406	0.104594	0.919555	EXPA7	AT1G12560	1	4276505	4277969	+	104	Promoter	45.3283	201.343	4.44189
4_10753001_10754599	2.14493	5.68439	2.56695	0.109118	0.919555	AT4G19770	AT4G19770	4	10753310	10754202	-	397	Promoter	18.5144	82.1922	4.43938
4_9200201_9201199	2.13969	4.7847	2.47259	0.115847	0.919555	AT4G16260	AT4G16260	4	9199972	9201643	-	444	Intronexonboundary	9.736	43.2107	4.43824
5_6660801_6662399	2.14522	6.0848	2.59141	0.107445	0.919555	AT5G19700	AT5G19700	5	6660678	6662463	-	64	Intronexonboundary	24.5794	109.038	4.43615
1_23151801_23152399	2.13687	4.58983	2.44142	0.118169	0.919555	FMO GS-OX2	AT1G62540	1	23151634	23155728	+	167	Intronexonboundary	8.45915	37.5105	4.43432
5_6871601_6872799	2.13837	4.99324	2.49354	0.114315	0.919555	BETAG4	AT5G20330	5	6871511	6873112	+	90	5UTR	11.3321	50.1979	4.42972
4_11668401_11670399	2.13919	6.2531	2.58624	0.107796	0.919555	sks4	AT4G22010	4	11663186	11666716	+	5215	Intergenic	27.7715	122.645	4.4162
5_1982201_1983599	2.13669	5.64096	2.54592	0.11058	0.919555	AGL96	AT5G06500	5	1982444	1983205	+	243	Promoter	18.0355	79.618	4.4145
5_16860401_16861199	2.12684	4.52964	2.41215	0.120397	0.919555	AT5G42200	AT5G42200	5	16860286	16861290	+	115	5UTR	8.13994	35.8557	4.40491
3_8864401_8864999	2.12288	4.32649	2.37334	0.123422	0.919555	AT3G24420	AT3G24420	3	8862813	8865239	-	240	Intronexonboundary	7.02269	30.891	4.39875
4_12549801_12551199	2.12997	5.3624	2.51021	0.113111	0.919555	TLP1	AT4G24180	4	12549700	12551378	-	179	Intronexonboundary	14.8434	65.2757	4.39762
3_23096001_23097799	2.12748	5.70646	2.53021	0.111686	0.919555	SAF1	AT3G62440	3	23096104	23097726	-	73	Promoter	18.9932	83.2955	4.38555
3_8969001_8970399	2.12183	5.35598	2.49211	0.114418	0.919555	AT3G24580	AT3G24580	3	8969162	8970298	+	161	Promoter	14.8434	64.908	4.37285
4_15202201_15203599	2.12183	5.48534	2.5023	0.11368	0.919555	AT4G31330	AT4G31330	4	15202288	15203562	+	87	Promoter	16.2799	71.1597	4.37102
5_7653401_7654799	2.11937	5.72349	2.5136	0.112868	0.919555	AT5G22890	AT5G22890	5	7653257	7654835	-	36	5UTR	19.3124	84.2149	4.36066
3_5822201_5823199	2.11019	4.59478	2.38667	0.122374	0.919555	AT3G17070	AT3G17070	3	5820832	5823353	+	1369	Intronexonboundary	8.61876	37.5105	4.3522
5_2174801_2176399	2.11278	5.20678	2.45982	0.116792	0.919555	ST2A	AT5G07010	5	2174668	2176446	-	47	Intronexonboundary	13.407	58.2885	4.34763
5_2237601_2238799	2.11278	5.20678	2.45982	0.116792	0.919555	ATS3	AT5G07190	5	2237474	2238720	+	127	Intronexonboundary	13.407	58.2885	4.34763
5_26516001_26519599	2.11771	6.92348	2.56292	0.109396	0.919555	AT5G66390	AT5G66390	5	26515905	26517599	-	1598	Promoter	45.0091	195.643	4.34675
4_8750801_8753199	2.11395	6.31223	2.53295	0.111492	0.919555	CYP705A1	AT4G15330	4	8751320	8753297	-	98	Intronexonboundary	29.3676	127.426	4.33898
3_3479801_3480599	2.105	4.61586	2.37873	0.122997	0.919555	AT3G11110	AT3G11110	3	3479673	3480629	+	128	5UTR	8.77836	38.0622	4.33591
3_11193601_11194199	2.10541	4.71232	2.39187	0.121968	0.919555	SDR4	AT3G29250	3	11193389	11195171	-	972	3UTR	9.41679	40.8203	4.33484
5_3701601_3707999	2.11446	7.56395	2.57044	0.108878	0.919555	AT5G11550	AT5G11550	5	3707961	3709403	-	1404	3UTR	70.5461	305.785	4.33453
3_23318401_23319599	2.1074	5.31423	2.45762	0.116956	0.919555	IPT3	AT3G63110	3	23317971	23319636	-	37	5UTR	14.5242	62.8853	4.32969
5_1977801_1978799	2.1016	5.2308	2.4381	0.11842	0.919555	AT5G06490	AT5G06490	5	1977776	1978987	-	188	5UTR	13.7262	59.2078	4.3135
3_17967001_17970199	2.10547	6.73029	2.52981	0.111714	0.919555	AT3G48510	AT3G48510	3	17967354	17968590	-	1589	Promoter	39.5824	170.636	4.31091
4_6744601_6746199	2.10017	5.5742	2.46194	0.116635	0.919555	AT4G11040	AT4G11040	4	6745100	6746944	+	499	Promoter	17.5567	75.5727	4.30449
3_19674601_19675399	2.09173	4.52914	2.33979	0.126107	0.919555	AT3G53070	AT3G53070	3	19674533	19674942	+	68	Intronexonboundary	8.29954	35.6718	4.29804
3_7795001_7796399	2.09813	5.63507	2.46169	0.116653	0.919555	CWLP	AT3G22120	3	7794758	7796460	-	61	Intronexonboundary	18.3548	78.8825	4.29766
5_12596801_12598399	2.09449	5.19244	2.41957	0.119828	0.919555	CDR1	AT5G33340	5	12594427	12596003	+	2374	Intergenic	13.407	57.553	4.29277
4_10089401_10089999	2.08887	4.5784	2.34056	0.126045	0.919555	AT4G18250	AT4G18250	4	10087205	10090276	-	277	Intronexonboundary	8.61876	36.9589	4.2882
1_25588201_25590399	2.09173	5.92737	2.46553	0.116369	0.919555	AT1G68270	AT1G68270	1	25588191	25590254	-	145	Promoter	22.6641	96.9023	4.27558
5_20120001_20120999	2.08439	5.00845	2.38086	0.12283	0.919555	AT5G49580	AT5G49580	5	20123563	20127509	-	6510	Intergenic	11.8109	50.3818	4.26571
3_18958601_18968199	2.08939	8.09492	2.52235	0.112243	0.919555	AT3G51050	AT3G51050	3	18953842	18957963	+	4759	Intergenic	103.585	441.117	4.25851
5_1828401_1829199	2.08104	4.90904	2.36363	0.124193	0.919555	RBE	AT5G06070	5	1828150	1829186	-	13	Promoter	11.0129	46.8882	4.25759
5_9803801_9804999	2.08328	5.31056	2.40584	0.120883	0.919555	AT5G27690	AT5G27690	5	9803647	9805266	+	154	Intronexonboundary	14.6838	62.5176	4.25759
5_25862801_25863199	2.05933	3.53624	2.09069	0.148199	0.919555	AT5G64690	AT5G64690	5	25862715	25864792	+	86	Intronexonboundary	3.99017	16.9165	4.23955
1_15357601_15358599	1.89259	1.37346	0.904782	0.341503	0.919555	AT1G40390	AT1G40390	1	15432576	15434674	-	76075	Intergenic	0.47882	2.02263	4.22419
1_28679201_28680199	2.07042	5.01619	2.35236	0.125093	0.919555	PHT1%3B9	AT1G76430	1	28678935	28682062	-	1863	Intronexonboundary	11.9705	50.5657	4.22419
3_8996401_9001999	2.07513	7.50611	2.48166	0.115181	0.919555	ABI3	AT3G24650	3	8997370	9001185	+	969	Promoter	69.2693	292.178	4.218
4_6181801_6183599	2.0688	5.62412	2.39794	0.121495	0.919555	TT8	AT4G09820	4	6181881	6186523	+	80	Promoter	18.5144	77.9631	4.21095
3_6541601_6542199	2.05062	4.00395	2.17412	0.14035	0.919555	AT3G18957	AT3G18957	3	6541535	6541807	-	206	Promoter	5.74584	24.0877	4.19219
5_5252401_5253599	2.06058	5.50422	2.37229	0.123505	0.919555	CXE17	AT5G16080	5	5252251	5253790	-	191	5UTR	17.0779	71.5275	4.1883
1_28292201_28292599	2.04134	3.62178	2.07776	0.149459	0.919555	bZIP44	AT1G75390	1	28291698	28293008	+	503	Intronexonboundary	4.30938	18.0198	4.18153
3_1929001_1929399	2.04903	4.2397	2.21119	0.137013	0.919555	AGP27	AT3G06360	3	1928868	1929684	+	133	3UTR	6.86308	28.6845	4.17954
3_5837601_5838799	2.04789	5.48111	2.34378	0.125784	0.919555	AT3G17120	AT3G17120	3	5841046	5843624	+	2247	1to5kb	16.9183	70.2403	4.15174
1_25766201_25766799	2.0437	4.7549	2.26964	0.131931	0.919555	AT1G68620	AT1G68620	1	25765718	25767240	+	483	Exon	10.0552	41.7397	4.15105
3_11215401_11217199	2.04673	5.37029	2.33323	0.126639	0.919555	AT3G29260	AT3G29260	3	11215952	11216866	-	333	Promoter	15.6414	64.908	4.14974
3_18617601_18618799	2.04238	5.06653	2.29874	0.129479	0.919555	IRX15	AT3G50220	3	18617424	18618816	-	17	5UTR	12.6089	52.2206	4.14156
5_23633001_23635399	2.04582	6.16232	2.37784	0.123068	0.919555	CHX25	AT5G58460	5	23632228	23635037	-	362	Promoter	27.4523	113.635	4.13935
4_15565601_15566599	2.03938	4.95474	2.28187	0.130894	0.919555	AT4G32230	AT4G32230	4	15565295	15566971	-	372	Intronexonboundary	11.6513	48.1753	4.13477
1_26277001_26278599	2.03529	5.43102	2.31367	0.128241	0.919555	WRKY36	AT1G69810	1	26276948	26279255	-	656	Intronexonboundary	16.4395	67.6661	4.11607
1_30370601_30371599	2.02856	4.67636	2.2298	0.135372	0.919555	CCR2	AT1G80820	1	30370474	30372799	+	127	Intronexonboundary	9.5764	39.3493	4.10899
4_6430001_6433199	2.03595	6.69194	2.37626	0.123192	0.919555	NIP5%3B1	AT4G10380	4	6431161	6435396	-	2197	Intronexonboundary	40.0613	164.568	4.10792
5_24241001_24242199	2.02744	5.4249	2.29676	0.129644	0.919555	TMO6	AT5G60200	5	24240810	24242523	+	191	Intronexonboundary	16.4395	67.2983	4.0937
5_24152601_24153199	2.02217	4.62508	2.21081	0.137047	0.919555	AT5G59990	AT5G59990	5	24150934	24153201	-	2	Intronexonboundary	9.25718	37.8783	4.09177
5_16328801_16332799	2.02826	6.85195	2.36426	0.124143	0.919555	AT5G40790	AT5G40790	5	16330041	16331276	-	1523	Promoter	45.0091	183.875	4.08529
3_5381601_5383199	2.0251	5.64917	2.30673	0.128815	0.919555	AT3G15909	AT3G15909	3	5381603	5381740	+	2	Promoter	19.3124	78.8825	4.08455
1_12657601_12658799	2.0199	4.95856	2.2422	0.13429	0.919555	AT1G34575	AT1G34575	1	12657027	12658756	-	43	Promoter	11.8109	48.1753	4.07889
5_17531201_17532599	2.01968	4.99531	2.24526	0.134025	0.919555	AT5G43640	AT5G43640	5	17531302	17532499	+	101	Promoter	12.1301	49.4624	4.07766
5_5480801_5482999	2.02405	6.33772	2.33838	0.12622	0.919555	AT5G16700	AT5G16700	5	5480763	5483045	+	38	Intronexonboundary	31.4425	128.161	4.07604
4_16180801_16183399	2.02357	6.50723	2.34354	0.125803	0.919555	AT4G33710	AT4G33710	4	16181012	16181776	+	211	Promoter	35.4327	144.342	4.0737
5_5603601_5604999	2.01911	5.49776	2.28438	0.130682	0.919555	UGT78D3	AT5G17030	5	5603133	5604893	-	106	Promoter	17.3971	70.792	4.06918
4_7406001_7407999	2.02018	5.8808	2.3095	0.128586	0.919555	EARLI1	AT4G12480	4	7406065	7406994	-	993	Promoter	22.8237	92.857	4.06844
1_26061801_26062399	2.01165	4.54459	2.17984	0.139829	0.919555	CLE10	AT1G69320	1	26061774	26062536	+	27	5UTR	8.77836	35.6718	4.0636
1_25532401_25534599	2.0187	6.14912	2.31919	0.127786	0.919555	IDD14	AT1G68130	1	25532008	25534698	+	393	Intronexonboundary	27.6119	112.164	4.06215
5_20554401_20559399	2.01996	7.40131	2.35877	0.124581	0.919555	NF-YC7	AT5G50470	5	20555120	20555758	-	1357	Promoter	66.3963	269.561	4.05988
5_5501001_5502999	2.01493	5.66428	2.28625	0.130525	0.919555	AT5G16730	AT5G16730	5	5497524	5500985	+	3477	Intergenic	19.6316	79.618	4.0556
3_22014001_22016199	2.01623	6.17959	2.31524	0.128112	0.919555	AT3G59590	AT3G59590	3	22014167	22015768	+	166	Promoter	28.2504	114.554	4.05497
3_5362001_5363799	2.0116	5.61518	2.27625	0.131369	0.919555	AT3G15860	AT3G15860	3	5361207	5361719	-	282	Promoter	18.9932	76.8599	4.04671
3_8180801_8181799	2.00906	5.05826	2.22925	0.135419	0.919555	IAA2	AT3G23030	3	8180646	8182095	-	296	Intronexonboundary	12.7685	51.6689	4.04659
3_20354201_20356199	2.0116	5.87406	2.29098	0.130127	0.919555	AT3G54940	AT3G54940	3	20354351	20356363	+	150	Promoter	22.8237	92.3054	4.04427
4_17752001_17753999	2.01011	5.82266	2.28512	0.13062	0.919555	ACS8	AT4G37770	4	17752079	17754157	+	78	Promoter	22.0257	88.9956	4.04053
3_7651001_7657999	2.0129	7.55832	2.34621	0.125588	0.919555	AT3G21710	AT3G21710	3	7648316	7649894	+	2685	Intergenic	74.3767	300.452	4.0396
5_1934801_1935799	2.00701	5.20493	2.23752	0.134697	0.919555	AT5G06330	AT5G06330	5	1933890	1935840	-	41	5UTR	14.205	57.3691	4.03866
5_13934601_13940999	2.01118	7.71416	2.34493	0.125691	0.919555	SAP	AT5G35770	5	13936086	13940867	-	132	Promoter	82.9954	334.837	4.0344
5_7647001_7647799	2.00173	4.70087	2.17848	0.139952	0.919555	AT5G22870	AT5G22870	5	7646903	7647679	-	120	Promoter	9.89561	39.9009	4.03219
1_25841001_25841399	1.98993	3.63171	1.98523	0.158841	0.919555	CLE12	AT1G68795	1	25840626	25841686	-	287	3UTR	4.46898	18.0198	4.03219
4_12445001_12445799	2.0014	4.65569	2.17269	0.14048	0.919555	AT4G23960	AT4G23960	4	12444765	12445904	+	236	Intronexonboundary	9.5764	38.6138	4.03219
5_18295401_18298399	2.00491	6.23338	2.29341	0.129924	0.919555	AT5G45210	AT5G45210	5	18295437	18298642	+	36	Promoter	29.5272	118.783	4.02284
4_8716201_8723799	2.00513	7.59456	2.32998	0.126904	0.919555	AT4G15270	AT4G15270	4	8716504	8717914	-	1713	Promoter	76.6112	307.807	4.01778
3_3946201_3956799	2.00542	8.27694	2.33938	0.12614	0.919555	AT3G12470	AT3G12470	3	3955961	3956827	-	28	5UTR	123.216	494.992	4.01726
5_5605801_5606999	1.99508	4.69581	2.16458	0.141224	0.919555	AT5G17040	AT5G17040	5	5605201	5607128	-	129	Intronexonboundary	9.89561	39.7171	4.0136
3_17876401_17878399	1.99775	5.7715	2.25636	0.133067	0.919555	CYP71A26	AT3G48270	3	17876571	17878173	+	170	Promoter	21.3873	85.6859	4.00639
3_17882401_17884399	1.99697	5.84272	2.25854	0.132879	0.919555	CYP71A24	AT3G48290	3	17882465	17884515	+	64	Promoter	22.5045	90.0989	4.00359
1_27135201_27136399	1.99021	4.99077	2.18466	0.139392	0.919555	AT1G72125	AT1G72125	1	27134108	27136403	+	1093	Intronexonboundary	12.2897	49.0947	3.99478
3_10243201_10244799	1.99324	5.77846	2.2473	0.133848	0.919555	OLEO4	AT3G27660	3	10243244	10245023	+	43	Promoter	21.5469	86.0536	3.99378
3_18335801_18340799	1.9957	7.19481	2.30232	0.129181	0.919555	AT3G49440	AT3G49440	3	18335715	18336317	-	516	Promoter	58.2564	232.602	3.99273
1_27601601_27603199	1.98842	5.19058	2.19816	0.138176	0.919555	MYB54	AT1G73410	1	27601593	27603317	+	8	Intronexonboundary	14.205	56.6336	3.98688
3_21478201_21478599	1.97651	3.91237	2.01603	0.155646	0.919555	PGL34	AT3G58010	3	21475805	21478187	-	14	Promoter	5.58623	22.2489	3.98281
1_3892001_3893599	1.93892	2.48596	1.55369	0.212592	0.919555	AT1G11590	AT1G11590	1	3892580	3894677	+	579	Promoter	1.75567	6.98726	3.97982
5_22571801_22573599	1.98773	5.72097	2.23259	0.135127	0.919555	AT5G55770	AT5G55770	5	22571645	22573732	+	156	Exon	20.7489	82.56	3.97901
4_14507201_14511599	1.9903	7.24816	2.29182	0.130057	0.919555	AT4G29570	AT4G29570	4	14507347	14508482	+	146	Promoter	60.6505	241.244	3.97761
5_2243801_2245399	1.98707	5.77364	2.23413	0.134992	0.919555	GA20OX3	AT5G07200	5	2243553	2245339	-	60	Promoter	21.5469	85.6859	3.97672
4_17268801_17271199	1.9864	6.18782	2.25238	0.133409	0.919555	GATA19	AT4G36620	4	17268689	17269999	-	1198	Promoter	28.8888	114.738	3.97172
5_20913001_20915799	1.98502	6.34958	2.25577	0.133117	0.919555	AT5G51490	AT5G51490	5	20913510	20915879	-	80	Intronexonboundary	32.4001	128.529	3.96692
1_26938401_26939199	1.97777	4.66041	2.12608	0.144811	0.919555	AT1G71520	AT1G71520	1	26938369	26939267	+	32	Intronexonboundary	9.736	38.6138	3.96608
5_23645401_23646199	1.9754	4.56591	2.11044	0.146297	0.919555	LSH5	AT5G58500	5	23645062	23646347	-	148	5UTR	9.09758	36.0395	3.96144
3_22843001_22846999	1.98149	6.37454	2.24922	0.133682	0.919555	AT3G61720	AT3G61720	3	22843011	22845398	-	1601	Promoter	33.0386	130.735	3.95705
5_8099001_8099799	1.97266	4.46481	2.09264	0.14801	0.919555	FRO4	AT5G23980	5	8097978	8101330	-	1531	Intronexonboundary	8.45915	33.4653	3.95611
3_3595401_3597799	1.97988	6.25156	2.24121	0.134376	0.919555	GPAT5	AT3G11430	3	3595694	3597952	+	293	Promoter	30.3253	119.887	3.95336
4_6415001_6418599	1.97939	6.49778	2.24904	0.133697	0.919555	NAC070	AT4G10350	4	6415120	6416961	-	1638	Promoter	36.0711	142.503	3.95062
4_14087001_14094999	1.97863	7.95451	2.27797	0.131224	0.919555	NAC074	AT4G28530	4	14090489	14094902	-	97	Promoter	99.9137	394.045	3.94385
1_25706201_25710799	1.97707	7.09532	2.26035	0.132724	0.919555	BBX14	AT1G68520	1	25708175	25710989	-	190	Intronexonboundary	54.9047	216.421	3.94176
1_30293401_30295399	1.9734	5.98515	2.21624	0.136565	0.919555	AT1G80580	AT1G80580	1	30293558	30294328	+	157	Promoter	25.2178	99.2926	3.9374
5_21348401_21350199	1.9723	5.67608	2.19798	0.138191	0.919555	AT5G52620	AT5G52620	5	21348554	21349681	-	518	Promoter	20.27	79.8019	3.93694
1_24714001_24717999	1.97395	6.56715	2.23978	0.1345	0.919555	AT1G66300	AT1G66300	1	24716305	24718050	-	51	Intronexonboundary	37.9864	149.491	3.93537
3_5315201_5316199	1.96695	4.73932	2.11313	0.14604	0.919555	AT3G15680	AT3G15680	3	5314817	5316617	+	384	Intronexonboundary	10.3744	40.8203	3.9347
1_26337601_26338799	1.96855	5.0614	2.14701	0.142848	0.919555	GSTU11	AT1G69930	1	26337481	26338818	-	19	Intronexonboundary	13.0877	51.4851	3.93384
5_21194601_21195599	1.96747	5.02632	2.14179	0.143335	0.919555	AT5G52160	AT5G52160	5	21195044	21195763	+	443	Promoter	12.7685	50.1979	3.93138
3_7038201_7039999	1.9691	5.92705	2.20452	0.137606	0.919555	AT3G20155	AT3G20155	3	7037135	7038375	+	1066	3UTR	24.2602	95.2474	3.92607
3_18768601_18769599	1.96045	4.7344	2.09971	0.147327	0.919555	AT3G50580	AT3G50580	3	18768631	18769519	-	80	Promoter	10.3744	40.6364	3.91698
5_7025201_7026799	1.9647	5.59045	2.17727	0.140063	0.919555	AT5G20740	AT5G20740	5	7025565	7026753	-	46	Promoter	19.1528	75.0211	3.91698
3_23016401_23020599	1.96695	6.93399	2.23514	0.134905	0.919555	AT3G62180	AT3G62180	3	23019584	23020598	-	1	Promoter	49.3184	193.069	3.91474
4_18228201_18228999	1.95676	4.4529	2.06007	0.151203	0.919555	AT4G39130	AT4G39130	4	18228118	18228854	-	145	Promoter	8.45915	33.0975	3.91263
3_8194201_8196599	1.9605	5.79412	2.18001	0.139814	0.919555	IAA7	AT3G23050	3	8194606	8197161	+	405	Promoter	22.1853	86.6052	3.90372
4_17579601_17581199	1.95725	5.27214	2.14084	0.143424	0.919555	BRU6	AT4G37390	4	17579618	17582022	+	17	Promoter	15.3222	59.7595	3.90018
3_17879601_17881199	1.95739	5.38411	2.14907	0.142657	0.919555	CYP71A25	AT3G48280	3	17879542	17881388	+	59	Intronexonboundary	16.5991	64.7241	3.89926
5_17905601_17909799	1.9586	6.64215	2.20971	0.137145	0.919555	PDF1.2c	AT5G44430	5	17908850	17909507	-	292	Promoter	40.3805	157.213	3.8933
3_9291601_9291999	1.94029	3.64156	1.89722	0.16839	0.919555	AT3G25577	AT3G25577	3	9291620	9292092	+	19	Promoter	4.62859	18.0198	3.89314
3_9192601_9193399	1.9501	4.63951	2.06903	0.150317	0.919555	AT3G25240	AT3G25240	3	9192493	9193615	+	108	3UTR	9.736	37.8783	3.89054
5_1893001_1894399	1.95213	5.3529	2.1362	0.143857	0.919555	DPA4	AT5G06250	5	1891880	1894353	-	46	Promoter	16.2799	63.2531	3.88535
5_2385801_2391399	1.95634	7.34398	2.22128	0.13612	0.919555	GRP20	AT5G07560	5	2390207	2391439	-	40	Intronexonboundary	66.0771	256.69	3.8847
1_19090201_19091199	1.94573	4.5436	2.04956	0.15225	0.919555	BGLU35	AT1G51470	1	19087384	19090523	+	2817	3UTR	9.09758	35.304	3.8806
5_22634201_22636399	1.95151	5.75638	2.15948	0.141693	0.919555	AT5G55900	AT5G55900	5	22637510	22639828	+	1111	1to5kb	21.7065	84.2149	3.87971
5_5711001_5711599	1.94356	4.33683	2.01949	0.155291	0.919555	GAD	AT5G17330	5	5710910	5715075	+	91	Intronexonboundary	7.82072	30.3394	3.87936
5_22238001_22239599	1.95027	5.61399	2.14903	0.14266	0.919555	SESA5	AT5G54740	5	22238358	22239187	-	412	Promoter	19.6316	76.1244	3.87764
5_19532801_19533199	1.93609	3.80606	1.92167	0.165673	0.919555	SLY2	AT5G48170	5	19532270	19533390	-	191	Exon	5.26702	20.4102	3.87509
4_15667401_15668199	1.94066	4.36197	2.01724	0.155522	0.919555	AT4G32470	AT4G32470	4	15669219	15671249	-	3050	Intergenic	7.98033	30.891	3.8709
4_15856601_15857399	1.94292	4.76278	2.06794	0.150424	0.919555	AT4G32860	AT4G32860	4	15856474	15857440	-	41	5UTR	10.6936	41.3719	3.86883
5_1461801_1467399	1.94953	7.49264	2.20941	0.137171	0.919555	AT5G04960	AT5G04960	5	1461786	1464066	+	15	Intronexonboundary	73.5786	284.455	3.866
3_8084401_8085599	1.9426	5.04157	2.09312	0.147964	0.919555	ELIP1	AT3G22840	3	8084405	8085669	-	70	Intronexonboundary	13.0877	50.5657	3.86359
5_18606401_18607199	1.93821	4.53797	2.03426	0.153789	0.919555	PYL12	AT5G45870	5	18606398	18607111	-	88	Promoter	9.09758	35.1202	3.86039
3_22349401_22351199	1.94238	5.27519	2.11094	0.146249	0.919555	AT3G60490	AT3G60490	3	22349308	22350458	+	93	5UTR	15.4818	59.7595	3.85997
1_30244201_30244799	1.93481	4.33034	2.00185	0.157108	0.919555	AT1G80450	AT1G80450	1	30243430	30244949	-	150	5UTR	7.82072	30.1555	3.85585
5_698001_704399	1.94421	7.5039	2.19834	0.13816	0.919555	AT5G02980	AT5G02980	5	697993	699000	+	8	Exon	74.3767	286.478	3.85171
4_14566401_14567599	1.93813	5.35578	2.108	0.14653	0.919555	CKX4	AT4G29740	4	14566183	14569380	+	218	Intronexonboundary	16.4395	63.2531	3.84763
3_11398801_11400399	1.94008	5.94118	2.14509	0.143026	0.919555	AT5MAT	AT3G29590	3	11398592	11400332	-	67	Promoter	24.8986	95.799	3.84756
4_15563801_15564799	1.93345	4.58144	2.02997	0.154223	0.919555	AT4G32230	AT4G32230	4	15565295	15566971	-	2172	Intergenic	9.41679	36.2234	3.84669
5_8791401_8793999	1.93973	6.40888	2.16289	0.141379	0.919555	AT5G25330	AT5G25330	5	8791513	8792813	+	112	Promoter	34.6346	133.126	3.84372
4_8215401_8217799	1.93878	6.22686	2.15439	0.142163	0.919555	AT4G14260	AT4G14260	4	8216321	8217571	-	228	Promoter	30.4849	117.129	3.84219
1_28681201_28681599	1.92309	3.79675	1.89622	0.168502	0.919555	PHT1%3B9	AT1G76430	1	28678935	28682062	-	463	Intronexonboundary	5.26702	20.2263	3.84018
5_23337601_23338799	1.93545	5.38062	2.10425	0.14689	0.919555	AT5G57625	AT5G57625	5	23337832	23338855	+	231	Promoter	16.7587	64.3563	3.84018
5_17056401_17058999	1.93683	6.07681	2.14437	0.143094	0.919555	MRN1	AT5G42600	5	17053453	17058245	+	2948	Intronexonboundary	27.4523	105.361	3.83794
5_19002401_19004399	1.93557	5.7126	2.12442	0.144967	0.919555	NIG1	AT5G46830	5	19002564	19004384	+	163	Promoter	21.2277	81.4567	3.83729
3_22932401_22933399	1.92835	4.5543	2.01699	0.155547	0.919555	AT3G61920	AT3G61920	3	22932454	22933362	-	37	Promoter	9.25718	35.4879	3.83356
3_22492601_22494199	1.93255	5.5656	2.11001	0.146338	0.919555	AHL18	AT3G60870	3	22492811	22494253	+	210	Promoter	19.1528	73.3662	3.83058
3_3776201_3777199	1.92866	4.83181	2.04659	0.152548	0.919555	AT3G11930	AT3G11930	3	3776177	3777751	+	24	Intronexonboundary	11.3321	43.3946	3.82936
4_6832601_6833399	1.92811	4.77196	2.03969	0.153241	0.919555	AT4G11210	AT4G11210	4	6832650	6833498	+	49	Promoter	10.8532	41.5558	3.82888
5_22853401_22857199	1.93304	6.51095	2.1523	0.142356	0.919555	AT5G56430	AT5G56430	5	22853323	22854801	-	1400	Promoter	37.3479	142.871	3.82541
5_21604401_21606999	1.93128	5.99641	2.12946	0.144492	0.919555	AGP22	AT5G53250	5	21603569	21604414	+	832	3UTR	26.0159	99.4765	3.82368
5_16032001_16033599	1.92952	5.63184	2.10766	0.146564	0.919555	AT5G40050	AT5G40050	5	16032083	16033551	-	48	Promoter	20.1104	76.8599	3.82189
3_16683201_16684399	1.92255	4.82719	2.03411	0.153804	0.919555	AT3G45480	AT3G45480	3	16683204	16684592	-	193	Intronexonboundary	11.3321	43.2107	3.81313
3_16985801_16988599	1.92628	6.2538	2.12957	0.144481	0.919555	AT3G46240	AT3G46240	3	16985843	16988064	-	535	Promoter	31.2829	119.151	3.80883
5_5855401_5860199	1.92684	6.97458	2.15175	0.142407	0.919555	AT5G17760	AT5G17760	5	5860350	5862475	-	2276	Intergenic	51.8721	197.482	3.80709
1_30012001_30015199	1.92545	6.54698	2.13765	0.143722	0.919555	DTA4	AT1G79760	1	30011981	30013495	+	20	Intronexonboundary	38.4652	146.365	3.80512
1_23058601_23064799	1.9264	7.38466	2.1589	0.141746	0.919555	STM	AT1G62360	1	23058582	23062063	-	2736	Promoter	69.1097	262.942	3.8047
3_17319801_17323599	1.92523	6.68205	2.14109	0.1434	0.919555	AT3G47030	AT3G47030	3	17322119	17323594	+	1480	Promoter	42.2957	160.891	3.80395
1_21070201_21071999	1.92291	5.73424	2.09974	0.147324	0.919555	AT1G56270	AT1G56270	1	21071017	21071650	-	349	Promoter	21.7065	82.56	3.80347
5_3970201_3971399	1.9207	5.19987	2.06186	0.151026	0.919555	AT5G12270	AT5G12270	5	3969925	3971452	-	53	Intronexonboundary	14.8434	56.4497	3.80301
4_10738801_10740799	1.92282	6.02415	2.1133	0.146024	0.919555	AT4G19740	AT4G19740	4	10739567	10740620	-	179	Promoter	26.6543	101.315	3.80108
5_8199401_8200999	1.92007	5.35543	2.07157	0.150067	0.919555	AT5G24190	AT5G24190	5	8199757	8201051	+	356	Promoter	16.5991	63.0692	3.79956
4_10253601_10255599	1.92103	5.82314	2.10041	0.147259	0.919555	LSH9	AT4G18610	4	10250601	10253148	+	3000	Intergenic	23.143	87.8924	3.7978
1_23844801_23847199	1.92206	6.32117	2.12328	0.145075	0.919555	AT1G64255	AT1G64255	1	23844954	23847206	+	153	Promoter	32.879	124.851	3.7973
1_26156401_26159199	1.92153	6.22821	2.11881	0.145499	0.919555	MYB105	AT1G69560	1	26157702	26159094	+	1301	Promoter	30.8041	116.945	3.7964
4_8744601_8746199	1.91823	5.32688	2.06594	0.150622	0.919555	CSLB06	AT4G15320	4	8742639	8748025	-	1826	Intronexonboundary	16.2799	61.7821	3.795
5_25940801_25941399	1.9124	4.36779	1.96389	0.161098	0.919555	AT5G64910	AT5G64910	5	25940661	25944114	+	140	Intronexonboundary	8.13994	30.891	3.795
4_5667801_5668999	1.91753	5.28464	2.06162	0.151049	0.919555	AT4G08868	AT4G08868	4	5668435	5669270	+	564	Promoter	15.8011	59.9433	3.79363
3_7364001_7374399	1.92101	8.00864	2.15625	0.141991	0.919555	AT3G21000	AT3G21000	3	7363880	7365391	+	121	Intronexonboundary	107.096	405.813	3.78924
3_11468001_11468999	1.91373	4.98539	2.03095	0.154124	0.919555	AT3G29636	AT3G29636	3	11467964	11468857	-	142	Promoter	12.7685	48.3592	3.78737
5_19472601_19473999	1.91511	5.31072	2.05858	0.151351	0.919555	AT5G48050	AT5G48050	5	19472446	19473838	-	161	Promoter	16.1203	61.0466	3.78695
5_15123401_15126199	1.91699	6.22468	2.10934	0.146402	0.919555	AT5G37970	AT5G37970	5	15123089	15124435	-	1034	Promoter	30.8041	116.577	3.78446
4_8059201_8063599	1.9174	6.76459	2.12703	0.144721	0.919555	AT4G13955	AT4G13955	4	8059053	8059808	+	148	Intronexonboundary	45.0091	170.268	3.78298
5_26113401_26114999	1.91369	5.51554	2.06885	0.150335	0.919555	AT5G65340	AT5G65340	5	26113349	26114545	-	454	Promoter	18.674	70.6081	3.7811
5_6411601_6413199	1.9134	5.56251	2.07102	0.150121	0.919555	AT5G19110	AT5G19110	5	6411443	6413311	-	112	Intronexonboundary	19.3124	72.9985	3.77988
3_2498801_2503399	1.91566	7.01762	2.12941	0.144497	0.919555	AT3G07840	AT3G07840	3	2501893	2503565	-	166	Intronexonboundary	53.7874	203.182	3.7775
3_9777001_9778399	1.91029	5.14628	2.03708	0.153504	0.919555	AT3G26610	AT3G26610	3	9776958	9780553	+	43	Intronexonboundary	14.3646	54.2432	3.77617
5_15475801_15477799	1.91291	5.91103	2.08802	0.148459	0.919555	AT5G38670	AT5G38670	5	15475786	15476871	+	15	Intronexonboundary	24.739	93.4086	3.77576
5_4805801_4807799	1.91066	5.93638	2.08459	0.148792	0.919555	AT5G14860	AT5G14860	5	4805846	4807837	+	45	Promoter	25.2178	95.0635	3.76969
5_17404001_17405199	1.90665	5.12797	2.02845	0.154378	0.919555	PHT1%3B1	AT5G43350	5	17399769	17402158	-	1843	1to5kb	14.205	53.5077	3.76682
1_19702401_19702999	1.89826	4.06474	1.89533	0.168602	0.919555	AT1G52900	AT1G52900	1	19702062	19702916	-	83	Promoter	6.54387	24.6393	3.76525
5_24843001_24845599	1.90823	6.29655	2.09397	0.147882	0.919555	GUT1	AT5G61840	5	24839177	24842143	-	858	Promoter	32.5597	122.461	3.76111
4_7434601_7435599	1.9024	4.75262	1.98754	0.158598	0.919555	AT4G12543	AT4G12543	4	7434094	7434642	-	41	Promoter	10.8532	40.8203	3.76111
3_8656801_8659199	1.90688	6.11006	2.08422	0.148828	0.919555	AT3G23960	AT3G23960	3	8657736	8658980	+	935	Promoter	28.5696	107.383	3.75865
5_15073401_15075199	1.90581	5.8872	2.07249	0.149977	0.919555	AT5G37870	AT5G37870	5	15073764	15074851	-	348	Promoter	24.4198	91.7537	3.75735
4_10733601_10735999	1.90561	6.1558	2.08343	0.148906	0.919555	AT4G19730	AT4G19730	4	10733864	10734975	-	1024	Promoter	29.5272	110.877	3.75507
4_11982401_11985599	1.90534	6.62284	2.0983	0.147463	0.919555	AT4G22810	AT4G22810	4	11983974	11986016	+	1573	Promoter	41.0189	153.904	3.75202
4_18387401_18388799	1.90254	5.59986	2.05125	0.152081	0.919555	AT4G39590	AT4G39590	4	18387331	18388759	-	40	Promoter	19.9508	74.8372	3.75108
1_15161801_15162599	1.7674	1.50931	0.876455	0.349175	0.919555	AT1G40104	AT1G40104	1	15081952	15085893	+	79849	Intergenic	0.638426	2.39038	3.74417
5_17263801_17265799	1.89933	5.44328	2.03562	0.153652	0.919555	AT5G43040	AT5G43040	5	17263685	17265777	-	22	Promoter	17.8759	66.9306	3.74417
5_18651201_18652599	1.89705	5.18185	2.01349	0.155907	0.919555	AT5G45990	AT5G45990	5	18651265	18654075	+	64	Promoter	14.8434	55.5303	3.74107
1_19781401_19782199	1.89498	4.84471	1.9818	0.159201	0.919555	AT1G53080	AT1G53080	1	19781288	19782352	+	113	Exon	11.6513	43.5784	3.74023
3_8863001_8863599	1.89136	4.40428	1.9284	0.164933	0.919555	AT3G24420	AT3G24420	3	8862813	8865239	-	1640	Intronexonboundary	8.45915	31.6265	3.73874
4_16934401_16935399	1.89298	4.78541	1.9724	0.160193	0.919555	AT4G35733	AT4G35733	4	16934236	16935502	+	165	Intronexonboundary	11.1725	41.7397	3.73594
5_2010001_2010999	1.89445	5.14961	2.00595	0.156683	0.919555	AT5G06570	AT5G06570	5	2007419	2011179	-	180	Intronexonboundary	14.5242	54.2432	3.73468
4_14348001_14350399	1.89739	6.06258	2.06298	0.150915	0.919555	AT4G29120	AT4G29120	4	14350858	14352059	+	459	Promoter	27.7715	103.706	3.73424
3_8122001_8123399	1.89228	5.17822	2.00378	0.156908	0.919555	AT3G22920	AT3G22920	3	8122598	8123432	-	33	3UTR	14.8434	55.3464	3.72869
3_1982401_1983599	1.8931	5.52353	2.02798	0.154426	0.919555	AT3G06470	AT3G06470	3	1983731	1985330	+	132	Promoter	18.9932	70.792	3.72723
4_8318601_8322599	1.89353	6.89936	2.08101	0.149142	0.919555	AHL20	AT4G14465	4	8320538	8322352	+	1937	Promoter	50.1165	186.449	3.72032
1_21770801_21772399	1.82859	2.21626	1.29042	0.25597	0.919555	AT1G58684	AT1G58684	1	21769674	21771303	-	502	Promoter	1.43646	5.33238	3.71217
4_6392001_6393199	1.88676	5.38276	2.00679	0.156596	0.919555	HKT1	AT4G10310	4	6391854	6395922	+	147	Intronexonboundary	17.2375	63.9886	3.71217
5_2949201_2953199	1.88911	6.66993	2.06626	0.150591	0.919555	AT5G09490	AT5G09490	5	2952216	2953245	-	46	Intronexonboundary	42.7746	158.684	3.70978
3_900601_903999	1.88688	6.27302	2.04955	0.152251	0.919555	AT3G03670	AT3G03670	3	901728	903411	-	588	Promoter	32.4001	120.071	3.70586
1_20697401_20699799	1.88594	5.90833	2.03324	0.153893	0.919555	AT1G55430	AT1G55430	1	20697392	20699687	-	112	Promoter	25.0582	92.857	3.70565
4_5740601_5741199	1.87363	3.91122	1.82621	0.176576	0.919555	EXO	AT4G08950	4	5740219	5741591	+	382	Exon	5.90544	21.8812	3.70525
5_3111601_3114199	1.88632	6.31395	2.04982	0.152224	0.919555	CYP78A7	AT5G09970	5	3111945	3114239	+	344	Promoter	33.3578	123.564	3.70421
3_5869001_5872799	1.88577	6.66733	2.05934	0.151275	0.919555	UPL6	AT3G17205	3	5873051	5881655	+	252	Promoter	42.7746	158.317	3.70118
5_23399601_23400199	1.87611	4.36726	1.89513	0.168625	0.919555	AT5G57750	AT5G57750	5	23399668	23400300	+	67	Promoter	8.29954	30.7072	3.69986
3_5143801_5144799	1.87973	5.13845	1.97614	0.159797	0.919555	AT3G15280	AT3G15280	3	5143965	5144750	-	49	Promoter	14.5242	53.6916	3.6967
4_11839001_11841599	1.88151	6.13715	2.0337	0.153845	0.919555	AT4G22463	AT4G22463	4	11838997	11839571	+	4	Intronexonboundary	29.5272	109.038	3.6928
3_7313601_7316599	1.88156	6.24777	2.03787	0.153424	0.919555	WIP4	AT3G20880	3	7313538	7315883	-	716	Promoter	31.9213	117.864	3.69233
3_7866401_7869999	1.88135	6.57054	2.04766	0.15244	0.919555	AT3G22250	AT3G22250	3	7867753	7870229	+	1352	Promoter	40.0613	147.836	3.69024
4_10091001_10092199	1.87745	5.32289	1.98449	0.158918	0.919555	AT4G18253	AT4G18253	4	10091101	10092224	-	25	Intronexonboundary	16.5991	61.2305	3.68878
5_22564801_22566399	1.87912	5.92096	2.02005	0.155234	0.919555	AT5G55750	AT5G55750	5	22564801	22566021	-	378	Promoter	25.3774	93.5925	3.68802
3_21548001_21550599	1.87845	5.88445	2.0171	0.155536	0.919555	LBD29	AT3G58190	3	21548484	21549572	-	1027	Promoter	24.739	91.2021	3.68657
1_11316801_11319799	1.87749	6.23751	2.02925	0.154297	0.919555	AT1G31620	AT1G31620	1	11316941	11317894	+	140	Promoter	31.7617	116.945	3.68194
4_13275201_13276999	1.87579	5.66659	2.00124	0.157171	0.919555	ACS7	AT4G26200	4	13275200	13277188	+	1	Intronexonboundary	21.2277	78.147	3.68137
5_22799201_22801399	1.87588	5.82674	2.00929	0.156338	0.919555	GAMT2	AT5G56300	5	22799507	22801692	+	306	Promoter	23.7814	87.5246	3.68038
3_259001_259399	1.86344	3.86796	1.80077	0.17962	0.919555	AGP11	AT3G01700	3	258879	259631	+	122	Intronexonboundary	5.74584	21.1457	3.68017
5_2038401_2044199	1.87628	7.23196	2.05233	0.151974	0.919555	GIS2	AT5G06650	5	2043419	2044200	+	780	Promoter	63.8426	234.625	3.67505
3_18874001_18874799	1.86741	4.64333	1.90933	0.167038	0.919555	CML41	AT3G50770	3	18873911	18874836	+	90	3UTR	10.2148	37.5105	3.67217
4_11207201_11208599	1.86983	5.13096	1.9562	0.16192	0.919555	AT4G20947	AT4G20947	4	11207709	11207985	+	508	Promoter	14.5242	53.3238	3.67138
5_25031401_25034599	1.874	6.59848	2.03347	0.153869	0.919555	AT5G62330	AT5G62330	5	25031563	25032276	+	162	Promoter	41.0189	150.594	3.67133
5_26898201_26899599	1.86917	5.52863	1.98062	0.159326	0.919555	AT5G67411	AT5G67411	5	26898077	26899736	-	137	Intronexonboundary	19.3124	70.792	3.66562
5_21821401_21821799	1.85628	3.7493	1.76779	0.183655	0.919555	MLO11	AT5G53760	5	21822323	21826488	+	524	Promoter	5.26702	19.3069	3.66562
1_3975601_3976799	1.86734	5.17421	1.95447	0.162106	0.919555	AT1G11770	AT1G11770	1	3975607	3977379	+	6	Promoter	15.003	54.9787	3.66451
3_10059201_10062799	1.87104	6.70812	2.03036	0.154184	0.919555	AT3G27250	AT3G27250	3	10061009	10062870	+	1790	Promoter	44.3706	162.546	3.66336
3_9544801_9549999	1.87032	7.19109	2.03938	0.153273	0.919555	AT3G26115	AT3G26115	3	9542268	9544497	+	2533	Intergenic	62.2466	227.821	3.65998
4_15181001_15182799	1.86565	5.72095	1.98379	0.158992	0.919555	AT4G31260	AT4G31260	4	15182593	15183006	-	207	5UTR	22.1853	81.089	3.65507
3_9177401_9178799	1.8639	5.4037	1.96288	0.161206	0.919555	AT3G25200	AT3G25200	3	9176932	9178268	+	469	Intronexonboundary	17.7163	64.7241	3.65336
4_14517401_14529999	1.86674	8.29387	2.04617	0.152589	0.919555	AT4G29610	AT4G29610	4	14517393	14518519	+	8	5UTR	134.548	490.947	3.64885
3_23031601_23032999	1.86225	5.51171	1.96597	0.160876	0.919555	DAF1	AT3G62230	3	23031531	23033146	+	70	3UTR	19.1528	69.8726	3.64817
1_29178801_29179399	1.85725	4.69854	1.89541	0.168593	0.919555	AT1G77640	AT1G77640	1	29178705	29179877	+	96	Exon	10.6936	38.9816	3.6453
5_21044401_21053599	1.86472	8.09728	2.04021	0.153188	0.919555	AT5G51795	AT5G51795	5	21043083	21044194	-	207	Promoter	117.47	428.062	3.64399
1_9703801_9706399	1.8557	5.39746	1.94636	0.16298	0.919555	AT1G27850	AT1G27850	1	9698298	9703944	+	5503	3UTR	17.7163	64.3563	3.6326
4_17189801_17190599	1.85045	4.69348	1.88198	0.170109	0.919555	ROT3	AT4G36380	4	17187528	17192507	-	1908	Intronexonboundary	10.6936	38.7977	3.62811
1_28455001_28457599	1.85594	6.14025	1.98235	0.159143	0.919555	sks18	AT1G75790	1	28454781	28457528	-	71	Promoter	30.006	108.854	3.62774
4_7328401_7329199	1.84681	4.42167	1.84668	0.17417	0.919555	AT4G12360	AT4G12360	4	7327992	7329192	-	7	Promoter	8.77836	31.8104	3.62373
5_538001_541999	1.85276	6.69908	1.99309	0.158019	0.919555	DPA	AT5G02470	5	542318	544955	-	2956	Intergenic	44.5302	161.075	3.6172
3_9396401_9397199	1.84391	4.49164	1.84905	0.173894	0.919555	EDF3	AT3G25730	3	9396272	9397766	+	129	5UTR	9.25718	33.4653	3.61506
3_16358401_16360599	1.85052	6.09013	1.96966	0.160484	0.919555	AT3G44810	AT3G44810	3	16358496	16359983	-	616	Promoter	29.0484	104.993	3.61441
5_8104201_8108399	1.8498	6.16537	1.97099	0.160343	0.919555	FRO5	AT5G23990	5	8105461	8108642	-	243	Intronexonboundary	30.6445	110.693	3.61217
3_18745001_18745999	1.8448	4.82587	1.88337	0.169952	0.919555	LBD28	AT3G50510	3	18744887	18746045	-	46	Intronexonboundary	11.8109	42.6591	3.61184
4_10250601_10252799	1.84905	5.93299	1.96044	0.161466	0.919555	LSH9	AT4G18610	4	10250601	10253148	+	0	Intronexonboundary	26.0159	93.9602	3.61165
4_15460801_15463799	1.848	6.02454	1.96208	0.161291	0.919555	CYP82C2	AT4G31970	4	15462350	15464563	+	1449	Promoter	27.7715	100.212	3.60844
5_15739201_15741599	1.84646	6.1254	1.96287	0.161207	0.919555	EXPA24	AT5G39310	5	15739032	15740605	-	994	Promoter	29.8464	107.567	3.60402
3_2923601_2925399	1.84512	5.72539	1.94331	0.16331	0.919555	EXO70H4	AT3G09520	3	2923518	2925889	+	83	5UTR	22.5045	81.089	3.60323
1_29531401_29532799	1.8409	5.21228	1.90564	0.167449	0.919555	AT1G78500	AT1G78500	1	29531467	29535204	+	66	Promoter	15.6414	56.2658	3.59723
5_21929001_21930599	1.84026	5.09331	1.89606	0.16852	0.919555	AT5G54040	AT5G54040	5	21928847	21930637	-	38	Exon	14.3646	51.6689	3.59697
5_15171401_15175399	1.84322	6.85117	1.97745	0.15966	0.919555	AT5G38030	AT5G38030	5	15171143	15175566	-	167	Intronexonboundary	49.7973	178.911	3.59278
4_9318201_9320399	1.84067	6.07476	1.94945	0.162646	0.919555	AT4G16545	AT4G16545	4	9318319	9319814	-	585	Promoter	28.8888	103.706	3.58982
3_7818201_7818599	1.83238	4.33524	1.80988	0.178523	0.919555	AT3G22160	AT3G22160	3	7817779	7818985	-	386	Exon	8.29954	29.7878	3.58909
5_7254601_7255999	1.83708	5.3189	1.90516	0.167502	0.919555	AT5G21950	AT5G21950	5	7253849	7256156	-	157	Intronexonboundary	16.9183	60.6788	3.58658
3_20434201_20436399	1.83906	5.96805	1.94208	0.163443	0.919555	ABCG19	AT3G55130	3	20433839	20436453	-	54	5UTR	26.8139	96.1668	3.58645
3_16000801_16002199	1.83743	5.43318	1.91274	0.166659	0.919555	AT3G44326	AT3G44326	3	16000879	16002163	-	36	Promoter	18.3548	65.8273	3.58639
5_17030401_17036999	1.84101	7.35392	1.98252	0.159126	0.919555	CYP71A16	AT5G42590	5	17031024	17033800	-	3199	Promoter	70.8653	254.116	3.58589
4_13681801_13685799	1.83977	6.72935	1.96767	0.160695	0.919555	SPL	AT4G27330	4	13682078	13683594	-	1793	Promoter	45.8071	164.201	3.58461
3_1572601_1578399	1.84039	7.3109	1.98058	0.15933	0.919555	AT3G05440	AT3G05440	3	1572718	1573266	+	117	Promoter	68.7904	246.577	3.58446
1_3901801_3903599	1.83765	6.00846	1.94089	0.163572	0.919555	CYP77B1	AT1G11600	1	3901950	3903895	+	149	Promoter	27.6119	98.9249	3.58268
4_8775601_8776799	1.83292	4.79828	1.85834	0.172817	0.919555	BARS1	AT4G15370	4	8773730	8779685	-	2886	Intronexonboundary	11.6513	41.7397	3.58241
1_28603001_28604599	1.8366	5.67837	1.92424	0.165389	0.919555	AT1G76240	AT1G76240	1	28602705	28603932	-	667	Promoter	21.8661	78.3309	3.5823
1_18970801_18980399	1.83962	7.84302	1.98629	0.158729	0.919555	PLT2	AT1G51190	1	18977176	18980618	+	3223	Promoter	99.7541	357.27	3.5815
3_6064401_6065999	1.83546	5.49134	1.91221	0.166718	0.919555	NAC057	AT3G17730	3	6064272	6066180	+	129	Intronexonboundary	19.1528	68.5855	3.58096
3_2827401_2830799	1.83743	6.59765	1.95963	0.161552	0.919555	LAC7	AT3G09220	3	2827190	2830655	-	144	Promoter	41.8169	149.674	3.57928
1_25642601_25643599	1.83017	4.88756	1.86073	0.17254	0.919555	AT1G68390	AT1G68390	1	25642534	25645607	+	67	Intronexonboundary	12.4493	44.4978	3.57432
5_23780401_23781799	1.83153	5.35372	1.89654	0.168466	0.919555	AGL82	AT5G58890	5	23780832	23781716	+	431	Promoter	17.3971	62.1498	3.57242
5_20757401_20758399	1.82615	4.54723	1.82173	0.177108	0.919555	RHD2	AT5G51060	5	20757199	20762461	-	4062	Intronexonboundary	9.736	34.7524	3.56948
1_21967801_21969799	1.83203	5.91996	1.92618	0.165177	0.919555	AT1G59740	AT1G59740	1	21967986	21972503	+	185	Promoter	26.0159	92.857	3.56924
4_17153201_17159999	1.83335	7.52101	1.96952	0.160498	0.919555	ALDH3F1	AT4G36250	4	17150740	17153663	+	2461	Intronexonboundary	79.9629	285.191	3.56653
3_7705801_7707999	1.83016	5.88344	1.92096	0.165751	0.919555	BBX10	AT3G21880	3	7706257	7708346	+	456	Promoter	25.3774	90.4666	3.56484
1_1299401_1302799	1.83144	6.55447	1.94649	0.162965	0.919555	AT1G04670	AT1G04670	1	1301829	1302758	+	970	Promoter	40.6997	145.078	3.56459
1_24290601_24291799	1.82748	5.17345	1.87707	0.170667	0.919555	PP2-A5	AT1G65390	1	24292372	24294740	+	573	Promoter	15.3222	54.6109	3.56416
3_18855401_18856799	1.82748	5.17345	1.87707	0.170667	0.919555	UGT72E1	AT3G50740	3	18855043	18857040	-	241	Exon	15.3222	54.6109	3.56416
3_1157201_1158199	1.82643	5.01985	1.86405	0.172158	0.919555	AT3G04360	AT3G04360	3	1156908	1158470	-	271	Exon	13.7262	48.9108	3.56333
4_17584001_17586199	1.82941	5.90927	1.92058	0.165793	0.919555	CYP81F3	AT4G37400	4	17583992	17586442	+	9	Intronexonboundary	25.8563	92.1215	3.56283
4_6144201_6146599	1.82612	5.80749	1.9097	0.166997	0.919555	AT4G09750	AT4G09750	4	6146623	6148814	+	24	Promoter	24.1006	85.6859	3.55534
3_22462201_22463399	1.82332	5.14103	1.86685	0.171836	0.919555	AT3G60780	AT3G60780	3	22462613	22463833	+	412	Promoter	15.003	53.3238	3.55421
1_4137001_4139799	1.82599	6.31423	1.9286	0.164911	0.919555	FMO	AT1G12200	1	4137511	4140158	+	510	Promoter	34.475	122.461	3.55216
4_13495001_13495599	1.81258	3.83194	1.70471	0.191673	0.919555	AT4G26830	AT4G26830	4	13494572	13496738	-	1139	Intronexonboundary	5.74584	20.4102	3.55216
5_9071401_9077399	1.82691	7.32025	1.95353	0.162206	0.919555	AT5G25990	AT5G25990	5	9076107	9077379	-	20	Promoter	69.7481	247.68	3.55106
4_7670001_7672999	1.8237	6.22436	1.92114	0.165731	0.919555	AT4G13210	AT4G13210	4	7669948	7673376	+	53	Intronexonboundary	32.4001	114.922	3.54696
5_5331801_5333399	1.8212	5.5929	1.88983	0.169222	0.919555	AT5G16280	AT5G16280	5	5323133	5331694	-	107	Promoter	20.7489	73.5501	3.54478
3_4729801_4731599	1.8198	5.29262	1.87007	0.171467	0.919555	ESM1	AT3G14210	3	4729399	4731847	+	402	Intronexonboundary	16.7587	59.3917	3.54393
5_9424001_9424999	1.81717	4.93001	1.83946	0.175014	0.919555	None	AT5G26800	5	9425151	9426711	+	152	Promoter	12.9281	45.7849	3.5415
4_17089801_17090599	1.81554	4.68793	1.81564	0.177833	0.919555	SAUR9	AT4G36110	4	17089934	17090873	+	133	Promoter	10.8532	38.4299	3.54087
5_8567601_8570599	1.82109	6.23627	1.91636	0.166259	0.919555	CYP714A1	AT5G24910	5	8567504	8570367	-	232	Promoter	32.7194	115.841	3.54046
1_10974001_10975999	1.81916	5.68551	1.89044	0.169153	0.919555	PUP4	AT1G30840	1	10974383	10976298	+	382	Promoter	22.1853	78.5147	3.53904
4_17688201_17694399	1.82185	7.39599	1.94454	0.163177	0.919555	SHR	AT4G37650	4	17691687	17693859	+	2712	Promoter	73.7382	260.919	3.53845
3_15565201_15565999	1.8148	4.72715	1.81784	0.17757	0.919555	AT3G43660	AT3G43660	3	15565224	15566047	+	23	Promoter	11.1725	39.5332	3.53845
5_21272801_21274599	1.81874	5.7053	1.89056	0.169139	0.919555	CYP715A1	AT5G52400	5	21272824	21275755	+	23	Promoter	22.5045	79.618	3.53786
4_16394601_16396199	1.8167	5.44165	1.87294	0.171138	0.919555	KCS16	AT4G34250	4	16394600	16396703	+	1	5UTR	18.674	66.0112	3.53493
3_16723801_16726199	1.81717	5.61131	1.88291	0.170003	0.919555	AT3G45570	AT3G45570	3	16725094	16726116	-	83	Promoter	21.0681	74.4695	3.53471
3_22110401_22111799	1.81497	5.04316	1.84392	0.174492	0.919555	AT3G59850	AT3G59850	3	22109103	22111732	-	67	Promoter	14.0454	49.6463	3.53471
3_5391001_5392999	1.81461	5.32807	1.86227	0.172363	0.919555	AT3G15940	AT3G15940	3	5393451	5396994	-	3995	Intergenic	17.2375	60.8627	3.53083
3_8858601_8861999	1.81739	6.60381	1.91981	0.165878	0.919555	AT3G24420	AT3G24420	3	8862813	8865239	-	3240	Intergenic	42.4554	149.858	3.52979
5_14959801_14960599	1.81335	5.13356	1.84725	0.174103	0.919555	PDLP7	AT5G37660	5	14959614	14961620	+	187	Intronexonboundary	15.003	52.9561	3.52969
5_25341001_25342999	1.81527	5.88094	1.89162	0.169019	0.919555	AT5G63180	AT5G63180	5	25340914	25343369	-	370	Intronexonboundary	25.5371	90.0989	3.52816
1_27188201_27189199	1.80952	4.62172	1.79817	0.179934	0.919555	AT1G72230	AT1G72230	1	27188036	27189358	+	165	Intronexonboundary	10.3744	36.5912	3.52705
1_20047601_20049999	1.81318	6.15199	1.89789	0.168315	0.919555	WAG1	AT1G53700	1	20048434	20050294	+	833	Promoter	30.9637	109.038	3.52148
5_23836601_23838199	1.81025	5.32479	1.85368	0.173355	0.919555	COPT3	AT5G59040	5	23836625	23837350	+	24	Promoter	17.2375	60.6788	3.52016
5_15488601_15489999	1.80757	4.7605	1.80726	0.178838	0.919555	AT5G38700	AT5G38700	5	15489593	15490745	+	406	Promoter	11.4917	40.4526	3.52016
3_7930601_7930999	1.79959	3.82279	1.68054	0.194853	0.919555	LOX5	AT3G22400	3	7926728	7931351	+	3873	Exon	5.74584	20.2263	3.52016
4_9893401_9896599	1.8132	6.73838	1.9148	0.166431	0.919555	AT4G17800	AT4G17800	4	9895094	9896688	-	89	5UTR	46.7647	164.568	3.51907
3_6383201_6390599	1.81371	7.55915	1.93052	0.164701	0.919555	BRC1	AT3G18550	3	6383289	6385815	+	88	Promoter	82.9954	291.994	3.51819
1_27141801_27144399	1.80831	6.14827	1.88819	0.169407	0.919555	AT1G72140	AT1G72140	1	27141765	27144490	+	36	Intronexonboundary	30.9637	108.67	3.5096
5_15213801_15214999	1.80558	5.34692	1.84604	0.174245	0.919555	4CL8	AT5G38120	5	15213593	15216205	+	208	Intronexonboundary	17.5567	61.5982	3.50852
1_4118401_4119199	1.79772	4.08624	1.71562	0.190257	0.919555	AT1G12130	AT1G12130	1	4118594	4120959	+	193	Promoter	7.02269	24.6393	3.50852
5_25095601_25096799	1.8041	5.05071	1.8238	0.176862	0.919555	AT5G62510	AT5G62510	5	25095373	25096635	-	164	Promoter	14.205	49.8302	3.50794
5_1487001_1487599	1.79753	4.11605	1.71924	0.189791	0.919555	AT5G05040	AT5G05040	5	1487129	1487968	-	369	Intronexonboundary	7.1823	25.1909	3.50736
3_4465001_4465599	1.79736	4.14525	1.72271	0.189344	0.919555	AT3G13660	AT3G13660	3	4464797	4465791	+	204	5UTR	7.3419	25.7425	3.50625
3_3492401_3498999	1.80874	7.51902	1.92002	0.165854	0.919555	AT3G11165	AT3G11165	3	3497806	3499090	-	91	Intronexonboundary	80.9205	283.72	3.50615
3_5264001_5264599	1.79686	4.2295	1.73239	0.188107	0.919555	IAA19	AT3G15540	3	5264001	5265695	+	0	Intronexonboundary	7.82072	27.3974	3.50318
1_29875801_29880599	1.80544	6.96974	1.90437	0.16759	0.919555	APL	AT1G79430	1	29877228	29879279	-	1320	Promoter	55.2239	193.253	3.49944
5_25017001_25018199	1.80161	5.3053	1.83593	0.175429	0.919555	AT5G62280	AT5G62280	5	25016860	25018265	+	141	Intronexonboundary	17.0779	59.7595	3.49923
1_26715401_26716999	1.80138	5.331	1.83704	0.175298	0.919555	MLP34	AT1G70850	1	26714866	26716901	-	98	Promoter	17.3971	60.8627	3.49844
1_23726401_23728999	1.80278	5.94037	1.86964	0.171516	0.919555	ROH1	AT1G63930	1	23727794	23729403	+	1205	Promoter	26.8139	93.7764	3.4973
1_12917001_12917799	1.79547	4.50223	1.76034	0.184582	0.919555	AGP5	AT1G35230	1	12917070	12917829	+	69	Promoter	9.5764	33.4653	3.49456
5_16334001_16339199	1.80351	7.15032	1.90389	0.167643	0.919555	AT5G40800	AT5G40800	5	16334581	16336017	-	2016	Promoter	62.7254	219.179	3.49427
4_8309401_8309999	1.79527	4.54674	1.76445	0.18407	0.919555	AT4G14450	AT4G14450	4	8309384	8310058	+	17	5UTR	9.89561	34.5685	3.49332
5_25308601_25312799	1.80255	6.82894	1.89572	0.168558	0.919555	LOB	AT5G63090	5	25308516	25311019	-	1780	Promoter	50.1165	175.049	3.49285
4_10803601_10804799	1.79764	5.2218	1.82315	0.176939	0.919555	AT4G19930	AT4G19930	4	10803558	10804853	+	43	Exon	16.1203	56.2658	3.49038
4_16368001_16368999	1.79473	4.67259	1.77546	0.182708	0.919555	AT4G34170	AT4G34170	4	16368087	16369025	+	86	Promoter	10.8532	37.8783	3.49004
5_22810601_22816599	1.80159	7.0894	1.89899	0.168191	0.919555	EXPA14	AT5G56320	5	22808641	22810747	+	1960	Intronexonboundary	60.1717	209.986	3.48977
5_1213401_1214199	1.79465	4.69254	1.77712	0.182503	0.919555	CYP84A4	AT5G04330	5	1212532	1214439	-	240	Intronexonboundary	11.0129	38.4299	3.48955
3_4352001_4353399	1.79689	5.35304	1.82973	0.176159	0.919555	sks11	AT3G13390	3	4350936	4353396	-	3	Promoter	17.7163	61.7821	3.4873
4_7297401_7299599	1.79746	5.8762	1.85669	0.173007	0.919555	AT4G12270	AT4G12270	4	7297765	7299930	+	364	Promoter	25.6967	89.5472	3.48478
5_15847201_15849399	1.79731	5.90216	1.85746	0.172918	0.919555	AT5G39580	AT5G39580	5	15847065	15849141	-	258	Promoter	26.1755	91.2021	3.48426
3_19173601_19174999	1.79608	5.50756	1.83678	0.175329	0.919555	SDR2	AT3G51680	3	19173484	19174739	-	260	Promoter	19.7912	68.9532	3.48403
3_15983201_15984799	1.79321	5.11849	1.80791	0.178759	0.919555	NIT2	AT3G44300	3	15983199	15985535	+	2	Intronexonboundary	15.003	52.2206	3.48067
3_11108201_11109599	1.79312	5.14771	1.80972	0.178542	0.919555	AT3G29140	AT3G29140	3	11105746	11106144	+	2455	Intergenic	15.3222	53.3238	3.48016
5_20646801_20648799	1.79489	5.77439	1.84736	0.174091	0.919555	HSD6	AT5G50770	5	20646680	20648725	-	74	Promoter	23.941	83.2955	3.4792
5_6116601_6117199	1.78726	4.27634	1.72066	0.189608	0.919555	AT5G18450	AT5G18450	5	6116024	6117041	-	158	Promoter	8.13994	28.3168	3.47875
5_9666601_9667999	1.79289	5.23197	1.81476	0.177939	0.919555	GSH2	AT5G27380	5	9667912	9671015	-	3016	3UTR	16.2799	56.6336	3.47875
5_23599601_23604399	1.79653	6.8152	1.8835	0.169936	0.919555	AT5G58390	AT5G58390	5	23599470	23601404	-	1803	Promoter	49.7973	173.21	3.47831
4_11922401_11924199	1.79282	5.259	1.81631	0.177753	0.919555	MYB85	AT4G22680	4	11922340	11924230	-	31	Intronexonboundary	16.5991	57.7368	3.47831
4_7946201_7946799	1.78733	4.32822	1.72677	0.188824	0.919555	PRR2	AT4G13660	4	7945683	7948443	+	518	Intronexonboundary	8.45915	29.42	3.4779
1_19373001_19374599	1.7925	5.38705	1.82331	0.176919	0.919555	AR791	AT1G52080	1	19369089	19372121	+	3912	Intronexonboundary	18.1952	63.2531	3.47637
3_8287801_8290199	1.79389	6.04683	1.85637	0.173044	0.919555	TDR1	AT3G23230	3	8289379	8290164	-	35	Promoter	29.0484	100.948	3.47515
5_25654401_25656399	1.79389	6.04683	1.85637	0.173044	0.919555	AT5G64110	AT5G64110	5	25654074	25656067	-	332	Promoter	29.0484	100.948	3.47515
2_12736401_12738599	1.79228	5.48189	1.82813	0.176349	0.919555	AT2G29850	AT2G29850	2	12734725	12736394	+	1676	Intergenic	19.472	67.6661	3.47504
1_26593801_26594599	1.78771	4.64714	1.76012	0.184609	0.919555	EDA24	AT1G70540	1	26593930	26594770	+	129	Promoter	10.6936	37.1428	3.47335
4_11901801_11902599	1.78781	4.74591	1.76913	0.18349	0.919555	AT4G22610	AT4G22610	4	11901703	11902642	-	43	5UTR	11.4917	39.9009	3.47216
5_18299201_18301399	1.79176	5.74354	1.83993	0.174959	0.919555	AT5G45220	AT5G45220	5	18298774	18301166	-	233	Promoter	23.4622	81.4567	3.47183
4_11585201_11588399	1.79121	6.08317	1.85246	0.173498	0.919555	MSRB8	AT4G21840	4	11586980	11588373	-	26	Promoter	29.8464	103.522	3.46848
1_30201601_30202999	1.78821	5.22847	1.80564	0.179032	0.919555	GA3OX2	AT1G80340	1	30200466	30202349	-	650	Promoter	16.2799	56.4497	3.46745
4_15678601_15679999	1.78825	5.29527	1.80984	0.178528	0.919555	ENODL4	AT4G32490	4	15678647	15679652	-	347	Promoter	17.0779	59.2078	3.46693
5_24608601_24610199	1.78839	5.52421	1.82288	0.17697	0.919555	AACT1	AT5G61160	5	24608605	24610329	+	4	Promoter	20.1104	69.6887	3.4653
5_21292401_21293799	1.78846	5.66225	1.82984	0.176146	0.919555	EDA41	AT5G52460	5	21292375	21293758	-	41	Promoter	22.1853	76.8599	3.46445
1_15501401_15501799	1.54347	1.06766	0.468438	0.493706	0.935047	AT1G40390	AT1G40390	1	15432576	15434674	-	66727	Intergenic	0.319213	1.10325	3.45616
5_17309801_17314199	1.78731	6.80355	1.86508	0.17204	0.919555	PUM14	AT5G43110	5	17309842	17311937	+	41	Promoter	49.6377	171.556	3.45616
1_24315601_24316799	1.78415	5.39299	1.8077	0.178784	0.919555	GLC	AT1G65450	1	24315722	24319092	+	121	Promoter	18.3548	63.437	3.45616
4_12336001_12337799	1.78495	5.63921	1.822	0.177076	0.919555	AT4G23680	AT4G23680	4	12336134	12337599	-	200	Promoter	21.8661	75.5727	3.45616
4_11911601_11911999	1.76799	3.43135	1.55814	0.211937	0.919555	AT4G22640	AT4G22640	4	11911575	11912665	+	26	Intronexonboundary	4.30938	14.8939	3.45616
5_3845201_3846199	1.78093	4.70218	1.75258	0.185553	0.919555	AT5G11930	AT5G11930	5	3844940	3845711	-	488	Promoter	11.1725	38.6138	3.45616
1_21806601_21808799	1.73325	2.26967	1.18871	0.275589	0.919555	AT1G58983	AT1G58983	1	21805932	21807496	-	895	Promoter	1.59607	5.51626	3.45616
5_4522001_4523199	1.78328	5.16905	1.7925	0.180622	0.919555	KNU	AT5G14010	5	4522149	4522935	+	148	Promoter	15.6414	54.0593	3.45616
3_18459401_18462399	1.78508	6.54107	1.85447	0.173265	0.919555	AT3G49770	AT3G49770	3	18460890	18461876	-	523	Promoter	41.3381	142.687	3.45171
4_2763001_2772399	1.7861	7.87761	1.87921	0.170424	0.919555	AT4G05490	AT4G05490	4	2771044	2772252	-	147	Promoter	105.181	362.97	3.45091
3_9333601_9338199	1.78431	6.82852	1.85972	0.172657	0.919555	AT3G25640	AT3G25640	3	9333662	9334889	+	61	Promoter	50.5953	174.498	3.44889
1_25401601_25403199	1.78035	5.44974	1.80358	0.17928	0.919555	AT1G67750	AT1G67750	1	25401514	25403595	+	87	Intronexonboundary	19.1528	66.0112	3.44656
4_1024601_1026199	1.77937	5.30161	1.79335	0.180519	0.919555	AT4G02320	AT4G02320	4	1022725	1026179	-	20	Promoter	17.2375	59.3917	3.44549
1_19238401_19240199	1.77837	5.16539	1.783	0.181781	0.919555	AT1G51820	AT1G51820	1	19237219	19241965	-	1766	Intronexonboundary	15.6414	53.8754	3.4444
4_16927601_16928999	1.77832	5.68465	1.81139	0.178341	0.919555	AT4G35720	AT4G35720	4	16927730	16929224	+	129	Promoter	22.6641	77.9631	3.43993
3_7354001_7360999	1.78088	7.41016	1.86317	0.172259	0.919555	LCR56	AT3G20993	3	7360473	7360934	-	65	Promoter	76.1323	261.838	3.43925
3_8326601_8328199	1.77775	5.61311	1.80695	0.178874	0.919555	LSH4	AT3G23290	3	8326628	8328557	+	27	Promoter	21.5469	74.1017	3.43909
5_15501401_15501999	1.77212	4.52984	1.72039	0.189643	0.919555	AT5G38710	AT5G38710	5	15501126	15504269	+	275	Intronexonboundary	9.89561	34.0169	3.43758
3_10288601_10290799	1.77799	6.02695	1.82479	0.176744	0.919555	MYB118	AT3G27785	3	10288603	10290934	-	135	Intronexonboundary	28.8888	99.2926	3.43706
3_18906801_18912399	1.77916	7.13886	1.85553	0.173141	0.919555	MNP	AT3G50870	3	18910947	18912608	+	1452	Promoter	63.0446	216.605	3.43574
4_14887601_14890599	1.77666	6.4203	1.83478	0.175564	0.919555	AT4G30460	AT4G30460	4	14888931	14889855	-	744	Promoter	38.146	130.919	3.43206
3_5899801_5900399	1.7667	4.15205	1.66897	0.196397	0.919555	AT3G17265	AT3G17265	3	5899515	5900637	-	238	Intronexonboundary	7.50151	25.7425	3.43165
3_5234801_5235799	1.77166	5.01091	1.7599	0.184637	0.919555	NAC3	AT3G15500	3	5234457	5236196	+	344	Intronexonboundary	14.0454	48.1753	3.42998
5_15373201_15376399	1.77526	6.26888	1.82762	0.176409	0.919555	AT5G38400	AT5G38400	5	15375846	15376434	+	553	Promoter	34.3154	117.68	3.42937
3_5136601_5137199	1.76462	4.03213	1.64989	0.198974	0.919555	AT3G15250	AT3G15250	3	5136262	5137195	-	4	Promoter	6.86308	23.536	3.42937
3_16398201_16401599	1.77458	6.20078	1.82416	0.176819	0.919555	CHX10	AT3G44930	3	16401891	16404824	-	3225	Intergenic	32.7194	112.164	3.42806
3_18173401_18173999	1.76279	3.93521	1.63337	0.201237	0.919555	AT3G49030	AT3G49030	3	18173087	18174947	+	314	Exon	6.38426	21.8812	3.42736
1_18188201_18194199	1.77402	7.11303	1.845	0.174367	0.919555	RR19	AT1G49190	1	18191267	18193782	+	2932	Promoter	62.087	212.56	3.42358
4_17590801_17591599	1.76583	4.61055	1.71657	0.190135	0.919555	CYP81F4	AT4G37410	4	17590772	17592920	+	29	5UTR	10.534	36.0395	3.42125
4_17265801_17267599	1.76941	5.52103	1.78649	0.181354	0.919555	AT4G36610	AT4G36610	4	17265332	17267472	-	127	Promoter	20.27	69.321	3.41987
5_3990801_3993599	1.77125	6.30491	1.82094	0.177201	0.919555	AT5G12340	AT5G12340	5	3992623	3993767	-	168	3UTR	35.2731	120.622	3.41967
1_5282201_5286399	1.77182	6.66219	1.83155	0.175944	0.919555	AT1G15370	AT1G15370	1	5286866	5288640	+	467	Promoter	45.3283	155.007	3.41965
4_14082601_14084199	1.7691	5.49852	1.78474	0.181568	0.919555	NAC073	AT4G28500	4	14082660	14084553	+	59	Promoter	19.9508	68.2177	3.41929
3_5676801_5679199	1.77048	6.05983	1.81146	0.178333	0.919555	AT3G16660	AT3G16660	3	5676749	5678099	+	52	Intronexonboundary	29.6868	101.499	3.419
4_18096801_18099999	1.77085	6.58414	1.82778	0.176391	0.919555	PRP4	AT4G38770	4	18096606	18098633	-	1366	Promoter	42.9342	146.732	3.41761
4_14424201_14424799	1.76261	4.43228	1.69336	0.193159	0.919555	AT4G29270	AT4G29270	4	14423627	14424898	-	99	Intronexonboundary	9.25718	31.6265	3.41643
3_20894201_20895799	1.76571	5.27841	1.76617	0.183857	0.919555	AT3G56350	AT3G56350	3	20893946	20895634	-	165	Promoter	17.0779	58.2885	3.41309
5_380001_381199	1.76503	5.23823	1.76247	0.184316	0.919555	AT5G02000	AT5G02000	5	379925	380629	-	570	Promoter	16.5991	56.6336	3.41185
3_9020601_9024599	1.76825	6.64939	1.82429	0.176804	0.919555	AT3G24690	AT3G24690	3	9020651	9021491	+	50	Promoter	45.0091	153.536	3.41122
5_26625001_26626399	1.76251	4.80165	1.72701	0.188793	0.919555	UGT72E2	AT5G66690	5	26625049	26626822	+	48	Promoter	12.1301	41.3719	3.41068
3_18657001_18660399	1.76779	6.6184	1.82266	0.176997	0.919555	HEC2	AT3G50330	3	18656955	18658377	-	1376	Promoter	44.0514	150.226	3.41024
5_14531801_14533799	1.76581	5.74299	1.79007	0.180917	0.919555	GSL09	AT5G36870	5	14518008	14534060	+	13793	Intronexonboundary	23.7814	81.089	3.40977
1_27054601_27055599	1.7598	4.66697	1.71066	0.1909	0.919555	SUC1	AT1G71880	1	27054030	27056464	+	571	Intronexonboundary	11.0129	37.5105	3.40607
4_8970601_8971399	1.75568	4.11549	1.64498	0.199643	0.919555	AT4G15755	AT4G15755	4	8970654	8971523	-	124	Exon	7.3419	25.007	3.40607
5_19067601_19070399	1.7643	6.28023	1.80675	0.178898	0.919555	AT5G47000	AT5G47000	5	19068803	19070333	-	66	Promoter	34.7942	118.416	3.40331
3_9511801_9513199	1.76238	5.54853	1.77452	0.182823	0.919555	AT3G26010	AT3G26010	3	9511901	9513316	+	100	Promoter	20.7489	70.6081	3.40299
3_20157601_20159399	1.76116	5.27502	1.75741	0.184948	0.919555	AT3G54440	AT3G54440	3	20148208	20157199	-	402	Promoter	17.0779	58.1046	3.40232
5_1568401_1569799	1.76062	5.24829	1.7548	0.185274	0.919555	AT5G05300	AT5G05300	5	1569855	1570609	-	810	Intergenic	16.7587	57.0013	3.4013
5_4541801_4542599	1.76062	5.24829	1.7548	0.185274	0.919555	ROXY2	AT5G14070	5	4541780	4542585	+	21	5UTR	16.7587	57.0013	3.4013
5_26705801_26709599	1.76296	6.6403	1.8138	0.178053	0.919555	ASL1	AT5G66870	5	26705785	26708741	+	16	Intronexonboundary	44.8495	152.433	3.39876
5_15602401_15603399	1.75776	4.86884	1.72356	0.189235	0.919555	AT5G38980	AT5G38980	5	15606683	15607409	+	3284	1to5kb	12.7685	43.3946	3.39856
4_570201_571399	1.75653	4.81525	1.7171	0.190067	0.919555	AT4G01390	AT4G01390	4	570200	571595	-	196	Intronexonboundary	12.2897	41.7397	3.39631
5_6955401_6956199	1.7561	4.79693	1.71484	0.190359	0.919555	AT5G20560	AT5G20560	5	6955190	6956474	+	211	Intronexonboundary	12.1301	41.1881	3.39552
3_2391001_2391799	1.75231	4.35296	1.66654	0.196723	0.919555	AGD11	AT3G07490	3	2391122	2391908	+	121	Promoter	8.77836	29.7878	3.39332
4_7024801_7026399	1.75843	5.6991	1.77408	0.182879	0.919555	OSM34	AT4G11650	4	7024852	7026224	-	175	Promoter	23.143	78.5147	3.3926
1_2281001_2282999	1.75884	5.99673	1.78684	0.181311	0.919555	HAI2	AT1G07430	1	2280746	2282828	-	171	Promoter	28.5696	96.9023	3.3918
5_8134201_8137999	1.75883	6.6064	1.80497	0.179112	0.919555	AT5G24070	AT5G24070	5	8134172	8136150	-	1849	Promoter	43.8918	148.755	3.38913
1_30389601_30390399	1.74941	4.24914	1.6499	0.198973	0.919555	AT1G80865	AT1G80865	1	30389538	30390557	+	63	Intronexonboundary	8.13994	27.5813	3.38839
5_18609601_18611199	1.75404	5.50951	1.7568	0.185024	0.919555	AT5G45880	AT5G45880	5	18609628	18611166	-	33	Promoter	20.27	68.5855	3.38359
4_8418401_8419199	1.7486	4.51274	1.67611	0.195442	0.919555	ELIP2	AT4G14690	4	8418242	8419325	+	159	Intronexonboundary	9.89561	33.4653	3.38183
1_28428601_28429599	1.74966	4.79221	1.70265	0.191942	0.919555	AT1G75710	AT1G75710	1	28428671	28431339	+	70	Promoter	12.1301	41.0042	3.38037
4_13961201_13964199	1.75372	6.29801	1.7869	0.181305	0.919555	sks10	AT4G28090	4	13961888	13964229	-	30	Intronexonboundary	35.4327	119.703	3.37832
1_28349401_28353599	1.75437	6.83681	1.80145	0.179537	0.919555	SRS5	AT1G75520	1	28351522	28353549	-	50	Promoter	51.7125	174.681	3.37793
5_6975201_6976399	1.75056	5.21399	1.7339	0.187914	0.919555	GER3	AT5G20630	5	6975029	6976036	-	363	Promoter	16.4395	55.5303	3.37786
5_18963401_18964999	1.75167	5.69402	1.761	0.184499	0.919555	AT5G46730	AT5G46730	5	18963977	18965222	+	576	Promoter	23.143	78.147	3.37671
1_20098401_20100599	1.75238	6.2449	1.78273	0.181814	0.919555	PME2	AT1G53830	1	20098522	20100978	+	121	Promoter	34.1558	115.29	3.37541
5_1239001_1239999	1.74686	4.69667	1.68963	0.19365	0.919555	AT5G04390	AT5G04390	5	1238820	1240517	+	181	5UTR	11.3321	38.2461	3.37503
4_11487601_11488599	1.74857	5.14323	1.72579	0.188949	0.919555	ENDO5	AT4G21600	4	11484981	11487535	+	2620	Intergenic	15.6414	52.7722	3.37387
5_23789801_23792399	1.75153	6.45375	1.78702	0.18129	0.919555	LAC16	AT5G58910	5	23789363	23792382	-	17	Promoter	39.5824	133.493	3.37254
3_21858601_21860399	1.74965	5.74025	1.75919	0.184726	0.919555	AT3G59120	AT3G59120	3	21857876	21860302	-	97	Promoter	23.941	80.7212	3.37167
5_23923001_23927199	1.75124	6.51528	1.78806	0.181162	0.919555	AT5G59305	AT5G59305	5	23923184	23923929	+	183	Promoter	41.3381	139.377	3.37165
4_12934201_12935599	1.74822	5.43731	1.74214	0.186868	0.919555	AT4G25260	AT4G25260	4	12935710	12937236	-	1637	Intergenic	19.3124	65.0918	3.37047
1_24317801_24318999	1.74578	5.21044	1.72478	0.189079	0.919555	GLC	AT1G65450	1	24315722	24319092	+	2079	5UTR	16.4395	55.3464	3.36668
5_8541401_8543999	1.74701	6.04967	1.76609	0.183866	0.919555	FPF1	AT5G24860	5	8541558	8542473	+	157	Promoter	29.8464	100.396	3.36375
5_3358601_3359599	1.74401	5.15397	1.718	0.189951	0.919555	AT5G10625	AT5G10625	5	3358787	3359817	+	186	Promoter	15.8011	53.1399	3.36306
3_11531801_11532199	1.73431	3.81302	1.56685	0.210665	0.919555	AT3G29680	AT3G29680	3	11531353	11533028	-	829	Exon	5.90544	19.8585	3.36275
5_15984401_15986799	1.74392	5.65878	1.74478	0.186534	0.919555	CLPS5	AT5G39930	5	15985025	15987339	-	540	Intronexonboundary	22.6641	76.1244	3.3588
5_17810401_17811599	1.74237	5.24793	1.72066	0.189608	0.919555	AT5G44220	AT5G44220	5	17810477	17811364	+	76	Promoter	16.9183	56.8175	3.35834
1_22514001_22514599	1.73556	4.12989	1.61153	0.204277	0.919555	AT1G61105	AT1G61105	1	22513585	22514492	-	107	Promoter	7.50151	25.1909	3.35811
3_18266201_18268399	1.74078	5.6663	1.7392	0.187241	0.919555	AT3G49270	AT3G49270	3	18267149	18268271	-	128	Promoter	22.8237	76.4921	3.35143
3_10309601_10310199	1.73188	4.0395	1.59388	0.206773	0.919555	MYB21	AT3G27810	3	10305849	10310492	+	3752	Intronexonboundary	7.02269	23.536	3.35143
3_18046201_18046999	1.73615	4.58894	1.66081	0.197494	0.919555	DCF	AT3G48720	3	18046144	18049474	+	57	Intronexonboundary	10.534	35.304	3.35143
3_3550001_3551599	1.74043	5.75198	1.74223	0.186857	0.919555	PIRL9	AT3G11330	3	3551759	3554843	-	3244	Intergenic	24.2602	81.2729	3.35005
5_15797601_15799799	1.74011	5.83287	1.74493	0.186515	0.919555	AT5G39480	AT5G39480	5	15801635	15803341	-	3542	Intergenic	25.6967	86.0536	3.34882
5_8203801_8204599	1.73526	4.745	1.67257	0.195914	0.919555	AT5G24200	AT5G24200	5	8202919	8205824	+	882	Intronexonboundary	11.8109	39.5332	3.34718
3_16080801_16082199	1.7346	5.49497	1.71954	0.189753	0.919555	DPBF2	AT3G44460	3	16079432	16081906	-	293	Promoter	20.27	67.6661	3.33823
5_15395201_15396599	1.73412	5.37972	1.7127	0.190635	0.919555	CYP735A1	AT5G38450	5	15393720	15397295	-	696	Intronexonboundary	18.674	62.3337	3.338
3_21475001_21475399	1.72447	3.87511	1.55913	0.211793	0.919555	AT3G58000	AT3G58000	3	21474870	21475750	+	131	Exon	6.22466	20.7779	3.338
4_12854601_12856599	1.73499	5.69118	1.72939	0.188489	0.919555	SWEET14	AT4G25010	4	12854385	12856541	-	58	Promoter	23.3026	77.7792	3.3378
4_16185001_16185799	1.73044	4.62559	1.65379	0.198445	0.919555	AT4G33730	AT4G33730	4	16185044	16185654	+	43	Promoter	10.8532	36.2234	3.33756
5_14761201_14761999	1.73044	4.62559	1.65379	0.198445	0.919555	AT5G37280	AT5G37280	5	14761275	14761925	-	74	Promoter	10.8532	36.2234	3.33756
5_2364801_2366199	1.73285	5.11733	1.69504	0.192937	0.919555	AT5G07475	AT5G07475	5	2364706	2365605	-	594	Promoter	15.4818	51.6689	3.33739
5_20916601_20920999	1.73696	6.88815	1.76883	0.183527	0.919555	AT5G51510	AT5G51510	5	20921377	20922998	+	378	Promoter	54.1066	180.565	3.33722
5_15427001_15427799	1.72876	4.40785	1.63032	0.201659	0.919555	TSBtype2	AT5G38530	5	15423980	15426576	+	3021	Intergenic	9.25718	30.891	3.33698
3_1101801_1102999	1.72955	4.60469	1.65035	0.198912	0.919555	AT3G04190	AT3G04190	3	1101878	1102763	-	236	Promoter	10.6936	35.6718	3.33579
3_5776201_5778199	1.73344	5.65093	1.7247	0.189089	0.919555	CTL2	AT3G16920	3	5776264	5778052	-	147	Promoter	22.6641	75.5727	3.33446
1_15379601_15381599	1.67382	2.1344	1.06549	0.301965	0.919555	AT1G40390	AT1G40390	1	15432576	15434674	-	53075	Intergenic	1.43646	4.78076	3.32815
1_8834801_8836199	1.67382	2.1344	1.06549	0.301965	0.919555	LpxC5	AT1G25210	1	8833245	8835235	+	1556	Intronexonboundary	1.43646	4.78076	3.32815
3_16863401_16866399	1.73053	6.14653	1.73794	0.1874	0.919555	CRK4	AT3G45860	3	16863088	16866261	-	138	Promoter	32.2405	107.199	3.32498
5_16863001_16863599	1.7217	4.25544	1.60182	0.205645	0.919555	AT5G42200	AT5G42200	5	16860286	16861290	+	2715	Intergenic	8.29954	27.5813	3.32323
5_1046801_1047799	1.72409	4.64095	1.6437	0.199819	0.919555	AT5G03890	AT5G03890	5	1046981	1047955	+	180	Promoter	11.0129	36.5912	3.32259
4_12998401_13000199	1.72717	5.3135	1.69619	0.192788	0.919555	TRM23	AT4G25430	4	12998361	13000304	+	40	Intronexonboundary	17.8759	59.3917	3.32244
4_6434001_6434599	1.71487	3.68974	1.51551	0.2183	0.919555	NIP5%3B1	AT4G10380	4	6431161	6435396	-	797	Intronexonboundary	5.42662	18.0198	3.32062
3_7253801_7256199	1.7273	5.66601	1.71384	0.190487	0.919555	GATA29	AT3G20750	3	7254739	7256140	+	938	Promoter	22.9834	76.3082	3.32015
3_7724201_7748799	1.73058	9.17011	1.77869	0.18231	0.919555	AT3G21930	AT3G21930	3	7723242	7724361	+	959	3UTR	266.224	883.704	3.3194
3_10527601_10532199	1.72885	6.6395	1.74804	0.186123	0.919555	AT3G28223	AT3G28223	3	10527477	10528961	-	1360	Promoter	45.6475	151.513	3.3192
4_8808601_8814399	1.72843	7.01818	1.75481	0.185273	0.919555	PUX5	AT4G15410	4	8814736	8816815	+	337	Promoter	59.5333	197.482	3.31717
5_14212401_14213199	1.7236	5.02187	1.67182	0.196015	0.919555	CYP716A2	AT5G36140	5	14212174	14213293	-	94	Intronexonboundary	14.5242	48.1753	3.3169
5_17049401_17055599	1.72823	7.10356	1.75589	0.185138	0.919555	MRN1	AT5G42600	5	17053453	17058245	+	2146	Promoter	63.2042	209.618	3.31652
5_22406401_22412799	1.72828	7.36991	1.76001	0.184623	0.919555	ATPXG2	AT5G55240	5	22405896	22407351	+	505	Intronexonboundary	76.1323	252.461	3.31608
5_3739001_3740399	1.72504	5.61461	1.70732	0.191334	0.919555	NOXY2	AT5G11630	5	3740460	3741827	+	61	Promoter	22.1853	73.5501	3.31526
3_10586001_10587799	1.72516	5.89844	1.71924	0.189791	0.919555	AT3G28330	AT3G28330	3	10586566	10587759	-	40	Promoter	27.1331	89.915	3.31385
3_16316001_16320599	1.72608	6.86719	1.74752	0.186189	0.919555	AT3G44770	AT3G44770	3	16315932	16319707	+	69	Intronexonboundary	53.6278	177.623	3.31215
5_2733201_2735599	1.72427	6.11347	1.72502	0.189048	0.919555	AT5G08460	AT5G08460	5	2733220	2735455	+	19	Promoter	31.6021	104.625	3.3107
1_25053601_25056199	1.72408	6.16257	1.72622	0.188894	0.919555	LBD40	AT1G67100	1	25053673	25054864	+	72	Promoter	32.7194	108.303	3.31004
1_25426401_25427199	1.7189	4.80545	1.64773	0.199268	0.919555	SUFE2	AT1G67810	1	25426234	25427461	+	167	5UTR	12.4493	41.1881	3.30846
3_19299201_19301199	1.72073	5.73722	1.70457	0.191691	0.919555	scpl39	AT3G52020	3	19299309	19301148	+	108	Promoter	24.2602	80.1696	3.30457
5_26266001_26268399	1.72099	5.87016	1.71032	0.190944	0.919555	PCK2	AT5G65690	5	26266180	26269763	+	179	Promoter	26.6543	88.0762	3.30439
1_24113201_24118599	1.72268	7.14203	1.74586	0.186398	0.919555	CYP89A2	AT1G64900	1	24113109	24114984	+	92	5UTR	65.1195	215.134	3.30368
3_20583601_20589199	1.72245	7.16274	1.74574	0.186413	0.919555	RTFL7	AT3G55515	3	20590263	20591401	+	1064	1to5kb	66.0771	218.26	3.30311
1_27866801_27868599	1.71968	5.9026	1.70907	0.191106	0.919555	CYP78A10	AT1G74110	1	27866667	27868368	-	231	Promoter	27.2927	90.0989	3.3012
4_14240601_14242999	1.71844	5.9898	1.70987	0.191002	0.919555	AT4G28840	AT4G28840	4	14240666	14242679	+	65	Promoter	29.0484	95.799	3.29791
5_4488801_4489799	1.71476	4.95313	1.65102	0.198821	0.919555	TT4	AT5G13930	5	4488476	4490264	+	325	Intronexonboundary	13.8858	45.7849	3.29725
1_28751001_28751799	1.71293	4.69114	1.62791	0.201993	0.919555	AT1G76610	AT1G76610	1	28750872	28751875	+	129	5UTR	11.4917	37.8783	3.29615
5_17861801_17864799	1.71793	6.39935	1.72138	0.189516	0.919555	AT5G44345	AT5G44345	5	17862113	17863079	+	312	Promoter	38.7844	127.793	3.29497
3_7178001_7181399	1.71728	6.34522	1.71869	0.189861	0.919555	DDL	AT3G20550	3	7174436	7178020	-	19	Promoter	37.3479	123.013	3.29369
3_7236801_7239199	1.71578	6.04121	1.70664	0.191422	0.919555	AT3G20710	AT3G20710	3	7237818	7239149	-	50	Promoter	30.1656	99.2926	3.29158
1_28471201_28473599	1.71526	5.81423	1.69743	0.192624	0.919555	LCR67	AT1G75830	1	28472357	28472898	+	1156	Promoter	25.6967	84.5826	3.29158
5_17649001_17650199	1.71257	5.01376	1.65114	0.198804	0.919555	YUC5	AT5G43890	5	17648576	17650375	-	176	5UTR	14.5242	47.8076	3.29158
3_7714201_7719599	1.71653	7.03947	1.7324	0.188105	0.919555	AT3G21920	AT3G21920	3	7720597	7721744	+	998	Promoter	60.8101	200.056	3.28985
4_8770001_8774799	1.71609	6.78104	1.72674	0.188828	0.919555	CYP705A3	AT4G15360	4	8770180	8771960	+	179	Promoter	50.7549	166.959	3.28951
5_350401_356399	1.71585	6.77637	1.72619	0.188898	0.919555	WRKY62	AT5G01900	5	350925	352095	-	1694	Promoter	50.5953	166.407	3.28898
3_23197601_23200599	1.71384	6.23554	1.70908	0.191104	0.919555	AT3G62710	AT3G62710	3	23197574	23200723	-	124	Intronexonboundary	34.6346	113.819	3.28627
3_6267001_6268599	1.71112	5.40969	1.67162	0.196042	0.919555	AT3G18282	AT3G18282	3	6267875	6268586	-	13	Promoter	19.3124	63.437	3.28478
1_20462801_20464999	1.71113	5.79351	1.68891	0.193745	0.919555	AT1G54890	AT1G54890	1	20462940	20464697	+	139	Promoter	25.3774	83.2955	3.28226
3_16920401_16926799	1.71214	7.02862	1.72382	0.189202	0.919555	AT3G46070	AT3G46070	3	16920445	16920957	-	556	Promoter	60.4909	198.401	3.27986
3_5999801_6011999	1.71273	8.2974	1.73941	0.187214	0.919555	AT3G17520	AT3G17520	3	5999174	6000447	-	646	Promoter	146.519	480.466	3.27921
4_11844401_11846599	1.70927	5.64274	1.67918	0.195033	0.919555	AT4G22475	AT4G22475	4	11844242	11846630	+	159	Intronexonboundary	22.8237	74.8372	3.27892
5_24443401_24447399	1.71039	6.61051	1.71226	0.190693	0.919555	NRT2.4	AT5G60770	5	24444365	24447127	+	964	Promoter	45.1687	148.02	3.27704
1_11994401_11996399	1.70558	5.45113	1.66348	0.197135	0.919555	AT1G33090	AT1G33090	1	11993298	11996712	+	1103	Intronexonboundary	19.9508	65.2757	3.27183
5_22160601_22162599	1.7047	5.29686	1.65384	0.198436	0.919555	AT5G54560	AT5G54560	5	22160931	22162513	+	330	Promoter	17.8759	58.4723	3.27101
4_15400401_15401399	1.70213	4.92789	1.62639	0.202203	0.919555	AT4G31830	AT4G31830	4	15400604	15401225	-	174	Promoter	13.7262	44.8656	3.26862
5_14021001_14022199	1.70268	5.10935	1.63928	0.200424	0.919555	AT5G35870	AT5G35870	5	14020779	14021700	+	222	5UTR	15.6414	51.1173	3.26807
1_30042201_30044599	1.70397	5.9235	1.68042	0.194869	0.919555	AT1G79870	AT1G79870	1	30044746	30046148	+	147	Promoter	27.9312	91.2021	3.26525
1_23929001_23929599	1.61787	1.74875	0.851101	0.356241	0.919555	AT1G64430	AT1G64430	1	23933380	23936867	+	3781	1to5kb	0.95764	3.12588	3.26415
5_21082201_21088599	1.70419	7.18974	1.71126	0.190822	0.919555	AGL71	AT5G51870	5	21085462	21088414	-	185	Promoter	67.9924	221.754	3.26145
5_5094801_5097399	1.70158	6.0602	1.68064	0.19484	0.919555	AT5G15660	AT5G15660	5	5095652	5097041	+	851	Promoter	30.8041	100.396	3.25918
4_11139801_11140799	1.69845	5.12035	1.63225	0.201392	0.919555	AT4G20800	AT4G20800	4	11139609	11141311	+	192	Exon	15.8011	51.4851	3.25833
4_10279201_10283799	1.70231	6.94769	1.70372	0.191803	0.919555	AT4G18690	AT4G18690	4	10282762	10283803	+	1037	Promoter	57.4584	187.185	3.25775
5_5944601_5950599	1.70165	7.20451	1.70667	0.191419	0.919555	AT5G17950	AT5G17950	5	5944553	5944959	-	358	Promoter	68.7904	223.96	3.25569
5_2234801_2236199	1.69621	4.92357	1.61543	0.20373	0.919555	ERL2	AT5G07180	5	2227439	2233587	-	1214	1to5kb	13.7262	44.6817	3.25522
3_8798001_8804399	1.70115	7.17733	1.70531	0.191595	0.919555	SMAP2	AT3G24280	3	8798934	8799482	-	1481	Promoter	67.5136	219.731	3.25462
1_26930601_26931199	1.68846	3.88336	1.49959	0.220735	0.919555	AT1G71470	AT1G71470	1	26930706	26931568	+	105	Promoter	6.38426	20.7779	3.25455
1_12434001_12435199	1.69585	5.00151	1.62004	0.203086	0.919555	PAB1	AT1G34140	1	12433356	12434735	-	464	Promoter	14.5242	47.2559	3.2536
5_16244001_16246199	1.69594	5.74625	1.65879	0.197767	0.919555	DEG13	AT5G40560	5	16243537	16246519	+	464	Intronexonboundary	24.739	80.3535	3.24805
5_26744201_26745599	1.69329	5.11656	1.62268	0.202719	0.919555	RKD3	AT5G66990	5	26744257	26745362	-	237	Promoter	15.8011	51.3012	3.24669
1_25679601_25688799	1.6976	7.79235	1.70617	0.191483	0.919555	AT1G68470	AT1G68470	1	25676361	25678468	-	1133	1to5kb	103.904	337.227	3.24557
5_2376601_2378799	1.69419	5.67033	1.65245	0.198626	0.919555	GRP14	AT5G07510	5	2377703	2378829	-	30	Intronexonboundary	23.4622	76.1244	3.24456
1_25165801_25172399	1.6965	7.33066	1.69867	0.192462	0.919555	AT1G67250	AT1G67250	1	25163599	25165056	-	745	Promoter	75.3343	244.37	3.24381
1_20481401_20484799	1.69533	6.38816	1.67846	0.195129	0.919555	PGSIP4	AT1G54940	1	20481648	20484799	+	247	Promoter	38.944	126.322	3.24369
5_7860801_7862599	1.69268	5.37271	1.63586	0.200895	0.919555	AT5G23360	AT5G23360	5	7861737	7862746	+	862	Promoter	18.9932	61.5982	3.24317
5_20677801_20680199	1.69304	6.08285	1.66542	0.196873	0.919555	NAC097	AT5G50820	5	20679222	20680274	+	977	Promoter	31.4425	101.867	3.23978
1_4548801_4553799	1.69362	6.8968	1.68636	0.194081	0.919555	AOC4	AT1G13280	1	4547388	4548894	+	1413	3UTR	55.7027	180.382	3.23829
1_28668801_28669599	1.68774	4.8003	1.59143	0.207122	0.919555	ATL8	AT1G76410	1	28668664	28669652	+	137	5UTR	12.6089	40.8203	3.23741
4_18437601_18444399	1.69274	7.53906	1.69418	0.19305	0.919555	AT4G39745	AT4G39745	4	18437806	18438844	+	205	Promoter	87.3048	282.432	3.23502
5_21107801_21108999	1.6866	4.86754	1.59427	0.206718	0.919555	AT5G51950	AT5G51950	5	21105909	21108710	-	289	Promoter	13.2473	42.8429	3.23408
1_27832201_27833999	1.68837	5.36953	1.62783	0.202004	0.919555	AT1G74010	AT1G74010	1	27832095	27834207	-	208	Intronexonboundary	18.9932	61.4143	3.23349
5_14712201_14714199	1.68932	5.69514	1.64449	0.199711	0.919555	AT5G37170	AT5G37170	5	14712734	14714551	+	533	Promoter	23.941	77.4115	3.23343
1_30339601_30340999	1.68692	5.0251	1.60547	0.205129	0.919555	ZFP1	AT1G80730	1	30339322	30340385	-	614	Promoter	14.8434	47.9914	3.23318
5_26746601_26747399	1.68471	4.6707	1.57602	0.209335	0.919555	AT5G67000	AT5G67000	5	26746677	26747281	-	118	Promoter	11.4917	37.1428	3.23215
3_16251001_16253599	1.68872	5.82045	1.64831	0.199189	0.919555	AT3G44710	AT3G44710	3	16251802	16253535	-	64	Promoter	26.1755	84.5826	3.23137
5_4914001_4916399	1.68882	5.98307	1.6543	0.198374	0.919555	HB-3	AT5G15150	5	4913699	4915976	-	423	Promoter	29.3676	94.8796	3.23076
1_14170001_14172999	1.68884	6.02102	1.65561	0.198197	0.919555	MCT1	AT1G37140	1	14170351	14172106	-	893	Promoter	30.1656	97.4539	3.23062
5_8937401_8939199	1.68729	5.71229	1.64146	0.200126	0.919555	YUC6	AT5G25620	5	8934941	8938768	-	431	Promoter	24.2602	78.3309	3.22878
4_9466001_9468999	1.6883	6.51099	1.66833	0.196483	0.919555	PLA-I{beta]2	AT4G16820	4	9467512	9469425	+	1487	Promoter	42.615	137.539	3.22747
1_22149801_22151999	1.68687	5.83618	1.64549	0.199574	0.919555	AT1G60080	AT1G60080	1	22152230	22154643	-	2644	Intergenic	26.4947	85.502	3.22714
1_23436001_23442599	1.68879	7.16459	1.6817	0.194699	0.919555	AT1G63210	AT1G63210	1	23443688	23447354	+	1089	1to5kb	67.354	217.341	3.22684
3_2576401_2578399	1.68515	5.43599	1.62524	0.202362	0.919555	MYB83	AT3G08500	3	2576444	2578276	-	123	Promoter	19.9508	64.3563	3.22575
1_9707201_9708399	1.67723	4.031	1.49953	0.220744	0.919555	AT1G27870	AT1G27870	1	9706657	9707298	-	97	Promoter	7.1823	23.1683	3.22575
4_14935401_14936599	1.68373	5.05228	1.60146	0.205697	0.919555	ENODL12	AT4G30590	4	14935584	14936562	-	37	Promoter	15.1626	48.9108	3.22575
1_15222001_15223599	1.58481	1.59492	0.753389	0.385405	0.919555	AT1G40129	AT1G40129	1	15240553	15244036	+	16954	Intergenic	0.798033	2.57425	3.22575
5_20820001_20820799	1.68217	4.72484	1.5758	0.209366	0.919555	OLEO3	AT5G51210	5	20820068	20820944	+	67	Promoter	11.9705	38.6138	3.22575
3_18766801_18767599	1.68031	4.41909	1.54634	0.213676	0.919555	AT3G50570	AT3G50570	3	18766749	18767607	-	8	5UTR	9.5764	30.891	3.22575
5_15116001_15118199	1.68364	5.46812	1.62404	0.202529	0.919555	AT5G37950	AT5G37950	5	15115883	15118085	+	118	Intronexonboundary	20.4296	65.8273	3.22215
3_19641601_19643199	1.68314	5.35386	1.61748	0.203443	0.919555	CYP76G1	AT3G52970	3	19641278	19643282	-	83	Intronexonboundary	18.8336	60.6788	3.22184
1_25063601_25065399	1.68371	5.66254	1.63283	0.201312	0.919555	CYP735A2	AT1G67110	1	25061673	25065446	-	47	Intronexonboundary	23.4622	75.5727	3.22105
1_23371201_23375199	1.6856	6.75801	1.66862	0.196444	0.919555	LPLAT2	AT1G63050	1	23375877	23378355	-	3156	Intergenic	50.7549	163.465	3.22068
3_9559601_9563399	1.68472	6.58611	1.66334	0.197153	0.919555	AT3G26140	AT3G26140	3	9559555	9563322	-	77	Promoter	45.0091	144.894	3.21921
1_24397201_24414599	1.68572	8.69045	1.69013	0.193584	0.919555	UCH2	AT1G65650	1	24415015	24417769	-	3170	Intergenic	195.358	628.669	3.21803
5_18648801_18649599	1.67645	4.37044	1.53499	0.215366	0.919555	WOX8	AT5G45980	5	18648886	18650836	+	85	Promoter	9.25718	29.7878	3.2178
1_21408601_21413999	1.68467	7.17161	1.67403	0.19572	0.919555	VIM1	AT1G57820	1	21413981	21418115	-	4116	Intronexonboundary	67.8328	218.26	3.21762
3_9854001_9857199	1.68276	6.55917	1.65908	0.197727	0.919555	FUS3	AT3G26790	3	9853828	9856212	-	987	Promoter	44.211	142.136	3.21493
5_22070001_22074199	1.68272	6.69632	1.66197	0.197338	0.919555	AT5G54350	AT5G54350	5	22070135	22071347	+	134	Promoter	48.68	156.478	3.21442
4_11854601_11857799	1.68117	5.91453	1.63779	0.200629	0.919555	AT4G22510	AT4G22510	4	11854796	11857417	-	382	Promoter	28.0908	90.2827	3.21397
1_23403801_23404599	1.67441	4.34549	1.52903	0.216258	0.919555	AT1G63105	AT1G63105	1	23404141	23404537	+	340	Promoter	9.09758	29.2362	3.21362
4_15826801_15831199	1.68223	6.73287	1.66181	0.19736	0.919555	AT4G32820	AT4G32820	4	15831163	15841656	-	10457	3UTR	49.9569	160.523	3.21323
4_16494401_16495599	1.67619	4.80924	1.57156	0.209981	0.919555	KCS18	AT4G34520	4	16494205	16495842	+	196	Exon	12.7685	41.0042	3.21135
3_9684201_9684999	1.67371	4.43679	1.53654	0.215134	0.919555	AT3G26460	AT3G26460	3	9683682	9684657	-	342	Promoter	9.736	31.2588	3.21064
5_24846401_24846999	1.6753	4.71988	1.56328	0.211186	0.919555	LFY	AT5G61850	5	24844248	24846989	+	2153	Intronexonboundary	11.9705	38.4299	3.21039
3_4097401_4101799	1.68065	6.79409	1.66005	0.197597	0.919555	AT3G12880	AT3G12880	3	4095414	4096236	+	1987	Intergenic	52.1914	167.51	3.20954
5_2199401_2201999	1.67904	6.15616	1.64166	0.200098	0.919555	AT5G07080	AT5G07080	5	2200174	2202158	+	773	Promoter	33.3578	107.015	3.20811
5_14975801_14976199	1.66261	3.57633	1.41252	0.234638	0.919555	AT5G37690	AT5G37690	5	14973353	14976229	-	30	Intronexonboundary	5.10741	16.3649	3.20415
1_19812001_19813199	1.67446	5.18461	1.59266	0.206946	0.919555	AT1G53163	AT1G53163	1	19812087	19813290	+	86	Promoter	16.7587	53.6916	3.2038
3_5006601_5007799	1.67446	5.18461	1.59266	0.206946	0.919555	AT3G14880	AT3G14880	3	5006526	5008037	+	75	Intronexonboundary	16.7587	53.6916	3.2038
5_14638001_14639999	1.67521	5.50503	1.61039	0.204437	0.919555	AT5G37040	AT5G37040	5	14639135	14639934	+	864	Promoter	21.0681	67.4822	3.20306
1_23216001_23219599	1.67735	6.5344	1.64842	0.199174	0.919555	ANAC026	AT1G62700	1	23215953	23219209	-	390	Promoter	43.5726	139.561	3.20296
3_22895201_22897799	1.67656	6.1543	1.63701	0.200736	0.919555	DAG1	AT3G61850	3	22895268	22897732	+	67	Promoter	33.3578	106.832	3.2026
1_28047601_28048199	1.66967	4.38875	1.52504	0.216859	0.919555	MIF1	AT1G74660	1	28045472	28048289	-	90	5UTR	9.41679	30.1555	3.20232
3_15857001_15859199	1.67606	5.98884	1.63089	0.20158	0.919555	AT3G44100	AT3G44100	3	15865933	15867534	-	8335	Intergenic	29.6868	95.0635	3.20221
4_7705801_7706999	1.67078	4.58252	1.54429	0.21398	0.919555	AT4G13266	AT4G13266	4	7705761	7706893	-	106	Promoter	10.8532	34.7524	3.20203
4_7076201_7078799	1.67609	6.20721	1.63768	0.200645	0.919555	AT4G11750	AT4G11750	4	7077390	7078550	-	249	Promoter	34.6346	110.877	3.20133
5_7660801_7663799	1.67508	6.10492	1.63279	0.201318	0.919555	CHX9	AT5G22910	5	7660927	7663829	-	30	Intronexonboundary	32.2405	103.154	3.19951
1_12852001_12853599	1.67304	5.38153	1.60056	0.205824	0.919555	PHI-1	AT1G35140	1	12851983	12853235	+	18	5UTR	19.3124	61.7821	3.19909
1_16990001_16992799	1.67304	5.38153	1.60056	0.205824	0.919555	AT1G44940	AT1G44940	1	16994155	16995044	+	1356	1to5kb	19.3124	61.7821	3.19909
4_15451201_15453399	1.67215	5.15615	1.58688	0.207772	0.919555	AT4G31930	AT4G31930	4	15449507	15450919	-	282	Promoter	16.4395	52.5883	3.1989
5_7418201_7419199	1.67004	4.73427	1.55511	0.212383	0.919555	AT5G22390	AT5G22390	5	7418095	7419335	-	136	Intronexonboundary	12.1301	38.7977	3.19846
3_1783601_1785199	1.67258	5.60562	1.61004	0.204486	0.919555	STP6	AT3G05960	3	1783388	1785495	-	296	Intronexonboundary	22.6641	72.4468	3.19654
4_11699801_11702799	1.67262	5.97865	1.62421	0.202505	0.919555	RHS14	AT4G22080	4	11700555	11702785	-	14	Promoter	29.5272	94.328	3.19461
5_14912801_14913199	1.66289	3.99126	1.47065	0.225243	0.919555	AT5G37540	AT5G37540	5	14912659	14914449	+	142	5UTR	7.02269	22.4328	3.19433
4_18403601_18405999	1.67129	5.82459	1.61638	0.203597	0.919555	GGT2	AT4G39650	4	18403560	18406025	+	41	Intronexonboundary	26.4947	84.5826	3.19244
1_25860201_25863999	1.67256	6.7482	1.64403	0.199773	0.919555	AT1G68810	AT1G68810	1	25861094	25863534	+	893	Promoter	50.7549	161.994	3.19169
5_8143601_8145199	1.66958	5.43567	1.59692	0.206341	0.919555	CHIA	AT5G24090	5	8143545	8145252	-	53	Intronexonboundary	20.1104	64.1725	3.191
1_22168601_22169999	1.66816	5.21923	1.58325	0.208293	0.919555	AT1G60110	AT1G60110	1	22168424	22170803	+	177	Intronexonboundary	17.2375	54.9787	3.18948
3_7294401_7304599	1.67247	7.91985	1.65973	0.19764	0.919555	AT3G20850	AT3G20850	3	7304127	7304714	+	472	Promoter	115.076	367.015	3.18932
1_12223201_12238599	1.67272	8.49391	1.66439	0.197012	0.919555	AT1G33760	AT1G33760	1	12237547	12238710	+	1052	Promoter	171.577	547.213	3.18931
1_24602201_24602799	1.66305	4.31356	1.50636	0.219695	0.919555	AT1G66090	AT1G66090	1	24602033	24604763	+	168	Intronexonboundary	8.93797	28.5007	3.18872
3_11746601_11748199	1.668	5.26983	1.5857	0.207942	0.919555	AT3G29970	AT3G29970	3	11745197	11746570	+	1404	Intronexonboundary	17.8759	57.0013	3.18872
4_10682201_10682999	1.66628	4.90178	1.56049	0.211594	0.919555	AT4G19620	AT4G19620	4	10682433	10682844	-	155	Promoter	13.7262	43.7623	3.18824
3_4354801_4357399	1.6697	6.15594	1.62437	0.202484	0.919555	sks13	AT3G13400	3	4354923	4357482	+	122	Promoter	33.5174	106.832	3.18735
1_22750001_22756199	1.67104	7.20114	1.64884	0.199116	0.919555	AT1G61660	AT1G61660	1	22753611	22756387	-	188	Intronexonboundary	69.7481	222.305	3.18726
1_3858801_3861999	1.66932	6.38601	1.62993	0.201713	0.919555	NRPB10	AT1G11475	1	3862399	3864074	+	400	Promoter	39.4228	125.587	3.18564
3_3465801_3467199	1.66665	5.35352	1.58759	0.207671	0.919555	AT3G11060	AT3G11060	3	3466303	3466944	-	255	Promoter	18.9932	60.495	3.18509
4_10759801_10765799	1.67005	7.3466	1.64899	0.199096	0.919555	ChiC	AT4G19810	4	10763206	10765795	-	4	Promoter	77.2496	246.025	3.18481
1_20693201_20694199	1.66473	4.94805	1.56082	0.211545	0.919555	EDA11	AT1G55420	1	20691591	20694039	-	160	Promoter	14.205	45.2333	3.18433
1_20821601_20823599	1.66739	5.81317	1.60882	0.204658	0.919555	AT1G55700	AT1G55700	1	20821591	20823640	+	10	Exon	26.3351	83.8471	3.18386
4_10707401_10708799	1.66571	5.24301	1.58015	0.20874	0.919555	IRT1	AT4G19690	4	10707344	10709015	+	57	Intronexonboundary	17.5567	55.8981	3.18386
3_4862001_4865399	1.66843	6.49073	1.63081	0.201592	0.919555	AT3G14480	AT3G14480	3	4862153	4862680	+	152	Promoter	42.4554	135.148	3.1833
3_18052601_18055199	1.66759	6.01263	1.61607	0.203641	0.919555	SWEET11	AT3G48740	3	18052466	18054832	-	367	Promoter	30.3253	96.5345	3.1833
5_10137801_10139999	1.6655	5.3875	1.58722	0.207724	0.919555	AT5G28160	AT5G28160	5	10137926	10139013	+	125	Promoter	19.472	61.966	3.18231
3_19529801_19533199	1.66765	6.41326	1.62752	0.202046	0.919555	AT3G52680	AT3G52680	3	19526968	19529062	+	2833	Intergenic	40.2209	127.977	3.18186
1_2905401_2910599	1.66815	6.95718	1.63963	0.200376	0.919555	SNF4	AT1G09020	1	2899776	2904862	-	539	Promoter	58.8948	187.369	3.18141
4_8804801_8807599	1.66624	5.99665	1.61308	0.20406	0.919555	CYP702A6	AT4G15396	4	8807483	8810512	+	116	Promoter	30.006	95.4313	3.1804
1_11165601_11167599	1.66444	5.3752	1.58469	0.208086	0.919555	AT1G31250	AT1G31250	1	11166557	11167547	-	52	Promoter	19.3124	61.4143	3.18005
5_8523401_8525799	1.66599	6.13961	1.61706	0.203502	0.919555	AT5G24820	AT5G24820	5	8523390	8525356	+	11	Intronexonboundary	33.1982	105.544	3.17922
5_5616401_5629999	1.6673	8.31965	1.65306	0.198542	0.919555	AT5G17070	AT5G17070	5	5613307	5616233	-	168	Promoter	152.424	484.327	3.17749
4_15631001_15635999	1.66585	6.56688	1.62775	0.202014	0.919555	AT4G32390	AT4G32390	4	15636415	15638040	+	416	Promoter	44.8495	142.503	3.17737
3_559601_561799	1.66191	5.03636	1.56143	0.211455	0.919555	AT3G02620	AT3G02620	3	560182	561979	+	581	Promoter	15.1626	48.1753	3.17724
1_25404801_25410599	1.66575	7.33148	1.64074	0.200224	0.919555	TEL2	AT1G67770	1	25407864	25410165	+	2735	Promoter	76.6112	243.267	3.17535
3_10922401_10925599	1.6641	6.17187	1.61451	0.203859	0.919555	MIF2	AT3G28917	3	10924708	10925813	+	891	Promoter	33.9962	107.935	3.17491
5_1830801_1831599	1.65565	4.23426	1.48573	0.22288	0.919555	LBD33	AT5G06080	5	1830671	1831467	-	132	Promoter	8.45915	26.8458	3.17358
4_9984401_9985799	1.65886	4.94379	1.55015	0.213114	0.919555	AT4G17990	AT4G17990	4	9984386	9985805	-	6	Intronexonboundary	14.205	45.0494	3.17138
5_22576401_22578199	1.66	5.32495	1.57418	0.209601	0.919555	AT5G55780	AT5G55780	5	22576493	22578682	+	92	Promoter	18.674	59.2078	3.17061
3_22417601_22420799	1.66248	6.42062	1.61812	0.203354	0.919555	ATG8G	AT3G60640	3	22415751	22417548	+	1850	Intergenic	40.5401	128.529	3.17041
5_21263401_21265199	1.66053	5.54637	1.58559	0.207957	0.919555	AT5G52380	AT5G52380	5	21261353	21263151	-	250	Promoter	21.8661	69.321	3.17025
5_2380001_2384999	1.66282	6.92582	1.62916	0.201819	0.919555	GRP18	AT5G07520	5	2379898	2381317	-	1316	Promoter	57.7776	183.14	3.16974
1_28606601_28609199	1.66174	6.24786	1.61231	0.204167	0.919555	AT1G76250	AT1G76250	1	28606444	28609225	-	26	Intronexonboundary	35.9115	113.819	3.16943
3_943401_944799	1.65942	5.49338	1.58122	0.208585	0.919555	LBD20	AT3G03760	3	943557	944834	+	156	Promoter	21.0681	66.7467	3.16815
3_20765801_20769399	1.66162	6.53816	1.61928	0.203192	0.919555	JRG21	AT3G55970	3	20766735	20769410	-	11	Intronexonboundary	44.0514	139.561	3.16815
1_20119001_20121199	1.59697	1.98598	0.923176	0.336642	0.919555	AT1G53903	AT1G53885	1	20119506	20120480	+	505	Promoter	1.27685	4.04526	3.16815
1_25991401_25995399	1.66106	6.49056	1.61716	0.203488	0.919555	AT1G69150	AT1G69150	1	25993262	25995435	-	36	Intronexonboundary	42.615	134.964	3.16707
1_413001_422799	1.66155	8.00225	1.63989	0.200341	0.919555	CER1	AT1G02205	1	418416	422579	+	4383	Promoter	122.578	387.977	3.16515
5_679601_683999	1.66046	6.83453	1.62314	0.202654	0.919555	AT5G02910	AT5G02910	5	677031	679263	+	2570	Intergenic	54.2662	171.739	3.16476
5_8497801_8501999	1.65913	6.33754	1.60987	0.204509	0.919555	AT5G24760	AT5G24760	5	8494697	8497610	-	191	Promoter	38.3056	121.174	3.16335
5_280801_281399	1.65021	4.17889	1.47074	0.225229	0.919555	AT5G01740	AT5G01740	5	280674	281532	+	127	Intronexonboundary	8.13994	25.7425	3.1625
5_1457801_1458799	1.65413	4.89298	1.53842	0.214852	0.919555	NAS1	AT5G04950	5	1457641	1459039	-	240	3UTR	13.7262	43.3946	3.16145
5_15792801_15793199	1.64413	3.67912	1.39843	0.236986	0.919555	AT5G39470	AT5G39470	5	15791952	15793062	-	137	Promoter	5.58623	17.652	3.15992
3_23266201_23269799	1.65694	6.33591	1.6058	0.205083	0.919555	AT3G62950	AT3G62950	3	23266227	23267090	+	26	Promoter	38.3056	120.99	3.15854
5_8336801_8337599	1.64852	4.25436	1.47572	0.224445	0.919555	PGL5	AT5G24420	5	8336534	8338032	-	433	Intronexonboundary	8.61876	27.2135	3.15748
5_1348401_1353999	1.65721	7.03898	1.62059	0.203009	0.919555	AT5G04700	AT5G04700	5	1353893	1356804	-	2805	3UTR	62.7254	198.034	3.15715
5_19195401_19199999	1.65566	6.73102	1.6123	0.204168	0.919555	ADR1-L3	AT5G47280	5	19193157	19195559	+	2244	Exon	50.5953	159.604	3.15452
3_16941801_16942599	1.6481	4.41857	1.49074	0.222102	0.919555	PAP19	AT3G46120	3	16935921	16939766	-	2035	1to5kb	9.736	30.7072	3.15398
3_3274801_3275599	1.6481	4.41857	1.49074	0.222102	0.919555	AT3G10510	AT3G10510	3	3274220	3275551	-	48	Promoter	9.736	30.7072	3.15398
4_11591201_11592199	1.64943	4.71942	1.51788	0.217941	0.919555	MSRB9	AT4G21850	4	11591116	11592425	-	226	Intronexonboundary	12.1301	38.2461	3.15299
3_312401_313799	1.65216	5.57061	1.5715	0.209989	0.919555	CYP94B2	AT3G01900	3	312241	314120	-	321	Exon	22.3449	70.4242	3.15169
1_23237401_23238999	1.65046	5.12673	1.54645	0.213661	0.919555	AT1G62760	AT1G62760	1	23237372	23238644	-	355	Promoter	16.2799	51.3012	3.1512
5_953201_962599	1.65503	7.81419	1.62606	0.202249	0.919555	FBA4	AT5G03690	5	963147	965327	-	2728	Intergenic	107.894	339.985	3.1511
1_25616401_25622599	1.65442	7.26203	1.61869	0.203275	0.919555	AT1G68350	AT1G68350	1	25616405	25617265	+	4	Promoter	73.419	231.315	3.15061
1_25635201_25639199	1.65349	6.5269	1.60401	0.205335	0.919555	ARG1	AT1G68370	1	25631689	25634780	-	421	Promoter	43.8918	138.274	3.15034
1_10569601_10573199	1.65325	6.42487	1.60121	0.205732	0.919555	NCED5	AT1G30100	1	10571310	10573365	+	1709	Promoter	40.8593	128.713	3.15014
3_828401_829199	1.64677	4.48278	1.49417	0.22157	0.919555	CHAT	AT3G03480	3	828235	829926	-	727	Intronexonboundary	10.2148	32.1782	3.15014
5_395401_400799	1.65383	7.17172	1.61631	0.203606	0.919555	PRA1.A1	AT5G02040	5	400899	402990	+	100	Promoter	68.9501	217.157	3.14948
3_16304001_16307199	1.65233	6.37332	1.59827	0.206148	0.919555	AT3G44760	AT3G44760	3	16305322	16306378	+	1321	Promoter	39.4228	124.116	3.14832
5_19999001_19999999	1.64658	4.62415	1.50559	0.219814	0.919555	MYB111	AT5G49330	5	19998823	20001572	-	1573	Intronexonboundary	11.3321	35.6718	3.14786
5_21922401_21923399	1.64437	4.30037	1.47325	0.224833	0.919555	AT5G54020	AT5G54020	5	21921666	21923632	-	233	Exon	8.93797	28.1329	3.14757
3_5983201_5987799	1.65159	6.83207	1.60667	0.204961	0.919555	AT3G17480	AT3G17480	3	5983196	5984320	+	5	Exon	54.4259	171.188	3.14534
3_7806801_7810799	1.65127	6.70049	1.60359	0.205396	0.919555	AT3G22142	AT3G22142	3	7803492	7808046	-	1245	Promoter	49.6377	156.11	3.14499
3_7648401_7649599	1.6469	5.03995	1.53502	0.21536	0.919555	AT3G21710	AT3G21710	3	7648316	7649894	+	85	Intronexonboundary	15.3222	48.1753	3.14414
1_9537201_9539799	1.64981	6.21351	1.58946	0.207404	0.919555	AT1G27470	AT1G27470	1	9540049	9544303	-	4504	Intergenic	35.2731	110.877	3.14338
1_1207201_1211199	1.65029	6.63889	1.60052	0.205829	0.919555	AT1G04470	AT1G04470	1	1210924	1214841	-	3642	3UTR	47.5628	149.491	3.14302
4_10730201_10732799	1.64885	5.92226	1.57884	0.208927	0.919555	AT4G19720	AT4G19720	4	10729966	10731808	-	991	Promoter	28.7292	90.2827	3.14254
3_3872001_3873399	1.64607	5.08205	1.53607	0.215204	0.919555	EML1	AT3G12140	3	3868089	3871763	-	238	Promoter	15.8011	49.6463	3.14196
4_8080201_8081799	1.64733	5.55699	1.56222	0.21134	0.919555	FBD1	AT4G13985	4	8080118	8081669	-	130	Promoter	22.1853	69.6887	3.14121
1_25502401_25505799	1.64901	6.35928	1.59182	0.207066	0.919555	AT1G68040	AT1G68040	1	25502864	25505263	+	463	Promoter	39.1036	122.829	3.14111
1_30133201_30134199	1.64198	4.43627	1.48187	0.223483	0.919555	HP6	AT1G80100	1	30133718	30134937	+	481	Promoter	9.89561	31.0749	3.14027
3_16701201_16704799	1.64798	6.26261	1.58745	0.207691	0.919555	AT3G45530	AT3G45530	3	16701133	16703459	-	1340	Promoter	36.5499	114.738	3.13922
4_11525601_11528999	1.64759	6.11908	1.58273	0.208368	0.919555	GA3OX3	AT4G21690	4	11527229	11529060	+	1628	Promoter	33.0386	103.706	3.13893
5_19475201_19479199	1.6476	6.71142	1.59703	0.206324	0.919555	AT5G48060	AT5G48060	5	19475296	19479066	+	95	Promoter	50.1165	157.213	3.13696
4_11813401_11814799	1.64387	5.20147	1.53889	0.214784	0.919555	AT4G22390	AT4G22390	4	11813313	11815164	-	365	Intronexonboundary	17.2375	54.0593	3.13614
5_18273801_18276599	1.64422	5.90304	1.5698	0.210236	0.919555	AT5G45180	AT5G45180	5	18274179	18276586	-	13	Promoter	28.41	88.9956	3.13255
1_24519601_24524399	1.64534	6.9127	1.59655	0.206392	0.919555	NAC028	AT1G65910	1	24520668	24524260	-	139	Promoter	57.7776	180.933	3.13155
4_5792001_5792799	1.63964	4.74805	1.50296	0.220216	0.919555	AGP10	AT4G09030	4	5792137	5792966	+	136	Promoter	12.4493	38.9816	3.13122
5_23929001_23929799	1.63964	4.74805	1.50296	0.220216	0.919555	LTP3	AT5G59320	5	23928954	23929816	+	47	Intronexonboundary	12.4493	38.9816	3.13122
3_6930401_6932199	1.64324	5.77809	1.56362	0.211135	0.919555	AT3G19920	AT3G19920	3	6929649	6931825	-	374	Promoter	26.0159	81.4567	3.13104
1_2610401_2614599	1.64445	6.66294	1.59028	0.207286	0.919555	NVL	AT1G08300	1	2614774	2618823	+	175	Promoter	48.5204	151.881	3.13025
1_22311601_22313599	1.64316	6.07412	1.57331	0.209726	0.919555	AT1G60560	AT1G60560	1	22308478	22311377	-	224	Promoter	32.0809	100.396	3.12946
1_24449801_24453199	1.64291	6.41716	1.58206	0.208464	0.919555	UCL1	AT1G65740	1	24452096	24453211	-	12	Exon	40.8593	127.793	3.12764
4_14806201_14807199	1.63871	4.95992	1.51567	0.218276	0.919555	AT4G30230	AT4G30230	4	14806251	14807425	+	50	Promoter	14.5242	45.4172	3.127
5_26460601_26462199	1.63963	5.36851	1.53986	0.214638	0.919555	AT5G66220	AT5G66220	5	26461177	26462174	+	576	Promoter	19.472	60.8627	3.12565
4_7912201_7914999	1.64116	6.02974	1.56834	0.210449	0.919555	MEE57	AT4G13610	4	7915022	7921231	+	23	Promoter	31.1233	97.27	3.12531
1_26718201_26719199	1.63586	5.03194	1.5151	0.218362	0.919555	AT1G70860	AT1G70860	1	26718070	26719211	-	12	Intronexonboundary	15.3222	47.8076	3.12014
4_18429401_18430999	1.63701	5.34348	1.53399	0.215514	0.919555	AT4G39720	AT4G39720	4	18428809	18431136	-	137	5UTR	19.1528	59.7595	3.12014
3_19665401_19667399	1.63777	5.5996	1.54684	0.213603	0.919555	AT3G53040	AT3G53040	3	19664629	19666497	-	902	Promoter	22.9834	71.7113	3.12014
4_11301201_11303199	1.63567	5.3308	1.53099	0.215965	0.919555	GA2OX8	AT4G21200	4	11302682	11306770	+	517	Promoter	18.9932	59.2078	3.11732
4_8240801_8242199	1.63417	5.0162	1.51118	0.218959	0.919555	AT4G14315	AT4G14315	4	8240847	8241341	+	46	Promoter	15.1626	47.2559	3.11661
5_25257801_25258599	1.63077	4.4063	1.4601	0.226914	0.919555	HCA2	AT5G62940	5	25256852	25258704	-	105	Intronexonboundary	9.736	30.3394	3.11621
5_18223401_18224999	1.63445	5.15539	1.51971	0.217663	0.919555	BRG1	AT5G45100	5	18218586	18220047	+	4815	Intergenic	16.7587	52.2206	3.11603
3_6417401_6418599	1.63404	5.1943	1.52109	0.217455	0.919555	AGL103	AT3G18650	3	6417344	6418504	-	95	Promoter	17.2375	53.6916	3.11481
3_18278001_18280199	1.63573	5.76387	1.54956	0.2132	0.919555	AT3G49305	AT3G49305	3	18279622	18280408	-	209	Intronexonboundary	25.8563	80.5374	3.11481
4_12985801_12989399	1.63478	6.5181	1.5695	0.210279	0.919555	AT4G25410	AT4G25410	4	12985661	12987521	+	140	Intronexonboundary	44.0514	136.987	3.10971
5_10452601_10456199	1.63424	6.44364	1.56685	0.210665	0.919555	AT5G28491	AT5G28491	5	10455682	10455807	-	392	Promoter	41.8169	130	3.10878
5_23247601_23248999	1.63194	5.40802	1.52805	0.216405	0.919555	VIN3	AT5G57380	5	23246395	23249504	-	505	Intronexonboundary	20.1104	62.5176	3.10871
4_1022801_1023399	1.62579	4.21333	1.43336	0.231217	0.919555	AT4G02320	AT4G02320	4	1022725	1026179	-	2780	Intronexonboundary	8.45915	26.2942	3.10837
5_13363801_13364399	1.62579	4.21333	1.43336	0.231217	0.919555	AT5G35110	AT5G35110	5	13363527	13364411	-	12	5UTR	8.45915	26.2942	3.10837
5_15435001_15436599	1.63089	5.36212	1.52403	0.217011	0.919555	AT5G38550	AT5G38550	5	15432781	15435851	-	748	Promoter	19.472	60.495	3.10677
1_29854201_29855599	1.62937	5.1517	1.51056	0.219054	0.919555	OCT2	AT1G79360	1	29853960	29855872	-	273	Exon	16.7587	52.0367	3.10506
5_17682201_17683399	1.62827	5.05504	1.50315	0.220187	0.919555	FLS6	AT5G43935	5	17682179	17683446	+	22	Intronexonboundary	15.6414	48.5431	3.10349
1_9568801_9572199	1.6309	6.05088	1.55039	0.213078	0.919555	AT1G27550	AT1G27550	1	9568813	9569330	-	529	Promoter	31.7617	98.5571	3.10302
4_6815601_6817199	1.62904	5.41696	1.5233	0.217121	0.919555	AT4G11170	AT4G11170	4	6811103	6817339	+	4498	Intronexonboundary	20.27	62.8853	3.10238
1_20279201_20282999	1.63129	6.46834	1.56204	0.211367	0.919555	NAC020	AT1G54330	1	20279507	20280952	-	1751	Promoter	42.615	132.206	3.10234
4_18332801_18334999	1.62972	5.67893	1.53556	0.21528	0.919555	WRKY13	AT4G39410	4	18332606	18334893	-	106	Promoter	24.4198	75.7566	3.10226
1_26353001_26355199	1.62998	5.79401	1.5403	0.214573	0.919555	CLE26	AT1G69970	1	26352563	26354613	-	586	Promoter	26.4947	82.1922	3.10221
3_4798001_4799599	1.6288	5.64099	1.53244	0.215747	0.919555	WAG2	AT3G14370	3	4797828	4799612	-	13	5UTR	23.7814	73.734	3.10049
3_20615401_20619999	1.63088	6.92923	1.57025	0.210171	0.919555	AT3G55600	AT3G55600	3	20620410	20622555	+	411	Promoter	58.8948	182.588	3.10024
1_21998601_22003599	1.63023	6.82027	1.56719	0.210616	0.919555	AT1G59790	AT1G59790	1	22001504	22003575	+	2095	Promoter	54.5855	169.165	3.09909
5_8162001_8167799	1.63058	7.33456	1.57554	0.209405	0.919555	SQP2	AT5G24140	5	8164319	8167776	-	23	Promoter	78.2072	242.348	3.09879
3_16720001_16722999	1.62877	6.22332	1.55142	0.212926	0.919555	AT3G45560	AT3G45560	3	16719630	16722674	-	325	Promoter	35.9115	111.245	3.09774
4_18132801_18133799	1.6219	4.46514	1.45021	0.228495	0.919555	AT4G38870	AT4G38870	4	18132301	18133863	-	64	Exon	10.2148	31.6265	3.09614
3_22440201_22442799	1.62627	6.07563	1.54277	0.214206	0.919555	AT3G60710	AT3G60710	3	22440198	22441507	+	3	Intronexonboundary	32.4001	100.212	3.09295
1_24427001_24431399	1.62619	6.67255	1.55705	0.212098	0.919555	AT1G65690	AT1G65690	1	24431417	24433165	-	1766	Intergenic	49.3184	152.433	3.09078
1_20503401_20508199	1.62507	6.79963	1.55738	0.212049	0.919555	AT1G54980	AT1G54980	1	20507375	20508355	-	156	Intronexonboundary	53.947	166.591	3.08805
4_7164801_7165599	1.61914	4.83529	1.47352	0.224792	0.919555	AT4G11930	AT4G11930	4	7164904	7165722	+	103	Promoter	13.407	41.3719	3.08586
1_18249801_18252999	1.62339	6.4137	1.54642	0.213664	0.919555	AT1G49330	AT1G49330	1	18249866	18251038	+	65	Promoter	41.1785	127.058	3.08554
5_23605401_23608399	1.62297	6.30469	1.54302	0.214168	0.919555	AT5G58400	AT5G58400	5	23605189	23607045	-	1354	Promoter	38.146	117.68	3.085
3_3366801_3368199	1.61916	5.10398	1.48999	0.222217	0.919555	AT3G10750	AT3G10750	3	3366927	3368791	+	126	Promoter	16.2799	50.1979	3.08344
5_5714601_5716799	1.61919	5.75168	1.51947	0.2177	0.919555	AT5G17345	AT5G17345	5	5715784	5716607	+	1015	Promoter	25.8563	79.618	3.07925
1_11997401_12000799	1.61919	5.8766	1.52382	0.217043	0.919555	AT1G33100	AT1G33100	1	11997500	12001421	+	99	Promoter	28.2504	86.973	3.07865
4_15810401_15811199	1.61421	4.63904	1.45111	0.22835	0.919555	AT4G32780	AT4G32780	4	15808852	15811926	+	1549	Intronexonboundary	11.6513	35.8557	3.0774
1_20151201_20153399	1.61798	5.63304	1.51283	0.218707	0.919555	GLIP3	AT1G53990	1	20151016	20152752	+	185	Intronexonboundary	23.7814	73.1823	3.0773
3_10538601_10541999	1.61921	6.39397	1.5384	0.214857	0.919555	AT3G28280	AT3G28280	3	10540646	10541670	-	329	Promoter	40.6997	125.219	3.07666
1_1938601_1940999	1.61821	5.91521	1.52332	0.217117	0.919555	AT1G06360	AT1G06360	1	1938862	1940496	-	503	Promoter	29.0484	89.3634	3.07636
3_1215001_1219799	1.61828	6.96927	1.54787	0.21345	0.919555	THA2	AT3G04520	3	1217174	1219847	-	48	Intronexonboundary	60.9697	187.369	3.07315
5_1688601_1689599	1.61335	4.97169	1.47219	0.225	0.919555	AT5G05657	AT5G05657	5	1688990	1689571	+	389	Promoter	14.8434	45.6011	3.07214
4_15862201_15862599	1.60712	3.98249	1.37778	0.24048	0.919555	AT4G32870	AT4G32870	4	15862117	15862814	+	84	Exon	7.1823	22.065	3.07214
1_30222201_30223199	1.61195	4.67443	1.44988	0.228547	0.919555	IAA15	AT1G80390	1	30221629	30222769	-	430	Promoter	11.9705	36.775	3.07214
3_8761201_8766199	1.61699	6.72886	1.54139	0.214411	0.919555	NCED6	AT3G24220	3	8761419	8763303	+	218	Promoter	51.5529	158.317	3.07095
3_1809401_1812399	1.6159	6.16896	1.52673	0.216603	0.919555	AT3G06019	AT3G06019	3	1813114	1813224	-	825	Intergenic	34.7942	106.832	3.07038
4_7583001_7584599	1.6128	5.24192	1.48621	0.222805	0.919555	GILT	AT4G12960	4	7583239	7584759	+	238	Promoter	18.0355	55.3464	3.06874
5_22833801_22837999	1.61578	6.69221	1.53852	0.214839	0.919555	AT5G56370	AT5G56370	5	22835931	22837972	-	27	Promoter	50.2761	154.271	3.06848
4_16095201_16096799	1.61284	5.56166	1.50087	0.220538	0.919555	MYB69	AT4G33450	4	16095392	16096774	-	25	Promoter	22.6641	69.5048	3.06673
1_24936801_24938599	1.61256	5.50086	1.49783	0.221005	0.919555	AT1G66850	AT1G66850	1	24936876	24937434	+	75	Promoter	21.7065	66.5628	3.06649
1_10081801_10085599	1.61452	6.46648	1.53158	0.215875	0.919555	AT1G28695	AT1G28695	1	10081871	10083122	-	1321	Promoter	42.9342	131.655	3.06643
1_21997001_21997799	1.60806	4.47642	1.42778	0.232127	0.919555	AT1G59780	AT1G59780	1	21993220	21999632	-	1833	Intronexonboundary	10.3744	31.8104	3.06623
5_18785601_18786399	1.60752	4.41193	1.42139	0.233175	0.919555	AT5G46310	AT5G46310	5	18785672	18786956	+	71	Promoter	9.89561	30.3394	3.06595
5_912001_914199	1.6115	5.76332	1.50618	0.219722	0.919555	AT5G03600	AT5G03600	5	912476	914553	+	475	Promoter	26.1755	80.1696	3.06277
4_402001_404799	1.61136	6.09224	1.51645	0.218158	0.919555	AT4G00940	AT4G00940	4	402959	404873	-	74	Intronexonboundary	33.0386	101.131	3.06101
4_7006801_7009399	1.61124	6.07148	1.51565	0.21828	0.919555	AT4G11580	AT4G11580	4	7006648	7007738	-	937	Promoter	32.5597	99.6604	3.06085
5_7046001_7047599	1.60977	5.47805	1.49192	0.221918	0.919555	AT5G20820	AT5G20820	5	7046747	7047446	-	153	Promoter	21.3873	65.4596	3.06068
5_18507001_18511599	1.6117	6.87966	1.53446	0.215445	0.919555	AT5G45640	AT5G45640	5	18507489	18511616	-	17	Intronexonboundary	57.4584	175.785	3.05934
1_27330401_27336999	1.61167	7.28491	1.54031	0.214571	0.919555	AT1G72590	AT1G72590	1	27335531	27337123	+	1468	Promoter	76.292	233.338	3.05848
1_20023201_20025399	1.60953	5.79585	1.50383	0.220083	0.919555	AT1G53640	AT1G53640	1	20020885	20025541	-	142	Intronexonboundary	26.8139	82.0084	3.05843
5_9135001_9140599	1.61131	6.98634	1.53547	0.215293	0.919555	AT5G26150	AT5G26150	5	9137461	9140257	-	342	Promoter	61.9274	189.392	3.05828
1_2091001_2092799	1.60695	5.29809	1.47875	0.22397	0.919555	CRTISO	AT1G06820	1	2092946	2096784	-	3985	Intergenic	18.8336	57.553	3.05587
3_322601_325599	1.60889	6.11079	1.51255	0.218751	0.919555	AT3G01940	AT3G01940	3	322460	323282	-	681	Promoter	33.5174	102.419	3.05568
3_10806201_10807599	1.60663	5.26191	1.47642	0.224336	0.919555	AT3G28780	AT3G28780	3	10805857	10808461	-	862	Exon	18.3548	56.0819	3.05544
4_18285201_18286399	1.60544	4.95104	1.45726	0.227367	0.919555	AT4G39290	AT4G39290	4	18285205	18286302	-	97	Promoter	14.6838	44.8656	3.05544
4_12670601_12675199	1.60824	6.51885	1.5214	0.217408	0.919555	AGL24	AT4G24540	4	12670897	12674106	-	1093	Promoter	44.6898	136.435	3.05294
3_6357001_6357999	1.60137	4.59195	1.42572	0.232465	0.919555	AT3G18510	AT3G18510	3	6355497	6356355	+	1504	Intergenic	11.3321	34.5685	3.05051
4_8783401_8795399	1.6083	8.15277	1.54242	0.214258	0.919555	AT4G15390	AT4G15390	4	8792707	8794442	-	957	Promoter	139.975	426.958	3.05025
[truncated: 1,609 more rows]

## Sheet: DVR06
Region	logFC(DVR6_H3K27me3_1/V_input)	log(CPM)	LR	pvalue	FDR	Gene.symbol	Gene.ID	Gene.chrom	Gene.start	Gene.end	Gene.strand	Gene.distance	Gene.section	V_input	DVR6_H3K27me3_1	P/O
[truncated: 2,812 more rows]

[truncated: 1 more sheets: Venn diagram]
