# Supplementary material for: Small molecules and heat treatments reverse vernalization via epigenetic modification in Arabidopsis
Source: Commun Biol. 2025 Jan 22;8:108. doi: 10.1038/s42003-025-07553-7 (PMC11754793; doi:10.1038/s42003-025-07553-7)
Supplement: Supplementary file 3 — Supplementary Data 1-8 [file 42003_2025_7553_MOESM3_ESM.zip › Supplementary Data/Supplementary_Data_4.xlsx]

## Sheet: Up-regulated,exclusive forDVR06
GO:1901700	GO:0042221	GO:0050896	GO:0001101	GO:0006950	GO:0044699	GO:0006979	GO:0014070	GO:0010033	GO:0009628
response to oxygen-containing compound	response to chemical	response to stimulus	response to acid chemical	response to stress	single-organism process	response to oxidative stress	response to organic cyclic compound	response to organic substance	response to abiotic stimulus
85	125	218	63	132	282	31	29	83	81
AT1G75750	AT1G75750	AT1G75750	AT1G75750	AT4G31500	AT1G75750	AT5G55120	AT1G75750	AT1G75750	AT4G31500
AT5G55120	AT3G21390	AT4G31500	AT5G55120	AT3G44480	AT4G31500	AT3G57520	AT5G15310	AT5G55120	AT3G57520
AT5G15310	AT5G01410	AT3G44480	AT5G15310	AT3G23110	AT3G48310	AT4G35090	AT5G52660	AT5G15310	AT2G22540
AT3G51920	AT2G18120	AT3G23110	AT3G51920	AT4G31000	AT3G23110	AT5G17000	AT5G08790	AT5G52660	AT4G15480
AT3G08770	AT2G37430	AT1G15010	AT3G08770	AT5G01410	AT3G47730	AT3G23400	AT5G47010	AT5G08790	AT3G08770
AT4G20860	AT3G28270	AT4G31000	AT4G20860	AT1G02730	AT1G60690	AT5G01410	AT5G06320	AT4G20860	AT1G61890
AT5G06320	AT1G56560	AT3G21390	AT5G06320	AT3G28270	AT4G27260	AT4G08390	AT1G02730	AT5G59010	AT1G07400
AT5G24800	AT3G53970	AT5G01410	AT2G37770	AT1G56560	AT2G42890	AT3G17800	AT4G31910	AT5G06320	AT3G08730
AT2G37770	AT5G58070	AT2G18120	AT1G02205	AT5G58070	AT3G21390	AT4G31870	AT5G57560	AT5G42270	AT4G23600
AT1G02205	AT1G19050	AT2G37430	AT1G72770	AT1G09100	AT5G01410	AT1G56560	AT4G32940	AT5G24800	AT4G35090
AT4G12400	AT1G31170	AT3G22060	AT1G70700	AT1G31170	AT5G08790	AT4G12000	AT1G06180	AT1G51950	AT2G37770
AT1G72770	AT3G58070	AT5G24120	AT5G44610	AT5G15120	AT2G37430	AT1G80130	AT1G08560	AT4G27260	AT5G15310
AT1G70700	AT5G15120	AT3G28270	AT1G02750	AT1G67360	AT3G45970	AT5G58070	AT1G21910	AT1G70700	AT1G02205
AT5G44610	AT1G67360	AT2G21650	AT3G24500	AT2G22000	AT3G10320	AT1G75280	AT5G54610	AT5G44610	AT1G06430
AT1G02750	AT1G66180	AT1G56560	AT5G47120	AT5G06860	AT3G28270	AT1G31170	AT5G59010	AT3G51920	AT5G25980
AT3G24500	AT4G38400	AT3G53970	AT1G52400	AT5G49480	AT5G25130	AT1G14540	AT4G38400	AT1G72770	AT5G44610
AT5G47120	AT5G62480	AT1G07350	AT5G08790	AT1G70000	AT2G21650	AT1G07400	AT3G50480	AT3G24500	AT1G02750
AT1G52400	AT1G70000	AT1G02730	AT4G31910	AT1G78580	AT1G56560	AT5G20230	AT1G03660	AT1G52400	AT3G51920
AT5G01410	AT1G78580	AT5G58070	AT3G28210	AT4G23250	AT2G41110	AT4G12400	AT5G54380	AT5G01410	AT3G24500
AT5G08790	AT3G16570	AT1G19050	AT3G17800	AT5G53120	AT2G26080	AT5G37770	AT1G70000	AT2G18120	AT5G08790
AT5G57560	AT5G54380	AT1G31170	AT3G26000	AT1G58848	AT1G60190	AT4G33420	AT3G01420	AT5G57560	AT1G52400
AT5G54380	AT1G75280	AT3G58070	AT3G28270	AT1G75280	AT1G02730	AT3G28200	AT3G02120	AT5G54380	AT5G01410
AT3G28210	AT1G21910	AT5G15120	AT5G25980	AT1G21910	AT5G58070	AT3G01420	AT4G08950	AT3G28210	AT5G22500
AT3G17800	AT3G62770	AT1G67360	AT5G06530	AT5G17000	AT1G19050	AT3G62770	AT2G29420	AT4G23570	AT5G57560
AT2G29420	AT2G42540	AT5G61640	AT2G40750	AT5G61640	AT2G29720	AT5G61640	AT4G30270	AT2G29420	AT3G17800
AT3G26000	AT3G23400	AT5G06860	AT4G32940	AT2G42540	AT1G31170	AT3G12580	AT2G43570	AT3G26000	AT4G31870
AT4G31910	AT2G21050	AT1G66180	AT5G58070	AT3G23400	AT2G39420	AT4G11830	AT2G40750	AT4G31910	AT3G62770
AT1G61800	AT3G02120	AT4G38400	AT1G06180	AT5G10380	AT3G58070	AT1G19020	AT1G74430	AT1G61800	AT1G35140
AT3G46080	AT5G10380	AT5G49480	AT5G37770	AT1G74100	AT1G06690	AT5G05410	AT3G16570	AT3G46080	AT5G24120
AT3G28270	AT2G29420	AT5G62480	AT3G58070	AT3G05370	AT5G15120	AT1G21520		AT2G37430	AT3G28270
AT2G37430	AT1G74100	AT1G70000	AT1G21910	AT5G55120	AT1G67360	AT3G07700		AT5G25980	AT1G75040
AT5G25980	AT5G60360	AT1G78580	AT1G33560	AT3G08770	AT3G20010			AT1G74100	AT2G21650
AT1G56560	AT1G74430	AT5G22290	AT1G67360	AT4G10265	AT5G06860			AT3G53970	AT3G03250
AT5G06530	AT5G55120	AT5G19450	AT5G54610	AT5G06320	AT1G33720			AT4G08390	AT1G07350
AT4G08390	AT3G08770	AT5G54380	AT3G25760	AT5G04720	AT5G45670			AT2G40750	AT5G25250
AT2G40750	AT5G06320	AT5G53120	AT2G37760	AT4G35090	AT5G59010			AT4G32940	AT5G58070
AT4G32940	AT4G35090	AT1G58848	AT1G66180	AT5G25980	AT4G38400			AT5G58070	AT5G42270
AT5G58070	AT1G72770	AT1G75280	AT3G07360	AT3G24500	AT1G15940			AT1G19050	AT5G37770
AT1G19050	AT5G25980	AT1G21910	AT1G71960	AT1G52400	AT5G62480			AT1G21410	AT1G14540
AT1G06180	AT3G24500	AT5G17000	AT3G50480	AT5G22500	AT1G03410			AT1G08560	AT5G15120
AT5G59010	AT1G52400	AT4G23250	AT5G19450	AT4G08390	AT3G23440			AT5G37770	AT4G00450
AT5G37770	AT3G28210	AT1G07180	AT5G47010	AT4G37070	AT1G71880			AT3G58070	AT5G39890
AT3G58070	AT4G24120	AT3G23400	AT1G70000	AT3G01290	AT1G78580			AT1G21910	AT1G33560
AT3G01420	AT1G75040	AT2G21050	AT1G18710	AT5G18200	AT5G61640			AT1G09100	AT1G67360
AT1G09100	AT3G08590	AT3G02120	AT3G62770	AT1G15010	AT1G34245			AT4G38400	AT5G20230
AT4G35090	AT4G27260	AT5G10380	AT3G01420	AT4G32940	AT3G16570			AT1G62300	AT2G37760
AT1G32450	AT4G32940	AT2G29420	AT5G20910	AT1G52030	AT5G54380			AT2G33210	AT1G66180
AT1G62300	AT5G42270	AT1G74100	AT1G60650	AT1G35140	AT3G23510			AT5G54610	AT4G12400
AT1G33560	AT2G41630	AT5G60360	AT2G42540	AT1G02820	AT1G75280			AT4G08950	AT5G49480
AT1G67360	AT4G12400	AT2G26820	AT1G02340	AT1G07400	AT1G21910			AT1G66180	AT3G21890
AT5G54610	AT3G07360	AT1G74430	AT3G23400	AT5G20230	AT2G35340			AT3G07360	AT5G15850
AT3G25760	AT3G54990	AT3G05370	AT5G52660	AT1G07870	AT5G17000			AT1G71960	AT3G22880
AT4G08950	AT4G32690	AT5G55120	AT4G23600	AT4G12400	AT4G23250			AT3G54990	AT1G70000
AT2G37760	AT5G47010	AT2G22540	AT4G04020	AT4G13810	AT2G42540			AT3G50480	AT3G22370
AT1G66180	AT1G18710	AT3G08770	AT2G29420	AT3G22370	AT5G61010			AT4G32690	AT4G32690
AT3G07360	AT3G12830	AT4G10265	AT4G30270	AT4G33420	AT2G21050			AT1G78580	AT1G60650
AT1G71960	AT4G08850	AT5G06320	AT1G74100	AT5G47010	AT5G23660			AT3G16570	AT5G57360
AT3G50480	AT4G30270	AT5G04720	AT5G05410	AT5G46260	AT5G10380			AT5G47010	AT5G47010
AT1G78580	AT5G06530	AT4G35090	AT1G02730	AT1G18710	AT4G23850			AT5G54510	AT4G12850
AT3G16570	AT1G14540	AT1G72770	AT2G46680	AT3G28200	AT2G29420			AT1G03660	AT5G47120
AT5G47010	AT3G07700	AT5G25980	AT3G22060	AT2G33210	AT1G02340			AT1G70000	AT1G06180
AT1G03660	AT2G33210	AT3G24500	AT1G74430	AT4G14630	AT5G60360			AT1G78570	AT4G18130
AT1G70000	AT4G15480	AT1G52400	AT1G03660	AT4G32690	AT1G09500			AT1G18710	AT1G18710
AT1G18710	AT5G08790	AT5G22500		AT5G23820	AT3G05370			AT1G06180	AT2G30250
AT3G62770	AT1G70700	AT3G28210		AT5G06530	AT1G78970			AT3G01420	AT1G21910
AT1G21910	AT5G44610	AT4G37070		AT1G14540	AT5G55120			AT3G12830	AT3G25760
AT5G20910	AT1G61890	AT4G24120		AT3G07700	AT2G22540			AT5G20910	AT1G13080
AT1G60650	AT2G37770	AT3G01290		AT3G51660	AT3G08770			AT2G42540	AT4G14630
AT3G12580	AT4G31910	AT3G08590		AT5G58120	AT1G62180			AT1G02340	AT1G07180
AT1G02340	AT3G46080	AT5G18200		AT5G08790	AT1G62500			AT2G21050	AT1G02340
AT2G42540	AT3G17800	AT4G27260		AT3G57520	AT2G41420			AT3G02120	AT2G42540
AT3G23400	AT1G21410	AT4G32940		AT5G43580	AT5G48490			AT4G23600	AT1G61800
AT5G52660	AT1G08560	AT5G42270		AT1G70700	AT3G44735			AT5G10380	AT3G12580
AT4G23600	AT1G61800	AT2G41630		AT5G44610	AT1G72770			AT4G04020	AT5G52660
AT5G10380	AT1G32450	AT1G35140		AT5G45100	AT1G69588			AT4G34590	AT1G25250
AT4G04020	AT5G39890	AT1G02820		AT1G31540	AT2G23420			AT4G30270	AT4G04020
AT4G34590	AT1G33560	AT1G07400		AT2G37770	AT3G24500			AT2G43570	AT5G06530
AT4G30270	AT5G54610	AT5G20230		AT3G17800	AT5G47120			AT5G60360	AT5G05410
AT1G74100	AT2G37760	AT1G07870		AT4G17770	AT1G52400			AT1G02730	AT1G02730
AT5G05410	AT1G71960	AT3G07360		AT4G12000	AT5G22500			AT2G46680	AT2G46680
AT1G02730	AT3G53230	AT5G15850		AT1G80130	AT4G08390			AT3G22060	AT5G48570
AT2G46680	AT3G50480	AT4G13810		AT5G39890	AT4G37070			AT1G74430
AT3G22060	AT1G03660	AT3G54990		AT1G33560	AT2G17705			AT5G19450
AT1G74430	AT5G54510	AT3G22370		AT5G54610	AT4G24120
AT5G19450	AT1G60650	AT4G33420		AT2G37760	AT1G18070
	AT3G12580	AT5G47010		AT3G50480	AT1G48240
	AT1G02340	AT5G46260		AT1G13080	AT1G75040
	AT4G23600	AT1G18710		AT3G03250	AT3G08590
	AT4G04020	AT3G28200		AT1G03660	AT5G60970
	AT1G51340	AT3G12830		AT3G62770	AT5G18200
	AT3G25760	AT4G35380		AT1G60650	AT1G74100
	AT3G22060	AT4G14630		AT3G12580	AT1G20350
	AT5G15310	AT1G33960		AT4G23600	AT4G32940
	AT3G51920	AT4G32690		AT4G11830	AT5G42270
	AT1G51950	AT4G08850		AT4G04020	AT5G50230
	AT4G20860	AT5G23820		AT3G25760	AT2G41630
	AT5G24800	AT2G03710		AT1G55210	AT3G25717
	AT5G20910	AT4G30270		AT5G48570	AT1G13090
	AT5G24380	AT5G06530		AT5G15310	AT3G07360
	AT1G02750	AT5G19280		AT3G51920	AT2G32540
	AT5G47120	AT4G35780		AT2G30250	AT1G02820
	AT5G57560	AT4G15800		AT3G08730	AT3G09220
	AT4G23570	AT3G07700		AT5G22290	AT3G54990
	AT5G25250	AT1G52030		AT1G02750	AT3G04870
	AT3G26000	AT3G51660		AT5G47120	AT3G21160
	AT1G78570	AT2G33210		AT1G67865	AT5G20230
	AT4G08390	AT5G58120		AT5G57560	AT5G62990
	AT5G37770	AT4G15480		AT4G23570	AT5G16490
	AT5G59010	AT5G08790		AT4G31870	AT5G15850
	AT1G09100	AT3G57520		AT4G34590	AT4G13810
	AT1G62300	AT5G43580		AT2G16430	AT4G15330
	AT5G17450	AT1G70700		AT5G09990	AT3G22370
	AT2G40750	AT5G44610		AT5G37770	AT4G33420
	AT1G06180	AT5G45100		AT1G62300	AT2G26400
	AT3G01420	AT1G31540		AT5G25250	AT1G74810
	AT4G13180	AT1G61890		AT1G15940	AT5G47010
	AT1G02205	AT2G37770		AT5G17450	AT4G15530
	AT5G52660	AT4G31910		AT2G40750	AT5G46260
	AT4G08950	AT3G46080		AT3G22880	AT1G74430
	AT4G34590	AT3G17800		AT1G06180	AT3G28200
	AT2G43570	AT4G17770		AT4G33030	AT3G12830
	AT5G05410	AT1G58360		AT3G01420	AT4G35380
	AT1G02730	AT4G18130		AT1G02205	AT4G30470
	AT2G46680	AT4G12000		AT2G18660	AT3G21360
	AT5G19450	AT1G80130		AT4G37000	AT4G32690
		AT2G42540		AT5G52660	AT5G57800
		AT1G21410		AT1G19020	AT5G22290
		AT1G08560		AT1G75040	AT2G03710
		AT3G10985		AT2G43570	AT2G32550
		AT1G61800		AT5G05410	AT4G30270
		AT1G32450		AT1G21520	AT5G06530
		AT5G39890		AT2G46680	AT2G20110
		AT1G33560			AT5G19280
		AT5G54610			AT4G35783
		AT4G14010			AT4G35780
		AT2G37760			AT4G15800
		AT1G71960			AT3G07700
		AT3G53230			AT1G52030
		AT3G50480			AT2G40750
		AT1G13080			AT3G44480
		AT3G03250			AT5G18270
		AT5G57360			AT5G58120
		AT1G03660			AT1G11600
		AT5G54510			AT3G51280
		AT4G19840			AT3G57520
		AT4G23600			AT2G29330
		AT3G62770			AT3G20100
		AT1G60650			AT5G43850
		AT3G12580			AT1G70700
		AT1G02340			AT5G44610
		AT4G35600			AT5G45100
		AT1G25250			AT2G18120
		AT4G11830			AT1G31540
		AT4G04020			AT1G61890
		AT1G51340			AT2G37770
		AT4G00450			AT5G11650
		AT3G25760			AT2G33210
		AT1G55210			AT4G31910
		AT5G48570			AT2G07671
		AT5G15310			AT3G14690
		AT3G51920			AT4G17770
		AT1G51950			AT5G24200
		AT4G20860			AT4G33200
		AT1G74360			AT3G62770
		AT2G30250			AT1G64900
		AT3G08730			AT1G58360
		AT5G24800			AT4G23600
		AT1G06430			AT2G04350
		AT5G20910			AT3G16830
		AT5G24380			AT3G03250
		AT1G02750			AT3G61790
		AT2G22000			AT2G29370
		AT5G47120			AT5G08170
		AT1G67865			AT1G21410
		AT5G57560			AT1G08560
		AT4G23570			AT3G12145
		AT4G31870			AT1G68570
		AT1G19020			AT3G10985
		AT3G26000			AT3G47960
		AT1G78570			AT1G47550
		AT2G16430			AT1G32450
		AT4G08390			AT1G67880
		AT5G09990			AT1G33560
		AT5G37770			AT1G28600
		AT5G59010			AT4G14010
		AT1G71880			AT2G37760
		AT1G14540			AT3G53230
		AT1G09100			AT3G50480
		AT1G62300			AT1G13080
		AT5G25250			AT5G57360
		AT1G15940			AT1G03660
		AT1G21520			AT5G54510
		AT5G17450			AT2G16430
		AT4G12400			AT1G06430
		AT2G40750			AT3G01890
		AT3G21890			AT5G25980
		AT3G22880			AT1G64105
		AT1G06180			AT3G01330
		AT4G24260			AT2G19570
		AT4G12850			AT4G35600
		AT5G14940			AT2G41480
		AT4G33030			AT1G02220
		AT3G01420			AT1G25250
		AT3G29575			AT4G11830
		AT4G13180			AT4G04020
		AT1G02205			AT1G51340
		AT2G18660			AT4G00450
		AT4G37000			AT3G25760
		AT4G19640			AT1G55210
		AT5G52660			AT5G39890
		AT4G08950			AT1G67120
		AT4G34590			AT1G68540
		AT1G75040			AT5G15310
		AT2G43570			AT3G51920
		AT5G05410			AT1G51950
		AT3G14720			AT4G20860
		AT2G46680			AT1G74360
		AT3G16570			AT3G08730
					AT5G24800
					AT3G29810
					AT5G13490
					AT5G20910
					AT5G24380
					AT2G33110
					AT4G35090
					AT4G28530
					AT4G08290
					AT1G32900
					AT1G78570
					AT4G23570
					AT4G31870
					AT3G26000
					AT1G11190
					AT3G54810
					AT2G46680
					AT1G62300
					AT4G08040
					AT1G61820
					AT5G37770
					AT5G47880
					AT4G31730
					AT4G10040
					AT1G14540
					AT1G09100
					AT1G61800
					AT1G69570
					AT1G65560
					AT3G01600
					AT2G45680
					AT5G17450
					AT3G29575
					AT5G58770
					AT3G21890
					AT1G19530
					AT3G22880
					AT1G06180
					AT1G69870
					AT1G28660
					AT2G24762
					AT4G17550
					AT1G18710
					AT1G70000
					AT4G18130
					AT4G33030
					AT3G01420
					AT5G24150
					AT5G43450
					AT4G19960
					AT1G02205
					AT2G18660
					AT4G37000
					AT3G48460
					AT4G19640
					AT1G66400
					AT2G43570
					AT2G39510
					AT3G14720
					AT1G71340
					AT2G22870
					AT1G17960
					AT3G51730
					AT5G19450

## Sheet: Up-regulated,common
GO:0006950	GO:0050896	GO:0006952	GO:0009628	GO:0009607	GO:0043207	GO:0009611	GO:0051707	GO:0009605	GO:0044281
response to stress	response to stimulus	defense response	response to abiotic stimulus	response to biotic stimulus	response to external biotic stimulus	response to wounding	response to other organism	response to external stimulus	small molecule metabolic process
46	57	24	26	19	18	8	18	21	21
AT2G38530	AT1G58290	AT3G49530	AT1G58290	AT1G21250	AT1G21250	AT5G42650	AT1G21250	AT1G21250	AT3G45140
AT1G64660	AT2G38530	AT5G03350	AT2G38530	AT2G40460	AT2G40460	AT5G59820	AT2G40460	AT1G64660	AT1G64660
AT3G49530	AT1G64660	AT2G22330	AT1G64660	AT3G49530	AT3G49530	AT2G20340	AT3G49530	AT2G40460	AT2G41010
AT5G59820	AT3G49530	AT1G23130	AT3G49530	AT5G42650	AT5G42650	AT3G16470	AT5G42650	AT3G49530	AT3G25770
AT5G03350	AT5G59820	AT1G61300	AT5G59820	AT1G52410	AT1G52410	AT3G45140	AT1G52410	AT5G42650	AT5G42650
AT2G22330	AT5G03350	AT3G10525	AT1G66840	AT5G03350	AT5G03350	AT2G22330	AT5G03350	AT1G52410	AT3G21670
AT1G23130	AT1G66840	AT2G17220	AT1G05680	AT4G26850	AT4G26850	AT1G17380	AT4G26850	AT5G03350	AT5G24420
AT1G05680	AT2G22330	AT5G24780	AT5G02490	AT3G22231	AT3G22231	AT1G76680	AT3G22231	AT4G26850	AT2G20340
AT5G02490	AT1G23130	AT5G42650	AT2G41010	AT4G37980	AT4G37980		AT4G37980	AT3G22231	AT2G38230
AT1G61300	AT1G05680	AT3G25020	AT2G38230	AT3G45140	AT3G45140		AT3G45140	AT4G37980	AT5G57350
AT3G10525	AT3G16400	AT4G37980	AT3G25770	AT2G22330	AT2G22330		AT2G22330	AT4G23670	AT5G23050
AT2G17220	AT5G02490	AT1G56520	AT5G10140	AT1G23130	AT5G10760		AT5G10760	AT3G45140	AT2G22330
AT5G24780	AT1G61300	AT5G10760	AT4G23670	AT5G10760	AT4G23670		AT4G23670	AT2G22330	AT1G70570
AT5G42650	AT3G10525	AT1G17380	AT1G52410	AT4G23670	AT5G02490		AT5G02490	AT2G33770	AT4G33010
AT3G25020	AT2G17220	AT4G23670	AT3G16470	AT5G02490	AT3G16400		AT3G16400	AT5G10760	AT2G38210
AT4G37980	AT5G24780	AT5G60600	AT5G17310	AT3G16400	AT1G56510		AT1G56510	AT1G05680	AT3G16400
AT1G56520	AT5G42650	AT1G52410	AT3G45140	AT1G56510	AT5G60600		AT5G60600	AT5G02490	AT1G09240
AT5G10760	AT1G35710	AT1G58807	AT4G17090	AT5G60600	AT3G10525		AT3G10525	AT3G16400	AT1G76680
AT3G25770	AT3G25020	AT3G22231	AT2G26740	AT3G10525				AT1G56510	AT5G60600
AT1G17380	AT2G38230	AT1G52040	AT4G02020					AT5G60600	AT4G26850
AT5G10140	AT4G37980	AT1G21250	AT4G04770					AT3G10525	AT1G05680
AT4G23670	AT1G56520	AT4G26850	AT4G25100
AT1G76680	AT5G19140	AT1G59124	AT4G26850
AT5G60600	AT5G10760	AT1G56510	AT1G56510
AT1G52410	AT2G38210		AT3G22231
AT3G16470	AT1G17380		AT2G19310
AT1G58807	AT5G10140
AT5G17310	AT4G23670
AT3G45140	AT1G76680
AT4G17090	AT5G60600
AT2G41010	AT3G25770
AT2G26740	AT5G16970
AT4G02020	AT1G52410
AT5G16970	AT5G17310
AT4G25100	AT1G58807
AT1G52040	AT1G59124
AT1G21250	AT3G16470
AT2G20340	AT3G45140
AT5G43210	AT4G17090
AT2G33770	AT2G41010
AT1G59124	AT2G26740
AT1G56510	AT4G02020
AT3G22231	AT4G04770
AT4G26850	AT4G25100
AT5G16980	AT1G52040
AT2G19310	AT1G21250
	AT2G41940
	AT2G20340
	AT5G43210
	AT4G33010
	AT2G33770
	AT2G40460
	AT1G56510
	AT3G22231
	AT4G26850
	AT5G16980
	AT2G19310

## Sheet: Up-regulated,exclusive for30℃
GO:1901700	GO:0015979	GO:0044710	GO:0050896	GO:0006950	GO:0001101	GO:0009987	GO:0044699	GO:0042221	GO:0009607
response to oxygen-containing compound	photosynthesis	single-organism metabolic process	response to stimulus	response to stress	response to acid chemical	cellular process	single-organism process	response to chemical	response to biotic stimulus
71	28	128	175	115	57	288	228	95	55
AT1G06190	AT4G27600	AT1G11720	AT1G06190	AT1G31580	AT1G06190	AT1G06190	AT1G11720	AT1G06190	AT5G58260
AT5G56860	ATCG01090	AT4G39800	AT1G31580	AT1G80840	AT5G56860	AT1G11720	AT3G50950	AT1G80840	AT3G25830
AT5G46760	ATCG00540	AT5G51820	AT1G80840	AT3G50950	AT5G46760	AT1G80840	AT5G51820	AT1G51700	AT1G80840
AT3G20660	AT4G27440	AT3G26180	AT1G51700	AT5G51820	AT3G20660	ATCG00740	AT5G47820	AT1G73330	AT1G64670
AT4G28080	AT5G08410	AT4G15110	AT3G50950	AT1G21590	AT4G28080	AT1G51700	AT5G46450	AT1G61340	AT5G22250
AT4G30960	ATCG01100	AT3G14415	AT5G51820	AT5G46450	AT4G30960	AT3G50950	AT3G14415	AT1G20020	AT1G10760
AT1G51700	AT1G54500	AT1G76790	AT1G21590	AT1G15970	AT2G05710	AT4G33470	AT1G76790	AT2G17500	AT4G34410
AT2G46070	AT5G45040	AT4G15440	AT5G46450	AT3G14415	AT2G46070	AT1G32080	AT1G63700	AT1G20620	AT1G70850
AT2G37710	AT1G20020	AT1G20020	AT1G15970	AT1G61340	AT2G37710	AT5G51820	AT1G51140	AT2G26690	AT2G30020
AT1G10760	ATCG00350	ATCG01040	AT3G14415	AT4G15440	AT1G73330	AT5G47820	AT4G15440	AT1G72450	AT3G50930
AT2G39800	AT1G64770	AT1G20620	AT1G61340	AT1G20020	AT2G39800	AT5G46450	AT1G20020	AT2G25930	AT1G17420
AT2G30020	AT2G40300	ATCG00430	AT1G51140	AT1G20620	AT2G30020	AT1G15970	ATCG01040	AT5G10230	AT3G45680
AT3G50930	ATCG01080	AT1G64770	AT4G15440	AT2G26690	AT3G50930	AT2G35050	AT2G17500	AT1G05010	AT3G14415
AT1G80840	AT3G60750	AT4G37925	AT1G20020	AT3G46530	AT1G80840	AT1G67470	AT4G10120	AT5G25610	AT1G20020
AT1G17420	AT4G27800	AT2G26690	AT2G17500	AT1G72450	AT1G17420	AT3G14415	AT1G20620	AT2G23430	AT1G61340
AT2G37220	AT1G32060	AT1G07110	AT1G20620	AT5G61410	AT2G37220	AT4G31850	ATCG00430	AT4G39950	AT2G01520
AT1G73330	AT4G01800	AT4G03205	AT2G26690	AT5G10230	AT1G61340	AT1G06450	AT1G64770	AT5G43470	AT2G40000
AT1G61340	AT3G11670	AT5G61410	AT1G24490	AT5G01220	AT4G23100	AT1G76790	AT4G37925	AT3G06010	AT4G08920
AT2G29500	ATCG00440	AT5G01220	AT3G26460	AT1G05010	AT4G08920	AT1G22590	AT2G26690	AT3G60140	AT2G29630
AT4G08920	AT1G19150	AT1G05010	AT1G72450	AT3G57260	AT5G60890	AT3G18110	AT3G20810	AT2G05710	AT5G60890
AT5G60890	AT1G60950	AT1G03400	AT2G25930	AT5G25610	AT3G02130	AT1G51140	AT3G06430	AT2G29630	AT2G33340
AT3G02130	AT1G64860	AT4G39950	AT2G18050	AT4G39950	AT2G14560	AT3G18035	AT4G13395	AT2G47180	AT4G34135
AT2G14560	ATCG01010	AT4G37410	AT5G01220	AT5G43470	AT3G10185	AT1G20020	AT1G72450	AT5G49630	AT1G74930
AT1G20620	AT3G62410	AT3G60140	AT1G05010	AT1G51090	AT2G26690	ATCG01040	AT4G03205	AT1G73980	AT1G70890
AT2G26690	ATCG00360	ATCG00420	AT3G57260	AT3G06010	AT2G40000	AT2G17500	AT2G25930	AT3G46970	AT2G14560
AT3G06010	AT5G01920	AT2G05710	AT5G25610	AT3G26460	AT3G46970	AT4G34980	AT5G01220	AT5G46760	AT1G19670
AT4G18880	AT3G16250	AT2G29630	AT2G23430	AT1G73330	AT1G64670	AT1G20620	AT1G05010	AT4G39400	AT4G23180
AT2G46400	AT1G05385	AT2G47180	AT4G01800	AT1G49980	AT1G72450	AT1G64770	AT4G39800	AT2G46070	AT2G39010
AT3G46970		AT1G73980	AT4G39950	AT1G09750	AT2G37640	AT4G37925	AT5G62000	AT2G39800	AT2G39050
AT1G64670		AT1G69935	AT5G43470	AT4G37410	AT2G25930	AT2G26690	AT2G23430	AT1G17180	AT3G26460
AT1G72450		AT3G14660	AT1G76650	ATCG00420	AT5G62000	AT3G20810	AT4G01800	AT2G01520	AT3G23780
AT2G37640		AT3G46970	AT1G51090	AT2G21640	AT1G49010	AT3G06430	AT4G39950	AT2G37220	AT5G61410
AT3G10185		AT5G46760	AT3G06010	AT1G76650	AT5G10230	AT1G24490	AT5G43470	AT2G29500	AT3G49110
AT3G02110		AT4G12310	AT3G46530	AT2G47180	AT1G05010	AT5G23280	AT2G38330	AT4G08920	AT1G05010
AT2G25930		AT5G14570	AT1G73330	AT5G49630	AT3G11670	AT1G72450	AT3G06010	AT3G02130	AT1G70830
AT5G62000		AT1G04710	AT1G49980	AT5G48620	AT1G69935	AT4G03205	AT3G46530	AT2G14560	AT3G57260
AT1G49010		AT2G39800	AT1G09750	AT3G56710	AT2G23430	AT2G25930	AT4G37410	AT2G38330	AT1G32060
AT5G10230		AT1G17180	AT4G37410	AT4G14060	AT3G18490	AT1G10910	AT3G60140	AT2G40000	AT1G12240
AT1G05010		AT3G62750	AT3G60140	AT2G40300	AT3G61190	AT2G18050	ATCG00420	AT1G05560	AT4G23100
AT3G11670		AT3G45680	ATCG00420	AT5G46760	AT4G39950	AT5G01220	AT2G05710	AT2G40300	AT3G18490
AT1G69935		AT5G48010	AT2G21640	AT3G53460	AT5G43470	AT1G05010	AT1G55850	AT1G32060	AT5G57110
AT2G23430		ATCG01100	AT2G29630	AT2G05710	AT2G18050	AT4G39800	AT2G29630	AT1G69935	AT4G39950
AT2G05710		AT2G26540	AT2G47180	AT1G72060	AT2G35300	AT5G62000	AT2G47180	AT1G12240	AT5G43470
AT3G18490		AT1G21100	AT5G49630	AT1G18870	AT3G06010	AT4G23990	AT2G20190	AT2G18050	AT3G25820
AT3G61190		AT1G74880	AT1G73980	AT2G39800	AT5G25610	AT4G13250	AT5G49630	AT3G46090	AT1G51090
AT4G39950		AT3G02130	AT5G48620	AT5G46270	AT1G05560	AT5G59730	ATCG00500	AT4G34410	AT3G46530
AT5G43470		AT5G45040	AT3G56710	AT2G01520	AT1G68010	AT4G01800	AT1G69935	AT1G68010	AT3G14420
AT2G18050		ATCG00350	AT5G24930	AT2G37220	AT1G12240	AT4G39950	AT5G24930	AT4G33940	AT1G09750
AT3G46090		AT4G29670	AT2G40300	AT2G29500	AT5G66400	AT5G43470	AT4G15110	AT4G34710	AT4G37410
AT2G35300		AT1G19670	AT5G46760	AT4G08920	AT1G29395	AT4G37410	AT1G13790	AT1G68560	AT4G16890
AT4G34410		AT2G36390	AT3G53460	AT1G72900	AT1G67890	AT3G06010	ATCG01080	AT5G56860	AT4G23170
AT1G68010		AT2G40300	AT3G25820	AT3G02130	AT4G16890	AT3G46530	AT5G46760	AT3G20660	AT4G23680
AT5G25610		AT3G25820	AT2G05710	AT1G70890	AT4G23170	AT1G73330	AT4G12310	AT1G10760	AT3G56710
AT4G39400		ATCG01080	AT1G72060	AT1G59218	AT2G47180	AT1G49980	AT4G39400	AT3G10185	AT4G14060
AT2G40000		AT1G14120	AT1G18870	AT2G14560	AT4G34710	AT1G50460	AT5G14570	AT2G30020	AT5G55450
AT1G05560		AT3G49110	AT2G39800	AT1G19670	AT5G49630	AT2G02360	AT3G63500	AT5G09660
AT3G60140		AT1G32060	AT1G17180	AT2G40000	AT1G73980	AT1G08910	AT2G39800	AT4G23100
AT1G12240		AT5G48000	AT5G46270	AT3G46970		AT2G22450	AT1G17180	AT2G25490
AT5G66400		AT1G12240	AT2G01520	AT3G25820		ATCG00420	AT3G16910	AT3G21690
AT4G23100		AT3G21720	AT2G37220	AT3G49110		AT4G18880	AT5G46270	AT5G60890
AT1G29395		AT4G11190	AT2G29500	AT4G39050		AT2G05710	AT3G62750	AT2G04050
AT4G33940		AT5G38020	AT4G08920	AT1G70830		AT1G55850	AT3G45680	AT2G41090
AT2G40300		ATCG00500	AT1G72900	AT1G32060		AT5G42200	AT5G48010	AT2G46400
AT1G67890		AT1G68010	AT3G02130	AT2G18050		AT2G29630	AT4G36910	AT3G23780
AT4G16890		AT5G47990	AT1G70890	AT3G46090		AT2G20190	ATCG01100	AT2G37640
AT4G23170		AT1G77520	AT1G59218	AT4G34410		AT5G01920	AT2G26540	AT3G02110
AT2G47180		ATCG00440	AT2G14560	AT1G68010		ATCG00500	AT1G72900	AT1G49010
AT4G34710		AT5G24210	AT1G77080	AT3G03710		AT1G60590	AT1G74880	AT4G30960
AT5G49630		AT4G34710	AT1G19670	AT4G34710		AT3G56710	AT3G02130	AT3G18490
AT1G73980		AT3G16250	AT2G38330	AT3G25830		AT5G24930	AT4G29670	AT2G35300
AT3G62410		AT5G56860	AT2G40000	AT3G20660		AT4G15110	AT5G45040	AT3G14420
		AT3G25830	AT3G07650	AT3G02540		AT1G13790	ATCG00350	AT5G66400
		ATCG01090	AT3G46970	AT1G10760		ATCG01080	AT1G77080	AT1G67890
		ATCG00540	AT5G66400	AT2G30020		AT5G46760	AT3G49600	ATCG00780
		AT3G25570	AT3G51290	AT4G11190		AT3G53460	AT1G19670	AT1G48030
		AT5G09660	AT3G49110	AT4G23100		AT4G39400	AT2G36390	AT4G28080
		AT2G22450	AT4G39050	AT5G60890		AT5G14570	AT1G33330	AT2G37710
		AT4G23100	AT1G70830	AT2G33340		AT3G63500	AT3G07650	AT3G50930
		AT5G60890	AT1G32060	AT1G12860		AT3G06483	AT3G46970	AT1G17420
		AT5G08410	AT1G69935	AT4G23180		AT1G66970	AT3G25820	AT1G74930
		AT4G27430	AT1G12240	AT3G23780		AT3G13810	AT4G34900	AT5G23080
		AT1G18300	AT4G20130	AT1G49010		AT2G39800	AT3G51290	AT5G42130
		AT2G41090	AT4G11190	AT4G19500		AT5G02670	AT1G14120	AT4G01070
		AT2G42690	AT3G46090	AT3G18490		AT5G46270	AT3G49110	AT4G18880
		AT3G16910	AT4G34410	AT2G35300		AT5G23210	AT4G39050	AT1G64670
		AT5G48180	AT4G39400	AT3G14420		AT3G45680	AT2G40300	AT3G60750
		AT1G18870	AT1G68010	AT2G41090		AT2G37220	AT1G32060	AT3G11670
		AT3G60750	AT5G47990	AT5G38000		AT5G48010	AT5G48000	AT3G61190
		AT2G30390	AT4G33940	AT5G66400		AT1G44910	AT1G12240	AT2G39920
		AT3G14420	AT4G14060	AT4G24350		AT5G62230	AT1G04710	AT5G62000
		AT2G36220	AT4G34710	AT1G20650		AT2G26540	AT4G20130	AT1G29395
		AT3G20810	AT1G68560	AT5G58260		AT5G39210	AT3G21720	AT4G27440
		AT5G38000	AT5G56860	AT5G22250		AT1G72900	AT4G11190	AT4G16890
		AT2G34490	AT3G25830	AT4G30960		AT1G74880	AT4G34410	AT4G23170
		AT1G05560	AT3G20660	AT1G70850		AT3G02130	AT5G38020	AT3G62410
		ATCG01010	AT5G57110	AT3G50930		AT4G29670	AT1G73980
		AT4G24350	AT3G02540	AT1G17420		AT4G35160	AT1G68010
		AT1G73540	AT1G10760	AT3G45680		AT5G45040	AT3G23980
		AT1G60950	AT1G03440	AT2G25930		ATCG00350	AT5G47990
		AT1G48030	AT3G10185	AT1G72930		ATCG00160	AT1G77520
		AT5G58260	AT2G30020	AT1G74930		AT1G77080	ATCG00440
		AT3G03710	AT5G09660	AT4G01070		AT3G49600	AT5G24210
		AT4G24010	AT4G23100	AT1G50460		AT5G39030	AT4G31160
		AT4G12320	AT2G25490	AT4G18880		AT1G19670	AT5G59250
		AT1G17420	AT3G21690	AT2G39050		AT2G36390	AT1G18870
		AT4G26530	AT5G60890	AT1G64670		AT1G33330	AT4G34710
		AT5G24300	AT2G33340	AT1G72330		AT3G07650	AT3G14660
		AT4G34135	AT1G12860	AT3G60750		AT3G46970	AT3G16250
		AT4G10120	AT2G04050	AT3G61190		AT3G25820	AT5G56860
		AT4G23990	AT4G27430	AT1G29395		AT1G06830	AT3G25830
		AT2G13360	AT4G23180	AT4G16890		AT3G51290	AT1G76110
		AT4G01070	AT2G42690	AT4G23170		AT1G14120	AT3G20660
		AT1G50460	AT2G46400	AT3G62550		AT3G49110	ATCG01090
		AT1G55850	AT3G23780	AT4G23680		AT4G39050	ATCG00540
		AT1G64670	AT2G37640	AT3G62410		AT2G40300	AT1G03440
		AT1G72330	AT3G02110			ATCG00800	AT5G53500
		AT1G66970	AT2G46070			AT1G32060	AT3G25570
		AT4G34900	AT3G60750			AT1G69935	AT2G30020
		AT4G27800	AT4G19500			AT1G12240	AT5G09660
		AT3G11670	AT4G30960			AT4G20130	AT2G22450
		AT4G13250	AT3G18490			AT3G21720	AT5G42390
		AT5G62670	AT5G55450			AT4G11190	AT4G23100
		AT1G13790	AT2G35300			AT3G46090	AT5G63050
		AT4G08920	AT3G14420			AT2G30540	AT2G25490
		AT4G27440	AT2G41090			AT4G34410	AT3G21690
		AT4G21990	AT4G18290			AT5G48000	AT5G60890
		AT3G62410	AT5G38000			AT1G73980	AT5G62230
		AT3G49160	AT1G19150			AT1G68010	AT1G03400
			AT2G39010			AT5G26570	AT1G12860
			AT1G05560			AT3G11110	AT5G08410
			AT1G67890			AT3G23980	AT2G04050
			ATCG00780			AT3G03710	AT4G27430
			AT4G24350			AT3G02540	AT1G18300
			AT1G60950			AT1G77520	AT2G41090
			AT1G48030			ATCG00440	AT2G42690
			AT1G20650			AT5G17660	AT2G46400
			AT5G58260			AT4G31160	AT1G21100
			AT3G03710			AT1G72930	AT4G26500
			AT4G28080			AT1G18870	AT5G48180
			AT5G22250			AT4G34710	AT3G23780
			AT2G37710			ATCG00360	AT2G37640
			AT1G70850			AT1G68560	AT5G57790
			AT5G53500			AT3G16250	AT3G02110
			AT3G50930			AT1G05385	AT4G18197
			AT1G17420			AT4G39710	AT3G60750
			AT1G64860			AT5G56860	AT2G30540
			AT3G45680			AT3G25830	AT4G19500
			AT5G61410			ATCG00830	AT4G00165
			AT1G72930			AT3G20660	AT2G30390
			AT4G34135			ATCG01090	AT5G55450
			AT1G74930			AT1G65190	AT4G24570
			AT5G23080			ATCG00540	AT2G35300
			AT2G39050			AT1G10760	AT3G14420
			AT5G42130			AT1G03440	AT2G36220
			AT4G01070			AT5G53500	AT1G07110
			AT1G50460			AT3G25570	AT4G18290
			AT4G18880			AT2G30020	AT5G38000
			AT5G10230			AT5G09660	AT5G49160
			AT5G11060			AT4G14365	AT5G59730
			AT1G64670			AT4G15440	AT2G34490
			AT1G72330			AT4G23100	AT1G05560
			AT1G49010			AT2G25490	ATCG01010
			AT3G11670			AT5G60890	AT1G67890
			AT3G61190			AT2G33340	AT4G24350
			AT2G39920			AT1G76110	AT1G67230
			AT5G62000			AT1G54500	AT1G73540
			AT1G29395			AT1G12860	AT1G60950
			AT4G27440			AT5G08410	AT1G48030
			AT4G16890			AT4G00340	AT1G20650
			AT4G23170			AT2G47070	AT5G58260
			AT5G60100			ATCG01310	AT2G46070
			AT3G62550			AT4G27430	AT3G03710
			AT4G23680			AT1G18300	AT3G10185
			AT3G48590			AT4G23180	AT4G28080
			AT3G62410			AT2G42690	AT1G24490
						AT2G46400	AT5G10470
						AT1G21100	AT4G30960
						AT4G26500	AT3G48870
						AT5G48180	AT1G14580
						AT1G17180	AT4G24010
						AT2G37640	AT2G40610
						AT5G57790	AT2G44290
						AT3G02110	AT3G50930
						AT5G38020	AT4G12320
						AT1G04710	AT1G17420
						AT1G74070	AT1G72930
						AT3G60750	AT1G08910
						AT5G55740	AT2G01520
						AT4G19500	AT5G61410
						AT4G30960	AT1G65800
						AT2G30390	AT4G26530
						AT2G45740	AT5G24300
						AT5G23240	AT4G34135
						AT1G67810	AT1G74930
						AT3G14420	AT5G23080
						AT2G36220	AT4G23990
						AT1G07110	AT2G13360
						AT4G18290	AT4G01070
						AT4G11320	AT1G50460
						AT1G19150	AT5G63420
						ATCG00770	AT2G39050
						AT4G20170	AT1G64670
						AT1G05560	AT4G21190
						ATCG01010	ATCG00530
						AT1G69200	AT1G72330
						AT1G67890	AT1G66970
						ATCG00780	AT1G06830
						AT4G24350	AT4G27800
						AT1G67230	AT3G11670
						AT1G73540	AT1G32240
						AT1G60950	AT3G61190
						AT1G48030	AT4G13250
						AT1G20650	AT5G62670
						AT4G27600	AT3G18110
						AT5G58260	AT4G08920
						AT2G46070	ATCG01280
						AT5G47990	AT3G48740
						AT3G10185	AT1G29395
						AT2G41180	ATCG01130
						AT4G28080	AT4G27440
						AT5G22250	AT3G26180
						AT5G10470	AT4G16890
						AT2G37710	AT4G23170
						AT3G48870	AT5G60100
						AT1G14580	AT4G21990
						AT4G24010	AT3G48590
						AT2G40610	AT3G62410
						AT3G50930	AT3G49160
						AT2G21370
						AT5G42240
						AT1G17420
						AT2G28305
						AT1G64860
						AT3G25690
						AT1G32240
						AT5G61410
						AT1G65800
						AT4G26530
						AT5G24300
						AT3G16910
						AT4G09020
						AT4G36550
						AT1G74930
						AT1G60990
						AT5G48910
						AT5G23080
						AT2G39050
						AT2G13360
						AT4G01070
						AT3G23780
						AT4G34900
						AT3G61080
						AT1G17220
						AT5G63420
						AT4G10120
						AT4G26370
						AT5G11060
						AT1G64670
						AT4G21190
						ATCG00170
						AT1G72330
						AT1G49010
						AT2G45850
						AT4G36910
						AT4G27800
						AT3G11670
						AT5G49160
						AT3G61190
						AT1G74850
						ATCG01100
						AT5G62670
						AT3G52180
						AT3G23280
						AT4G08920
						AT2G23430
						AT3G48740
						AT2G41090
						AT1G29395
						AT1G74600
						AT4G27440
						AT4G16890
						AT4G23170
						AT5G60100
						AT2G36250
						AT4G21990
						AT3G48590
						AT3G62410
						AT3G49160

## Sheet: Down-regulated,common
GO:0009664	GO:0042744	GO:0042743	GO:0071669	GO:0071555	GO:0006979	GO:0055072	GO:0045229	GO:0072593	GO:0055076
plant-type cell wall organization	hydrogen peroxide catabolic process	hydrogen peroxide metabolic process	plant-type cell wall organization or biogenesis	cell wall organization	response to oxidative stress	iron ion homeostasis	external encapsulating structure organization	reactive oxygen species metabolic process	transition metal ion homeostasis
13	10	10	13	17	16	7	17	10	8
AT5G06640	AT2G37130	AT2G37130	AT5G06640	AT5G06640	AT4G21830	AT1G01580	AT5G06640	AT2G37130	AT3G58810
AT4G01630	AT4G11290	AT4G11290	AT4G01630	AT4G01630	AT4G11290	AT4G19680	AT4G01630	AT4G11290	AT1G01580
AT4G13390	AT4G08770	AT4G08770	AT4G13390	AT4G28850	AT4G08770	AT4G19690	AT4G28850	AT4G08770	AT4G19680
AT4G08400	AT5G67400	AT5G67400	AT4G08400	AT4G13390	AT1G73260	AT3G56970	AT4G13390	AT5G67400	AT4G19690
AT4G08410	AT5G15180	AT5G15180	AT4G08410	AT3G44990	AT5G67400	AT3G18290	AT3G44990	AT5G15180	AT3G56970
AT5G15180	AT4G26010	AT4G26010	AT5G15180	AT4G08400	AT5G15180	AT3G56980	AT4G08400	AT4G26010	AT3G18290
AT1G05250	AT1G49570	AT1G49570	AT1G05250	AT4G08410	AT1G62380	AT2G41240	AT4G08410	AT1G49570	AT3G56980
AT1G30870	AT1G30870	AT1G30870	AT1G30870	AT5G15180	AT4G26010		AT5G15180	AT1G30870	AT2G41240
AT5G49270	AT1G05250	AT1G05250	AT5G49270	AT1G05250	AT1G49570		AT1G05250	AT1G05250
AT5G35190	AT5G22410	AT5G22410	AT5G35190	AT5G57540	AT1G30870		AT5G57540	AT5G22410
AT5G22410			AT5G22410	AT1G30870	AT5G04950		AT1G30870
AT4G01750			AT4G01750	AT5G49270	AT4G19690		AT5G49270
AT5G06630			AT5G06630	AT5G35190	AT1G05250		AT5G35190
				AT5G22410	AT1G63460		AT5G22410
				AT5G57530	AT2G37130		AT5G57530
				AT4G01750	AT5G22410		AT4G01750
				AT5G06630			AT5G06630

## Sheet: Down-regulated,exclusive for30℃
GO:0071554	GO:0005975	GO:0044699	GO:0050896	GO:0006979	GO:0071555	GO:0044710	GO:0042221	GO:0055114	GO:0045229
cell wall organization or biogenesis	carbohydrate metabolic process	single-organism process	response to stimulus	response to oxidative stress	cell wall organization	single-organism metabolic process	response to chemical	oxidation-reduction process	external encapsulating structure organization
66	82	371	266	44	47	184	144	94	48
AT1G65310	AT1G09780	AT3G20960	AT5G65210	AT3G08040	AT1G65310	AT1G30110	AT5G15230	AT3G06300	AT1G65310
AT3G11550	AT4G18340	AT4G19700	AT5G15230	AT5G44380	AT3G11550	AT1G78050	AT5G52830	AT5G64100	AT3G11550
AT2G42570	AT2G19800	AT1G56010	AT5G52830	AT5G64120	AT3G10710	AT1G33800	AT1G78050	AT5G51060	AT3G10710
AT3G10710	AT3G52930	AT5G51060	AT1G78050	AT1G05260	AT5G64120	AT3G06300	AT3G08040	AT1G06090	AT5G64120
AT1G56680	AT3G05020	AT3G12090	AT5G03630	AT5G19890	AT1G05260	AT3G20960	AT4G24275	AT2G17130	AT1G05260
AT1G05260	AT1G56680	AT4G21680	AT1G25520	AT5G64100	AT5G45280	AT2G45660	AT2G14900	AT2G29330	AT5G45280
AT3G54420	AT3G24670	AT3G60330	AT3G08040	AT5G56080	AT3G02230	AT5G51060	AT5G51060	AT4G27270	AT3G02230
AT1G14080	AT5G20830	AT4G32840	AT5G64100	AT2G31570	AT2G43150	AT3G55990	AT3G56240	AT5G15120	AT2G43150
AT5G45280	AT3G54420	AT1G08630	AT4G24275	AT4G01970	AT5G48070	AT4G28410	AT5G50720	AT5G05600	AT5G48070
AT3G02230	AT4G20460	AT2G45430	AT2G43140	AT3G56240	AT3G47400	AT4G21680	AT4G21680	AT5G39320	AT3G47400
AT2G43150	AT2G44450	AT1G46768	AT2G14900	AT1G53130	AT5G60950	AT2G23630	AT1G07590	AT2G02390	AT5G60950
AT5G48070	AT3G02230	AT2G02390	AT5G51060	AT1G77120	AT1G19360	AT3G60330	AT2G40940	AT2G17720	AT1G19360
AT5G62150	AT1G65310	AT1G19910	AT2G23030	AT3G14430	AT5G04970	AT3G27190	AT2G46690	AT2G18980	AT5G04970
AT3G55990	AT5G24410	AT5G64100	AT5G47740	AT1G21140	AT2G24980	AT4G32840	AT4G34600	AT1G12740	AT2G24980
AT3G47400	AT4G01970	AT1G12740	AT3G56240	AT5G19790	AT2G36100	AT1G08630	AT4G14640	AT3G26290	AT2G36100
AT5G60950	AT1G78050	AT1G78770	AT3G55990	AT3G29035	AT5G65730	AT2G29330	AT1G76560	AT1G45145	AT5G65730
AT1G19360	AT3G55990	AT1G45145	AT5G25110	AT1G49820	AT1G53830	AT3G48530	AT1G74500	AT3G32980	AT1G53830
AT5G04970	AT1G45130	AT1G18100	AT5G50720	AT5G17820	AT1G23720	AT1G76560	AT1G46768	AT1G59730	AT1G23720
AT2G24980	AT1G48140	AT1G63930	AT4G21680	AT4G30170	AT2G15370	AT3G32040	AT3G25730	AT1G44970	AT2G15370
AT2G36100	AT3G01260	AT3G32980	AT1G07590	AT2G28160	AT1G02810	AT4G27270	AT5G15120	AT3G53880	AT1G02810
AT5G65730	AT4G09990	AT4G26220	AT5G57090	AT4G37530	AT4G14130	AT5G15120	AT5G63270	AT2G44790	AT4G14130
AT1G53830	AT3G48530	AT2G39430	AT2G40940	AT3G01190	AT1G21310	AT5G05600	AT5G05600	AT1G05260	AT1G21310
AT1G02360	AT5G04970	AT3G52930	AT2G46690	AT5G39580	AT2G27370	AT3G63200	AT1G74030	AT1G77120	AT2G27370
AT1G23720	AT3G62830	AT4G17910	AT5G43060	AT3G30775	AT1G63000	AT5G39320	AT1G04250	AT5G23980	AT1G63000
AT2G15370	AT4G32840	AT1G05260	AT4G34600	AT2G18980	AT1G05660	AT1G74030	AT3G54770	AT5G53560	AT1G05660
AT1G02810	AT4G25820	AT3G23470	AT3G50460	AT5G42180	AT2G45890	AT2G02390	AT5G20250	AT5G17820	AT2G45890
AT5G64120	AT5G65730	AT1G53130	AT1G76560	AT2G19590	AT1G65610	AT2G17720	AT5G17330	AT4G30170	AT1G65610
AT4G14130	AT2G28760	AT3G55990	AT2G21100	AT5G20250	AT5G13870	AT2G18980	AT1G48500	AT5G05370	AT5G13870
AT1G21310	AT1G53830	AT2G41970	AT3G26590	AT2G39040	AT1G12040	AT2G23620	AT4G19700	AT2G23630	AT1G12040
AT2G27370	AT1G76560	AT1G77120	AT2G45430	AT2G01140	AT1G12560	AT5G17330	AT1G45145	AT5G39890	AT1G12560
AT1G63000	AT5G13420	AT2G27550	AT1G74500	AT1G52200	AT1G11580	AT5G64100	AT1G18100	AT3G61400	AT1G11580
AT1G05660	AT2G15370	AT4G34580	AT1G46768	AT3G49960	AT1G62980	AT1G12740	AT3G32980	AT1G79530	AT1G62980
AT2G45890	AT4G34860	AT1G49820	AT3G17420	AT1G45145	AT1G11545	AT1G45145	AT1G07610	AT2G19590	AT1G11545
AT1G65610	AT5G65810	AT2G21045	AT3G25730	AT2G38380	AT5G15650	AT2G21100	AT3G43810	AT4G37160	AT5G15650
AT5G13870	AT1G02810	AT5G17820	AT3G11340	AT1G35580	AT3G26610	AT1G24180	AT4G23550	AT3G17810	AT3G26610
AT1G12040	AT4G14130	AT2G47460	AT5G15120	AT4G00860	AT2G41800	AT3G32980	AT4G30290	AT4G15093	AT2G41800
AT1G12560	AT1G64190	AT1G75540	AT5G12940	AT5G66390	AT2G35610	AT5G24230	AT1G15670	AT2G38380	AT2G35610
AT1G11580	AT3G47400	AT2G01900	AT5G63270	AT1G35720	AT5G04960	AT1G59730	AT3G52930	AT1G77330	AT5G04960
AT1G43790	AT1G05660	AT2G19590	AT5G05600	AT3G32980	AT5G14650	AT4G26220	AT3G53880	AT1G65840	AT5G14650
AT1G62980	AT5G40760	AT2G36120	AT1G74030	AT1G59730	AT3G22800	AT2G39430	AT1G05260	AT5G66390	AT3G22800
AT1G11545	AT1G65610	AT2G35610	AT1G11580	AT1G44970	AT1G48930	AT1G15670	AT3G23830	AT4G11600	AT1G48930
AT5G15650	AT5G13870	AT1G20840	AT1G04250	AT3G13610	AT4G25820	AT1G16400	AT1G48690	AT3G14940	AT4G25820
AT5G06200	AT5G56870	AT2G38380	AT1G20900	AT4G11600	AT2G45220	AT2G19800	AT3G55730	AT4G25090	AT2G45220
AT4G01700	AT1G74030	AT5G50200	AT3G59930	AT1G03850	AT5G42180	AT3G52930	AT1G53130	AT2G19800	AT4G20460
AT3G26610	AT1G11580	AT1G77330	AT3G54770		AT5G06200	AT3G53880	AT1G77120	AT2G18450	AT5G42180
AT1G33800	AT3G43190	AT5G38340	AT4G10270		AT4G30290	AT4G17910	AT1G20440	AT1G16400	AT5G06200
AT4G39990	AT1G11545	AT2G46690	AT2G23620		AT2G47550	AT4G15340	AT3G22850	AT1G12140	AT4G30290
AT2G41800	AT5G15650	AT4G34870	AT5G03570			AT1G05260	AT1G49820	AT1G62810	AT2G47550
AT2G35610	AT1G16300	AT1G66200	AT5G17330			AT5G56080	AT2G21045	AT2G47140
AT5G04960	AT4G01700	AT4G25090	AT2G45210			AT3G23470	AT5G56795	AT2G31570
AT5G14650	AT3G26610	AT1G06090	AT1G48500			AT1G53130	AT2G47460	AT3G14680
AT3G22800	AT1G79530	AT3G05020	AT3G13650			AT1G77120	AT1G22220	AT5G63590
AT2G47550	AT1G33800	AT4G14550	AT4G19700			AT5G23980	AT5G56080	AT1G33055
AT1G07410	AT4G19810	AT5G45080	AT3G04530			AT3G13650	AT1G59730	AT3G14610
AT1G48930	AT5G14650	AT1G70460	AT2G43120			AT1G49820	AT1G35720	AT5G01040
AT2G40150	AT5G20250	AT2G21100	AT4G12470			AT5G17820	AT1G79530	AT1G32100
AT4G25820	AT2G41800	AT5G53560	AT1G45145			AT1G76090	AT5G44210	AT2G32720
AT4G09990	AT2G01140	AT4G16350	AT1G18100			AT4G30170	AT2G19590	AT3G01190
AT2G45220	AT2G35610	AT3G62830	AT5G45070			AT5G05370	AT3G11280	AT5G08640
AT5G67210	AT5G04960	AT3G29035	AT1G24180			AT5G53560	AT4G27320	AT4G05390
AT5G42180	AT1G62660	AT2G27370	AT3G13790			AT2G47460	AT1G62660	AT5G03630
AT2G43610	AT1G02360	AT4G22460	AT2G45220			AT3G62280	AT2G38380	AT4G15393
AT5G59150	AT1G24180	AT3G30350	AT3G32980			AT3G61400	AT5G50200	AT3G03470
AT2G38320	AT1G32210	AT3G48990	AT1G07610			AT2G35120	AT1G12950	AT3G49960
AT4G30290	AT2G47550	AT4G15393	AT1G59730			AT2G38320	AT3G07720	AT5G40760
AT3G12500	AT3G27190	AT3G03470	AT4G23550			AT2G01900	AT1G03850	AT3G27220
	AT1G48930	AT2G31390	AT4G30290			AT3G26290	AT5G10280	AT3G13610
	AT1G35580	AT1G02900	AT1G15670			AT5G65640	AT4G11600	AT4G33790
	AT3G13790	AT1G72360	AT5G15130			AT4G22590	AT2G45660	AT5G44380
	AT2G31390	AT5G66815	AT1G16400			AT1G79530	AT4G34810	AT5G54500
	AT2G45220	AT4G12520	AT5G02270			AT5G44210	AT4G14550	AT5G64120
	AT1G51420	AT5G24410	AT3G52930			AT2G19590	AT5G20830	AT5G19890
	AT5G67210	AT4G33790	AT3G53880			AT4G37160	AT5G44610	AT2G39040
	AT4G22590	AT2G19760	AT5G62540			AT3G14680	AT5G48070	AT1G17890
	AT5G48070	AT5G54500	AT1G05260			AT2G35610	AT1G28290	AT2G30840
	AT2G43610	AT5G02100	AT3G02230			AT3G13610	AT1G62810	AT4G15380
	AT1G47840	AT1G17890	AT3G23830			AT1G62660	AT2G26650	AT2G27510
	AT2G38320	AT3G16440	AT1G48690			AT2G38380	AT5G50760	AT1G22440
	AT4G30290	AT5G50375	AT3G55730			AT1G32210	AT1G52330	AT2G30490
	AT3G12500	AT2G30840	AT1G53130			AT5G50200	AT4G21410	AT1G64190
	AT1G14080	AT2G27510	AT1G16070			AT1G77330	AT2G01540	AT3G09810
	AT3G10710	AT1G27970	AT1G08320			AT1G65840	AT3G53480	AT1G63000
		AT4G00080	AT2G41970			AT5G66390	AT3G29035	AT4G37530
		AT5G13420	AT1G77120			AT1G08090	AT1G22500	AT4G13660
		AT2G45210	AT1G20440			AT1G66200	AT2G01140	AT5G39580
		AT5G39580	AT1G03220			AT4G11600	AT3G26590	AT3G02580
		AT3G23430	AT3G22850			AT3G14940	AT4G12480	AT3G30775
		AT1G62980	AT1G49820			AT5G45920	AT1G13300	AT1G16300
		AT3G30775	AT2G21045			AT4G25090	AT5G01040	AT5G42180
		AT5G07190	AT5G17820			AT1G06090	AT2G28160	AT2G26230
		AT2G34570	AT3G25930			AT3G05020	AT4G19810	AT1G77760
		AT5G43350	AT3G23180			AT5G20830	AT1G32450	AT1G43800
		AT1G77760	AT5G56795			AT2G18450	AT5G39890	AT5G51040
		AT1G43800	AT4G30170			AT1G14080	AT4G39070	AT1G24180
		AT5G67210	AT2G02130			AT4G23690	AT4G33360
		AT5G15230	AT4G14640			AT1G12140	AT3G48990
		AT5G52830	AT2G47460			AT1G62810	AT1G59940
		AT3G51160	AT5G60950			AT4G33360	AT5G20820
		AT1G76090	AT5G56080			AT3G01260	AT5G08640
		AT2G23630	AT1G75540			AT4G09990	AT5G15650
		AT4G35060	AT5G48560			AT3G62830	AT4G30850
		AT2G40940	AT2G01900			AT2G44790	AT4G19880
		AT3G27190	AT1G57560			AT2G28760	AT5G03630
		AT2G41800	AT3G43810			AT3G17810	AT4G00860
		AT2G17130	AT1G35720			AT5G63590	AT1G56010
		AT2G29330	AT1G79530			AT3G49210	AT5G57090
		AT3G50460	AT3G30775			AT5G65810	AT5G24270
		AT1G76560	AT2G19590			AT5G01040	AT2G25000
		AT5G46900	AT3G11280			AT1G33055	AT1G35580
		AT1G74500	AT5G39340			AT3G02780	AT1G72360
		AT3G17420	AT3G17810			AT1G32100	AT1G57560
		AT4G23010	AT4G33070			AT2G32720	AT3G13610
		AT5G15120	AT4G27320			AT1G09780	AT3G12500
		AT5G12940	AT1G62660			AT1G48140	AT2G46410
		AT1G64405	AT4G16350			AT3G01190	AT1G09780
		AT1G04250	AT2G38380			AT3G48990	AT5G54500
		AT2G17720	AT2G38710			AT3G14610	AT3G01220
		AT2G18980	AT5G50200			AT3G43190	AT2G44450
		AT5G05960	AT1G77330			AT5G08640	AT5G22890
		AT3G26610	AT2G40150			AT5G15650	AT1G21140
		AT1G29330	AT3G05490			AT4G05390	AT2G36210
		AT1G48500	AT5G38340			AT2G15370	AT5G19790
		AT2G38320	AT1G12950			AT5G03630	AT4G31320
		AT1G15670	AT3G07720			AT4G15393	AT1G43160
		AT3G01260	AT4G34870			AT2G39040	AT1G49860
		AT5G07680	AT1G03850			AT4G19370	AT5G13420
		AT3G55730	AT5G10280			AT3G03470	AT2G45210
		AT4G39390	AT5G59150			AT2G17130	AT1G08320
		AT5G60950	AT1G66200			AT3G49960	AT5G65730
		AT3G61400	AT1G44050			AT1G51420	AT1G08090
		AT2G35120	AT4G11600			AT4G15093	AT3G30775
		AT3G43810	AT5G44210			AT1G35580	AT5G39340
		AT4G22590	AT2G45660			AT2G31390	AT2G43140
		AT3G11320	AT4G34810			AT2G47140	AT2G43060
		AT1G62660	AT1G07410			AT3G02230	AT2G37170
		AT1G32210	AT5G10260			AT3G27220	AT1G77760
		AT4G32650	AT4G14550			AT5G39890	AT1G74840
		AT5G10280	AT5G20830			AT1G33750	AT5G37740
		AT3G14940	AT3G54420			AT1G47840	AT1G53940
		AT2G19580	AT5G44110			AT4G13660	AT5G65020
		AT1G71400	AT1G14080			AT4G33790	AT4G34050
		AT3G54420	AT5G44610			AT5G44380	AT4G10380
		AT1G62810	AT2G40970			AT5G54500	AT1G51800
		AT2G01540	AT4G23690			AT5G64120	AT2G45200
		AT3G53480	AT2G45050			AT5G19890
		AT2G44790	AT5G48070			AT1G44970
		AT2G01140	AT1G28290			AT5G02100
		AT5G63590	AT1G70460			AT2G44450
		AT1G20700	AT1G62810			AT1G17890
		AT5G01040	AT2G26650			AT2G31570
		AT1G33055	AT5G50760			AT5G24410
		AT1G32100	AT1G52330			AT5G50375
		AT1G32450	AT4G21410			AT2G30840
		AT5G39890	AT3G52630			AT4G15380
		AT1G09780	AT2G01540			AT2G27510
		AT1G59940	AT3G53480			AT1G22440
		AT3G43190	AT3G29035			AT2G30490
		AT5G15650	AT1G71400			AT1G49860
		AT2G21880	AT1G22500			AT5G13420
		AT5G57090	AT5G42500			AT1G64190
		AT4G19370	AT5G63590			AT3G09810
		AT5G40780	AT4G12480			AT1G63000
		AT3G02240	AT1G13300			AT5G40760
		AT1G51420	AT5G01040			AT5G65010
		AT1G02220	AT2G28160			AT4G37530
		AT1G35580	AT4G19810			AT1G33700
		AT3G26500	AT4G19880			AT5G39580
		AT2G04025	AT1G32450			AT5G58730
		AT3G27220	AT5G39890			AT3G23430
		AT1G69410	AT4G39070			AT3G02580
		AT2G32720	AT3G30350			AT2G36310
		AT3G12500	AT4G33360			AT3G30775
		AT2G46410	AT3G01190			AT1G16300
		AT4G20780	AT3G48990			AT5G42180
		AT4G39070	AT2G37170			AT1G14860
		AT3G11550	AT1G59940			AT2G26230
		AT5G44380	AT5G20820			AT2G01140
		AT5G64120	AT3G43190			AT5G66690
		AT1G12040	AT5G08640			AT1G77760
		AT2G39040	AT5G15650			AT1G43800
		AT2G28890	AT5G25830			AT5G51040
		AT4G15380	AT4G14630			AT4G20460
		AT5G42630	AT2G21880			AT5G67210
		AT5G51040	AT4G00860			AT4G34050
		AT2G35270	AT1G56010
		AT1G22440	AT4G39990
		AT5G19790	AT5G40780
		AT1G64190	AT5G42510
		AT4G35350	AT5G24270
		AT1G63000	AT1G14210
		AT5G65010	AT2G25000
		AT1G33700	AT1G35580
		AT3G02580	AT1G02900
		AT5G23980	AT1G72360
		AT4G15160	AT1G20840
		AT5G42180	AT2G43610
		AT1G14860	AT5G09978
		AT5G66690	AT3G13610
		AT2G45200	AT3G12500
		AT5G04470	AT2G46410
		AT3G06300	AT1G09780
		AT3G13650	AT5G45080
		AT2G14900	AT4G01970
		AT2G23030	AT5G44380
		AT3G12820	AT5G54500
		AT4G28410	AT3G01220
		AT4G39990	AT5G19890
		AT1G62790	AT1G44970
		AT4G34600	AT2G39040
		AT1G13590	AT2G44450
		AT3G32040	AT5G22890
		AT4G27270	AT2G31570
		AT4G23710	AT1G47840
		AT5G25830	AT5G50375
		AT3G25730	AT1G52200
		AT5G05600	AT2G01140
		AT5G39320	AT2G16060
		AT1G74030	AT1G77760
		AT1G20900	AT5G66390
		AT3G54770	AT3G14430
		AT2G23620	AT3G03270
		AT5G03570	AT1G74840
		AT5G17330	AT5G19790
		AT2G48130	AT4G31320
		AT1G24180	AT1G43160
		AT5G24230	AT1G02360
		AT5G45070	AT2G30490
		AT2G45330	AT1G49860
		AT1G59730	AT5G13420
		AT4G30290	AT1G64190
		AT3G45600	AT4G21980
		AT3G53880	AT4G16500
		AT4G15340	AT5G65010
		AT3G01190	AT4G37530
		AT2G36310	AT4G01700
		AT1G19360	AT5G09440
		AT5G25110	AT5G39580
		AT3G48530	AT5G65730
		AT4G30170	AT3G23430
		AT3G04070	AT5G38940
		AT5G56080	AT1G08090
		AT2G45890	AT3G52740
		AT3G22600	AT1G61590
		AT1G57560	AT1G22220
		AT1G79530	AT5G42180
		AT5G44210	AT2G43060
		AT5G01870	AT1G21140
		AT3G17810	AT5G20250
		AT2G15370	AT2G18980
		AT1G13620	AT5G43350
		AT1G65840	AT2G38870
		AT5G66390	AT5G64120
		AT1G43160	AT2G41660
		AT1G08090	AT4G32650
		AT5G59150	AT3G49960
		AT4G11600	AT4G30850
		AT5G45920	AT2G36210
		AT1G07410	AT1G09560
		AT2G19800	AT5G37740
		AT5G66870	AT1G53940
		AT2G33470	AT4G18430
		AT5G48070	AT5G65020
		AT1G75390	AT4G34050
		AT5G56540	AT4G10380
		AT2G07671	AT1G51800
		AT2G26650	AT2G45200
		AT5G65640
		AT4G09990
		AT3G14680
		AT4G12480
		AT1G13300
		AT3G14610
		AT4G13235
		AT2G13820
		AT5G08640
		AT4G05390
		AT5G58730
		AT5G03630
		AT2G45660
		AT5G24270
		AT5G40760
		AT3G13610
		AT1G03850
		AT1G08590
		AT5G19890
		AT3G63200
		AT1G12950
		AT2G30490
		AT1G68825
		AT1G08320
		AT5G06660
		AT1G29310
		AT2G43060
		AT5G20250
		AT2G37170
		AT1G09560
		AT4G20460
		AT5G65020
		AT4G10380
		AT5G06200
		AT1G30110
		AT3G08040
		AT1G78050
		AT1G44970
		AT3G56240
		AT5G10260
		AT1G22220
		AT1G14080
		AT3G18280
		AT5G02420
		AT5G58010
		AT1G33800
		AT3G11340
		AT5G50300
		AT3G26290
		AT4G12470
		AT4G13660
		AT1G48750
		AT3G02230
		AT4G18430
		AT2G33790
		AT2G47140
		AT2G47270
		AT4G37160
		AT1G16300
		AT1G21360
		AT3G05490
		AT1G44050
		AT5G37740
		AT5G14000
		AT5G20830
		AT2G18450
		AT1G16400
		AT5G44610
		AT4G23690
		AT1G12140
		AT4G33360
		AT3G62280
		AT4G14640
		AT2G28760
		AT3G49210
		AT2G34140
		AT5G65810
		AT3G02780
		AT1G48140
		AT5G10430
		AT3G55150
		AT3G11780
		AT4G15093
		AT1G33750
		AT2G31570
		AT3G26590
		AT2G44450
		AT3G08630
		AT1G47840
		AT3G09810
		AT1G21140
		AT1G49860
		AT3G04530
		AT4G37530
		AT1G12560
		AT5G05370
		AT5G39340
		AT2G26230
		AT2G45050
		AT3G49960
		AT1G35720
		AT2G36100
		AT4G34050
		AT4G30430
		AT1G51800
