# Supplementary material for: Small molecules and heat treatments reverse vernalization via epigenetic modification in Arabidopsis
Source: Commun Biol. 2025 Jan 22;8:108. doi: 10.1038/s42003-025-07553-7 (PMC11754793; doi:10.1038/s42003-025-07553-7)
Supplement: Supplementary file 3 — Supplementary Data 1-8 [file 42003_2025_7553_MOESM3_ESM.zip › Supplementary Data/Supplementary_Data_8.xlsx]

## Sheet: Fig.2b
Fig.2b
	V	DVR02	DVR03	DVR05		Dunnett's multiple comparisons test	Adjusted P Value
	1	2.3349	1.8575	1.879		V vs. DVR02	0.0002
	1	1.85746	1.97247	2.00926		V vs. DVR03	0.0004
	1	2.2191	2.308	2.2346		V vs. DVR05	0.0004

## Sheet: Fig.2d
Fig.2d
	V	DVR02		V	DVR03		V	DVR05		t test	P value
	42	49		30	34		45	50		V vs. DVR02	0.001
	42	49		31	35		44	47		V vs. DVR03	<0.0001
	45	55		31	38		43	49		V vs. DVR05	0.0129
	45	55		31	38		53	57
	49	51		31	39		41	61
	45	49		32	39		48	53
	49	55		32	40		50	47
	51	55		34	40		53	44
	51	55		34	41		39	43
	48	62		34	43		41	47
		49		35	44		37	47
				35	44		39
				36	44		40
				36	46		43
				36	48		44
				39	50
				39	50
				39	52
				41
				42

## Sheet: Fig.3b
Fig.3b
	V	1	2	3	4	5		Dunnett's multiple comparisons test	Adjusted P Value
	1	1.65481	2.04202	2.08012	2.53737	2.36745		V vs. 1	0.0491
	1	1.56917	1.66248	1.95432	1.79005	1.97474		V vs. 2	0.0404
	1	1.77358	1.3692	1.74917	1.52626	2.2921		V vs. 3	0.0065
								V vs. 4	0.0054
								V vs. 5	0.0008

## Sheet: Fig.3c
Fig.3c
	V	1μM	5μM	10μM	25μM		Dunnett's multiple comparisons test	Adjusted P Value
	1	0.857153	1.58032	1.5211	2.12202		V vs. 1μM	0.9556
	1	0.759618	0.989399	1.07354	1.49154		V vs. 5μM	0.1713
	1	0.851811	1.24608	1.33905	1.92517		V vs. 10μM	<0.0001
	1	1.4445	1.54848	1.87698	2.71504		V vs. 25μM	<0.0001
	1	1.14583	1.17076	1.63507	1.63789
	1	1.40178	1.45584	1.54395	1.54197
	1	1.13867	1.15525	1.06448	1.49705
	1			2.36745
	1			1.217
	1			1.97475
	1			2.29209
	1			2.01857

## Sheet: Fig.5b
Fig.5b
	V	DVR06		t test	P value
	36	48		V vs. DVR06	<0.0001
	42	46
	42	41
	35	46
	40	41
	45	45
	36	45
	35	40
	36	43
	45	42
	47	45
	36	47
	37	49
	39	45
	37	58
	37	43
	38	48
	37	43
	39	41
	43	46
	38	46
	49	41
	42	37
	38	35
	40	46
	40	41
	36	44
	41	46
	35	41
	40	57
	49
	40
	43

## Sheet: Fig.5d
Fig.5d
	V	DVR06		t test	P value
	24	28		V vs. DVR06	<0.0001
	24	33
	22	32
	23	32
	27	26
	29	26
	21	29
	24	27
	19	29
	28	31
	31	29
	18	29
	14	33
	21	24
	19	35
	18	22
	23	27
	19	24
	20	23
	21	29
	18	31
	28	22
	26	18
	21	15
	20	25
	15	19
	18	25
	22	25
	15	20
	22	42
	23
	17
	23

## Sheet: Fig.5e
Fig.5e
	V	DVR06		t test	P value
	20	24		V vs. DVR06	<0.0001
	19	28
	17	26
	19	27
	21	21
	24	23
	17	25
	19	23
	16	24
	23	26
	27	23
	13	25
	11	29
	16	20
	15	31
	14	18
	18	23
	15	20
	16	19
	17	25
	14	26
	25	19
	21	14
	17	12
	17	21
	13	16
	14	21
	18	21
	13	16
	18	38
	19
	14
	20

## Sheet: Fig.5f
Fig.5f
	V	DVR06		t test	P value
	4	4		V vs. DVR06	0.4302
	5	5
	5	6
	4	5
	6	5
	5	3
	4	4
	5	4
	3	5
	5	5
	4	6
	5	4
	3	4
	5	4
	4	4
	4	4
	5	4
	4	4
	4	4
	4	4
	4	5
	3	3
	5	4
	4	3
	3	4
	2	3
	4	4
	4	4
	2	4
	4	4
	4
	3
	3

## Sheet: Fig.6b
Fig.6b
	promoter			P1			P2			P3			P4			3'UTR					Tukey's multiple comparisons test	Adjusted P Value
	NV	V	DVR06	NV	V	DVR06	NV	V	DVR06	NV	V	DVR06	NV	V	DVR06	NV	V	DVR06		promoter	NV vs. V	0.0056
	0.038017	0.335584	0.070088	0.044494	0.444012	0.224572	0.056116	0.666818	0.195707	0.045289	0.422633	0.06002	0.019086	0.500944	0.040473	0.056021	0.181776	0.033244		promoter	NV vs. DVR06	0.5125
	0.022231	0.154315	0.092132	0.031892	0.348594	0.201954	0.039892	0.537933	0.179667	0.028925	0.332977	0.096032	0.035546	0.361431	0.031105	0.031489	0.063141	0.044122		promoter	V vs. DVR06	0.0191
	0.036766	0.273349	0.088761	0.043929	0.457693	0.20422	0.045566	0.654932	0.170922	0.040276	0.301083	0.095544	0.041312	0.554536	0.070449	0.047916	0.150258	0.040933		P1	NV vs. V	<0.0001
																				P1	NV vs. DVR06	0.0025
																				P1	V vs. DVR06	0.0009
																				P2	NV vs. V	<0.0001
																				P2	NV vs. DVR06	0.0181
																				P2	V vs. DVR06	<0.0001
																				P3	NV vs. V	0.0001
																				P3	NV vs. DVR06	0.3764
																				P3	V vs. DVR06	0.0004
																				P4	NV vs. V	0.0002
																				P4	NV vs. DVR06	0.9462
																				P4	V vs. DVR06	0.0003
																				3'UTR	NV vs. V	0.0603
																				3'UTR	NV vs. DVR06	0.9799
																				3'UTR	V vs. DVR06	0.0475

## Sheet: Fig.6c
Fig.6c
	promoter			P2			P3			P4			P5			3'UTR					Tukey's multiple comparisons test	Adjusted P Value
	NV	V	DVR06	NV	V	DVR06	NV	V	DVR06	NV	V	DVR06	NV	V	DVR06	NV	V	DVR06		promoter	NV vs. V	0.9975
	0.134059	0.213664	0.116985	1.11478	1.66434	0.988536	0.35021	0.301809	0.232713	0.037655	0.121168	0.041888	0.044536	0.189847	0.087469	0.051094	0.125378	0.03685		promoter	NV vs. DVR06	0.6908
	0.223737	0.137536	0.148668	1.02141	1.30729	0.808218	0.35465	0.254786	0.257722	0.084358	0.0992658	0.044791	0.080237	0.160882	0.074235	0.092519	0.0702428	0.065301		promoter	V vs. DVR06	0.7288
	0.090745	0.0875116	0.059204	0.983892	0.827085	0.831851	0.150987	0.159103	0.102122	0.015162	0.0223554	0.013633	0.022908	0.038672	0.011489	0.02736	0.0605904	0.0231		P1	NV vs. V	0.5489
																				P1	NV vs. DVR06	0.719
																				P1	V vs. DVR06	0.2202
																				P2	NV vs. V	0.8166
																				P2	NV vs. DVR06	0.5168
																				P2	V vs. DVR06	0.8541
																				P3	NV vs. V	0.5228
																				P3	NV vs. DVR06	0.9166
																				P3	V vs. DVR06	0.336
																				P4	NV vs. V	0.2449
																				P4	NV vs. DVR06	0.9802
																				P4	V vs. DVR06	0.3091
																				3'UTR	NV vs. V	0.5244
																				3'UTR	NV vs. DVR06	0.8181
																				3'UTR	V vs. DVR06	0.2607

[truncated: 2 more sheets: Fig.8c, Fig.S2b]
